# Supplementary material for: A high-quality reference genome for the fission yeast Schizosaccharomyces osmophilus
Source: G3 (Bethesda). 2023 Feb 7;13(4):jkad028. doi: 10.1093/g3journal/jkad028 (PMC10085805; doi:10.1093/g3journal/jkad028)
Supplement: jkad028_Supplementary_Data [file jkad028_supplementary_data.zip]

Archive with 24 entries (24 files):
- Figure_S10_G3-2022-403979.pdf
- Figure_S11_G3-2022-403979.pdf
- Figure_S12_G3-2022-403979.pdf
- Figure_S13_G3-2022-403979.pdf
- Figure_S14_G3-2022-403979.pdf
- Figure_S15_G3-2022-403979.pdf
- Figure_S16_G3-2022-403979.pdf
- Figure_S17_G3-2022-403979.pdf
- Figure_S1_G3-2022-403979.pdf
- Figure_S2_G3-2022-403979.pdf
- Figure_S3_G3-2022-403979.pdf
- Figure_S4_G3-2022-403979.pdf
- Figure_S5_G3-2022-403979.pdf
- Figure_S6_G3-2022-403979.pdf
- Figure_S7_G3-2022-403979.pdf
- Figure_S8_G3-2022-403979.pdf
- Figure_S9_G3-2022-403979.pdf
- File_S1_G3-2022-403979.gbk
- File_S2_G3-2022-403979.gbk
- File_S3_G3-2022-403979.gbk
- File_S4_G3-2022-403979.gbk
- File_S5_G3-2022-403979.pdb
- File_S6_G3-2022-403979.pdb
- Supplementary_Tables_G3-2022-403979.xlsx
