# Supplementary material for: A high-quality reference genome for the fission yeast Schizosaccharomyces osmophilus
Source: G3 (Bethesda). 2023 Feb 7;13(4):jkad028. doi: 10.1093/g3journal/jkad028 (PMC10085805; doi:10.1093/g3journal/jkad028)
Supplement: jkad028_Supplementary_Data [file jkad028_supplementary_data.zip › File_S1_G3-2022-403979.gbk]

LOCUS       Exported               46041 bp DNA     linear   UNA 27-NOV-2022
DEFINITION  .
ACCESSION   .
VERSION     .
KEYWORDS    .
SOURCE      Schizosaccharomyces pombe
  ORGANISM  Schizosaccharomyces pombe
REFERENCE   1  (bases 1 to 46041)
  AUTHORS   Jia G-S., Zhang W-C., Liang Y, Liu X-H., Rhind N, Pidoux 
            A,Brysch-Herzberg M, Du L-L.
  TITLE     A high-quality reference genome for the fission yeast 
            Schizosaccharomyces osmophilus
REFERENCE   2  (bases 1 to 46041)
  AUTHORS   Zhang W-C., Jia G-S., Du L-L.
  TITLE     Direct Submission
  JOURNAL   Submitted (27-NOV-2022) Li-Lin Du's Lab, National Institute of 
            Biological Sciences, 7 Science Park Road, Zhongguancun Life Science 
            Park, Beijing 102206, China
COMMENT     .
FEATURES             Location/Qualifiers
     source          1..46041
                     /mol_type="genomic DNA"
                     /note="color: #ffffff"
                     /note="color: #ffffff"
                     /organism="Schizosaccharomyces pombe"
     CDS             join(1..31,247..545)
                     /codon_start=1
                     /label=sui1
                     /note="This feature has 2 segments:
                     1:   1 ..  31 / #993366
                     2: 247 .. 545 / #993366"
                     /note="This feature has 2 segments:
                     1:   1 ..  31 / #993366
                     2: 247 .. 545 / #993366"
                     /note="This feature has 2 segments:
                        1:   1 ..  31 / #993366
                        2: 247 .. 545 / #993366"
                     /translation="MSAIQNFNTVDPFADTGDDDAQPLNNIHIRIQQRNGRKTLTTVQG
                     LPREFDQKRILRALKKDFACNGTIVKDDDLGEVIQLQGDQRIKVMEFLTQQLGLQKKNI
                     KIHGF"
     CDS             complement(join(823..2553,2556..3161))
                     /codon_start=1
                     /label=nvj2
                     /note="This feature has 2 segments:
                     1:  823 .. 2553 / #993366
                     2: 2556 .. 3161 / #993366"
                     /note="This feature has 2 segments:
                     1:  823 .. 2553 / #993366
                     2: 2556 .. 3161 / #993366"
                     /note="This feature has 2 segments:
                        1:  823 .. 2553 / #993366
                        2: 2556 .. 3161 / #993366"
                     /translation="MFFAFLITYLLGGVTFLPFILFIYLLTRPTHKSEELRIIEPNNDC
                     LTKLDKDIRIQGWIRVTTKFLQGKSGSVKVQEIPQDQLPKSSSDNAVTDRKTISPSGIN
                     NQYVIRNPKDVYYATVQAGKLHLFDPVKTSELLHVINLHEYLVVFYPGTVTENELFSNR
                     NAIFLKYPAVSHKKESSTKSLLNKDLYVYGRTPSNKEDWYALLSYSKISPAIKPLEAPI
                     DFDYASVHHNLTALSSPDTDWLNAFIGRIFLGIHKTEGFKSLVVEKLTKKLSRIKTPGI
                     MTDVKVIDVDVGEAIPTVNGLKFESLSNGGELIVSADIWYEGDCSFKAETTANIKFGSH
                     FPSKTVPLALVIRLTHVSGKVRLLIKPPPSNRVWYAFYEKPRLHLIVEPMVARKQLTNN
                     YLINFITQKLVELVHETIVMPNMNDLAFFIDNEAPIKGGLWDIELFRAPTIQKPAEKDA
                     KAERKKSGLSSSTSEESLNRHISKRSSNSNDTAPSSHIIADKNLEPTSNIQLKKNPDGN
                     LVETSELSDSDENSVLSNKSSTLSKKVVENTSPLKYTHSASKSFIGEVQDSLQALKTKA
                     HKPRSIGGDSSQTTLSETTKKYGSVAKKSFFQGVSDAKSFVKKIKSTYIDDSSSNSPSD
                     IESNYSADDNEISKSKAQNAIDFNVTNTHSPSRSISSEKSYKAAERGQQDKHNDVLVDL
                     NPNVEAEKSNPHSNSQKTSKNDMSRNQRNKYAKEIMTGQPTLHPQGQLPIQNVEQRATH
                     KPLPRPPVQVETREPVRPVPPIPKL"
     CDS             complement(join(3784..3959,4019..4333,4390..4732))
                     /codon_start=1
                     /gene="SPBC23G7.07c"
                     /label=cms1
                     /note="transcript_id=SPBC23G7.07c.1"
                     /note="This feature has 3 segments:
                     1: 3784 .. 3959 / #993366
                     2: 4019 .. 4333 / #993366
                     3: 4390 .. 4732 / #993366"
                     /note="This feature has 3 segments:
                     1: 3784 .. 3959 / #993366
                     2: 4019 .. 4333 / #993366
                     3: 4390 .. 4732 / #993366"
                     /note="This feature has 3 segments:
                        1: 3784 .. 3959 / #993366
                        2: 4019 .. 4333 / #993366
                        3: 4390 .. 4732 / #993366"
                     /db_xref="Uniprot/SWISSPROT:O94465"
                     /db_xref="RefSeq_peptide:NP_595865"
                     /db_xref="RefSeq_peptide:NP_595865.1"
                     /db_xref="RefSeq_dna:NM_001021770.2"
                     /db_xref="RefSeq_mRNA:NM_001021770"
                     /db_xref="EMBL:CU329671"
                     /db_xref="GO:0003674"
                     /db_xref="GO:0005634"
                     /db_xref="GO:0005634"
                     /db_xref="GO:0005634"
                     /db_xref="GO:0030686"
                     /db_xref="GO:0030686"
                     /db_xref="GO:0042274"
                     /db_xref="GO:0042274"
                     /db_xref="protein_id:CAA22623"
                     /db_xref="protein_id:CAA22623.1"
                     /db_xref="FYPO:FYPO:0001701"
                     /db_xref="FYPO:FYPO:0002060"
                     /db_xref="FYPO:FYPO:0002177"
                     /db_xref="PBO:PBO:0000002"
                     /db_xref="PBO:PBO:0000038"
                     /db_xref="PBO:PBO:0006222"
                     /db_xref="PBO:PBO:0006310"
                     /db_xref="PBO:PBO:0011064"
                     /db_xref="PBO:PBO:0011065"
                     /db_xref="PBO:PBO:0011069"
                     /db_xref="PBO:PBO:0011070"
                     /db_xref="PBO:PBO:0011071"
                     /db_xref="PBO:PBO:0011963"
                     /db_xref="PomBase_TRANSCRIPT:SPBC23G7.07c.1"
                     /db_xref="PomBase_TRANSLATION:SPBC23G7.07c.1:pep"
                     /db_xref="STRING:4896.SPBC23G7.07c.1"
                     /db_xref="UniParc:UPI000006B3E1"
                     /protein_id="SPBC23G7.07c.1:pep"
                     /translation="MSYTTTDADALDDQLDYQVDLVSEISVSDEESAQPTTITENFTAS
                     QNNDSAKREKRKKQRQKQKERKRAKLLELQDTNASIIQSPDTLSDLLNNYIKSIYSDLT
                     DVELSDKVIKASYIEDTISFSKPKTVDNYPEYIQHLPGFTKKVVQNSNPEILVLCISAL
                     RAIDVLKPTKSLQNKNFKVAKLFGKHIRLEEHINYCKANKIGVGIGTTPRIAQLTNECF
                     TCENLKYIILDYSFRDIKNNSILTSKESRKAVIDFLTSKTILENMAERKTKICFY"
     CDS             complement(5182..7269)
                     /codon_start=1
                     /gene="SPBC23G7.08c"
                     /label=rga7
                     /note="transcript_id=SPBC23G7.08c.1"
                     /note="color: #993366"
                     /note="color: #993366"
                     /note="color: #993366"
                     /db_xref="Uniprot/SWISSPROT:O94466"
                     /db_xref="RefSeq_peptide:NP_595866"
                     /db_xref="RefSeq_peptide:NP_595866.1"
                     /db_xref="RefSeq_dna:NM_001021771.2"
                     /db_xref="RefSeq_mRNA:NM_001021771"
                     /db_xref="EMBL:CU329671"
                     /db_xref="GO:0005096"
                     /db_xref="GO:0005096"
                     /db_xref="GO:0005096"
                     /db_xref="GO:0005515"
                     /db_xref="GO:0005737"
                     /db_xref="GO:0005737"
                     /db_xref="GO:0005794"
                     /db_xref="GO:0005794"
                     /db_xref="GO:0005829"
                     /db_xref="GO:0005829"
                     /db_xref="GO:0007165"
                     /db_xref="GO:0007165"
                     /db_xref="GO:0030036"
                     /db_xref="GO:0030036"
                     /db_xref="GO:0030479"
                     /db_xref="GO:0030479"
                     /db_xref="GO:0032153"
                     /db_xref="GO:0032153"
                     /db_xref="GO:0032154"
                     /db_xref="GO:0032154"
                     /db_xref="GO:0035024"
                     /db_xref="GO:0035024"
                     /db_xref="GO:0043001"
                     /db_xref="GO:0043001"
                     /db_xref="GO:0043087"
                     /db_xref="GO:0043087"
                     /db_xref="GO:0051285"
                     /db_xref="GO:0051285"
                     /db_xref="GO:0051286"
                     /db_xref="GO:0051286"
                     /db_xref="GO:0098753"
                     /db_xref="GO:0098753"
                     /db_xref="GO:0110085"
                     /db_xref="GO:0110085"
                     /db_xref="GO:0120104"
                     /db_xref="GO:0120104"
                     /db_xref="GO:0140278"
                     /db_xref="GO:1902412"
                     /db_xref="GO:1902412"
                     /db_xref="GO:1902432"
                     /db_xref="GO:1902432"
                     /db_xref="GO:1903138"
                     /db_xref="GO:1903138"
                     /db_xref="protein_id:CAA22624"
                     /db_xref="protein_id:CAA22624.1"
                     /db_xref="FYPO:FYPO:0000086"
                     /db_xref="FYPO:FYPO:0000980"
                     /db_xref="FYPO:FYPO:0001324"
                     /db_xref="FYPO:FYPO:0001489"
                     /db_xref="FYPO:FYPO:0001529"
                     /db_xref="FYPO:FYPO:0001724"
                     /db_xref="FYPO:FYPO:0002060"
                     /db_xref="FYPO:FYPO:0002177"
                     /db_xref="FYPO:FYPO:0002641"
                     /db_xref="MOD:MOD:00696"
                     /db_xref="PBO:PBO:0000001"
                     /db_xref="PBO:PBO:0000037"
                     /db_xref="PBO:PBO:0000038"
                     /db_xref="PBO:PBO:0006310"
                     /db_xref="PBO:PBO:0011064"
                     /db_xref="PBO:PBO:0011065"
                     /db_xref="PBO:PBO:0011069"
                     /db_xref="PBO:PBO:0011070"
                     /db_xref="PBO:PBO:0011071"
                     /db_xref="PBO:PBO:0011963"
                     /db_xref="PomBase_TRANSCRIPT:SPBC23G7.08c.1"
                     /db_xref="PomBase_TRANSLATION:SPBC23G7.08c.1:pep"
                     /db_xref="STRING:4896.SPBC23G7.08c.1"
                     /db_xref="UniParc:UPI000006B2C8"
                     /protein_id="SPBC23G7.08c.1:pep"
                     /translation="MLSAPSSSTTPASPPTSPPNTTSSDDFAVLKEPKVEAILNSELGL
                     AILNDRIKDYLLTCKELAGFFKKRSILEEESGKNLQKLAKSYLETFQSKHHSPQSFSAS
                     VITSMEIHEQLANHSLTLQKTLSAFSDQVIEFHKNAERKRKSIKEYAKKQENAYLEAVM
                     QMDKSKSRFKGAETEYNRALDNKNTGDSQKKVGFFKPKSNAQLTKLEDEARLKAENAES
                     DMHSKIENAQNVQKQLLCIHRPNYIKQFFSLQREIESSLIANYLRYTKLCESNTLLNGL
                     TIRPQKPTPTNCGLQHALDNINANTDFVQYVLHASIKHEDNKNPTDASKTKIIQPPSSY
                     GTGSSAGKTNPPVNPTIKVTAAIPSPLQNTNPAPSTFPNPSVASPAFPNSSTSNPSTAP
                     ASASPLASTLKPSTANDTNGSSSSSSSNPRTSSPLASNAENKPPVAQQSPPVLLPTLPP
                     IQTTTIQTSREVAPPPSSINSNRAASPFRPTSVSPQPSSPTKSLLFGARLDAIILREHS
                     NIPNIVMQCTSQVENFGLNLQGIYRVPSSSARVNMLRSQFENNPLLQLHTPEDYENDVH
                     AVADLLKIFFRELREPLIPDNHQRDFIDAGNVEDESRRRDAVHRAINDLPDANYSTIRH
                     LTIHLAKIKENSDVNKMSTNNLAIIWGPTIIKQATIPEISSFSRTIEILIDYCFTIFDY
                     D"
     misc_feature    8475..8609
                     /gene="H2"
                     /label=H2 box
                     /note="color: #a6acb3"
                     /note="color: #a6acb3"
                     /note="color: #a6acb3"
     CDS             complement(8569..8925)
                     /codon_start=1
                     /gene="matPc"
                     /locus_tag="SPMTR.01"
                     /product="P-specific polypeptide Pc"
                     /label=Pc
                     /note="color: #993366"
                     /note="color: #993366"
                     /note="color: #993366"
                     /db_xref="GOA:C7U328"
                     /db_xref="InterPro:IPR000910"
                     /db_xref="UniProtKB/TrEMBL:C7U328"
                     /protein_id="CBB12354.1"
                     /translation="MDPRLRAPIFLPILTPETLQKKKQIKGNKTTIYKNGFMLFRSRLH
                     KILNLSGDWAGASAKCSIIWHTLPQNVRLAWSQLAELSHYQDVRRQIAKLERILYSKRL
                     NGHNNYKLHISRVQ"
     CDS             9104..9583
                     /codon_start=1
                     /gene="matPi"
                     /gene_synonym="H1"
                     /locus_tag="SPMTR.02"
                     /product="P-specific polypeptide Pi"
                     /label=Pi
                     /note="H1 homology box"
                     /note="color: #993366"
                     /note="color: #993366"
                     /note="color: #993366"
                     /db_xref="GOA:C7U329"
                     /db_xref="InterPro:IPR001356"
                     /db_xref="InterPro:IPR009057"
                     /db_xref="InterPro:IPR012287"
                     /db_xref="UniProtKB/TrEMBL:C7U329"
                     /protein_id="CBB12355.1"
                     /translation="MKRVAVLLKTVMCEFLKCDYNGYDRIISLLRRILTLICTPNLNGL
                     TIKRVIDSMQSLEYIKQTCNFKLQMCISSMAFKRNNALQNCNHYAWCDDHCSDIGRPMT
                     TVRGQCSKCTKPHLMRWLLLHYDNPYPSNSEFYDLSAATGLTRTQLRNWFSNRRR"
     misc_feature    9713..9771
                     /label=H1 box
                     /note="color: #a6acb3"
                     /note="color: #a6acb3"
                     /note="color: #a6acb3"
     CDS             complement(12618..13805)
                     /codon_start=1
                     /gene="SPBC23G7.10c"
                     /label=SPBC23G7.10c
                     /note="transcript_id=SPBC23G7.10c.1"
                     /note="color: #993366"
                     /note="color: #993366"
                     /note="color: #993366"
                     /db_xref="Uniprot/SWISSPROT:O94467"
                     /db_xref="RefSeq_peptide:NP_595868"
                     /db_xref="RefSeq_peptide:NP_595868.1"
                     /db_xref="RefSeq_dna:NM_001021774.2"
                     /db_xref="RefSeq_mRNA:NM_001021774"
                     /db_xref="EMBL:CU329671"
                     /db_xref="GO:0003824"
                     /db_xref="GO:0003824"
                     /db_xref="GO:0003959"
                     /db_xref="GO:0003959"
                     /db_xref="GO:0003959"
                     /db_xref="GO:0003959"
                     /db_xref="GO:0003959"
                     /db_xref="GO:0005634"
                     /db_xref="GO:0005634"
                     /db_xref="GO:0005829"
                     /db_xref="GO:0005829"
                     /db_xref="GO:0008150"
                     /db_xref="GO:0010181"
                     /db_xref="GO:0010181"
                     /db_xref="GO:0016491"
                     /db_xref="GO:0016491"
                     /db_xref="GO:0016491"
                     /db_xref="GO:0018548"
                     /db_xref="GO:0018548"
                     /db_xref="GO:0050661"
                     /db_xref="GO:0050661"
                     /db_xref="protein_id:CAA22626"
                     /db_xref="protein_id:CAA22626.1"
                     /db_xref="FYPO:FYPO:0002060"
                     /db_xref="FYPO:FYPO:0002177"
                     /db_xref="MOD:MOD:00696"
                     /db_xref="PBO:PBO:0000003"
                     /db_xref="PBO:PBO:0000110"
                     /db_xref="PBO:PBO:0006310"
                     /db_xref="PBO:PBO:0011064"
                     /db_xref="PBO:PBO:0011065"
                     /db_xref="PBO:PBO:0011963"
                     /db_xref="PomBase_TRANSCRIPT:SPBC23G7.10c.1"
                     /db_xref="PomBase_TRANSLATION:SPBC23G7.10c.1:pep"
                     /db_xref="STRING:4896.SPBC23G7.10c.1"
                     /db_xref="UniParc:UPI000006B170"
                     /protein_id="SPBC23G7.10c.1:pep"
                     /translation="MTIVNEGAENVGYFTPAQKIPAGAAIGVPQTKLFTPLKIRGVEFH
                     NRMFVSPMCTYSADQEGHLTDFHLVHLGAMGMRGPGLVMVEATAVSPEGRISPNDSGLW
                     MESQMKPLRRIVEFAHSQNQKIGIQLAHAGRKASTTAPYRGYTVATEAQGGWENDVYGP
                     NEDRWDENHAQPHKLTEKQYDELVDKFVVAAKRAVEIGFDVIEIHGAHGYLISSTVSPA
                     TNDRNDKYGGTFEKRILFPMEVVHSVRKAIPDSMPLFYRVTATDWLPKGQGWEIEDTVA
                     LAARLRDGGVDLIDVSSGGNHKDQRIEVKDCYQVPFAEKIKDQVNGILLGAVGMIRDGL
                     TANEILESGKADVTFVAREFLRNPSLVLDSANQLGENVAWPVQYDYAVKGHRKLR"
     CDS             14637..15278
                     /codon_start=1
                     /gene="SPBC23G7.11"
                     /label=mag2
                     /note="transcript_id=SPBC23G7.11.1"
                     /note="color: #993366"
                     /note="color: #993366"
                     /note="color: #993366"
                     /db_xref="Uniprot/SWISSPROT:O94468"
                     /db_xref="RefSeq_peptide:NP_595869"
                     /db_xref="RefSeq_peptide:NP_595869.1"
                     /db_xref="RefSeq_dna:NM_001021775.2"
                     /db_xref="RefSeq_mRNA:NM_001021775"
                     /db_xref="EMBL:CU329671"
                     /db_xref="GO:0003824"
                     /db_xref="GO:0003824"
                     /db_xref="GO:0003905"
                     /db_xref="GO:0005634"
                     /db_xref="GO:0005634"
                     /db_xref="GO:0005634"
                     /db_xref="GO:0005634"
                     /db_xref="GO:0006281"
                     /db_xref="GO:0006281"
                     /db_xref="GO:0006281"
                     /db_xref="GO:0006284"
                     /db_xref="GO:0006285"
                     /db_xref="GO:0006285"
                     /db_xref="GO:0006285"
                     /db_xref="GO:0006974"
                     /db_xref="GO:0008725"
                     /db_xref="GO:0008725"
                     /db_xref="GO:0032131"
                     /db_xref="GO:0032131"
                     /db_xref="GO:0032993"
                     /db_xref="GO:0032993"
                     /db_xref="GO:0043916"
                     /db_xref="GO:0043916"
                     /db_xref="GO:0140431"
                     /db_xref="GO:0140431"
                     /db_xref="PDB:4B21"
                     /db_xref="PDB:4B22"
                     /db_xref="PDB:4B23"
                     /db_xref="PDB:4B24"
                     /db_xref="PDB:4HSB"
                     /db_xref="protein_id:CAA22627"
                     /db_xref="protein_id:CAA22627.1"
                     /db_xref="FYPO:FYPO:0000089"
                     /db_xref="FYPO:FYPO:0000636"
                     /db_xref="FYPO:FYPO:0000957"
                     /db_xref="FYPO:FYPO:0002060"
                     /db_xref="FYPO:FYPO:0002177"
                     /db_xref="PBO:PBO:0000001"
                     /db_xref="PBO:PBO:0000037"
                     /db_xref="PBO:PBO:0011064"
                     /db_xref="PBO:PBO:0011065"
                     /db_xref="PBO:PBO:0011067"
                     /db_xref="PBO:PBO:0011963"
                     /db_xref="PomBase_TRANSCRIPT:SPBC23G7.11.1"
                     /db_xref="PomBase_TRANSLATION:SPBC23G7.11.1:pep"
                     /db_xref="STRING:4896.SPBC23G7.11.1"
                     /db_xref="UniParc:UPI000012EB29"
                     /protein_id="SPBC23G7.11.1:pep"
                     /translation="MSKDSDYKRAEKHLSSIDNKWSSLVKKVGPCTLTPHPEHAPYEGI
                     IRAITSQKLSDAATNSIINKFCTQCSDNDEFPTPKQIMETDVETLHECGFSKLKSQEIH
                     IVAEAALNKQIPSKSEIEKMSEEELMESLSKIKGVKRWTIEMYSIFTLGRLDIMPADDS
                     TLKNEAKEFFGLSSKPQTEEVEKLTKPCKPYRTIAAWYLWQIPKLHRKGQ"
     CDS             complement(join(15881..17038,17081..17134))
                     /codon_start=1
                     /gene="SPBC23G7.12c"
                     /label=rpt6
                     /note="transcript_id=SPBC23G7.12c.1"
                     /note="This feature has 2 segments:
                     1: 15881 .. 17038 / #993366
                     2: 17081 .. 17134 / #993366"
                     /note="This feature has 2 segments:
                     1: 15881 .. 17038 / #993366
                     2: 17081 .. 17134 / #993366"
                     /note="This feature has 2 segments:
                        1: 15881 .. 17038 / #993366
                        2: 17081 .. 17134 / #993366"
                     /db_xref="Uniprot/SWISSPROT:P41836"
                     /db_xref="RefSeq_peptide:NP_595870"
                     /db_xref="RefSeq_peptide:NP_595870.1"
                     /db_xref="RefSeq_dna:NM_001021776.2"
                     /db_xref="RefSeq_mRNA:NM_001021776"
                     /db_xref="EMBL:CU329671"
                     /db_xref="EMBL:U02280"
                     /db_xref="GO:0000166"
                     /db_xref="GO:0000502"
                     /db_xref="GO:0005524"
                     /db_xref="GO:0005524"
                     /db_xref="GO:0005524"
                     /db_xref="GO:0005524"
                     /db_xref="GO:0005634"
                     /db_xref="GO:0005634"
                     /db_xref="GO:0005634"
                     /db_xref="GO:0005635"
                     /db_xref="GO:0005635"
                     /db_xref="GO:0005737"
                     /db_xref="GO:0005737"
                     /db_xref="GO:0005737"
                     /db_xref="GO:0005829"
                     /db_xref="GO:0005829"
                     /db_xref="GO:0008540"
                     /db_xref="GO:0008540"
                     /db_xref="GO:0008540"
                     /db_xref="GO:0016887"
                     /db_xref="GO:0016887"
                     /db_xref="GO:0017025"
                     /db_xref="GO:0030163"
                     /db_xref="GO:0030163"
                     /db_xref="GO:0031595"
                     /db_xref="GO:0031597"
                     /db_xref="GO:0036402"
                     /db_xref="GO:0036402"
                     /db_xref="GO:0036402"
                     /db_xref="GO:0036402"
                     /db_xref="GO:0043161"
                     /db_xref="GO:0043161"
                     /db_xref="GO:0043161"
                     /db_xref="GO:0045842"
                     /db_xref="GO:0045842"
                     /db_xref="GO:0045899"
                     /db_xref="GO:1901800"
                     /db_xref="protein_id:AAA61615"
                     /db_xref="protein_id:AAA61615.1"
                     /db_xref="protein_id:CAA22628"
                     /db_xref="protein_id:CAA22628.1"
                     /db_xref="FYPO:FYPO:0000829"
                     /db_xref="FYPO:FYPO:0002060"
                     /db_xref="FYPO:FYPO:0002061"
                     /db_xref="FYPO:FYPO:0002177"
                     /db_xref="PBO:PBO:0000002"
                     /db_xref="PBO:PBO:0000037"
                     /db_xref="PBO:PBO:0000038"
                     /db_xref="PBO:PBO:0000539"
                     /db_xref="PBO:PBO:0006222"
                     /db_xref="PBO:PBO:0006310"
                     /db_xref="PBO:PBO:0011064"
                     /db_xref="PBO:PBO:0011065"
                     /db_xref="PBO:PBO:0011069"
                     /db_xref="PBO:PBO:0011070"
                     /db_xref="PBO:PBO:0011071"
                     /db_xref="PBO:PBO:0011963"
                     /db_xref="PomBase_TRANSCRIPT:SPBC23G7.12c.1"
                     /db_xref="PomBase_TRANSLATION:SPBC23G7.12c.1:pep"
                     /db_xref="STRING:4896.SPBC23G7.12c.1"
                     /db_xref="UniParc:UPI0000132384"
                     /protein_id="SPBC23G7.12c.1:pep"
                     /translation="MTEVLKTNVLQSNENIVQYYTQKIQDAELAILQKTQNLRRLEAQR
                     NGLNARVRLLREEIQLLQEPGSYVGEVIKTMGKNKVLVKVHPEGKYVVDISPDIDIKEI
                     KPNIRVALRNDSYQLIKILPNKVDPLVSLMMVEKIPDSTYEMVGGLEKQIKEIKEVIEL
                     PVKHPELFESLGIPQPKGILLYGPPGTGKTLLARAVAHHTDCKFIRVSGSELVQKYIGE
                     GSRMVRELFVMAREHAPSIIFMDEIDSIGSSRSDSSGGSGDSEVQRTMLELLNQLDGFE
                     ATKNIKVIMATNRIDILDPALLRPGRIDRKIEFPPPSAEARAEILRIHSRSMNLTRGID
                     LKSIAEKMNGASGAELKGVCTEAGMFALRERRVHVTQEDFELAVAKVLNKGDSGEMSLQ
                     KLFK"
     CDS             complement(17611..19605)
                     /codon_start=1
                     /gene="SPBC23G7.13c"
                     /label=SPBC23G7.13c
                     /note="transcript_id=SPBC23G7.13c.1"
                     /note="color: #993366"
                     /note="color: #993366"
                     /note="color: #993366"
                     /db_xref="Uniprot/SWISSPROT:O94469"
                     /db_xref="RefSeq_peptide:NP_595871"
                     /db_xref="RefSeq_peptide:NP_595871.1"
                     /db_xref="RefSeq_dna:NM_001021777.2"
                     /db_xref="RefSeq_mRNA:NM_001021777"
                     /db_xref="EMBL:CU329671"
                     /db_xref="GO:0005886"
                     /db_xref="GO:0005886"
                     /db_xref="GO:0005886"
                     /db_xref="GO:0015204"
                     /db_xref="GO:0015204"
                     /db_xref="GO:0015204"
                     /db_xref="GO:0015204"
                     /db_xref="GO:0015489"
                     /db_xref="GO:0015489"
                     /db_xref="GO:0015606"
                     /db_xref="GO:0015606"
                     /db_xref="GO:0015840"
                     /db_xref="GO:0015840"
                     /db_xref="GO:0015847"
                     /db_xref="GO:0015848"
                     /db_xref="GO:0015848"
                     /db_xref="GO:0016020"
                     /db_xref="GO:0016020"
                     /db_xref="GO:0016020"
                     /db_xref="GO:0016021"
                     /db_xref="GO:0016021"
                     /db_xref="GO:0016021"
                     /db_xref="GO:0022857"
                     /db_xref="GO:0022857"
                     /db_xref="GO:0055085"
                     /db_xref="GO:0055085"
                     /db_xref="GO:0071918"
                     /db_xref="GO:0071918"
                     /db_xref="GO:0071918"
                     /db_xref="GO:1903711"
                     /db_xref="protein_id:CAA22629"
                     /db_xref="protein_id:CAA22629.1"
                     /db_xref="FYPO:FYPO:0000636"
                     /db_xref="FYPO:FYPO:0001701"
                     /db_xref="FYPO:FYPO:0002060"
                     /db_xref="FYPO:FYPO:0002177"
                     /db_xref="PBO:PBO:0000002"
                     /db_xref="PBO:PBO:0000037"
                     /db_xref="PBO:PBO:0011064"
                     /db_xref="PBO:PBO:0011065"
                     /db_xref="PBO:PBO:0011067"
                     /db_xref="PBO:PBO:0011471"
                     /db_xref="PBO:PBO:0011963"
                     /db_xref="PomBase_TRANSCRIPT:SPBC23G7.13c.1"
                     /db_xref="PomBase_TRANSLATION:SPBC23G7.13c.1:pep"
                     /db_xref="STRING:4896.SPBC23G7.13c.1"
                     /db_xref="UniParc:UPI000006A49A"
                     /protein_id="SPBC23G7.13c.1:pep"
                     /translation="MVQPELTQSVGYGIVVGLGLGFAALMIFVSWSLKKFNNENQTSEH
                     FNTASHSVRTGLVASAVVSSWTWASTLLTSAQKTYQYGVSGAFWYASGACVQILLFTVL
                     AIELKRKAPNAHTFLEVVRARCGPIAHGVFLVFAYITNILVMAMLLCGGSATISSVTGM
                     NTVAVCFLLPVGVIIYTMFGGIKATFLTDYIHTVIILVILIMFSLATYSADKKIGSPGK
                     LYDMLKEAGDAHPVAGNAQGSYLTMRSQEGAIFFIINLAGNFGTVFVDNGYWQKAIAAN
                     PASALPGYILGGLAWFAIPWLAATTMGLVALGLENKPYFPTYPNRMSDLEVSEGLVLPY
                     AAIALMGRAGANATLLLVFMAVTSAASAELIAVSSIFTYDIYKQYVRPRATGKELLYTG
                     HASLIVFGFAMSGFATGLYYGQVSMGYLYLLMGVLVCPAVVPATCVMLFSRVSTIAVTV
                     SPVLGIISSIITWLVVARAEGGKTLTIETTGANNPMLAGNVVGLLSPALYILILSIIFP
                     EKYDFNRLLATFAMHFSSEEDEIQQTKKLNRASVISKVAALIITAAFIILWPWPMYGTG
                     YIFSKRFFTGWVVVGLIWIFFTVFAVGIFPLWEGRNDIYQVVSNMAASIFGRKVNDIVE
                     DEGVVVETISIGSGSKEKVNFEKKDIESV"
     CDS             20984..21379
                     /codon_start=1
                     /gene="SPBC23G7.14"
                     /label=SPBC23G7.14
                     /note="transcript_id=SPBC23G7.14.1"
                     /note="color: #993366"
                     /note="color: #993366"
                     /note="color: #993366"
                     /db_xref="Uniprot/SWISSPROT:O94470"
                     /db_xref="RefSeq_peptide:NP_595872"
                     /db_xref="RefSeq_peptide:NP_595872.1"
                     /db_xref="RefSeq_dna:NM_001021778.2"
                     /db_xref="RefSeq_mRNA:NM_001021778"
                     /db_xref="EMBL:CU329671"
                     /db_xref="GO:0003674"
                     /db_xref="GO:0005575"
                     /db_xref="GO:0008150"
                     /db_xref="protein_id:CAA22630"
                     /db_xref="protein_id:CAA22630.1"
                     /db_xref="FYPO:FYPO:0000636"
                     /db_xref="FYPO:FYPO:0002060"
                     /db_xref="FYPO:FYPO:0002177"
                     /db_xref="MOD:MOD:00046"
                     /db_xref="MOD:MOD:00047"
                     /db_xref="PBO:PBO:0006310"
                     /db_xref="PBO:PBO:0011963"
                     /db_xref="PBO:PBO:0016885"
                     /db_xref="PBO:PBO:0017406"
                     /db_xref="PomBase_TRANSCRIPT:SPBC23G7.14.1"
                     /db_xref="PomBase_TRANSLATION:SPBC23G7.14.1:pep"
                     /db_xref="SO:SO:0001080"
                     /db_xref="STRING:4896.SPBC23G7.14.1"
                     /db_xref="UniParc:UPI000006A614"
                     /protein_id="SPBC23G7.14.1:pep"
                     /translation="MSKEDEEVLESYFWTLQESIPLRRRIREIRELQERNKNKYEQLLQ
                     ARKDLDRFRSNLNVQQEQLQNEILGFKQDVKLLNNVLVSYSSEELEKRFEESLLKEKAT
                     SMEMESKLCSKSITPLEYVSWLLNSIE"
     CDS             complement(join(22383..22406,22453..22761))
                     /codon_start=1
                     /gene="SPBC23G7.15c"
                     /label=rpp202
                     /note="transcript_id=SPBC23G7.15c.1"
                     /note="This feature has 2 segments:
                     1: 22383 .. 22406 / #993366
                     2: 22453 .. 22761 / #993366"
                     /note="This feature has 2 segments:
                     1: 22383 .. 22406 / #993366
                     2: 22453 .. 22761 / #993366"
                     /note="This feature has 2 segments:
                        1: 22383 .. 22406 / #993366
                        2: 22453 .. 22761 / #993366"
                     /db_xref="Uniprot/SWISSPROT:P17478"
                     /db_xref="RefSeq_peptide:NP_595873"
                     /db_xref="RefSeq_peptide:NP_595873.1"
                     /db_xref="RefSeq_dna:NM_001021779.2"
                     /db_xref="RefSeq_mRNA:NM_001021779"
                     /db_xref="EMBL:CU329671"
                     /db_xref="EMBL:M33142"
                     /db_xref="GO:0002182"
                     /db_xref="GO:0002182"
                     /db_xref="GO:0002182"
                     /db_xref="GO:0003735"
                     /db_xref="GO:0003735"
                     /db_xref="GO:0003735"
                     /db_xref="GO:0005829"
                     /db_xref="GO:0005829"
                     /db_xref="GO:0005840"
                     /db_xref="GO:0005840"
                     /db_xref="GO:0005840"
                     /db_xref="GO:0006412"
                     /db_xref="GO:0006412"
                     /db_xref="GO:0006414"
                     /db_xref="GO:0006414"
                     /db_xref="GO:0022625"
                     /db_xref="GO:0022625"
                     /db_xref="GO:0022625"
                     /db_xref="protein_id:AAA35337"
                     /db_xref="protein_id:AAA35337.1"
                     /db_xref="protein_id:CAA22631"
                     /db_xref="protein_id:CAA22631.1"
                     /db_xref="FYPO:FYPO:0001489"
                     /db_xref="FYPO:FYPO:0002060"
                     /db_xref="FYPO:FYPO:0002177"
                     /db_xref="MOD:MOD:00046"
                     /db_xref="MOD:MOD:00047"
                     /db_xref="PBO:PBO:0000001"
                     /db_xref="PBO:PBO:0000037"
                     /db_xref="PBO:PBO:0000038"
                     /db_xref="PBO:PBO:0006310"
                     /db_xref="PBO:PBO:0011064"
                     /db_xref="PBO:PBO:0011065"
                     /db_xref="PBO:PBO:0011069"
                     /db_xref="PBO:PBO:0011070"
                     /db_xref="PBO:PBO:0011072"
                     /db_xref="PBO:PBO:0011963"
                     /db_xref="PomBase_TRANSCRIPT:SPBC23G7.15c.1"
                     /db_xref="PomBase_TRANSLATION:SPBC23G7.15c.1:pep"
                     /db_xref="STRING:4896.SPBC23G7.15c.1"
                     /db_xref="UniParc:UPI000013426E"
                     /protein_id="SPBC23G7.15c.1:pep"
                     /translation="MKYLAAYLLLTVGGKQSPSASDIESVLSTVGIEAEAERVESLISE
                     LNGKNIEELIAAGNEKLSTVPSAGAVATPAAGGAAGAEATSAAEEAKEEEAAEESDEDM
                     GFGLFD"
     misc_feature    23559..25678
                     /label=IR-L
                     /note="color: #a6acb3; direction: RIGHT"
                     /note="color: #a6acb3"
                     /note="color: #a6acb3; direction: RIGHT"
     misc_feature    26761..26817
                     /gene="H3"
                     /label=H3 box
                     /note="color: #a6acb3"
                     /note="color: #a6acb3"
                     /note="color: #a6acb3"
     misc_feature    26818..26952
                     /gene="H2"
                     /label=H2 box
                     /note="color: #a6acb3"
                     /note="color: #a6acb3"
                     /note="color: #a6acb3"
     CDS             complement(26912..27268)
                     /codon_start=1
                     /gene="matPc"
                     /locus_tag="SPMTR.01"
                     /product="P-specific polypeptide Pc"
                     /label=Pc
                     /note="color: #993366"
                     /note="color: #993366"
                     /note="color: #993366"
                     /db_xref="GOA:C7U328"
                     /db_xref="InterPro:IPR000910"
                     /db_xref="UniProtKB/TrEMBL:C7U328"
                     /protein_id="CBB12354.1"
                     /translation="MDPRLRAPIFLPILTPETLQKKKQIKGNKTTIYKNGFMLFRSRLH
                     KILNLSGDWAGASAKCSIIWHTLPQNVRLAWSQLAELSHYQDVRRQIAKLERILYSKRL
                     NGHNNYKLHISRVQ"
     CDS             27447..27926
                     /codon_start=1
                     /gene="matPi"
                     /gene_synonym="H1"
                     /locus_tag="SPMTR.02"
                     /product="P-specific polypeptide Pi"
                     /label=Pi
                     /note="H1 homology box"
                     /note="color: #993366"
                     /note="color: #993366"
                     /note="color: #993366"
                     /db_xref="GOA:C7U329"
                     /db_xref="InterPro:IPR001356"
                     /db_xref="InterPro:IPR009057"
                     /db_xref="InterPro:IPR012287"
                     /db_xref="UniProtKB/TrEMBL:C7U329"
                     /protein_id="CBB12355.1"
                     /translation="MKRVAVLLKTVMCEFLKCDYNGYDRIISLLRRILTLICTPNLNGL
                     TIKRVIDSMQSLEYIKQTCNFKLQMCISSMAFKRNNALQNCNHYAWCDDHCSDIGRPMT
                     TVRGQCSKCTKPHLMRWLLLHYDNPYPSNSEFYDLSAATGLTRTQLRNWFSNRRR"
     misc_feature    28056..28114
                     /label=H1 box
                     /note="color: #a6acb3"
                     /note="color: #a6acb3"
                     /note="color: #a6acb3"
     misc_feature    32728..36966
                     /gene="cenH"
                     /label=cenH
                     /note="color: #999999"
                     /note="color: #a6acb3"
                     /note="color: #a6acb3"
     misc_feature    complement(37435..37442)
                     /label=Atf1-binding site 1 (s1)
                     /note="color: #a6acb3; direction: LEFT"
     misc_feature    38830..38837
                     /label=Atf1-binding site 2 (s2)
                     /note="color: #a6acb3; direction: RIGHT"
     misc_feature    38975..39031
                     /gene="H3"
                     /label=H3 box
                     /note="color: #a6acb3"
                     /note="color: #a6acb3"
                     /note="color: #a6acb3"
     misc_feature    39032..39166
                     /gene="H2"
                     /label=H2 box
                     /note="color: #a6acb3"
                     /note="color: #a6acb3"
                     /note="color: #a6acb3"
     CDS             complement(39151..39279)
                     /codon_start=1
                     /gene="matMi"
                     /locus_tag="SPMTR.03"
                     /product="mating-type m-specific polypeptide Mi"
                     /label=Mi
                     /note="NOTE:equivalent to SPBC1711.01c"
                     /note="color: #993366"
                     /note="color: #993366"
                     /note="color: #993366"
                     /db_xref="UniProtKB/TrEMBL:C7U330"
                     /protein_id="CBB12356.1"
                     /translation="MSAEDLFTIQILCDQIELKLASIVINSNIKLQLKRKKKTQQL"
     CDS             39414..39959
                     /codon_start=1
                     /gene="matMc"
                     /gene_synonym="SPBC1711.02"
                     /locus_tag="SPMTR.04"
                     /product="mating-type m-specific polypeptide Mc"
                     /label=Mc
                     /note="color: #993366"
                     /note="color: #993366"
                     /note="color: #993366"
                     /db_xref="GOA:C7U331"
                     /db_xref="InterPro:IPR000910"
                     /db_xref="InterPro:IPR009071"
                     /db_xref="UniProtKB/TrEMBL:C7U331"
                     /protein_id="CBB12357.1"
                     /translation="MDSHQELSAGSPISYDFLDPDWCFKRYLTKDALHSIETGKGAAYF
                     VPDGFTPILIPNSQSYLLDGNSAQLPRPQPISFTLDQCKVPGYILKSLRKDTTSTERTP
                     RPPNAFILYRKEKHATLLKSNPSINNSQVSKLVGEMWRNESKEVRMRYFKMSEFYKAQH
                     QKMYPGYKYQPRKNKVKR"
     misc_feature    40294..40352
                     /gene="H1"
                     /label=H1 box
                     /note="color: #a6acb3"
                     /note="color: #a6acb3"
                     /note="color: #a6acb3"
     misc_feature    complement(41567..43686)
                     /label=IR-R
                     /note="color: #a6acb3; direction: LEFT"
                     /note="color: #a6acb3; direction: LEFT"
                     /note="color: #a6acb3; direction: LEFT"
     CDS             join(44928..44952,44992..45118,45167..45441,45647..45808,
                     45854..46041)
                     /codon_start=1
                     /gene="SPBC1711.03"
                     /label=emc3
                     /note="transcript_id=SPBC1711.03.1"
                     /note="This feature has 5 segments:
                     1: 44928 .. 44952 / #993366
                     2: 44992 .. 45118 / #993366
                     3: 45167 .. 45441 / #993366
                     4: 45647 .. 45808 / #993366
                     5: 45854 .. 46041 / #993366"
                     /note="This feature has 5 segments:
                     1: 44928 .. 44952 / #993366
                     2: 44992 .. 45118 / #993366
                     3: 45167 .. 45441 / #993366
                     4: 45647 .. 45808 / #993366
                     5: 45854 .. 46041 / #993366"
                     /note="This feature has 5 segments:
                        1: 44928 .. 44952 / #993366
                        2: 44992 .. 45118 / #993366
                        3: 45167 .. 45441 / #993366
                        4: 45647 .. 45808 / #993366
                        5: 45854 .. 46041 / #993366"
                     /db_xref="Uniprot/SWISSPROT:Q9P787"
                     /db_xref="RefSeq_peptide:NP_595876"
                     /db_xref="RefSeq_peptide:NP_595876.1"
                     /db_xref="RefSeq_dna:NM_001021782.2"
                     /db_xref="RefSeq_mRNA:NM_001021782"
                     /db_xref="EMBL:CU329671"
                     /db_xref="GO:0003674"
                     /db_xref="GO:0005737"
                     /db_xref="GO:0005829"
                     /db_xref="GO:0005829"
                     /db_xref="GO:0016020"
                     /db_xref="GO:0016020"
                     /db_xref="GO:0016020"
                     /db_xref="GO:0016021"
                     /db_xref="GO:0045048"
                     /db_xref="GO:0072546"
                     /db_xref="GO:0072546"
                     /db_xref="GO:0072546"
                     /db_xref="GO:1990456"
                     /db_xref="protein_id:CAB88233"
                     /db_xref="protein_id:CAB88233.1"
                     /db_xref="FYPO:FYPO:0001489"
                     /db_xref="FYPO:FYPO:0002060"
                     /db_xref="FYPO:FYPO:0002177"
                     /db_xref="PBO:PBO:0000002"
                     /db_xref="PBO:PBO:0006222"
                     /db_xref="PBO:PBO:0006310"
                     /db_xref="PBO:PBO:0011064"
                     /db_xref="PBO:PBO:0011065"
                     /db_xref="PBO:PBO:0011069"
                     /db_xref="PBO:PBO:0011070"
                     /db_xref="PBO:PBO:0011071"
                     /db_xref="PBO:PBO:0011963"
                     /db_xref="PomBase_TRANSCRIPT:SPBC1711.03.1"
                     /db_xref="PomBase_TRANSLATION:SPBC1711.03.1:pep"
                     /db_xref="SO:SO:0000418"
                     /db_xref="SO:SO:0001812"
                     /db_xref="STRING:4896.SPBC1711.03.1"
                     /db_xref="UniParc:UPI000006C032"
                     /protein_id="SPBC1711.03.1:pep"
                     /translation="MQKLLLDPALRNWVLLPIMFVMILIGILRHNATILLQSSPKKLSK
                     EEIREQRLLQRAYALRACSNSLLPESIEARKCFLIESLKSGKYLKPVDPNAPKAANPLM
                     DDKTLEGLMESMKGNMLMVVPQTIIMTWINEFFSGFILLKLPFPLTLRFKSIFQSGVAT
                     QDLDVQWVSSISWYFLNLFGLKSVYALLLGENNAASNATNEMGMAGFSSAAATAQLIQP
                     GQDISKMMLSEAENVQILKNESLLVDVEKRLLAQFA"
ORIGIN
        1 atgtctgcta ttcaaaactt caatacagtt ggtaagttat tatagggaat cgactttttt
       61 atcgaaattt ttgcttgtcc gcatgtttga tatttcataa gttagttatt atatcacaaa
      121 tagttgaggt tgtaaattac aacagtatac taaaagttac aatcgattat tccagcttta
      181 tcaaaatttg gattaaaagt cttttttacc tgcttccgtc agggttccta aactaacatg
      241 tgttagatcc ttttgctgac actggtgatg atgatgctca gcctctgaat aacattcata
      301 ttcgcatcca gcaaagaaat ggccgaaaga ctttaactac tgttcaaggt cttcctcgtg
      361 aatttgacca aaagcgtatc ttgcgtgctt tgaaaaaaga ttttgcttgc aacggtacca
      421 ttgttaagga cgatgatttg ggagaagtta tacaacttca aggtgatcaa cgtatcaagg
      481 taatggagtt tttgactcaa cagcttggtt tgcaaaagaa gaacatcaag attcatggtt
      541 tctagaatgt tgaaattgtt tcttttctag tgtttcagtt tgaacggcat tatttatata
      601 gccaagctat gcccaatata aaaactacga ttagttgtaa ataactactt ttttttattc
      661 aattatagct ttattgttga tgaactgtgt aaggtgttga tagtattgta gactattaag
      721 tggcaaattg tttatcaaaa aatataagaa atgtgagaac ttcttatcaa aaggattgtg
      781 tcaagggagg ccaaagatac acttttgtat aaagccttag tgtcaaagtt ttggtatagg
      841 cggtacaggt cgaaccggct ctcgtgtttc aacctgtacg ggaggcctag gtaaaggttt
      901 gtgggtagca cgctgttcta cgttttggat gggcaattgt ccttgcggat gtaaagttgg
      961 ttgacctgtc attatctctt tggcgtactt gtttctttga tttctcgaca tgtcgttttt
     1021 tgaagttttt tggctgtttg agtgaggatt gcttttttca gcttcaacgt ttggatttag
     1081 gtcaacgaga acgtcgttat gtttgtcttg ttgtcctctc tcagcagctt tataactttt
     1141 ctcagaagaa attgatctag aaggggaatg agtgttagtc acgttaaaat cgatagcatt
     1201 ttgtgctttc gacttagaga tttcattgtc atcagcgctg taattagact caatatcaga
     1261 tgggctattg gagctactat catcaatgta agttgatttt atcttcttta caaaagattt
     1321 agcatctgaa actccctgga agaatgactt tttagcaaca gaaccatatt ttttggttgt
     1381 ctcagacaaa gttgtttggg aagaatcgcc accaattgac cttggcttat gggcctttgt
     1441 ctttaaagct tgtaaactgt cttgaacttc cccgataaaa gattttgaag ctgagtgagt
     1501 atactttagt ggtgaagtat tttcaaccac tttttttgaa agtgtggaag acttgtttga
     1561 aagtacactg ttttcgtcac tgtctgacaa ttccgaagtt tctactaaat ttccgtcagg
     1621 gtttttcttc aattggatat tcgaggttgg ttccaaattc ttgtcagcaa taatatgaga
     1681 gcttggagcg gtgtcattac tattagagga gcgctttgag atatgtctgt ttaaactttc
     1741 ttctgaagta gaacttgaca agccagattt tttcctttcc gctttcgcat ctttttctgc
     1801 tggtttttgt attgtcggtg ctctaaaaag ttcgatgtcc cacaaacctc ctttaatagg
     1861 ggcttcattg tcaatgaaaa atgctaggtc gttcatgttt ggcataacaa tggtctcatg
     1921 aactagttca actagttttt gcgttatgaa atttatcaga taattattcg taagttgttt
     1981 ccttgcaacc ataggttcta caatcaaatg aagtcgcggt ttctcataaa atgcatacca
     2041 cactcgattg gaaggaggtg gctttattaa aagtctaact tttccactga catgagttaa
     2101 tcgaattact aaagccaaag gaacagtctt agagggaaaa tgtgacccaa atttaatgtt
     2161 tgcagttgtt tctgccttaa aactgcaatc gccttcgtac caaatatcgg cgcttacgat
     2221 taattcacca ccgttagaaa gagattcgaa ctttaaacca ttgacagtag ggattgcttc
     2281 tccaacgtca acgtcaatga ctttgacatc tgtcattata cctggtgttt ttatccttga
     2341 cagcttcttc gttagctttt caacaactaa gctcttgaag ccttctgttt tatggatacc
     2401 aagaaaaatt ctgcctataa atgcatttaa ccaatctgtg tctggtgaag aaagagcagt
     2461 aagattgtga tggacagaag cataatcaaa gtcaattggg gcctcaagtg gttttatagc
     2521 aggtgatatt ttggagtaag ataataaagc ataatccaat cttctttgtt tgaaggagta
     2581 cgtccataaa catataagtc cttgtttaac aagcttttgg tagaggattc ttttttgtga
     2641 gaaactgcag gatacttcaa gaaaattgcg ttccggttac taaataattc attttcggta
     2701 accgttcctg gataaaagac aaccaaatac tcatgtaggt tgattacatg aagaagttca
     2761 gacgttttta cggggtcgaa aagatgtagt ttaccagctt gtacagttgc ataatataca
     2821 tctttggggt ttcttatgac atattgatta ttgattccgg aaggagaaat tgttttacgg
     2881 tcagtaactg cgttatcaga cgaagatttt ggaagctgat cttgaggtat ttcctgcact
     2941 ttgacggaac cagactttcc ttgaagaaat ttagtggtaa cccggatcca cccttgaatc
     3001 ctaatatctt tatcaagttt agtcaggcaa tcattattgg gctcaataat tcttagttct
     3061 tcagatttgt gtgttggtct ggtgagtagg taaataaata atatgaaagg gaggaatgta
     3121 acacctccca ataaataagt tatgagaaat gcaaaaaaca ttattaaaat aaagtcatga
     3181 agagttcaat aaagcagatc ttggtgttta tgtttttagt agcattctag cgtatggttt
     3241 caattaagtt aataaacttt tttaatttaa aatgatgaaa tcttagatgc tttaattaaa
     3301 aaaatgataa ttggagaaag gatctgtaaa tgtcgtttat tatgggtgat ggtaaagaaa
     3361 tgaagtatgt gaagataccg ataatagatg agtttggtca ctttgtggcc cgttatactg
     3421 cttagtacac tgttactttt agatttgttt acgaatccga aatacgttaa taactttagt
     3481 gtgcgttatc gacgaaaggt ttatcattat atgtataaag gtacaatgtt tgtaattgaa
     3541 gctacttgaa ttgctttaat tgtggttgta tgattagctt ttcatattaa atgctttttt
     3601 tgatacttac ttgatgttaa gtaagtggtt gatggataaa ataattttac aacgtgttta
     3661 ccacttattt taatgattta gtaaagtcaa tgatactaaa atgtgtaata tatttacgaa
     3721 gacaaaactt gtgtattaaa acaatcacag aacccccgaa agccagaact ctttttgtta
     3781 atgttagtag aaacatattt tggttttcct ttcagccata ttttcgagaa tagttttgct
     3841 agttaggaaa tcgattactg cttttcgtga ttctttactc gtaagaatgc tgttattttt
     3901 tatgtcacga aatgagtaat ctagtataat gtattttaaa ttttcgcaag taaaacattc
     3961 taaaaatgtt agtattttaa ggaaaatcat aaaccaaaag atttaaggca atacgtaccg
     4021 ttagtcaatt gggcaattct aggagtagtt cctataccaa cacctatttt gtttgcttta
     4081 caataattta tgtgttcctc taatcgaata tgttttccga aaagctttgc aactttgaaa
     4141 tttttgtttt gtaatgattt cgttggtttc aaaacgtcga tggcacgtaa tgcagatatg
     4201 cataggacaa gaatctcagg attactgttt tgaacaactt ttttagtaaa accgggaaga
     4261 tgttgaatgt attctggata attgtctact gttttaggtt tgctgaagct gatcgtatct
     4321 tcaatgtaag atgcttatag tgagttagta aagtgaagta aaaaaaaaaa gaataataag
     4381 caattatacc tttaatcact ttatctgaca attctacatc ggtaagatca ctataaatgc
     4441 tttttatgta attatttaac aaatcggaca gcgtgtctgg actctggatg attgaagcgt
     4501 ttgtgtcttg tagttctaac aatttagctc ttttcctttc cttttgtttt tggcgttgtt
     4561 tttttctttt ttcacgtttc gctgaatcgt tgttttgaga agcagtaaaa ttttcagtta
     4621 ttgtagtagg ttgtgcagat tcttcatccg aaactgaaat ttctgaaact aaatctacct
     4681 gataatcaag ttgatcatcc aaagcatcag cgtctgttgt cgtgtagctc ataattgcat
     4741 gttttaaaat tttggtgtta gggatacgtt cagttcgtgg accgtcgaat agtacaggaa
     4801 aaatgtaaaa aaaaatataa atctatcgtt tacaaaaata tagagtattt gaaggtctat
     4861 atagaagaaa aaaaaataaa aggaattcat ttggtttata aaatcgtaga taatttccat
     4921 tattacgtta tgaaggttgt ctaaactatg gattaaaatt gtgaacggaa ttgacagtaa
     4981 agaaaagaat gaatttgtag acaaacaaaa gtttaggata aaaacaaggt aaggaaaggg
     5041 ataaaaaggg gaaagaggtg gaagcataca aaatccaaga aagagagaat agtgtcaagt
     5101 gtgctttatt gacgcaaagg aaaaaaatat aaaaagagaa aaaaaagatg gtaagcagta
     5161 aataatacag aaaatgatct tttaatcgta gtcaaaaatt gtgaaacaat agtcgataag
     5221 aatttcgata gttctagaga aactgctaat ttctgggata gtagcttgct taatgatagt
     5281 aggtccccaa ataatggcca aattgtttgt cgacattttg tttacatcgc tgttttcttt
     5341 aattttagca agatgtatgg ttaaatgacg aatggtagag tagttggcat cgggaagatc
     5401 gttgatcgca cgatggacgg catctcttct tctggattcg tcttcaacgt tacctgcgtc
     5461 gataaagtct ctttgatgat tgtcgggaat taacggttca cgtagttcac ggaaaaagat
     5521 ttttagtaga tcagcgactg catgaacgtc gttttcatag tcctcaggtg tatgtaattg
     5581 taagagagga ttattctcaa attgagaacg taacatgttg acacgggcgg aagagctggg
     5641 aacacggtag atgccctgga ggttgagacc aaaattttcg acttgggaag tgcattgcat
     5701 tacgatgttt ggaatgttgg aatgttctcg tagaatgatt gcgtctaatc gagcaccaaa
     5761 gagtaacgat ttcgtaggag aggaaggttg aggggagaca gaagttggtc ggaagggaga
     5821 tgcagcacgg tttgagttga tgctagaagg cggtggtgcg acttctcgag acgtttgaat
     5881 cgttgtcgtc tggatgggag gtaaagtagg aagtagtacg ggaggtgatt gttgggcaac
     5941 agggggcttg ttttctgcat tagaagcgag tggagaagag gtacgaggat tggaagaaga
     6001 ggatgaagaa gaaccgtttg tgtcattggc ggtactaggt tttagggtag aagccaaagg
     6061 agaggctgaa gcgggagcag tagagggatt ggaagtagat gagtttggga aggcagggga
     6121 agccacagaa gggttgggaa aagtggatgg agcaggatta gtgttttgta ggggagaggg
     6181 aatagcagca gtaaccttga tggtggggtt gacgggtgga ttggtttttc cggcagagga
     6241 accagttccg taagagcttg gaggttgaat gatttttgtt ttagaagcgt cggttggatt
     6301 tttgttatct tcatgcttga tggaggcgtg aaggacgtat tgaacaaaat cggtatttgc
     6361 atttatatta tccaaagcat gttgtaaacc acagttggta ggagtgggct tttgtggacg
     6421 gattgtgaga ccgttgagca gggtgtttga ctcgcagagc tttgtgtacc gtagatagtt
     6481 tgcaatgagt gagctttcaa tttcgcgttg aagggaaaag aattgcttta tgtagtttgg
     6541 tcggtgaata cacaaaagtt gtttttgaac gttttgagcg ttttcaatct tactgtgcat
     6601 atctgattct gcattttcgg ccttaaggcg agcttcatct tcgagtttgg tgagctgagc
     6661 attagatttt ggtttaaaaa aaccaacctt cttctgggag tctccagtgt ttttgttgtc
     6721 gagagcgcgg ttgtactcgg tttcggcacc cttaaagcga gatttggatt tatccatttg
     6781 cataacggct tctaaatatg cgttttcttg ttttttcgca tattccttga tggattttcg
     6841 tttgcgttct gcgtttttgt gaaattcgat gacttgatcg gaaaatgcag aaagagtttt
     6901 ttgaagggtt aaactgtgat tggcaagttg ttcatgaatt tccatactcg taatgacaga
     6961 ggcggaaaaa gattggggag agtggtgttt ggattgaaac gtctctaggt aggatttagc
     7021 aagtttttgt aaattttttc cactttcttc ttcgagaatg gaacgctttt taaagaatcc
     7081 ggcgagttct ttgcaagtga ggaggtagtc tttaatgcga tcatttagga ttgctagacc
     7141 aagttccgaa ttgaggatcg cttcgacttt tggttctttg agaactgcga aatcatcaga
     7201 ggaagtggta tttggaggcg atgttggtgg ggaagcggga gtggtagagg aggagggagc
     7261 cgacagcatt gaaggagttg agtgatgggc gggagcaaga gaagtaaata gagtgagaga
     7321 atagaaagag taaaaataac aaaagaagcg cggtaaacgc gaaaatatat aaaatcactt
     7381 gagcaagcaa agaatgatag aggaaagaag ggtgaattct ttgtttgtaa ggaattggta
     7441 gtgggtggtt ggtttgagta gtatagcgag tatagaggat gtaaacgagg aaagggtaag
     7501 gagaggacgg tagaggaaga gataaagagg attaaggagg tatgagtagt tcaaattacg
     7561 gagatgtaac gaagctaaaa gtttggaatt gggaggttga gtgtggggga tgaaaatgag
     7621 tttaagatag gaaggtaaag gaaaagaata aaatacaaat tgcgttgtat aacgtttctg
     7681 ccataccctt tttaagtggg atgaagtata gtgagggagg gttgaaaagg aaggaagagt
     7741 tgactgtggt attcgaggta agtgtcatac cctttccaag tgggaggtag agatacgtgg
     7801 gggtaaagac tgaggtgagt aggaaggcgg taaggggaag aagggtataa ggagaaagag
     7861 ttgattgtgt tatttaagga aaagtgtcat accctttcta agtgggggat agcaaaataa
     7921 ggagacagaa agttggttgc gttattcgag taaaatgcca taccctttcc aaatggggga
     7981 gaggattagg tgaatgaaaa gaacaaataa gtaggattat tctattgcaa gttgtttgta
     8041 atactttttt tgtcatgaac gaatatgtaa aaacaataat aaatccttag agcctactgt
     8101 taatataata acattatgtt tattctatga ctacaggttt gtcaacatgt tttattgcga
     8161 ctgtttaatt tttgtatttg ttataccgat atatttttaa tcagtattat attttcttaa
     8221 ataacttaat aacgaacttg acaatgaaac gttcctaatt ctcattagac gggaattctt
     8281 taggggaccc cacattaagt gggatgagtg cttgctttgt tgtagtagct atggtaacta
     8341 tttctttgtt tgggtaggaa caaagaaaga gaaaggagag aaaatagtgg gttagccgtg
     8401 aaaggaaaag agagtgagaa gaagggtagg aaaagaagag agagtagttg aaggaaaaat
     8461 attggaagag gtagtatttt tctgtatgca tatgcatatg catttgtata gcatacaacc
     8521 tttaatttaa tagccataca acctaatagc cagaaacgcc ttcccaattt actgaaccct
     8581 gcttatatgt agtttataat tgttgtgtcc atttaatctt tttgaatata gtatgcgctc
     8641 taacttggca atttgtctcc taacgtcctg ataatgactg agttcagcta attgtgacca
     8701 ggcaagtcta acattttgtg gtaatgtatg ccaaattatt gagcatttgg ctgaagcacc
     8761 tgcccaatct cctgatagat tcaaaatttt gtgtagccta cttctaaata gcatgaatcc
     8821 atttttgtag attgtggttt tgtttccttt aatttgtttc ttcttttgta aagtttctgg
     8881 agtcaaaatt ggcaagaaaa taggtgctct taatcttgga tccattttat tattgtgcgt
     8941 attatggctt ggtgtatttg gaggagtgca actctgctac tgctgtgggc gttttatatc
     9001 actaatgctt tgttccctct ttctttgttc cttatgcgac tttatatact ctatggttag
     9061 taacaccaat acaatttctg agttttattt taagcaattc attatgaaac gagtagctgt
     9121 tttattaaag actgtaatgt gtgaatttct caaatgtgat tacaatggat acgatagaat
     9181 catttctctt ttgcggcgta ttcttactct aatttgtact ccaaacttaa atgggttgac
     9241 tattaaacga gtaattgatt ctatgcagtc tttggaatac attaaacaaa catgtaattt
     9301 caaacttcaa atgtgcattt ccagtatggc ttttaaaaga aacaatgctt tacagaattg
     9361 taatcactat gcttggtgtg atgatcattg ttcagatatt ggaagaccga tgactaccgt
     9421 acgcggtcag tgttccaagt gcactaaacc ccacttgatg cgttggcttt tgttgcacta
     9481 tgacaatcca tatccctcta actctgagtt ttacgacctg tcagcggcta ctggattaac
     9541 gcgtactcaa ttacgtaact ggttttctaa ccgacgacgt tgaattatgt tagcttagaa
     9601 ttgttagtaa tatatccaat tccttcttgt atatgttata catcagtttt aatgggccaa
     9661 ttctacgaag ttttaaggta ttattcattc ggtttttgtt tttcataaat tttttttttg
     9721 taatataaat gtatagtctt tctcctttgt tttctctcgt tcgtttccat gtttccaatt
     9781 atgctgttcg tgtcattcat tctccctcca attttccctt tttgtgtgcg cccttctacc
     9841 ttccccttcc ctctaacgag atatttgctt cgctacgcta cgcactccct accataatat
     9901 actcactaat attatacttt cactacatct cattactcat tcctaccata cacactatac
     9961 ttcaacactt tcctcgctca accactccat caaccatcct ctttctcccc atacatcttg
    10021 aactccttac accaatactt catatccatt agccattttc ctttataaac atatattaaa
    10081 cctcatccca aatgcatcta cccactcttt acattcacat ccctattcct ttaatatctt
    10141 acgttccact tcctcaacca tagagcattc tttataaatc actttaatat gctttacttc
    10201 cacacactac tgctaccatt gccttgcaca gtactcccct tactcacaca ccttcaatca
    10261 cactcctatc tccatacagg acccaacatg tattaaacat tatcccccta caccattttc
    10321 cctcatcatc caatatgttt ctactattat cacacaccgt ctctacctcc cgccaatttt
    10381 aactgtcttc atttccacct acaactctct atccacactt tctcacccta taaacattta
    10441 atacactcct acaatatacc atcccatcct attatcatat atactcctcc ttctcagatc
    10501 acatcctctc caactccatt cacacatctt tttctttaca caccctcacc cacgctctcc
    10561 atacctcacg caaaccaata tacacatacc caactcacac taaaaaatta aattttacct
    10621 atctattaaa gatatttacc ctgtgttgta cctaatccat ctacaacacc cgcataatca
    10681 ttattcctat tccttactaa catcattacc cctccactaa atcacaaaat tgacactttt
    10741 ttaaaaaatt tgcatcaaaa aacagaccac aattcttcac tttccttaac aatcaaccct
    10801 tttcactgta tattgactac ttttccattt ctttcacaat aaaaaacaca aatactgttt
    10861 ttttctctca aatcatcacc aaccactctt ctcaaaaata ttatttctac aatggcacag
    10921 ctcacatcaa aatcttcttt acatccttcc tttacacgca agcaaccttc aaaccttcct
    10981 cctacacgcc aataaccatg acccttcgct atcatcccgt gcaaaccttt taaatcccta
    11041 caaacactgc acaaaaatca catttaaact tataccaata ctctcgtacc cattctatat
    11101 acgatcaaaa tcgcctctcc acacaacttt ttgcttgcaa aaaactcctc tcaaacaaaa
    11161 catcaacatc atatatcaac ttttcactct aacttttaaa tattttatat tcctctatca
    11221 ccttccatat caattacttt accacttttt ataatgaaga ttgaaacatg caacaaataa
    11281 ttcaacttcc tacatctctt aaccaatttc agacttactc ataaaaacac agaccgcctc
    11341 cttaaacagc aaccttacgg taaactcacg ttttgctatt tactactata aactaaaggc
    11401 ttcgaattca taattccgtt tagtgtgcta caacgaaatg ctttataata ataaaataac
    11461 atagtaagca tcactcataa tacatacagc tactaataat aaaatatcta tccactttaa
    11521 aaaaaaaggt cgccagactt aaataccgaa aagtaattga atatttaaat ttataattct
    11581 aatgttttta atatttatca aatacaataa ctacgaaact atcttattaa ttttcgaaaa
    11641 acatatgaat tacttcattt ctttaactct aattaaatct accaacaatt ttgtcgtcct
    11701 tacactaaat cagtcattaa aataaaaaaa aatattctat aaaatataat cagctatacc
    11761 atttttagtt ttcaccatac aacaccataa tgtttcttta ttccctaaat acacttcaaa
    11821 acgacaatgt attgattatc tgaccttaaa aaaatttatt aaaattttca ttaattttat
    11881 aatcattgta ttactttact atcaattttt ttaaatattt ataacctatt ttcttaataa
    11941 atatttaggt ttaaattcta gttgcccatt ataaatcaaa agcaatcact actacagaac
    12001 gtttcaatga gacatgctat taacatcgaa tcacattcaa acgaaaacta acacaatact
    12061 aaaaattttg taactgcttt tttctttcaa ttctattata acattgttta tttataaacc
    12121 atactcaatt ttgtaaccct tctaacgccg aatgacaaaa tacgctattt gtttcatcgt
    12181 aatcaaccaa actacatctt ctcatttaca ccgcaaagct ataattaact ttattcagtc
    12241 aactgcaaat aattaccaac ttaagctact ttacaaaaca tgttcccaaa atcaacatgt
    12301 tttacatttc acacaaaata taaatatttt acgaacattt aaagctacta taatccaatt
    12361 catcaaaatg gtaaaactac catactttta aaatataaca gactaattta atacgaaaat
    12421 atttacctca ttaatttcaa gcagacgttt tttatcctct acatctatca caaaataata
    12481 catgtaaata tatatacact attcatagtt ccatcataga accaaacata acttttatta
    12541 acttactaca cttattctca acgcaaacat agctaaacga ctgctcatat aacatataaa
    12601 ctattgtaat ttgacattca acgtaacttt ctgtgtccct taactgcata gtcatactga
    12661 actggccatg caacattttc acccaactgg ttcgcgctgt ctagcaccaa cgacgggttc
    12721 cttaagaact cccttgcgac aaaagtaaca tcagcttttc cactttctag gatttcattc
    12781 gccgtaagac catccctgat cattccgaca gcgccaagta gtattccatt cacttgatcc
    12841 ttaatctttt ccgcaaaagg aacttgatag caatccttca cctcaattct ttgatccttg
    12901 tgattaccac cagagctaac atctatcaag tcaacaccac catcgcgaag cctcgctgct
    12961 aatgcaactg tatcttctat ctcccatcct tgtcctttgg gcaaccaatc tgtagccgtt
    13021 actctataaa acaagggcat actatctgga attgctttac gaacagaatg gacaacttcc
    13081 ataggaaaca aaatacgttt ctcaaatgtc ccaccatact tgtcattgcg gtcattagtg
    13141 gcaggactaa ctgttgacga tataagataa ccatgagcgc catgaatttc aattacatca
    13201 aaacctattt caactgcacg cttcgcagca acaacaaact tatccactaa ttcatcatat
    13261 tgcttttcag ttaacttatg aggttgagcg tggttttcgt cccacctgtc ttcatttggt
    13321 ccataaacat cattctccca cccaccttga gcttcagtcg caactgtgta tcctcgataa
    13381 ggagcagtgg tgctagcctt tctaccagca tgcgccaatt gaatcccaat tttttgattt
    13441 tgcgaatgag caaattcaac aattcttcgt aacggcttca tttgcgactc catccataat
    13501 cctgaatcat taggtgaaat tcgtccctct ggggaaaccg ctgtcgcttc taccattaca
    13561 aggccaggcc cacgcattcc catcgctcca agatgtacta ggtgaaaatc tgtcaaatgc
    13621 ccttcttggt cagcggaata agtgcacatc ggcgaaacaa acattctgtt atggaactcc
    13681 actcctctaa ttttaagagg agtaaataat tttgtttgcg gtacacctat cgccgctcca
    13741 gctggtattt tttgcgcagg tgtaaaataa ccaacatttt cggctccttc attaacaata
    13801 gtcattttta aaatttttca attcaaatta atatattggc cagtcgttgg gacatattta
    13861 tacacaaagc ataatgttat tccttactaa gctaaccgca atatttccgt gcaacaaacc
    13921 atgatcatat tacataatat cttttcatca ttctattcga tagcacggca acattgcaaa
    13981 ttacagaaaa tttaacaatg aggtttcaaa tagaaagctg tcgaagtaaa agtatcattt
    14041 gtttctttaa tctacctcaa caaagaaaag aactataata ggaaacctgt taaagattac
    14101 gaatgcttca atatagcgct ttttgaattc caactaaaaa atattacaaa aatcaaatga
    14161 ttaacaagct gtcataatca aaatactaat aatgttgaaa tatccattgc taagttaaat
    14221 tgctcaaaca ttacgagaat cgatttattg catacattag taaatagtca ttctaaaaag
    14281 cagcagcaat tcttcatact gtatatgtgt attattgcaa tttttttttg aaatatatac
    14341 aaacttacca attgccaaaa tacttaaccc ttatttctaa aattaaacta taataatatt
    14401 cataacaagc atattaaaca ccatcgactc acaatattgc tagttaaata agattaacta
    14461 ttcttttttt aatcaacaaa aatataccaa gacctattta aaatctaaaa ctggcttaag
    14521 catatcaaag atgcaaagca atctataagt tacgtaataa gtataaaggc aaaaaacttc
    14581 agaagcgtga aaaacacatc ccattccaag cgcatacact caaaagtaat acaaaaatgt
    14641 caaaagattc ggactacaaa agggctgaaa agcatttatc ttcaattgat aacaaatggt
    14701 cgtctcttgt caaaaaagtt ggaccttgta cacttactcc acatccagag cacgcaccct
    14761 acgaaggaat tattcgagct ataacatcac agaagctttc agacgctgcc acaaattcaa
    14821 ttatcaataa attttgtaca cagtgctcag acaatgacga gtttcctact cctaagcaaa
    14881 ttatggaaac agacgttgaa actttgcatg aatgtggctt ttcaaaatta aagtctcaag
    14941 agatacacat tgttgcagag gctgcattaa acaagcaaat accttctaaa tcggaaattg
    15001 agaagatgtc ggaagaagaa ctcatggagt cactaagtaa gataaaagga gtaaaacgat
    15061 ggaccataga aatgtactct atctttacac tcggacgact ggacataatg cctgcggatg
    15121 actctactct gaagaatgaa gcaaaagaat tctttggatt atctagcaaa ccgcaaactg
    15181 aagaagttga aaaactaact aaaccttgta aaccatacag aacaatagct gcttggtatt
    15241 tatggcaaat tccgaaactc catcgtaaag gccagtaaaa gtcgttcaaa tatctaatgg
    15301 ttcccgcttt tgtttatgaa catataataa gccatacttt atctagtaca catgccaaac
    15361 ataaagttac tgattaattt ttctaatctt tcttaatatt tatcactaac taatacaaat
    15421 caattagtag atgtgtatac gtacgatcga aaacccgcaa tttcattgta aacatagcac
    15481 cggtctagtt accgcgaaca acaagagctg cgttgactgc tttttttttg ctatataatc
    15541 cagatgcaga ttattttaaa atactaatcc aaatattttg cctgccagca ctccataatt
    15601 tagtttacga gtggtggtat actgtaatac ttggtataca aagagtcgac tccaccctgg
    15661 attaactttt ccttatgtat attcaggact aaatcaacga ctgacaaaca acccattaat
    15721 cgatatagaa tttttaacga atagtaaagg atagaattaa ttttgaaaag aacgtttatc
    15781 tacaatctaa atatgtaata tataataacc aacaatcaat taagtacaaa caatttgact
    15841 aaacttataa tcatattcat taatacatat gtaaaatcat ctacttgaaa agcttttgta
    15901 aactcatttc tccagaatcg cccttgttta atactttagc aacagctaat tcaaaatctt
    15961 cttgagtaac atgaacacgt ctttctctca atgcaaacat accggcttca gtacaaacac
    16021 cttttagctc ggcaccacta gcaccgttca ttttctccgc tatactcttc aaatcaatgc
    16081 cacgtgttaa attcatggac ctcgaatgga ttctcaaaat ttcggcacgt gcctcagcag
    16141 atggaggtgg gaattcaatt ttacgatcaa tacgacctgg acgaagaaga gcaggatcca
    16201 agatgtcgat acggttagtg gccataatga ccttgatatt tttggttgct tcaaatccat
    16261 caagctgatt caacagctct aacatggtcc tctgaacttc gctatcgcca cttccaccac
    16321 tagaatcaga tcgtgaagag ccgatggagt cgatctcatc catgaaaata atagaaggag
    16381 catgctcacg agccataaca aatagttcac gaaccatacg actaccttcg ccaatatact
    16441 tttgaacaag ttctgatcca ctgacacgga tgaatttgca atcggtatgg tgggcaactg
    16501 ctctagctaa caaggtttta ccggttcccg ggggaccata aagaagaata cctttaggct
    16561 gaggaatacc taagctttca aaaagttctg gatgcttcac tggtaattcg ataacttctt
    16621 taatttcttt gatttgcttt tcaagaccac caaccatctc ataagtggag tcaggaattt
    16681 tttcgaccat catgagagag acaagtggat caaccttgtt ggggaggatt ttaattaatt
    16741 ggtatgaatc gttcctcaag gctacacgaa tattaggttt aatctcctta atatcaatat
    16801 ctggactaat atcaacgaca tatttgcctt caggatggac tttgactaga actttgttct
    16861 ttcccattgt cttaatcact tcaccgacat aacttccggg ttcctgaagc aactgaatct
    16921 cctctcttag aaggcgaact cttgcattta gtccgtttct ttgagcctct aatcgtcgta
    16981 aattttgtgt cttttggaga atagcaagtt cagcatcttg aattttttgg gtataatact
    17041 acattttatg ttaacaatta attaaataac tattacatac ctgaactatg ttctcattac
    17101 tctgtaaaac gttagtcttc agcacctccg tcattttata ctacttcagc ttctatggtg
    17161 gttcttcgta gaagattgct accagctaca aataactatg cagcagtatt acgagttcgc
    17221 tgggtttcgt tatttttata tgcttttgtt tagtaattat gaatagttat tgacacgaaa
    17281 gggaatgatg attatgcctt gttgttgtta caaaatttaa ctaatcattc tttatttact
    17341 ttttcatata caattgagga atcccccgcc taataaacaa aagtattttg cctaaaattt
    17401 tatattatac caatataaac agacaactca ataaatatgt accttataca ttgaggaaca
    17461 gttaagccat tcccaagtgc attattttta gcttcaagga aaatagaaaa gactgtaatt
    17521 gaggtctcgg gaaaaagaca tcccagataa tgcaaaagtg gttaagcaaa gctaactcgc
    17581 aaaaataaaa tgacccatta ataccagatt ttagacactt tcaatgtctt ttttttcaaa
    17641 attaactttc tccttcgaac cagagccaat cgatatggtt tccaccacaa cgccttcgtc
    17701 ttcaacaata tcattaacct ttcttccgaa tattgaagct gccatgttgc ttacaacttg
    17761 ataaatatca ttacgtcctt cccacaatgg gaaaattcca acagcgaata cggtaaagaa
    17821 aatccatatt aatccaacga ctacccatcc tgtgaaaaat cttttggaaa atatatatcc
    17881 agttccatac attggccaag gccaaagaat aataaatgct gcagtaatga ttaatgctgc
    17941 aaccttagag ataacacttg cacgatttaa tttctttgtt tgttgaatct catcttcttc
    18001 agatgagaaa tgcattgcaa acgtggccaa caaacgattg aaatcgtatt tttccggaaa
    18061 aattattgac aaaattaaaa tatataatgc tggactcaat aaaccaacaa cgttaccagc
    18121 aagcattggg ttgtttgcac cagtcgtctc aatagtgagc gttttgcctc cctcagcacg
    18181 agcaacaaca agccaagtaa taatactcga aatgattcct aaaaccggag aaacggtaac
    18241 tgcaattgta gacacgcggc taaaaagcat tacacaggta gctggaacaa cagctggaca
    18301 tactaaaaca cccatcaata gataaagata tcccattgat acttgtccat aataaagtcc
    18361 agtggcaaag cctgacattg cgaagccaaa aactatcaaa gatgcatgcc ctgtatataa
    18421 caattccttg ccggtggctc tgggtctaac gtattgcttg taaatatcat aggtaaagat
    18481 tgaagagacg gctattaatt cggcagacgc tgcagatgta acagccatga aaacaagcaa
    18541 taaagtagcg tttgcgccag ctcgacccat caatgcgata gcggcataag gcaaaaccaa
    18601 tccttcacta acttccaagt cactcattct gttgggataa gtagggaaat agggtttatt
    18661 ttctaaaccg agagccacga gacccatggt tgtggcagca agccagggaa ttgcaaacca
    18721 tgcaagacca ccaaggatat agccaggtaa agcagatgca ggattagcag caatagcttt
    18781 ttgccaatat ccattatcta cgaaaactgt tccaaagttt cctgccaaat tgatgataaa
    18841 aaagatagca ccctcttggc ttctcatagt taagtaacta ccttgagcgt ttccagctac
    18901 tggatgagca tcacctgctt cctttaacat atcatataac tttccaggag atccgatttt
    18961 tttatcagca gaataagtgg ccaagctaaa catgatcaaa atgaccagga taataacggt
    19021 gtggatataa tcagtaagga aagtggcttt aatacctcca aacatagtat aaataataac
    19081 accaactggt agcaaaaagc aaacagctac agtgttcatg cccgtcaccg aagaaattgt
    19141 tgccgatcca ccacacaaca acatggccat aacaagtata ttagtgatat atgcaaaaac
    19201 cagaaataca ccgtgtgcga tggggccaca tcgagctctg acaacctcaa ggaatgtatg
    19261 ggcgttagga gctttgcgct tgagttcaat tgctagtact gtaaacagca aaatttggac
    19321 gcatgcacct gatgcatacc aaaacgcacc tgatacaccg tactggtaag ttttttgagc
    19381 actggtcaac agggtagaag cccacgtcca actactaact actgcgctag caaccaatcc
    19441 agtccttacg ctatgcgagg cagtgttaaa atgctctgat gtttgatttt cgttattgaa
    19501 ctttttcaaa ctccatgaaa caaatatcat gagtgcggca aatcccaagc caaggcccac
    19561 aacgatgcca tagccaacac tttgcgtcaa ttcgggttgg accatgttgt gacaatgttg
    19621 gtgattactt ttgctaacag atctaaggta atgaatagat ggttagagaa tttttttctc
    19681 tacttgtcac tcaatcaaac ctataaatct tgaacttttt aaatcattct taactgctct
    19741 atttataata cacatctttc cgtaatttat gaaaatttac taattccaat tatcaaacaa
    19801 tgttgtgata aatgatgctg atctcatgta ccatctcgat ataacaatac tgtatatcgt
    19861 ttagcaaata agatagctga taagtgacaa caaccgtaaa ggaaaagact atttcctctc
    19921 gctaaagact tatcacacca acactattga tctctatcag ttaagctaaa ttagtaatta
    19981 taaacaaatt tgaaacttgt ataacagagc taatgcttgc tctatttgag caataaatcg
    20041 attgcttttc ctacagcata ctctttattt ttttttttca aaataatacg taaaaaaaat
    20101 taatagtcac tgtaaactag caaatcgacg ttatcacgga gtaaaacgtc aatatcactt
    20161 ttctcctaga tctttatctt cgtaaacgaa gttagcgaag tgttgtcgat gcaatcattg
    20221 acactaaagt tggggacgag actgtgaatc tccaaacaat cacgccttac aaacatttca
    20281 aagtttcgtt ttcttttttt tttgggattt ttttttcggc tacatgtaat agctaatgaa
    20341 aaaataatat taaccagtaa gatatttgta aacaaactac atgcaatcct ccagatagtg
    20401 agatatttga attatttacc tacgaaaaag aacgactcta ttatgcatat taaataggcc
    20461 aagcttgccc tttctcaact tgaattacgc tggtagaaca ttaaaacaga ctaaatttgc
    20521 agcaaatgga caggtttcgt agaatttgaa atcacgatat ttgatcaaca cggagtgaat
    20581 gcgggatggc ataaagtgca gggaaaagaa aaaatatatc aggagactga gcaaccagca
    20641 tactttctcc tgacaactaa ccctatctta tttttctttt atcttaagga atcttaaggg
    20701 gcagatttga atgtgtttac agtattctag tatagcaaag gtactactag ttcttccgat
    20761 atcacaatct tacggtattt ggtaataacg atatctttct gcgtacgata aaattcgtgt
    20821 tgacgtcttg ttagcttacg cctgtcagaa tattccaaca aacggcattt aagacaaact
    20881 atgttctctt agattaacag actaattaga agtacattag ataatatctt ttttattagt
    20941 agcattttgt cgaagatagc tagcatttct tgagtttacg ctaatgtcga aggaagatga
    21001 agaagtctta gagtcgtact tttggacact tcaagagtct attccattaa ggagaaggat
    21061 tcgagaaatt cgagaactac aggaaaggaa taaaaacaaa tacgaacagt tattgcaggc
    21121 gaggaaggat ttggaccgtt ttcgaagtaa tttgaacgtg caacaagagc aactgcaaaa
    21181 cgaaatactt ggtttcaaac aagacgttaa gcttttaaac aatgtcttgg tctcttattc
    21241 ttctgaagaa cttgaaaaga gatttgaaga gtcacttttg aaagaaaaag ctacgagtat
    21301 ggagatggaa tctaaacttt gctcaaaatc cataactcct ttggaatatg tttcttggct
    21361 tttgaattcc attgaatgaa tgagcgaagg aacatcttgg gtaatcgaat cactcgactc
    21421 attttttttt ccttatcgat cgagatagta tgcgaatcct atttcatttc actactcaat
    21481 tgtgtcgtgg caataaagat atcatagttg acacggtgat taatttttcc cggaactctg
    21541 gtaaaattct cgaatgaatt gtttcataaa gggaaccaaa tacttttgaa agaacttact
    21601 cttgcacatg caactcagtg tgcttactac attttcgttt ttatgacgat tagttaacgt
    21661 ttgtagtaga ttacccgata cggtgctgga taagaaccca aatttaattc attcttaagt
    21721 tagccgggtg tccttaaaag tttgaatatt gggattctat taatcctaca taaaccgtta
    21781 aaattaaaca gtttgaaaag cttttcatat gtcgacatga aaattttatg actattcagt
    21841 gtctattaaa taaacacaga tcggtcagat ttaaaagttc cacttttgtt ctctataaac
    21901 atttttttaa aatgggggaa cagttcaatt attcaaatgg cctctagctt aaaaataggt
    21961 ttatggtctc attgaacatt ttagttttta actattactg ttgattgtga aattcttttc
    22021 attttgacat cgacgcgaaa caaatacaaa cgatttattg ctttgaggtc gtatttaagt
    22081 tagtaaactt tggtatcttg tagtgtctga aacctttgac atcgaacaca tttctttcat
    22141 tttacacggc ggattttctt ctattttgcc aaactttgtt aagccaggaa ggtaatcgat
    22201 acttggaatt attacatttt aaatactcat ctattagaaa cgtacataaa cagtaaccaa
    22261 agctaaaatg actaggaaac ttcttaaaac ttggtttgag tatgctactt aacttccact
    22321 actatatctc ccatcatcaa tatacaaatg ttgaatcaat gcattaacat gaaatatcgt
    22381 gcctaatcaa aaagaccgaa tcccatctaa attagttagt atatatcatt taaaatcgca
    22441 tataaaactt acatcttcat cagattcctc ggctgcttct tcctccttag cttcttcggc
    22501 agcggatgtg gcctcagcgc cagcagcacc gccagcagca ggggtggcta cagcaccagc
    22561 agaagggaca gtgctgagtt tttcattgcc tgcagcaatt agctcttcaa tgttctttcc
    22621 gttcaactcg ctgattaagc tttcaacgcg ttccgcttca gcttcaattc caaccgttga
    22681 taaaacactt tcaatatcgg atgctgaagg tgactgcttt ccaccaacag taaggagtaa
    22741 atatgcagct aaatatttca tattgacgga acaaaatcac tttaagcaaa gaaaatagag
    22801 ctttgcagaa attgtctcag tttccaaaat ttttgctgtt gcccatttat atagggcttt
    22861 tgaaagtcat aaccctaccc tactttatat aagactaaaa ttctttcaaa tgagcttcct
    22921 taacgatgat cgtaaaaata aacataagtg ttcgtataat aaatttttat taaagcttta
    22981 gtttctttgg aattaaatga ggaatttctg aacatgatca catcttaaat catcaaggtt
    23041 aaaatatcgc ttgtttccca tagcaattca caaagtaaag acgattacga aagtattaat
    23101 aactcaatgc tatcgtaaaa aaatagaaaa ttttcaaatg acctttttat ttttacgtag
    23161 ttttgctaaa tgattctttt tcttataatt taatttaata gtctgagtta tttgttcgtt
    23221 aaatatcggt gtgcggcata aacgtggcat ctaatttttg agttatttct ttacaaataa
    23281 aaaagttgta caaataaaat caatataaat catatgtcct tcggtttttt ttttgccaag
    23341 cgaaaattcc atattttggg acaattgtgc ttgcaaatct ttcaaaataa tatgatcttt
    23401 ttttaaattt catttcgggg ttatgtaccc acttgttgaa ttaataattt attctttctt
    23461 tagatacaat gctatatttt gaagcgtgac acaacaaatc ttatattaaa ttttcaaaca
    23521 aaaaagacag acaaacaagt tttcgtgaag agctattgaa aattcgggta aaataattta
    23581 aaaaagaaaa agaaagaaag atgaaactat cagaaaaata gcatttatct gaaacaacta
    23641 aattaaaata tgcttagtgc gattattaat tacggtttaa agtgtagatt gcgactaaac
    23701 gagtattatt cgtaaaataa catttcgttg tacaataatc cctaatttgt atataacgta
    23761 atgtaaggtt ctactttatc attgagcagc ggttcgattt gcgaccctta actattatgt
    23821 aaataaatcc cggttcgagt cctataaatg cctataattt acaagttcgc agatgagctg
    23881 atggataaat agtatagctc tttcgattat agaaagccat tcaccctaaa catcctgagt
    23941 tcgcatgaat tatatcctct atttaaatgt cttataatgc tgctacgaac agctttaggg
    24001 tttttaatgt atagtggggg tttttttttt aacaggtatg ttaaaaagaa ttaaatattt
    24061 gttgtgatgg ttttatttaa ggatcttctt acccacagcc tgaaattgtt aagtttacct
    24121 aactaaagca ttaaaaaata tcgctgtata ggcatccttt accaaattac tttgcccaat
    24181 cttcctttta tatctattct ttattgatgg aatattacga atcaaacaca gatgtaggtg
    24241 ctttaacagt ttatcatgat catcggttgt cttttttaat acataactgc aactcagcat
    24301 gtggaacagg agtcactcat ctacggtcta gttacgatgt cataatatat aagcataaaa
    24361 ttactggtgt ctaaacaacc taacttgatt ttttaaattc tactacaata tttcaatttt
    24421 aactatcagg tatgatttta aattttatat cataatacaa ttatcaggta tttgagagaa
    24481 acagccagtg cgttttgatg ttgcatcata ctggttattt tgcattcaat ctgtcttgag
    24541 ctcaacgttg gtataattag agcttctgag tttatatttt gcaaaataga cattggcttc
    24601 aaacaaaaca aagaagtttg gtttgtaaat ccgtaaaaat tgcattggta tgtgttgatc
    24661 gtgagtttgg ggtttgccga gaaactcaat tctctcgaca aataaatgtg aatttgagca
    24721 aaggctacaa agtttctgta agcattcttc gataagtcac ttagacggtt cgtactggtg
    24781 cccaggaccc caaaccatca attgacttgt ccctgcttta gaagtgtcag ggtcatcgcc
    24841 attacgtctt tacctactca tatttttagc aattattcca attcatctta aaaatttcag
    24901 ccaacattat ctagtcagaa atcatataga agtaatatgt tttatattcg catatacatt
    24961 tgtataactc ttgacttttt ttaataagca acgttgcgaa aataagtata aattctttag
    25021 ctagtagatc aaaaaattgg attgttttca tatgcttcca tctatattct attatttaag
    25081 aatgcagatg aattcatcat taccatgtta atgtaaaaga gctggccacc atcttataac
    25141 cttttcttta aaatttttat aagtataata gtcgctcagg aaaaaggaag aacggcaaat
    25201 aatagaaaaa ggtggaattt cttaaatttg taattaaagt aatttctatt cttttgtatg
    25261 aaaaatcaaa tcaccgcttt tgagattaat cgtttacatc tggtttttta agaaactgat
    25321 tataaatcca atcgttaaac ttaaaagatc tttgctttta gaaaaagcgc aaatacaatt
    25381 ttatgagaac ccgacgatac aatatataga ctatgggttg attataaaaa gcggaaggaa
    25441 gtattgatct acataactta ctatgtcatt accgttgtgt aaaagtaggc aaaagtttaa
    25501 aatggaagca aagctggaca ataagtgttg atgcggtatt ttggaaatag aaaaacaaaa
    25561 ttataattca gaacaacctt ctcataaaaa tctgttctac tcataccaat ccattaaaaa
    25621 gcctaaaaaa tacctagaca aatgaccaag atacgctact aactttataa taatatttcg
    25681 caagccgtct attgactttc tcactttcaa tttcacacaa catttaaata caaatgtaca
    25741 tttacaaata tagtaatatg ctggtatgga catagcaatt tagcactata ttagccttta
    25801 tttaacaaaa atcactcttt aaataaacag ttctaataaa aaattcaatt aaacccattc
    25861 aaaaactaac tttacagtac atgaataaaa tcttaagatt atcaaaaaaa ctttcaaaca
    25921 tgttcaaagt ttacaaccat gtaggcatcg agaaagctga caaacaaaaa tgaatacatc
    25981 acgttcactt cccaatagtt atatagttat acatatttct taacaattta accctcttag
    26041 ctttctacat ttccaaacat catattaaac ctactcgaat ccatatgact acaactacct
    26101 tctaaaagtt tcaaaacagt ttgaaaagtt tcaccaaggc aaacaattat cttttgaaat
    26161 acaacatttc aatatgtcaa atcctcaaaa acatacagca aaaaaatgcc aacatgatta
    26221 aaataaaatt ttaaaatacc caaaaaaaat caaccagtag gacattttta tagttcccaa
    26281 atacgcatct ccacttaaaa gaataaaagg aatttatatt ccaacctaaa ctcagcaaaa
    26341 aaattcatta tgatataaaa cataaaaaca aaaacaatca ccaaaaatta taaagaaaac
    26401 caaatctatg attgcaaaat tctaaaaaag acataaatcg caataaaaag aacaaactaa
    26461 ttaactaata ataataataa taataataaa acaaaaaagg aagaactaac aacattttca
    26521 attcctcaac ataaatgaat tccatttaaa ccacaattat ttcataaata atcaaaaaaa
    26581 tatatatatg aataccacat taacaagtag gaaaacaaat aacatgttcc ttcgcctacg
    26641 taagtttaca aaccggacaa aattataaac taaataaaac taaaaaaaaa aaagtacaca
    26701 attataagga cccatacaac aacggattac taaaaacagc agtttaaatg ttttagttct
    26761 gccgcgcgcg agccttaaac agttgcttgc ttggcagcct cgtaggcttt taaaagttat
    26821 ttttctgtat gcatatgcat atgcatttgt atagcataca acctttaatt taatagccat
    26881 acaacctaat agccagaaac gccttcccaa tttactgaac cctgcttata tgtagtttat
    26941 aattgttgtg tccatttaat ctttttgaat atagtatgcg ctctaacttg gcaatttgtc
    27001 tcctaacgtc ctgataatga ctgagttcag ctaattgtga ccaggcaagt ctaacatttt
    27061 gtggtaatgt atgccaaatt attgagcatt tggctgaagc acctgcccaa tctcctgata
    27121 gattcaaaat tttgtgtagc ctacttctaa atagcatgaa tccatttttg tagattgtgg
    27181 ttttgtttcc tttaatttgt ttcttctttt gtaaagtttc tggagtcaaa attggcaaga
    27241 aaataggtgc tcttaatctt ggatccattt tattattgtg cgtattatgg cttggtgtat
    27301 ttggaggagt gcaactctgc tactgctgtg ggcgttttat atcactaatg ctttgttccc
    27361 tctttctttg ttccttatgc gactttatat actctatggt tagtaacacc aatacaattt
    27421 ctgagtttta ttttaagcaa ttcattatga aacgagtagc tgttttatta aagactgtaa
    27481 tgtgtgaatt tctcaaatgt gattacaatg gatacgatag aatcatttct cttttgcggc
    27541 gtattcttac tctaatttgt actccaaact taaatgggtt gactattaaa cgagtaattg
    27601 attctatgca gtctttggaa tacattaaac aaacatgtaa tttcaaactt caaatgtgca
    27661 tttccagtat ggcttttaaa agaaacaatg ctttacagaa ttgtaatcac tatgcttggt
    27721 gtgatgatca ttgttcagat attggaagac cgatgactac cgtacgcggt cagtgttcca
    27781 agtgcactaa accccacttg atgcgttggc ttttgttgca ctatgacaat ccatatccct
    27841 ctaactctga gttttacgac ctgtcagcgg ctactggatt aacgcgtact caattacgta
    27901 actggttttc taaccgacga cgttgaatta tgttagctta gaattgttag taatatatcc
    27961 aattccttct tgtatatgtt atacatcagt tttaatgggc caattctacg aagttttaag
    28021 gtattattca ttcggttttt gtttttcata aatttttttt ttgtaatata aatgtatagt
    28081 ctttctcctt tgttttctct cgttcgtttc catggtttgt gattatgctg ttcagcattg
    28141 tagatcatat ccgtcgaaat cgtttaaata cttacatatt catcaaattt atttcataca
    28201 ttaattttaa ttgttgaatt aaaataaaaa tccctttttg gataccgata tttccgaata
    28261 ccacgaagtt attggcatct gtattttaag caattaaatg cgatttgatt ttaaacagga
    28321 ttaataaacg aatttataaa gcgttaatat attactcaat ttaccaaaaa taattattac
    28381 caattgctga tgattcttat tataaaaata aatattatag taaatttacc ttgtggttga
    28441 tttcacgtta ttttgtgcct atatttaaaa cattttaaat ataaaacaaa agattagcaa
    28501 gaaatatgct tcgcttttaa aaatcatcta gattgtcaaa cttaaatcat ataatttatt
    28561 ttcaaatttg aagtactgct atccccaaat tggcttacgc ttccttgtta gtccgttagt
    28621 taacccgcag caataaacaa gattaatagt tcatttctat atataattta ccaaccgaaa
    28681 gagtaaattt tttggtagct tttagcattc cgtacaaaaa aaaaaaatgc tgaaatatcg
    28741 tatattttcc taacggtttt tttagattac cacaaccatt tgattttttt cagtcccaca
    28801 ttattaactt caaagtttcc tttgcttgac tgtcttccct gcgttggact tcaattaaat
    28861 tccatcaaag atgcgatctt ttatgcatca aaatctctat gttttatatc ggttgaaaag
    28921 gtaacacgga tggtagggtg tatatcttca agttctgata aaagataata tcaacatatc
    28981 tgtgtaatag cttgtttgcc atttaaggaa aatctgatat ctttatattc aattgaaaaa
    29041 atctttaatg aatatttggt ttcccgtcta cttaacgata gcttttcctc caaatccaga
    29101 tataaattgc gagatcagtc tgaactccga aactgacatt cttttgataa gtcggtactt
    29161 caattcaata aaagagttca ttaaattgat cgcataattt gttatattat tttaagcaaa
    29221 atttcgacta taaacagtta tctatataag ttagttgccg caggttgctg agattttaca
    29281 cgatttaaag gtgttaatta aaagaattgt aggtttctgg aaatattaac atttgataat
    29341 aagagtatcg caacagaata aaagacgtta aaagtacttc atgtctaata ttatttccta
    29401 atacaaatat attattaagc ttgttgactt tactgtattc tggacatctg tcgatcataa
    29461 aaactttgtg ttgtatggta tacaacttcg tgaatctaca tattattgtt acgataccta
    29521 aaataaatta cctcatacct tcagtcttga ttatgtaaac ttataattac gaatcattag
    29581 ctttactggg tcacgaaagg gaaacgacaa ttttcagcat tacaaaaacg atcatcaacg
    29641 atgttaatcg ttgaatcgcc attatatact taaatttgaa caccctgagt gagccagaag
    29701 aaggagcaaa ttaagcaaat ttactctaaa acattttttt tcgcatcatt gtgattaatt
    29761 aattatgata aactgcgaag acacaattta caaactttca aattgtgtcg gacttgcccc
    29821 acttttaaaa agttaataat gcctatggaa atcctttccc aatatgagtt gaatttctgt
    29881 atctaaggta tatagaagca gcctaagctt tcatattaat tcgttcgaaa gaatctctcg
    29941 ggtgatacaa cttcttaaac tactctacct attgctttgt gatgacacgg ctaataaact
    30001 caataagtaa aggtaccgtc accctcatca tcagttttaa gcgaaaacgc attgcgttga
    30061 acattcattt taatgaatta attcttcgta aatgtatgat tttctcgagt ttcgaaagtt
    30121 tttcctattt tccaaacata ctttaaactt catataaact ttgttgatag ctatacggta
    30181 tcactaacga atttatatac gttactttat ttcactgttt tatctagctt ttactatgaa
    30241 gtgacgtata attttttttt ctttttgcaa aagaaatcaa tacatcccaa aatacactgt
    30301 gaagtatttt taaacattaa aatactgtta tgattggtta tcgttggatg atttttatat
    30361 ccgtttataa ttatgtcggg atgtccataa ttcgtgttca agatttttgc acatgcggag
    30421 ataaaaccca aataagcaca atataaaact atctcgtatc caaagaaact aaatgaaata
    30481 ttttttcgag catgtttcga ataatatatc ttaaacagaa ttcattaagg tcgatcatat
    30541 attacagaaa agtgtttgta agcggcacat ccattcaata gtttgtgatt ggtcattttc
    30601 gatgatttaa ttgaaagtat aaaactcaat ctgaaagtgt ctgttttccg ttctatttcg
    30661 aacttttttc tttagcagtt gttggacagt ggaaataatt ttttaaaaag ttcacacacg
    30721 ctttgagaat ctcagagaag tatctaatgc gcgaagaaag cacaatgata agaacgagtt
    30781 tttgttgaat gtgaaggtgg gttcaattga caaagctttt gtggacgatg gaggcaagat
    30841 tcaatatagt aatcaagaaa gatgttaagt caattcatcg ttgcctttat cagtctgact
    30901 tcgttcacgc cgtagcaact tacttacatg gaagtgtaag caacgaatga actgtgacgc
    30961 gttttgaaaa cacaggtgga agacacaaga tgattgctac tagggacttg gtatcaacga
    31021 tatagggata cgtttggtag tgcaaagtaa aatataagaa ttacggatta tatataaagg
    31081 gaaaggatga aatgaaaggt atgtaattga agcaaatttt acgagaaata tggctccatt
    31141 ggttgaatca catggaggat tctatgagaa ttttcataat agtaaagcga tgcgcgcttg
    31201 atcctttttc acaaccaaaa tggatggcga caatgtatcc tgctaactgt atttactggt
    31261 cacgatgctt aggcggtgta attagtgaat tagtcatatc tccaattata taacttgaaa
    31321 tggtaactgt tagagacatc gaaacttgct attccaattc attcgcgtaa cgatacttct
    31381 tatctgtctt ctcctccata acagccaggt agcggcagta ttacttgtat ttccaaaact
    31441 agtattctgt cgaaattatc gaaagctaca tttttccctg cttcagtttc gccaacgtgg
    31501 aagaaaagct ttaacaacgc ataaatatgg ctcggaagac atgtcctcag ctatcattgt
    31561 ggtcacaaac acatattata tggatatttg aacaatgtat aacaagctga taaaaaaaaa
    31621 caatatagtg gtgctgatgg taccattcaa cttgacaatc attaaagctc tctgcaagca
    31681 ccctaaaaag caatgaatag actccattga ggaatctgtg caacttgaga gattctctta
    31741 agtgtatata gataaatgtt taagctacgc tcttgctaac ctttatacag acattcgcgt
    31801 ttatttaccg aaagcaggta gtgctcacat atctgtttat tataagcgta aggccaaaca
    31861 caatttggtt tactagaaaa atatgtattc atttcaagaa ccttgtttgt ttcgtggttt
    31921 gacaaagttc gaacatgcta gcagtgatat gacttgcgct tctgattgca gttcacgaac
    31981 aagaaagaca aacttaagtc ggggattttc tatgtttgat acattacata aattacggga
    32041 ttagtgctgc aaatgaatcc ttagtaagga tgtgcttaat caagctttta acctttaatg
    32101 tgacggatcc catgaaccat ttattttaca agaagaaaaa taaaaaagtc gacttgaccc
    32161 aataaaaagg atttgaaaat ttttagtaaa atatatcatt tcttttcaat aaacatcagc
    32221 aacaaatcat tagataccaa gttacaagaa aggctcaaaa actcttattc tcctgtatca
    32281 ctatattatc ctatgatgtg ctctatctct ctattacgat ctttgagatt tttccttact
    32341 cattcttgct aaatcttgaa aatactaatg tttattgtct gtttgtgggt acggctgata
    32401 gaatatattc acagtcctaa ttcaactacg tgaatttaga cacatcgccc agtactttaa
    32461 aactgaaaaa tacgaaagat atgataatga aatttatttc agtcttaatc ctgatataga
    32521 agaaatagag tacttctact atatgaacgc atcatatact actcgcatat tgctgtcttc
    32581 taaactttac cagattttaa gaaactaaga tttaaataga atgaactatt acagattaaa
    32641 gacaacccaa tcgtaagcta tttgatataa tcagtcattc ttttaaagca attgattaaa
    32701 ctggaagaaa tactcaatga acagtagtag acggaacaaa tgatgtgagg ttaatgatgg
    32761 gttcatcgtt tccattcagt ttacacacca tacgaagagg aaaaagaagt tgttaaaaaa
    32821 gaacaccggt gccgtcagtt ggatataaag aaacgagagc tagtacgtat taccacacca
    32881 ccacaattta acccgattaa gcaacatcaa gagtcctgca aagactgaat caatcgatac
    32941 atgtctcgct gaaaaacttt atagttgaat gttgtctcaa tttcttgtga tatgagtttc
    33001 aagttttgat cttttttaaa atcgtcatca atcatttcat cttctagttt gttcgttttt
    33061 tttaatttct aaacaatatc gaactttaat tactggagtt cagccgactg gagatgtaaa
    33121 agtctttatc gttttttgtt gacaatcata ctcgaaaaaa gaaatcaacc cagaattgaa
    33181 cacgaagtat gaccagaatt gctctagtac acgtaatgtc gtcatggcaa gaaattttgg
    33241 tgatgtgggt ctactaatcc aataatagcg actgcttact tattaagaga cttgaaggca
    33301 gttcaaacat acctgtgtct gctcacatat gcagcttccg gaatctgttt tcatcctaca
    33361 tattcttacc cttctactac tcattcactt tatgtttacc ctagcaaaat gaattaacat
    33421 tatttaaaaa gaattggtcg aaagcatcaa gactatcaag cttaaataca ttcagtaacg
    33481 aaattagtca tataaagtct ttcgtaatac acaaattttt tagcgcacac gttattcctg
    33541 cttaaagctc gtttctcttc atccatttta cacagatagt gtgatcacga agaattacta
    33601 ataaaacatt gaggcgttat gagatctatg tcgcttcgca aaaccgtatc ttagtacgac
    33661 ataaagttgc tttcggactt gaacgttgac taaataaatg tgttgcctga ttgtacatga
    33721 tatattatca gctttgtcaa gggaaaaacc gagaccgaag aaagttaaaa ctgagagaaa
    33781 ttccagatat gctactataa gtgctctttg tcatgagaga aacatgattc tacgtgtctg
    33841 attcacgcaa aggatgcatc aatgtacctt cttttaatta caggatgatg catttttaat
    33901 ttgttattgt tgtgaattct atgtcaactg tttgctaata taggcggcgc agagatatga
    33961 aaaccaaacc gtgacaatac acctaagcta aaaggtcaac gcacgcctaa actagcagct
    34021 caactcatga ttggactaat aatttaaaac taaaacctaa acctatttta caaataaaac
    34081 tcataattag actagcaacc ctacccatca accaacgact tgacggtatg ctattccttc
    34141 tttttttaag gcttcactac catcgaaata tatataacag tagtaaaatt gtaaactttt
    34201 atttttatac catagtagta tggctatgaa tggaaggttg tagtgtcagt caagtcggaa
    34261 aaactgttgg cacttttttt ctgaatcaat ggtattctta tcaaacacat gcaaacgtat
    34321 aaagaagact tgaatagata atctttgcat tcaaacaaat cctagtcaac tgaacaacgc
    34381 atctacctca gcagttcttg ggaaatgtat aataggcaag cattaaactt ttatatataa
    34441 aaccatcgag atctctgttt ttaactcggt ggtttctttc acaagacttg cttcaaggac
    34501 gacaacacat cctgacagtt aattcattaa atactaatac tattgaggat tctgttatcc
    34561 aagtggaatg aacatgatca tcaaaggaat gtttcctcaa agtgagaact atagtgttgc
    34621 aagagcgaat acttggttgc ttagaacaaa acgaattact gtcattagaa tatgctccaa
    34681 agtgtgacgc tatatcttgt atctattgct acgttcattc attgatccaa cagcatgggt
    34741 atagagaaac gataagcagg agttgcgcaa gcgaagttat ggagtttctt gcatgcatgc
    34801 atgttttggc ataaagctgg tacttcgaaa tatgcctatg aaatctctac ctgctttgca
    34861 ccctaaatat aacgtgtcgt cttgtagctg catgtgaatt acaacgattg atagatgaaa
    34921 aacaaatcga cttgttgtcc atttcatcgt ttcaaacgac tggtagtgtt gcttgtgtcc
    34981 atatccatac tatgtccgtg tgttttgctt tattacactt ggtcaaagaa atctatatga
    35041 tgttctttac gaaacccaca aagtcattag ggatatcatc cgaacagaag ggtatatatg
    35101 caaaatacac tgcaaggact aagcccaagc accgtattgt ttcagtctcg aagtaattct
    35161 atgtacccgt gcattggaca tggtgcgatt ggacttgagt gagctgacag cactgtatga
    35221 gggtctgttt gccaagattc aggacttgtt gaaagagtta tgttttgata cagatgtgga
    35281 aaaaccatta tccatttcgt tgctaagatc gattggtgac gacgatatta tcaatagcaa
    35341 actgggatat tcattcttta aggattgtat ggagatacgt ttttcgaaaa gtgtattgtt
    35401 acgaatacca gtgtataaga acagtgaact ttatctttgg tttttatcgt cgatgtctaa
    35461 gaaggatcta agtaatttgt ttgagaaaac agatcagcaa aacaaacaat tgctacagta
    35521 actccaatat tagcaagagt tattacaact acaactataa ctataactgc aactataact
    35581 acaacgataa gaactatcac tactctgaag acaacgatgt gttttctcaa gatgataacg
    35641 gatctagctt cgccatcaat aagtatgaga caaaggagtc catctttgat gaaacatcca
    35701 tttgcctgtt gtacattttt gcaggacaac cagcctgagc acaagagaca tggtgtacta
    35761 gactttgtgc ggaatgtcta cttcaaaact cgcatcttta tatctgatat atagagagag
    35821 gctgatgatt tataaacaca aacgataaga cttgtaacat gaagtttgtc gaaaaagtca
    35881 atctttaaat tcctttctga acctctctgt tatgtcagtg cttcggtatt atgctttaat
    35941 gcagtcactt gaggcgttgt cctaataggt ccaaagttac cgtatattta ggtttcatgt
    36001 ttgtgattac tggagaacga ctgtgaagag accaaccgta tcgtgttttt tccaattgtg
    36061 atcttccaat gcttaataaa tacgaaatct tatttcgatt tacaggctgg gcattcacga
    36121 aacatagcgt ttttacattt ctacaggcac accataaaca acttgcaata tctgccatca
    36181 ctttatttct ccaactttgt tcaagttaaa agtggcagaa agtgtttccc gatatgagat
    36241 aacccaacgc atatgttgtt gcaaaaacta aacgcccatt catcaaacga gtcgagatga
    36301 gaggaatcat tgtataaaag gctagcatgt aaaagctgga agaaggaaag aacacgggat
    36361 atgtaatgga acatgggacc tcttgatatg gacattgata tgaacatgaa tatggtatag
    36421 agaactacat cgacacagaa aagaaaacaa aagttgctaa aatgacaaag gtgccgaatc
    36481 aacaggccat agtaccgatg gaatccaaat acaatccaag aatcattcaa acatcgcaaa
    36541 catctttgct cgacattgtt gttttgaaca actactaaga gttgcaaatg tgaaagcaac
    36601 aacatccaac gtatctacaa atttctcgct gttttgcata tacatttata tttaatagtg
    36661 aattagcgta taagaaagaa atggagcttt tttggattac aagtgataag agtaggtgta
    36721 ggagtaggac tcatttattg aatctggtga tttgcgtcgg aaggttgaga atataaagag
    36781 cgtgtgaaac aagccatgta atctaaaact ttaccgaaac tttcagatct cgcctattta
    36841 ccgatccaat tgctagtgca gtaatagttg cttgaatttt caccggatga atcttctctt
    36901 gaataaaacc accaataaga gctagtcaag ttgactatta aaaacacaca atattgaaga
    36961 tggcggttgg tggaagcttt cctctcagca ttcagtatta cacaaacgga ttaaggagaa
    37021 gcggtaaacg actttgaggc tcatttattg taacgatttt acagtctttc ttttttcttg
    37081 tacgataatt atgtaccatt ttgcttaatt ctctttattt aagaaaagaa tctactttcc
    37141 tctgattctt cgtacatggg tcaattaatg tataagcaaa acctcggaag agtacaatat
    37201 gacttccaat gcgaaagaaa tggtatgaaa atgaactata tacgattatt gtttttttag
    37261 tgacgggcaa aatcattatc gagtggagtg acttttcaca atccctgtaa ttcagttgag
    37321 attgtactgt actgtattta aagtaggtgc atattttcat ttttaaatta tatttgataa
    37381 tgggttgttt tttattttct agctaaatcg aaggattaaa cagtatcttc cacatacgtc
    37441 atcaattcta taatagaagt tttacctaat taaacagcaa accatttaaa taaactcata
    37501 tttttcgtgg ctagtctgcc aaattcgttg acttatatag atatgaaggg tacatataaa
    37561 aaatatgaga ttcgaaacgg agttagtatg tggaacaaga gaagtagata ctgttttgtt
    37621 cttatatttc tatagtccga ggcaatacaa ctttggcgat catttacttt tgttttttta
    37681 tgaggagcaa tttggcaaat caatttgggc aatcacatta atccctaaag tattggcttg
    37741 gaaaagaaca ggtatgtttt actctgtaaa tatctcctac tgtcaacctt caaaacacac
    37801 aacattaaat agtaatgtgt tacgtaaaaa aatagtagag aaatgcaatt aacaacacta
    37861 agcatacccg gtgtcttata catcagaaag atatttaaac cactatcgca aatcccaaat
    37921 ttcgcaaata ttcactaaaa gctcatttac tgcctggtag ctaactatcg aacagttaaa
    37981 taaaatttgt actgttttcg acttgatgta aaaaagattg gataaagtga agagaaccct
    38041 acaacaagac tggaaaatca aagtgcgcta aacaaacgtt ttccgtacct taaaatgtaa
    38101 gcaggcgagg aagcaaaatg tttgaatagc gtaactgggg tttctgaaaa tacaaaaata
    38161 gaggaaatgc ccaatagatc attcttgcta aaattataaa taaatataat gaaatacaca
    38221 atttcaaaaa caaaacatca aaaaccaggc aagaaatggt caacaagatt ttaacatccc
    38281 ccaaatggaa tggctatcca gtcttcacac acaatatgca ttttaataga aaaaaaaaca
    38341 tatgtatatt ttgatcgcat aattgacaaa cacaaaatag tatacaatca aacaacatct
    38401 attaaggcgt ctttcagatg agcatcaggc taaagaaata ttactcacaa agtgaatggc
    38461 cgaccacata tcaacggcac aacagtatat tgaaatcaaa acgcaattca aacaacatac
    38521 cacctcatca gctaaaacta gaattacatc cgtctcgcca aacctaaaaa cttgatgaaa
    38581 caagaatctt aaaactaata aataaggcgg acttcaacta attacgcaag tgatttcaag
    38641 tagttttaag actcatatat ttgtaagtca cgtttgagaa atcaaatctg cgttctcaaa
    38701 caataacgta aaacacaaga aaaaacactt aaaaaagtaa gacaaatata gaaaaaaaat
    38761 ttttttatca tatcaattac aaacatattg tttgctgcaa aacaaaacta aacataggtg
    38821 aagtatccaa tgacgtaatt tgaagtacaa aaggagtaac aagttactta taaaaataga
    38881 aaaacaaaat ggattattac aaacttaaat aggattaaac ttaaactaat tacaccaatc
    38941 aacttaacat gaagcaactc ctgatacttt acaggccgcc gcacgcgcct taacaggtgc
    39001 ttgcttggca gcctcgtagg cttctaaaag ttatttttct gtatgcatat gcatatgcat
    39061 ttgtatagca tacaaccttt aatttaatag ccatacaacc taatagccag aaacgccttc
    39121 ccaatttact gaaccctgct tatatgtagt ttataattgt tgtgtctttt ttttacgttt
    39181 aagttgtaat ttgatgttag aatttattac aatggatgca agttttaact caatttgatc
    39241 acataggatt tgaattgtaa aaaggtcttc tgctgacatt attagtatgt attgtgcttt
    39301 agattaaatt attgtgtttt agtgtatttt gttcctttgt ttttgggttt ctttgttctg
    39361 taagtagtta aataccctcc acactctaca cctaccttgc actcacaact acaatggact
    39421 cacaccaaga attatcagcg ggttccccta tttcctacga ctttttagat ccagactggt
    39481 gttttaaaag ataccttaca aaggatgctc ttcattcaat tgaaactggc aaaggtgctg
    39541 cttactttgt tcctgatggc tttactccta tactcattcc taactcacaa agctacctgt
    39601 tggatgggaa ttctgcacaa ctgccaagac ctcaaccaat atccttcaca ttggatcaat
    39661 gtaaagttcc cggctatatt ttgaagagtt tacggaaaga cactacgtct actgaacgta
    39721 ctccgagacc ccctaatgct tttatattat acaggaagga aaaacatgct acattattaa
    39781 agtctaaccc ttccatcaat aattcacaag tttccaagct ggttggagag atgtggagaa
    39841 acgaatcaaa ggaagtacgt atgcgatatt ttaagatgtc tgagttttat aaagcacaac
    39901 atcagaaaat gtaccctggt tataagtacc agcctagaaa gaataaagtt aaaagataat
    39961 aatggtaata tttatggtat ttaataaaga attttgaaat tgatttaaat atgcttctta
    40021 gagttacatt cactgaagat tataatgtaa tattttgtgt accccatttg cgttgagtta
    40081 ttctatagta attattgtgt gttctattaa cgatgtattg cgatttatat ctgttatgct
    40141 aacataacgt agttctaagc actgtaatgc catactgttt tagagggtga tgcttcctaa
    40201 aatctcctta cataaagtaa tacatggatt ttactgccct gattctatcg aaatatgctg
    40261 ttttttttat tcgtttttat ttattttcaa taattttttt gtaatataaa tgtatagtct
    40321 ttctcctttg ttttctctcg ttcgtttcca tgttatccaa atatgtttgt ttggccgata
    40381 gtctgtcttt tgggaaaaaa tgcgcatttt gtgtttttaa aagcagttta gaatagtttt
    40441 aaacaaaaaa agcaatcgtt ttgccaacat aacgatatca tcatttagca acaactataa
    40501 tgttcaaatt ataacctgat attgagtata tagtaaatta ataaattaga attgttttac
    40561 ctattaaacg tgatcatttg tacagttttt ctcaacacat tcactacaaa tatttcactg
    40621 acatcaatcg ctaggcgctt taatataatt tttttgaaaa ctggaaacat atttttaagt
    40681 taaaataaaa taacttgctc aaaaatatct aacagtagtt ggcaaataaa taaataaaag
    40741 ttcttcttac ccggatagac attttgatgg aattatcagt taccttaaaa tgcgttaacc
    40801 aaattaacgt caaactagta taatacatcg caataaccat ttaacatatt tcttctaggt
    40861 agtaatgaat tacttcagtt gacaaaattt gtgcactgtg gctttcatgt caattttagt
    40921 tttttcattc ctatcggttt gctcatacca tattttaaaa gaatgtttac tttttttatt
    40981 taaccatgat cgatgatttt tatcttaact actaacaagt ggtttcttaa atttatttgt
    41041 attttcacgt ttgaagagca attaattaaa ttaaccaagt ttgaaattga atataattta
    41101 catattgaca tttatatcta tgcatagggt tctcttcagt aatcagtcaa ccgcgttgtc
    41161 tcaatatctc acgaaaactt attatccaaa tagtctatca atacaagctt agcaatcagt
    41221 gttgaaatga atcatattac ttcaaacttt gcaagttatc tcaacgctgc tattattaaa
    41281 attacaatac aatgtataat atagatgaaa ttttgaattt cagagagaaa gatgtaatac
    41341 tacaaaaagg tacctcgatt tccaaaaata cgaggataaa catcccaagc accaagcttt
    41401 gctccagata gcaaatctgg atttatagaa ttttgaaact gtgcacttga ccaaaaagtg
    41461 tattgaaata tatgttagct ttcccttatc aaaagttaga tactaactat tgtcatctaa
    41521 aagtcggtga gactcattta gaaacttcgg caggagattt ccgtgaaaag atatatctag
    41581 atttattagt gtatcttggt catttgtcta ggtatttttt aggcttttta atggattggt
    41641 atgagtagaa cagattttta tgagaaggtt gttctgaatt ataattttgt ttttctattt
    41701 ccaaaatacc gcatcaacac ttattgtcca gctttgcttc cattttaaac ttttgcctac
    41761 ttttacacaa cggtaatgac atagtaagtt atgtagatca atacttcctt ccgcttttta
    41821 taatcaaccc atagtctata tattgtatcg tcgggttctc ataaaattgt atttgcgctt
    41881 tttctaaaag caaagatctt ttaagtttaa cgattggatt tataatcagt ttcttaaaaa
    41941 accagatgta aacgattaat ctcaaaagcg gtgatttgat ttttcataca aaagaataga
    42001 aattacttta attacaaatt taagaaattc cacctttttc tattatttgc cgttcttcct
    42061 ttttcctgag cgactattat acttataaaa attttaaaga aaaggttata agatggtggc
    42121 cagctctttt acattaacat ggtaatgatg aattcatctg cattcttaaa taatagaata
    42181 tagatggaag catatgaaaa caatccaatt ttttgatcta ctagctaaag aatttatact
    42241 tattttcgca acgttgctta ttaaaaaaag tcaagagtta tacaaatgta tatgcgaata
    42301 taaaacatat tacttctata tgatttctga ctagataatg ttggctgaaa tttttaagat
    42361 gaattggaat aattgctaaa aatatgagta ggtaaagacg taatggcgat gaccctgaca
    42421 cttctaaagc agggacaagt caattgatgg tttggggtcc tgggcaccag tacgaaccgt
    42481 ctaagtgact tatcgaagaa tgcttacaga aactttgtag cctttgctca aattcacatt
    42541 tatttgtcga gagaattgag tttctcggca aaccccaaac tcacgatcaa cacataccaa
    42601 tgcaattttt acggatttac aaaccaaact tctttgtttt gtttgaagcc aatgtctatt
    42661 ttgcaaaata taaactcaga agctctaatt ataccaacgt tgagctcaag acagattgaa
    42721 tgcaaaataa ccagtatgat gcaacatcaa aacgcactgg ctgtttctct caaatacctg
    42781 ataattgtat tatgatataa aatttaaaat catacctgat agttaaaatt gaaatattgt
    42841 agtagaattt aaaaaatcaa gttaggttgt ttagacacca gtaattttat gcttatatat
    42901 tatgacatcg taactagacc gtagatgagt gactcctgtt ccacatgctg agttgcagtt
    42961 atgtattaaa aaagacaacc gatgatcatg ataaactgtt aaagcaccta catctgtgtt
    43021 tgattcgtaa tattccatca ataaagaata gatataaaag gaagattggg caaagtaatt
    43081 tggtaaagga tgcctataca gcgatatttt ttaatgcttt agttaggtaa acttaacaat
    43141 ttcaggctgt gggtaagaag atccttaaat aaaaccatca caacaaatat ttaattcttt
    43201 ttaacatacc tgttaaaaaa aaaaccccca ctatacatta aaaaccctaa agctgttcgt
    43261 agcagcatta taagacattt aaatagagga tataattcat gcgaactcag gatgtttagg
    43321 gtgaatggct ttctataatc gaaagagcta tactatttat ccatcagctc atctgcgaac
    43381 ttgtaaatta taggcattta taggactcga accgggattt atttacataa tagttaaggg
    43441 tcgcaaatcg aaccgctgct caatgataaa gtagaacctt acattacgtt atatacaaat
    43501 tagggattat tgtacaacga aatgttattt tacgaataat actcgtttag tcgcaatcta
    43561 cactttaaac cgtaattaat aatcgcacta agcatatttt aatttagttg tttcagataa
    43621 atgctatttt tctgatagtt tcatctttct ttcttttctt tttctttttc ttttttaaat
    43681 tattttacct gaatcgcttc ttgcttgctt attataaatg atcgtcgcgg ttccaattta
    43741 atttttatta aagctcttgt atcatattaa tttgtctaat aacattttac ttctaaatga
    43801 ataatcacca agtaaagtcg aaattataat tcaataaatt tctacctatg aatggagact
    43861 tcagttttca ccaacctatt ttttcgaaaa tttcgaatcg ctttttttat gttattgaat
    43921 tctagttagc aagcccacac gcatttgtat taaacgaaga gtgtgcaatt agtatagtta
    43981 caaatccttt ttactggtaa tttttttttt taaataaaaa aatttaaaag aaatttacga
    44041 tattgattaa actgtatttg tatccataaa accaaaccta aaatttgagt aacaataaat
    44101 tactaaattt actagtctat tggataggta gctaatatgt ttggcttaca aggtcttttt
    44161 ctatgatcag ttttatacac atagaaaaaa aaaagatttg taaaagcagt aatcaataca
    44221 ttaggatttc atcccaatct actctcaaat caaacaactg taaattgaga aaaattcaac
    44281 aacgtgagac atgttaaatc tcaattgcga aattattacg gtaataagta tcttccataa
    44341 ggcattaaag tccaaactgt ttgtcctaat cctcagcaca tttaaaattc ttacgttgta
    44401 atagaagctt tatgaagttt atgctgtacc taatgaaaat agatatagct tatataccat
    44461 cataaaaaac aagttgttta cttaaaggga ttaactgcct tttttaacaa tcgcgtattt
    44521 gtttagtgtt ctgtaaaaac ttcaagttag tgcttagcta tcattaagaa aagaagacga
    44581 gaagtcctga tttattaaca attcgtaatt ctattccata ttcgtcgtaa aaatatttaa
    44641 atttcacaac aaaaagtgag atcggttgat aatgttaatt gggaataatt aaacagacgt
    44701 tctattcatt tttgggcact cgagttactt aatttcccaa ttgctgctga aattgcgtta
    44761 gtcatattaa attaataatt tgatacgggt tattgtcgac ttgaatgtgt gttaggtgtt
    44821 tttgctatat acgcactgtc gtaacaaaat gctaagacta ccaacgacac gcaaatctgc
    44881 tgtacctctg ctatctccga acctgaaacg gtgagtattt attcaaaatg caaaagcttc
    44941 tgctggatcc aggtaagaaa acaaagattt taaattgttt aacgtatcta gctttgagga
    45001 actgggtact tttacccatt atgtttgtca tgattttgat cggaatttta agacataatg
    45061 caacaatttt actccagtct tctccaaaaa agctttctaa agaggaaatt agagaacagt
    45121 aagaataaag cgttaacaaa attgagttac taacagcaat cttcagacga ctactacagc
    45181 gcgcttatgc cctccgcgcc tgttcgaata gcttgctgcc tgaatcaata gaagctagaa
    45241 aatgtttctt aatagaatca ttgaaatcag ggaaatattt aaaacctgtt gatcccaacg
    45301 ctccaaaagc tgcaaatcca ttaatggatg ataaaactct tgagggtttg atggagtcta
    45361 tgaaaggaaa tatgttaatg gttgttcctc aaactattat aatgacttgg attaatgaat
    45421 ttttttcagg cttcattcta tgtaagtacg agtcagatgc aaatttctgc aaaaccatag
    45481 tgttttaacc aattttgata atggaattga aattgagcat gatgctttca aacaaggtgt
    45541 ttgtgtagga tgaagattca gcttttgttt atctcaacta gatagtactc gtattaaatc
    45601 gtgccaactt ttattatttt tttggtaata ttactaacta tcaaagtgaa attaccattt
    45661 cctcttacct tacgattcaa gtcaattttc caatcaggtg ttgcgacaca agacttagac
    45721 gttcaatggg tttcatcgat ttcttggtat tttctaaact tatttggtct caaatcggtt
    45781 tatgcccttc ttttgggaga aaataatggt atgaacttat taataggatg atggtttttt
    45841 taacattttt tagctgccag taatgctact aatgaaatgg ggatggctgg tttttcatcc
    45901 gccgctgcta cagctcagtt aatccaacct gggcaggata tttcgaagat gatgctttca
    45961 gaagctgaga atgtacagat tcttaagaat gaatctcttt tagtagatgt agagaaacga
    46021 ttactggcac aatttgcata g
//
