# Supplementary material for: A high-quality reference genome for the fission yeast Schizosaccharomyces osmophilus
Source: G3 (Bethesda). 2023 Feb 7;13(4):jkad028. doi: 10.1093/g3journal/jkad028 (PMC10085805; doi:10.1093/g3journal/jkad028)
Supplement: jkad028_Supplementary_Data [file jkad028_supplementary_data.zip › File_S2_G3-2022-403979.gbk]

LOCUS       Exported               44409 bp DNA     linear   UNA 27-NOV-2022
DEFINITION  .
ACCESSION   .
VERSION     .
KEYWORDS    .
SOURCE      Schizosaccharomyces octosporus
  ORGANISM  Schizosaccharomyces octosporus
REFERENCE   1  (bases 1 to 44409)
  AUTHORS   Jia G-S., Zhang W-C., Liang Y, Liu X-H., Rhind N, Pidoux 
            A,Brysch-Herzberg M, Du L-L.
  TITLE     A high-quality reference genome for the fission yeast 
            Schizosaccharomyces osmophilus
REFERENCE   2  (bases 1 to 44409)
  AUTHORS   Zhang W-C., Jia G-S., Du L-L.
  TITLE     Direct Submission
  JOURNAL   Submitted (27-NOV-2022) Li-Lin Du's Lab, National Institute of 
            Biological Sciences, 7 Science Park Road, Zhongguancun Life Science 
            Park, Beijing 102206, China
COMMENT     .
FEATURES             Location/Qualifiers
     source          1..44409
                     /mol_type="genomic DNA"
                     /note="color: #ffffff"
                     /note="color: #ffffff"
                     /organism="Schizosaccharomyces octosporus"
     CDS             join(1..31,256..554)
                     /codon_start=1
                     /label=SOCG_02511
                     /note="GFF3 copy_num_ID: SOCG_02511T0_0"
                     /note="GFF3 coverage: 1.0"
                     /note="GFF3 extra_copy_number: 0"
                     /note="GFF3 geneID: SOCG_02511"
                     /note="GFF3 matches_ref_protein: True"
                     /note="GFF3 sequence_ID: 1.0"
                     /note="GFF3 valid_ORF: True"
                     /note="GFF3 valid_ORFs: 1"
                     /note="This feature has 2 segments:
                     1:   1 ..  31 / #993366
                     2: 256 .. 554 / #993366"
                     /note="This feature has 2 segments:
                     1:   1 ..  31 / #993366
                     2: 256 .. 554 / #993366"
                     /note="This feature has 2 segments:
                        1:   1 ..  31 / #993366
                        2: 256 .. 554 / #993366"
                     /translation="MSAIQNFNTIDPFADTGDDDAQPLNNIHIRIQQRNGRKTLTTVQG
                     LPREFDLKRILRVLKKDFACNGTIVKDDDLGEVIQLQGDQRVNVMQFLTQQLGMQKKNI
                     KIHGF"
     CDS             complement(join(765..1577,1629..2990))
                     /codon_start=1
                     /label=SOCG_02512
                     /label=SOCG_02512T0
                     /note="This feature has 2 segments:
                     1:  765 .. 1577 / #993366
                     2: 1629 .. 2990 / #993366"
                     /note="This feature has 2 segments:
                     1:  765 .. 1577 / #993366
                     2: 1629 .. 2990 / #993366"
                     /note="This feature has 2 segments:
                        1:  765 .. 1577 / #993366
                        2: 1629 .. 2990 / #993366"
                     /translation="MFLSFLFVYLLGGLTFLPLLALIYLYLTFQSKTDDDRKEISIDDY
                     KATVSDSQQNIVIQDWIRLSPTFLNGNSGSVKIQEIVDETSDGKIDSNTILSDLKLTTK
                     EGKTTRYALKNPKNVYFVKLIDGKLLLHDPLNTHCLLSTLVLEDYHVSIHPSEVSENEA
                     FSNRNAILLEPTPKKSSSQSEEISVETQNLYFYARTPSKKEDWYFNILSFSKSCPPLRP
                     IDGPVNFDYDTVKNNLDNISSPELTWLNGFIGRIYLGIYKSEGFKNIVKHKLSRKLSKI
                     STPEMMSEIQVTNVDVGESVPVVNNLDLISFSEAGELNVAADILYQGDCSFKAETSAKL
                     SLGSRIPSKKVTFSLVIHLRHLSGRVRLLVKPPPSNRIWYGFYNEPKVDLHVEPIVFQK
                     QLNNSYLLNFLRNKLLDLIFDTMVLPHMNDIAFFSDEPFPVKGGLYNSKDSKYYDAPQV
                     DETDWKSMKSSESLLKDAGSHKSFNRDLNDSDNSPSDGETKSLHLPTLTPSNPNQDSVS
                     TDNQSVNSTPLDRKSTKSRKSKTKFWNDNSQSTISDTTKKYGIVAKKSFYQGISEAKSI
                     VKKLQANYLDSSEDENDNTDARRDTTNTTEEKTVAEPKNEENSTESPNLVDNGKKNATS
                     ETDQLRNYDMSFGNENLQSNSVSDVTPVQETKTNTEGQDNTSSYKEKRSTEDKAQANQE
                     DSNTNGTLKASRHKLPRRPLPYDVLNQNDK"
     CDS             complement(join(3377..3552,3602..3934,3980..4322))
                     /codon_start=1
                     /locus_tag="SOCG_02513"
                     /product="replication regulator"
                     /label=SOCG_02513
                     /note="This feature has 3 segments:
                     1: 3377 .. 3552 / #993366
                     2: 3602 .. 3934 / #993366
                     3: 3980 .. 4322 / #993366"
                     /note="This feature has 3 segments:
                     1: 3377 .. 3552 / #993366
                     2: 3602 .. 3934 / #993366
                     3: 3980 .. 4322 / #993366"
                     /note="This feature has 3 segments:
                        1: 3377 .. 3552 / #993366
                        2: 3602 .. 3934 / #993366
                        3: 3980 .. 4322 / #993366"
                     /db_xref="GeneID:25031490"
                     /protein_id="XP_013016460.1"
                     /translation="MSYTETNADALDDDLEYQVDTSSVESENEDQAIASSHHNEVNQLP
                     SETSEAKKNKRKRQRQKLKEKKKQKFGTTESKTNALAHSPEILSDFINNQIRNNFKDLS
                     AVELQERFIKSSYIQDTIDFPLERETVNYPEYVSYAFKKLNQENQFNKVNSNGSPTTLI
                     FCLSALRALDIVKALRKLQTKDFKISKLFGKHIKLDEHNEYCKNNKIGIAVGTPQRILQ
                     LSNGSLNFDHLKYVVLDYTFTDKKSYNIITNNDCKKPIMEFLTHPSLLQRLTDKTTKIC
                     FY"
     CDS             complement(4653..6656)
                     /codon_start=1
                     /label=SOCG_02514
                     /note="color: #993366"
                     /note="color: #993366"
                     /note="color: #993366"
                     /translation="MDAETKSDILKDPKIETILHSELGLSILNDRIKSHLNISKEFANF
                     LKKRAILEEQSAKDLQKTTKSFLETFQETNAPSTSFPAVLVKSLQIHEQLAANSFTQYK
                     AFSTCSDELLDFYKNSDRKRKSIKEYAKRQENSYLEAVVQMDKSKARFKSAESDYNHTL
                     DQKNASDNQKKVGFFKPKSNAQLSRLEEEARSKAESAESDMKSKIQSAQTAQQELLLIH
                     RPNYIKQFFSLQREIESSLNCNYLRYTKLCETHTAMNGMLIRPQTVSAQNCGFEHALDA
                     FDSNADFRQYVLDSATRRKNDQNPSDASKTKIVQPPSSYGNSNHPPTPPSVNISTPTNP
                     THISNPSTNNFNRPIPSTNQQAPNNQKQPSHQLPPSPTKSQKASPSPSAMKGPTVPTTT
                     SPSPTKSDTVRPLPELQRPSTPKSSKAAASPPPMSIHTKPNAADLTTPPSPNFFPTQSS
                     VDPPSKPQTPITDSTILFGAHLEAILLREHSNVPNIVAQCTTQIETFGLNIQGIYRIPS
                     AAPKVLALRQQFTNDPLTVLNSPKDYGNDVHCLADLLKSFFRELSEPLIPDQHYNDFID
                     AGNVEDEARRRDAVHRAINDLPDANYSTIRHLTIHLTKIKDNSDVNKMSTNNLAIIWGP
                     TLLKQATIPEISSFSRTIEILIDYCFTIFDYD"
     misc_feature    7179..7521
                     /label=H2 box
                     /note="color: #999999"
                     /note="color: #a6acb3"
                     /note="color: #a6acb3"
     CDS             complement(7481..7834)
                     /codon_start=1
                     /label=Pc
                     /note="color: #993366"
                     /note="color: #993366"
                     /note="color: #993366"
                     /translation="MNPTLKNPVFLPVLTPSTLFKTRKNRTSNHNYKNGFILFRSRIHK
                     LLKSSGDWGGVSAKCSNIWRSLPQNVKSAWSQTAELSQYQDVRKQIATLEKIILTLWHK
                     EHNNYKLHISTVQ"
     CDS             7966..8442
                     /codon_start=1
                     /label=Pi
                     /note="color: #993366"
                     /note="color: #993366"
                     /note="color: #993366"
                     /translation="MKELISFLNNLLRKFVTINHERFGFILEQLKHAYELLIDVKHVPA
                     KYILESFKILESIKHVCNVKIHENVTRKALNFSLHSQLFKPNVLNCIHRSNASGRPLVT
                     SKDTCAECVKAHLMRWLLLHVDNPYPTPSEYYQLCLETGLTRNQLRNWFSNRRR"
     misc_feature    8582..8643
                     /label=H1 box
                     /note="color: #999999"
                     /note="color: #a6acb3"
                     /note="color: #a6acb3"
     CDS             join(9489..9668,9720..10106)
                     /codon_start=1
                     /label=SOCG_02516
                     /note="This feature has 2 segments:
                     1:  9489 ..  9668 / #993366
                     2:  9720 .. 10106 / #993366"
                     /note="This feature has 2 segments:
                     1:  9489 ..  9668 / #993366
                     2:  9720 .. 10106 / #993366"
                     /note="This feature has 2 segments:
                        1:  9489 ..  9668 / #993366
                        2:  9720 .. 10106 / #993366"
                     /translation="MSPTYKNAESHLRNINSTWSKIVNTVGPCTLHPHPERQPYEGLIR
                     AITSQKLSAAATEAIEIVQTDVESLHSCGFSKLKADAVHNIANAALNKDLPSNDEINKM
                     SKEDLLEALSKHKSVKRWTIEMYMIFTLGRLDVMPADDATLRSQITHIFHLEGKPSIEE
                     LEKVTSPTAPYQTIAAWYLWHYPKH"
     CDS             complement(join(10998..11702,11747..12199,12242..12295))
                     /codon_start=1
                     /label=SOCG_02517
                     /note="This feature has 3 segments:
                     1: 10998 .. 11702 / #993366
                     2: 11747 .. 12199 / #993366
                     3: 12242 .. 12295 / #993366"
                     /note="This feature has 3 segments:
                     1: 10998 .. 11702 / #993366
                     2: 11747 .. 12199 / #993366
                     3: 12242 .. 12295 / #993366"
                     /note="This feature has 3 segments:
                        1: 10998 .. 11702 / #993366
                        2: 11747 .. 12199 / #993366
                        3: 12242 .. 12295 / #993366"
                     /translation="MTEVLTSNVLESNENIVQYYTQKIQNAELNILNKTQNLRRLEAQR
                     NGLNARVRLLREEIQLLQEPGSYVGEVIKTMGKNKVLVKVNPEGKYVVDVSPDVDIKDI
                     KPNIRVALRNDSYQLIKILPNKVDPLVSLMMVEKIPDSTYEMVGGLETQIKEIKEVIEL
                     PVKHPELFESLGIPQPKGILLYGPPGTGKTLLARAVAHHTDCRFIRVSGSELVQKYIGE
                     GSRMVRELFVMAREHAPSIIFMDEIDSIGSSRSDSGGGSGDSEVQRTMLELLNQLDGFE
                     ATKNIKVIMATNRIDILDPALLRPGRIDRKIEFPPPSNDARAEILRIHSRSMNLTRGIN
                     LLSIAEKMSGASGAELKGVCTEAGMFALRERRVHVTQEDFELAVVKVLNKGESGEMSLQ
                     KLFK"
     CDS             complement(12606..14603)
                     /codon_start=1
                     /label=SOCG_02518
                     /note="color: #993366"
                     /note="color: #993366"
                     /note="color: #993366"
                     /translation="MVQPAISVGVGYGVVVGLGLGFAVLMICISYILKKYNSEKQTSEH
                     FNTASHSVRTGLVASAVVSSWTWASTLLTSAQKTYQYGVSGAFWYASGACVQILLFTVL
                     AIELKRKAPNAHTFLEVVRARCGPLAHTVFIFFAYVTNILVMAMLLCGGSATIASVTGV
                     NTVAACFLLPVGVIIYTIFGGIKATFLTDYIHTIIILVILIMFSLSAYSASDKIGSPSK
                     LYDMLKAAGESHPVEGNAEGSYLTMRSREGAIFFIINLAGNFGTVFVDNGYWQKAIAAN
                     PASALPGYILGGVSWFAIPWLAATTTGLVCLALEAMPYFPTYPNRMTDLEVSQGLALPY
                     GAIALMGKTGANATVVLVFMAVTSAASSELIAVSSIFTYDIYKQYVRRNAGNKELLYTG
                     HIVLIVFGFVMSAFATGLYYGNVSMGYLYLLMGVLVCPAVIPATCVMLSTRTSKLAITV
                     SPVLGLISSIISWLVVAASQGSGKLTIETTGANNPMLAGNVVGLLSPILYLFIFSIVKP
                     EKYDFNDLLSKFRMHYESEEEEILQRKKLNRASIISKIAATGVAAVFIILWPWPMYGSK
                     YIFSKRFFTGWVVVGLIWIFFTVFSVGIFPLWEGRRDIYLVVKRMFESAFGAKVIESED
                     FGVVEGMNVEKGEEKGIEKTNEKENGYLYV"
     CDS             15068..15475
                     /codon_start=1
                     /label=SOCG_02519
                     /note="color: #993366"
                     /note="color: #993366"
                     /note="color: #993366"
                     /translation="MEFPAELEGNLLDSYFWNIENSNGLEQQILEVQKHYAYNKSLTKE
                     ICSLRSELDETRKHLKSQEAHLQLEYGEYEIEANNLQKKLESFSTEMLKSRISAKLRKK
                     QDDLGLLNQKLIKQDLSAFDYATLVLQTMNN"
     CDS             complement(join(15741..15764,15805..16110))
                     /codon_start=1
                     /label=SOCG_02520
                     /note="This feature has 2 segments:
                     1: 15741 .. 15764 / #993366
                     2: 15805 .. 16110 / #993366"
                     /note="This feature has 2 segments:
                     1: 15741 .. 15764 / #993366
                     2: 15805 .. 16110 / #993366"
                     /note="This feature has 2 segments:
                        1: 15741 .. 15764 / #993366
                        2: 15805 .. 16110 / #993366"
                     /translation="MKYLAAYLLLTVGGKQSPSASDVESVLSTVGIEAEKERVESLLRE
                     LDGKNLEELISAGNEKLATVPSGGAASAAPAAVGDAAPAAEEAKKEEAKQEEESDEDMG
                     FGLFD"
     misc_feature    16683..17036
                     /label=IR-L
                     /note="color: #999999; direction: RIGHT"
                     /note="color: #a6acb3"
                     /note="color: #a6acb3; direction: RIGHT"
     mobile_element  complement(22166..24890)
                     /mobile_element_type="retrotransposon"
                     /label=octo_MAT_INT1
                     /note="color: #999999; direction: LEFT"
                     /note="color: #a6acb3; direction: LEFT"
                     /note="color: #a6acb3; direction: LEFT"
     misc_feature    complement(25027..25034)
                     /label=Atf1-binding site 1 (s1)
                     /note="color: #a6acb3; direction: LEFT"
     mobile_element  complement(26054..26155)
                     /mobile_element_type="retrotransposon"
                     /label=octo_MAT_INT2
                     /note="color: #999999; direction: LEFT"
                     /note="color: #a6acb3; direction: LEFT"
                     /note="color: #a6acb3; direction: LEFT"
     mobile_element  complement(26288..26493)
                     /mobile_element_type="retrotransposon"
                     /label=octo_MAT_LTR1
                     /note="color: #999999; direction: LEFT"
                     /note="color: #a6acb3; direction: LEFT"
                     /note="color: #a6acb3; direction: LEFT"
     misc_feature    complement(29694..29701)
                     /label=Atf1-binding site 2 (s2)
                     /note="color: #a6acb3; direction: LEFT"
     misc_feature    29735..29837
                     /label=H3 box
                     /note="color: #999999"
                     /note="color: #a6acb3"
                     /note="color: #a6acb3"
     misc_feature    29838..30180
                     /label=H2 box
                     /note="color: #999999"
                     /note="color: #a6acb3"
                     /note="color: #a6acb3"
     CDS             complement(30140..30493)
                     /codon_start=1
                     /label=Pc
                     /note="color: #993366"
                     /note="color: #993366"
                     /note="color: #993366"
                     /translation="MNPTLKNPVFLPVLTPSTLFKTRKNRTSNHNYKNGFILFRSRIHK
                     LLKSSGDWGGVSAKCSNIWRSLPQNVKSAWSQTAELSQYQDVRKQIATLEKIILTLWHK
                     EHNNYKLHISTVQ"
     CDS             30625..31101
                     /codon_start=1
                     /label=Pi
                     /note="color: #993366"
                     /note="color: #993366"
                     /note="color: #993366"
                     /translation="MKELISFLNNLLRKFVTINHERFGFILEQLKHAYELLIDVKHVPA
                     KYILESFKILESIKHVCNVKIHENVTRKALNFSLHSQLFKPNVLNCIHRSNASGRPLVT
                     SKDTCAECVKAHLMRWLLLHVDNPYPTPSEYYQLCLETGLTRNQLRNWFSNRRR"
     misc_feature    31242..31303
                     /label=H1 box
                     /note="color: #999999"
                     /note="color: #a6acb3"
                     /note="color: #a6acb3"
     misc_feature    31899..31960
                     /label=H1 box
                     /note="color: #999999"
                     /note="color: #a6acb3"
                     /note="color: #a6acb3"
     CDS             complement(32304..32843)
                     /codon_start=1
                     /label=Mc
                     /note="color: #993366"
                     /note="color: #993366"
                     /note="color: #993366"
                     /translation="MQVNSTLPQMPSEMSDPEWKLKKYLTKDALKSIEDGRGAAYFVPE
                     GYTPLLVPMSQTYRFESYGLAQTPQLTSYKLDNCRVPGYIMKNIRKQSMPTRAPRPPNA
                     FILYRKEKQSLLSETNPGMTNAEVSKLVGQLWKEESNEVKLKYFKMSECYKTEHEKLYP
                     NYKYQPRTRRSKNYLK"
     CDS             32975..33130
                     /codon_start=1
                     /label=Mi
                     /note="color: #993366"
                     /note="color: #993366"
                     /note="color: #993366"
                     /translation="METSELQEIYKICDAIQLKLSSLTLANKTKINLRKKKQKHNNYKL
                     HISTVQ"
     misc_feature    33090..33432
                     /label=H2 box
                     /note="color: #999999"
                     /note="color: #a6acb3"
                     /note="color: #a6acb3"
     misc_feature    33433..33536
                     /label=H3 box
                     /note="color: #999999"
                     /note="color: #a6acb3"
                     /note="color: #a6acb3"
     mobile_element  35297..35554
                     /mobile_element_type="retrotransposon"
                     /label=octo_MAT_INT3
                     /note="color: #999999; direction: RIGHT"
                     /note="color: #a6acb3"
                     /note="color: #a6acb3"
     misc_feature    35762..35769
                     /label=Atf1-binding site 3 (s3)
                     /note="color: #a6acb3; direction: RIGHT"
     mobile_element  35900..36579
                     /mobile_element_type="retrotransposon"
                     /label=octo_MAT_INT4
                     /note="color: #999999; direction: RIGHT"
                     /note="color: #a6acb3"
                     /note="color: #a6acb3"
     mobile_element  36603..37898
                     /mobile_element_type="retrotransposon"
                     /label=octo_MAT_INT5
                     /note="color: #999999; direction: RIGHT"
                     /note="color: #a6acb3"
                     /note="color: #a6acb3"
     mobile_element  38108..38147
                     /mobile_element_type="retrotransposon"
                     /label=octo_MAT_LTR2
                     /note="color: #999999; direction: RIGHT"
                     /note="color: #a6acb3"
                     /note="color: #a6acb3"
     mobile_element  complement(38230..38377)
                     /mobile_element_type="retrotransposon"
                     /label=octo_MAT_LTR3
                     /note="color: #999999; direction: LEFT"
                     /note="color: #a6acb3; direction: LEFT"
                     /note="color: #a6acb3; direction: LEFT"
     misc_feature    41329..41336
                     /label=Atf1-binding site 4 (s4)
                     /note="color: #a6acb3; direction: RIGHT"
     misc_feature    complement(41466..41823)
                     /label=IR-R
                     /note="color: #999999; direction: LEFT"
                     /note="color: #a6acb3; direction: LEFT"
                     /note="color: #a6acb3; direction: LEFT"
     CDS             complement(42034..42891)
                     /codon_start=1
                     /label=SOCG_02524
                     /note="color: #993366"
                     /note="color: #993366"
                     /note="color: #993366"
                     /translation="MSNSTDSNVNYFNAEKAHEYDNPTTLAVTKIISQKILQLSLQSSD
                     SVVDLDQASSYEQFTQDSVDINEQFTHVDKFWESKSIRLLDFACGTGLISEHLAPYCDS
                     ILGLDISPAMVDKFNHKFQILNAKEKAHAENVDLRLGTEPNDQIAGKYDAAVCSMAYHH
                     IQDVESITKKLKDCLKPSGRLYVTDFLKGAGSFHENMSADFHASHGISHPNGFTRRQYA
                     ELLEKAGLKNVVVSDGFQIKIWVDEAKCQRSSANPTPEVKQLTKDKALYAVKIGLVVAS
                     GQKI"
     CDS             43522..44409
                     /codon_start=1
                     /locus_tag="SOCG_02525"
                     /product="haloacid dehalogenase-like hydrolase"
                     /label=SOCG_02525
                     /note="color: #993366"
                     /note="color: #993366"
                     /note="color: #993366"
                     /db_xref="GeneID:25031501"
                     /protein_id="XP_013016471.1"
                     /translation="MKRVSELNLPRADQIKLIVCDVDGTLLDGNHVFHERNHRALAYLR
                     KQKPELPIVLATGRQRSSVIHIREPLELDAFPSIHLNGCVVYNKGEVFSHVGLSKELVH
                     SMFTNVLEDDTTAILAYDHNKVYPLKNDSKSDSIRFLKEVGEVVSLETPSKTTLERVLS
                     DELPVTKLVIYERNLKRLDEIKVSLLKNDQKEYTITQSFPFALEIIPSSANKATGLTNI
                     LTKIYPHIHFDEVLSFGDGENDVCMFETTGHSVGICNGMPAAIQAAKYISCSPNYEGAV
                     GEILEHIYEIPPYH"
ORIGIN
        1 atgtctgcta ttcaaaactt caatacaatt ggtaagttgt catatttgaa agagaattcg
       61 aaaaagaaga tctacgctat gtgttgacgc gttctcgacg aatgaacact agcagaatcc
      121 ttttttgcga ttttattttt taaaaaagta ttgctttttc tcctttcgaa aagttgattg
      181 atctttgtct tttcgagtga accttcttta gaacggaaat ttttttcact ctcagaacaa
      241 tactaacaca tatagatcct tttgctgaca ctggtgatga tgatgctcag cctctgaata
      301 acattcatat tcgtatccag cagagaaatg gtcgtaaaac tttaactact gtccaaggtc
      361 ttcctcgtga atttgacttg aagcgtatct tgcgtgtttt gaaaaaggac tttgcttgta
      421 atggtactat tgtgaaggac gacgacttgg gtgaagtcat tcaacttcaa ggtgaccaac
      481 gtgtcaatgt tatgcaattc ttgacccaac aattgggcat gcaaaaaaag aacatcaaga
      541 ttcacggttt ctagatgttt tttcttttat tgacaagtcg tctctcttta ttagttgttt
      601 agttaaggat gtatgtaatg agtggcgtgt gccttgtaca aatgcttcat tagctatgga
      661 aaatatttag catctaataa attacatgtc gttagctctg tctaaagtat attcatattg
      721 tatgtagtat attgcattat tatttattta catgagctca taagttattt atcattctga
      781 ttaagaacat cataaggtaa tggtcgacga ggtagcttat gcctgctagc tttcaaagtt
      841 ccgtttgtgt tagaatcttc ttggttcgcc tgtgccttgt cttctgttga tcgtttttct
      901 ttgtagctac tcgtattgtc ttgtccttca gtgttcgttt tcgtttcttg tactggcgta
      961 acgtcggaaa cagagttgct ctgtaagttt tcgtttccaa agctcatatc ataatttctc
     1021 aattggtcag tctctgaggt agcatttttt ttcccattat cgactaaatt tgggctttcc
     1081 gtggagtttt cttcattctt gggttcggca accgtctttt cttctgtagt attagttgta
     1141 tcgcgtcttg catccgtgtt gtcattctca tcttcagaag aatccaagta gttggcttgg
     1201 agtttcttca ctattgattt cgcttctgat attccctgat agaacgactt ttttgcgaca
     1261 attccatatt ttttagtcgt atcggatatg gtagactgag aattgtcgtt ccagaattta
     1321 gttttcgatt tccgagactt tgtgctcttt ctatccaaag gggtcgagtt cacggattga
     1381 ttatctgtcg atacagaatc ctgattagga ttggacggag taagagttgg taagtgaagg
     1441 ctttttgtct ctccgtcaga cggagagttg tctgaatcat taaggtctct attaaaagat
     1501 ttatgtgagc cagcgtcttt taaaagagat tcgcttgatt tcatggattt ccagtccgtc
     1561 tcatccactt gtggtgcctg agagtcggcg tattttttac tttttttgat ctcttcttgt
     1621 ttttctacat cgtaatactt tgagtcctta gagttgtaca agcctccttt tactggaaaa
     1681 ggttcatccg agaaaaatgc aatgtcgttc atatgtggaa gcaccattgt atcgaagatt
     1741 aaatctagta acttgttgcg taagaagttt agtaaatagc tgttattaag ttgcttttga
     1801 aatacgatgg gctcaacatg aagatccacc ttcggctcgt tgtagaagcc ataccatatt
     1861 ctgtttgaag ggggaggctt gacgagaaga cgaactcttc ctgacaaatg gcgcaagtgg
     1921 attaccagag agaatgtaac cttcttagag ggaatccttg atccaagaga taattttgca
     1981 ctcgtctccg ccttaaagct acagtcaccc tgataaagaa tatctgctgc tacatttagt
     2041 tcacctgctt ctgaaaagga aattagatct aggttgttca caacaggaac ggattctcca
     2101 acatcaacat ttgtgacttg aatttcagac atcatttcgg gagtacttat tttagatagt
     2161 ttacgagata atttgtgctt aacaatattc ttgaaaccct cagacttgta tattcccaaa
     2221 taaatccttc caataaaccc attaagccaa gttaattcag gagaagagat gttgtcgaga
     2281 ttgtttttga cggtgtcata gtcaaaattc acaggaccgt caataggtct gagaggagga
     2341 cacgattttg agaaggatag aatattaaaa taccagtctt cttttttaga cggggtcctt
     2401 gcgtaaaagt acaaattttg ggtttctaca gaaatctcct cagattgaga agaggacttt
     2461 tttggagtag gctccaacaa aatcgcattt ctgttgctga atgcctcatt ttcagaaacc
     2521 tcagacggat gtatgcttac gtggtaatcc tctaaaacca gagtacttag taaacaatgt
     2581 gtgtttagtg gatcgtgtag taatagtttt ccatcgatta gttttacgaa atagacattt
     2641 tttgggtttt ttaaagcgta acgggttgtt ttcccttctt tagttgtaag ctttaagtct
     2701 gagagtatcg tatttgaatc gatttttccg tcagaagtct catcaacaat ttcttgtatc
     2761 ttaacggaac cactattacc atttaagaaa gtgggagaaa gtctaatcca gtcttggatt
     2821 acaatgtttt gttgggaatc agagacagtc gctttgtagt cgtcaataga gatttctttt
     2881 cggtcatcat cagttttgct ttgaaacgtt aagtataggt aaatcaaagc caatagagga
     2941 agaaaggtta atccacctaa taaatataca aaaaggaatg acaaaaacat atttatataa
     3001 tcatctgctg ctaaggatac agtcgaatga aggaagttaa agaatactaa agtattcttc
     3061 tgaagtttgt attgaatacg ttagaattag tataagaaga gttgcttgat aaaggaacta
     3121 agaacaatta ttgtggttag tcagaatatc atttcttagc aattcgtgtt cgtagtgtgc
     3181 cggtgagtgt tacgtatttg gtaaagtgca acataattag aggcgattgg caacatgaat
     3241 ataaacagag ctacgaatgt tcagtaacat taatagaaca taagactaaa caatgattta
     3301 tgcaattgtg ttataatatt gtatatgtct aaatatatat ccaaaaaccc atagtaaaga
     3361 aaacgacgaa ggaaagctag taaaaacata ttttggtcgt cttatctgtt agacgttgaa
     3421 gtaaagatgg gtgagttaaa aactccatga taggtttctt gcagtcgttg ttggtgatga
     3481 tattgtagga ctttttatca gtgaaagtat aatccaaaac aacgtatttt aagtgatcaa
     3541 agttgagact acctggtttg acgttagttt ttaaaagaaa cgcaagttgt ttagtaaata
     3601 ccatttgata attgtagtat acgttgaggt gttccaacag ctataccaat tttgttgttc
     3661 ttgcagtatt cgttgtgttc gtcaagctta atatgctttc caaaaagttt tgaaatctta
     3721 aaatcttttg tttgtagttt cctaagggcc ttgacgatgt cgagagcccg taatgcggat
     3781 aggcaaaaaa taagggttgt cggactaccg tttgagttga ccttgttgaa ctggttttct
     3841 tgatttaatt ttttgaaagc gtacgatacg tattctggat agttaacggt ctcacgttca
     3901 aggggaaagt caattgtatc ttgaatatag gaagctggtc gttatagtta gttaagatta
     3961 ctgattattg aaaacttaca tttgatgaat ctctcttgta attcaacagc agaaaggtcc
     4021 ttgaagttgt tgcgtatttg gttgtttata aagtctgaca atatttctgg agagtgagca
     4081 agagcattgg ttttgctttc ggtagtgcca aatttttgct ttttcttctc tttcagtttt
     4141 tgacgttggc gttttcgctt gttcttttta gcttcagaag tctctgaagg aagttggttt
     4201 acttcgttgt gatgagacga ggcaattgct tggtcttcat tttctgattc tactgaagaa
     4261 gtgtcaactt gatattctaa atcgtcgtct agagcgtctg cattcgtttc tgtgtaactc
     4321 attgtataac acaggtattt ttttttgcaa aactgtttag agcaaggatg tagtggtttg
     4381 gttaggcaaa ggtcgttgga gaatagcact agtggaaatt acaagttttc taagttagta
     4441 gaaagaaatg aagtaggatg aagatatgat attatgagaa aaaaaaaaga aatacgtata
     4501 ttattcttga gaactaaaga ttgaaaatag aacaaaatta taaggaaata ccccaagtga
     4561 gattatcgtg tttttatgaa caaggtaaca tgaagaatta aaagtagtaa gttaaaaaat
     4621 tgtagcaaaa tgttgaatgt atgttgagta ttctagtcat agtcaaaaat agtgaagcag
     4681 tagtctatga ggatttcgat agtgcgagaa aagctactga tttctggaat ggtagcttgt
     4741 tttaataaag tagggcccca aataatggcg agattattcg tagacatctt gttaacgtca
     4801 ctattatcct tgattttagt caagtgaatt gttagatggc ggatagttga ataattagca
     4861 tcgggtaaat cattgatagc acgatgcacg gcgtctctcc gacgagcttc gtcctcaaca
     4921 ttgccagcgt ctataaagtc attgtagtgt tggtctggaa taagaggttc ggacaattca
     4981 cgaaagaagg atttcaagag gtcggccaag cagtgaacgt cgtttccgta gtcttttggg
     5041 gaattgagga cggtgagggg gtcattcgta aactgctggc gaagagctaa cactttgggg
     5101 gcggcgctgg ggattcggta aataccctgt atgttgagac cgaatgtttc tatttgggtg
     5161 gtacactggg caacgatatt gggaacgttg gagtgttcgc gtaagagaat ggcttccaaa
     5221 tgagcaccaa agaggattgt tgaatcagta ataggagttt gaggtttaga aggagggtca
     5281 acagagctct gagttgggaa gaagttggga gaaggcggag tggtaagatc agcagcattt
     5341 ggctttgtgt gtattgacat aggtggagga cttgcggcgg cttttgaaga ttttggtgtg
     5401 ctaggtcttt gtagttctgg tagtggacgc acggtatcag atttagttgg tgaaggagag
     5461 gttgttgtgg gaacggtagg acctttcatt gcggatggag atggggaagc tttttgagat
     5521 ttggtaggtg aaggaggtag ctgatgagag ggttgttttt gattattggg tgcttgttgg
     5581 ttggtggaag gtatagggcg gttaaaatta tttgtagagg gattagatat atgagtaggg
     5641 tttgtcggcg tcgatatgtt cacggatggg ggagtaggtg ggtggttgga gttaccgtag
     5701 gaacttggag gttggacgat ttttgttttc gaagcatctg aagggttttg atcgtttttg
     5761 cgtcgtgtag cggaatcaag aacatattgg cggaagtctg cattggaatc gaacgcgtcg
     5821 agggcatgtt caaatccaca gttttgagct gagaccgtct gaggacggat tagcatacca
     5881 ttcatggcgg tatgtgtttc gcaaagtttt gtataacgga gataattaca attaagagag
     5941 gattcgattt ccctttgtaa gctgaagaat tgctttatgt agttgggacg atggatgagg
     6001 agaagttctt gttgagctgt ttgagcgctt tgaattttag acttcatgtc agattcggcg
     6061 gattcagctt tcgatcttgc ttcctcttcg agtcttgaga gttgggcatt ggatttcggt
     6121 ttaaaaaaac caactttttt ctggttatca ctcgcgtttt tttggtccaa agtatgatta
     6181 tagtcggact cagcactctt gaatcgagcc ttggatttat ccatttgaac gactgcttca
     6241 aggtaagagt tttcttggcg tttagcatat tctttgatgg actttcgttt gcgatcactg
     6301 tttttgtaga agtctagaag ttcgtctgag caagtagaga aagctttata ttgtgtaaaa
     6361 gagttagcag caagttgttc gtgaatctgt agggatttga caagtactgc cggaaaggag
     6421 gtagaagggg cattagtttc ttggaatgtt tcgagaaagc ttttcgttgt tttttggagg
     6481 tcttttgcgg attgttcttc gaggatggca cgttttttca aaaagtttgc gaattctttg
     6541 gaaatgttta agtgggattt gattctgtca ttaagaatgg ataaaccgag ttcactgtga
     6601 agaatagttt caattttagg gtcctttaaa atatccgatt ttgtttcagc atccatggtt
     6661 gtttgattat gcagatggat gttgagagtt gtagagtgtt gggtttagaa gaaggtaggt
     6721 atatggtcag gacgtggagt ggagggtggt aagttgtagt atgtgtatga aaggcagggc
     6781 ttggggccgt gcaggtggtg tgtaggatgt ttgtgaaatg ttgcgtacaa tactgaataa
     6841 tagtatagga tggaataatt ggaatgcggt aaggagaaaa aaacgaagct cgctggcatt
     6901 tccaagtaaa gtgccatacc cgcgatgagt ggggtaaggt tcttagtggg atgaacatgg
     6961 cattttgcgc tggcgtgtat gaggaacgcg tccgatggag ggaagagaga gtggagttgg
     7021 aaatttagga gagagacgcg ttgaatggga atgaagagtg ttttattgac agatatttac
     7081 atgtatataa taactattga agtttgacgc gtagtgtacg gtgaaatctc tgtttatttg
     7141 aggatgaaac attacaggtt ataattcact aggaagacaa agttcaagaa tgagaaagaa
     7201 gctcaaaagg tagaaaaaga tatataaaaa gatatagaga gatataaata gtgcattcaa
     7261 ttgattatga caaatgggat aaaatctgag ctgacagtat gctgctatga ctgtcaactt
     7321 gtcatcaagt agatggacca aataaagtcg gataacaatt catagaactt gataaatata
     7381 caattagaag tcttttatag tttagattgt agggactgga ataacataat ttttctgtat
     7441 gcacagcatc caacctaata gccagaaacg ccttccaaat ttactgaacc gtgcttatat
     7501 gtagtttata gttgttgtgt tctttatgcc agagggtaag gataattttt tctaatgttg
     7561 caatttgttt ccgtacatcc tgatactgac ttaattctgc tgtttgtgac catgctgatt
     7621 taacattctg aggcaaagaa cgccatatat ttgagcattt ggcagaaaca ccgccccagt
     7681 ctcctgaaga ttttaaaagc ttatgaatcc tactccgaaa taagatgaag ccgttcttgt
     7741 agttgtgatt agatgtccga ttttttcttg ttttaaataa agtagaaggt gttagaaccg
     7801 gtaagaacac tggatttttt aatgttggat tcatttttaa tatagagaaa gtaggtgggt
     7861 tctgcgctcc ctttatagtt gtacggtgga ccttttcttt gttctctctg taacttaggt
     7921 taccgaagtg tgcttctgaa agttaacatt actacaacag tcattatgaa agaattgatc
     7981 tcttttttaa ataatttact acgaaaattt gttacaatta atcatgaaag atttggattt
     8041 attttagaac aattaaaaca cgcgtatgaa ctactaattg atgttaaaca cgtccctgca
     8101 aagtatattc ttgagagctt taaaatattg gaatcaatta aacacgtctg caatgttaaa
     8161 atacacgaaa atgttacgcg aaaagctcta aacttcagtc tacattctca acttttcaaa
     8221 ccaaacgtat tgaactgcat ccacagaagt aacgcgagtg gacgtccctt agtgacatct
     8281 aaagatacct gtgcagagtg tgtcaaggct catttgatgc gttggctatt acttcatgtt
     8341 gataatccat atcctacacc gtccgagtac taccaattgt gtcttgaaac tggtttaacg
     8401 agaaatcaat tgcgtaattg gttttccaac agacgacgct aactaccagc gataatgcag
     8461 aaatagacaa tactatgcta aattttttaa aattctttgt acatatgatt atacagtagc
     8521 ttcattaagc caattctatc agtaggtgcc gaccaatttt ttgcttctct gagattcaaa
     8581 attttttttt cggaaaacaa atgtataggc tttctctatt gttttatgtc gttcgtttcc
     8641 atgtatttaa ttgtctatcg cattctttta cttcttccac tctctttccc tttcctttgt
     8701 tcttagtttc caagcccgat cccttcaacg atactatgct ccgctacgct acgcacgccc
     8761 ttcacccatg ttacctcctt cccatactca caattcctaa cacacccttc actcttttta
     8821 ctttgttttc ttcctcaact tctacatttc ccttctacac tacaaacacc ttcctcccaa
     8881 actcccctac acactttcct caccttcctt tcaatacgga cttttatttt ctccttcatt
     8941 cctttactac cacctaccta ttccaccttt tctcctccta cctaacactc tttcctccct
     9001 tcacattcac caccaccttc tccttccacc tccctaattc cctccgtcca ccacttcctt
     9061 ctccctccac tctagccttc caacacattc cctctaccct accctccctc tcactaaacc
     9121 tgcctcactc atcaccctca ccaacacacc tactgcttct ccctcttacc cccaccacta
     9181 ccctcaccca catgaaacga aactatctac tacattccta catcactccc cctcaatagc
     9241 catctttacc ataacttcta ccacttctct cacattctca cttatcccaa acccgccctc
     9301 tactattcac tacccatcca cctgtcttac tactactacg tcttttttca ttgtctatcc
     9361 attcaactac aattttccct accaggtccc attcattctt atttctctct acccacctac
     9421 ctattcaccg ccacgcccac catcacacta ccctctcact aggctcataa catcccaaac
     9481 tccacattat gtctcctact tacaaaaatg ccgaatccca cttacgaaac ataaattcca
     9541 cttggtccaa aatcgttaac accgtaggcc catgtacatt acacccacac cccgaacgcc
     9601 aaccgtacga aggcctcatc cgtgcaatca cctctcaaaa gttatcagca gccgctactg
     9661 aagccattgt acacagacta tgacaactat accaaaaaga tgactttccc tctccaaagg
     9721 aaatcgttca aactgacgtg gaatctcttc actcctgtgg gttctctaaa ttaaaagccg
     9781 acgctgttca caacattgcc aatgctgcac ttaacaaaga tctcccctct aacgacgaaa
     9841 ttaacaaaat gtcaaaagag gaccttttgg aagccttaag caaacataaa agcgttaaac
     9901 gttggacaat tgaaatgtac atgattttca ctctaggacg cctcgatgtt atgccagccg
     9961 acgatgctac cctacgctct caaattacgc acattttcca tttagagggc aaaccgtcca
    10021 ttgaagagct agaaaaggta acttctccta ctgctccata tcaaactata gctgcttggt
    10081 atttatggca ctatccaaaa cactaactgc tctttataag agacgtttgc agtaagtact
    10141 aatcccttca accgttcaaa cataattcct taacatcaca cgtatctatt cttctattta
    10201 ttcgtccttt atttttctat ttatttattt atttattaat tgattccttc acgaacttat
    10261 tcactgacgt acaacaattc ttcagactac atacaattga gaaactatac acgtattcat
    10321 aattcagtta atactcactc attcttatac tcacccctct agtacaccac tagtcccaat
    10381 tatcccaatg aataacgtac ctcgttacat tacattcaca attatcaaac aggactgctt
    10441 tttttattaa tatataagcg tccaactaac aattgttttt cttcattaaa ccaagtattg
    10501 cctactgttt tctgccaaaa ataagcaaca gacgacggtc tactatatac ttggaagaac
    10561 aatagtcgac tccaccctgg tttttctctt tttatgaatt tccaggacta aatcaacgac
    10621 taaaataact tcttataatt agctatatat gatttttaaa ttttttaata aatttttatt
    10681 gtcgataatt ctacaaatat tctacaaaac taacttcact ccgtacatac tcaccccccc
    10741 ccgcgtaaat atattgactc aattaacaat acaataggca agtaatgatg acaataaacc
    10801 ctatcataca ctaccgacag aactcgtaca gccttcgata tatactaata actagtcaag
    10861 tcgcgtaatg cgaaacgaaa ggtctcctat attattcatt gttaactaaa cttcacacat
    10921 actttccttt gttacaaaca acatcactta attgaaaaat aagtatcatc atattcattc
    10981 atcaattcta ccactaatta cttgaatagt ttttgcaaac tcatctctcc agattctccc
    11041 ttgttcagaa ccttcacgac agcgagctca aagtcttctt gagtaacatg cacacgtcgc
    11101 tcacgtaagg cgaacatacc cgcttcagta caaacacctt tcaattcagc accacttgct
    11161 ccgctcatct tctctgcaat gcttaatagg ttaataccac gagtaaggtt catagaacga
    11221 gaatggattc gtaaaatctc ggctctagca tcgttagacg gaggaggaaa ttcgattttg
    11281 cgatcaatac gaccaggtct caaaagagca ggatccaaaa tatcaatccg atttgtagcc
    11341 atgattactt tgatattctt cgtcgcttca aacccatcaa gttggttcaa caattcaagc
    11401 atagttcttt gaacctcact atctccacta ccgccgccac tgtctgaccg agaagaacca
    11461 atggaatcaa tttcatccat gaaaataata gagggagcat gctcacgagc cataacgaaa
    11521 agctcacgaa ccatacgact accttcacca atatactttt gtactaactc agatccactc
    11581 acacgaataa atctacaatc agtatggtgt gcaacagctc tagcgagtaa agtctttcct
    11641 gtaccaggag gaccatacaa aagaatacct ttaggttgtg gaatacccaa actttcaaat
    11701 aactaaaaag gttaatatat aattcgccgc ataacgttca acatacctct ggatgcttta
    11761 caggcaactc aatgacttcc ttaatttcct tgatttgtgt ttctaatcca ccaaccattt
    11821 catacgtaga gtcgggaatt ttctccacca tcatcaaaga aaccaaagga tcaactttat
    11881 ttggaagaat tttaatcaat tgataggaat catttctcaa agcaacgcga atattaggct
    11941 ttatgtcttt gatatcgaca tcagggctaa catcaacaac atattttccc tcaggattca
    12001 ccttgactaa tactttgttt ttgcccatcg ttttaattac ttctccaaca taacttccag
    12061 gttcttgtaa aagctggatt tcttctctca acaaacgaac tctagcattc agtccatttc
    12121 tttgagcttc taatcgtcgc agattttggg ttttattaag gatattcaat tcggcatttt
    12181 ggattttttg tgtatagtac tgcaacgaat gtaagaaact atccgcagtt caaaaactta
    12241 cctgaactat gttttcattg ctttccagga cattggaagt cagaacttcc gtcatttttc
    12301 taaaagccac ttagttgttg tggtgtgtag agaataggtg aacacctacg tttatagaat
    12361 cttccatact agtttaccag tacgttatat tacgctattt gcttcccctt cgagaatgta
    12421 aaattattac ttaacgagtt tgatattact aaaagttcta ttaaaaatca ttgttgttta
    12481 caaactagac tgtatactct gcaatattta gattagaaac taatactacc agaaccaaga
    12541 aaccctgtca taattccatt taaatgcatt cattcatcaa tatacaactt tacaatatga
    12601 tatacttaga catatagata accattttcc ttctcattgg ttttttcaat tcctttttcc
    12661 tcacctttct caacgttcat accttcgact actccaaaat cttcactctc aatgactttg
    12721 gcaccgaagg ctgattcaaa cattcttttc acaacaagat agatatctct tcttccttcc
    12781 cataatggaa atattcctac cgaaaataca gtaaagaaaa tccatattaa tccaaccacg
    12841 acccagccag taaaaaatcg ttttgaaaaa atatacttcg atccatacat cggccatggc
    12901 cacaatataa taaatacggc ggcaactccg gtcgctgcta tttttgatat tatgctggca
    12961 cgattaagct tctttctctg taaaatctct tcttcttccg actcatagtg catcctaaac
    13021 ttactcagca aatcgttaaa gtcgtatttt tcgggtttca caatggaaaa aataaataaa
    13081 tagagtattg gactcaatag tcccacaaca ttgccagcca acatggggtt attcgctccc
    13141 gtcgtttcaa tcgtcaattt acctgaaccc tgcgaggccg caacgacaag ccaacttatg
    13201 atactagaaa tcaatcccaa caccggagaa acggtaatag ctaacttaga cgtccgtgta
    13261 gaaagcatca cacacgttgc tggaatgact gcagggcaaa ccaatactcc cataagaagg
    13321 tacaggtatc ccattgagac attgccatag tataaccctg ttgcaaaagc cgacattaca
    13381 aacccaaaaa ctatcaatac aatatggcca gtatacagca actctttatt gccggcattt
    13441 cttctaacat actgtttgta aatatcataa gtaaaaattg acgaaacagc aatcaattcg
    13501 gacgaagcag cagaagtaac ggccataaat acaagtacca cggtagcatt agcacctgtt
    13561 ttacccatta acgctatcgc tccataaggt aaagctaaac cttgactaac ttctagatca
    13621 gtcatacgat ttggatacgt agggaaataa ggcatagctt caagagctag acatacaagg
    13681 ccagtggtag ttgctgctaa ccatggaatt gcaaaccaag aaacacctcc caagatgtaa
    13741 ccaggtaatg ctgaagctgg gttcgctgcg atagcttttt gccagtaccc attgtctaca
    13801 aacactgttc caaagtttcc cgcaagatta ataataaaga aaatagcacc ttctcgactt
    13861 ctcatcgtaa gataacttcc ctccgcgttt ccttcgacgg gatgtgactc tccggcagcc
    13921 tttaacatgt cataaagctt acttggtgat ccaattttgt cactagcgga ataggcagat
    13981 aaactaaaca taattaagat caccagaatg atgattgtat gaatgtaatc tgtgagaaag
    14041 gtcgccttaa taccgccaaa aatagtatat ataattactc ctactggaag caggaagcaa
    14101 gcagcaacag tattcacacc agtaacagaa gcaattgtag cggatccgcc gcataacagc
    14161 atagccatca caaggatatt ggtaacgtat gcaaaaaaaa taaaaacagt gtgagctaga
    14221 ggcccacatc gggctcggac aacttcgaga aatgtatgcg cattaggcgc tttccttttc
    14281 agttcaattg ccaaaacggt aaacaacaaa atttgtacgc aagctccaga ggcataccag
    14341 aatgctccag aaacgccata ctggtaagtt ttttgagcac tggtcagcaa tgttgatgcc
    14401 caagtccaac tgctcacaac agcactggcc actagtcctg ttcttacgct atgtgaggct
    14461 gtattgaagt gctctgatgt ctgtttctca ctgttgtact tcttgagaat atacgaaata
    14521 catatcatca aaacggcaaa tcctaaacca agaccaacaa ctacgccgta tccgacacct
    14581 acggaaatag ctggttgtac cattataaac cttcgcaaaa tactcgtagt ttcaataaca
    14641 acctagtaga gaatgacttg tttaatgtaa gaatatacca ttataaatta agactctaga
    14701 aacaagataa gactttccga gatagcgctt gatcaataat attcaatatt catctcgggc
    14761 actatctcca aatacttttc caataaaaat aaaattttat tttattcttc gtaggtggtt
    14821 ctatatacga acgaattttc atgaatcttt ttaataaact tcgtgaaacc gtggtggata
    14881 ctactttatt cagtaaatac acttcacatc caccaatact aaatattgcg aaagtgaaga
    14941 caaataatag tctacgcagt ggattatgac aacccgaatt tccgcaacta aacagtaaag
    15001 attgacaaac taataattac tcaactacgc tttcggctaa tgtcaattac acttgttgat
    15061 tagtgaaatg gaattccctg cagaacttga aggaaatctt ttagattcat atttttggaa
    15121 cattgagaat tcaaatggtc ttgagcaaca gatcttagaa gtacagaaac attacgctta
    15181 taataaatca ctaacgaaag aaatctgttc cttgagatct gagttggatg aaaccagaaa
    15241 acacttaaaa tcgcaagaag ctcatctaca attagagtat ggagaatatg aaattgaagc
    15301 taataatctt cagaagaaac tggaaagctt ttctaccgaa atgctaaaat ctcgcatctc
    15361 cgcgaagtta cgaaaaaagc aggatgatct tggtttatta aaccaaaaat tgataaagca
    15421 agatctatca gcctttgatt atgctacatt ggtcttgcaa acgatgaata attaactatt
    15481 tatataatac tatttctaaa tgaatcgagg aaatgactta tgatagcaag tgaatgaata
    15541 ataaaaacag tgtcttcaat tgtgatttaa ctcattcact tccaatataa ttctaaaatc
    15601 agattttcga gtactactat aaatccaaag caacataaca tgaaaattac ctaaaaattt
    15661 tatctagtcc atcataaaca aaacatctac tacttactta aaaatattta aatctgcatt
    15721 tatttatgtg aaataactgc ctaatcgaag agaccgaaac ccatctattt ttgttagtga
    15781 ctttaaatat tatattatac ttacatcttc gtcagattct tcctcttgtt tagcttcctc
    15841 tttcttggct tcttcagcag caggagcggc atcaccaacg gcagcaggag cagcagaagc
    15901 agctccccct gagggaacgg tggcgagttt ttcattacca gcagaaatca actcttccaa
    15961 gttcttgccg tcaagctcac ggagcaaaga ctcaacacgc tctttttcag cttcaatgcc
    16021 cacagtggac aagacagatt cgacatcgct agctgatggc gactgctttc cgccaacagt
    16081 aagaagtaag taggcagcaa ggtatttcat atttatttat cggaacaaaa tcactttaag
    16141 caaagcaggc tatctttgca gaaattgtct ccaggtctga caatgaggtt tcagttgcat
    16201 atatatatga aaatttttga caagtcaaac cctaccctat tcttatttag ggtaaaataa
    16261 gttatcggga acgatacttt tatttatacc gatatagtga gctgtgaata caattcatta
    16321 actactttac aaacgtttag tgtacttcta taattgtcta aaagcttgac aacgttaata
    16381 aacaacatat ttttagaaaa atcaatgttt atgtggtgct caaattttat ccatggtatt
    16441 tgttatgtta aataaaaaac taaaataaat tagataaaaa acactttcga tttagtgcaa
    16501 gctcatactt ttggttcttc ctaataagag aacctcaaat tatattatat gacatataac
    16561 tttctactaa agtgaaaatc aacattgcat ggaaggaaat ttaagtatat cttccactct
    16621 acgattcttt aacccaattg taagcaaaac acgacgttaa aaaaaaaata ctaaaaaaat
    16681 gaaagcaaca ttcactcata tagcaaaaga aaagtttgtc aaacacgatc tatacctctt
    16741 tattatagta atctaacttc tctaattact aacattataa cgaatagcat tttgcacatc
    16801 attgcgttgc atttcggaag atgtactttc tattatcgtc ttctataata tcatacataa
    16861 agtgatacat attttaatat gttttctcta tcacttagta caatatatta cgcttaaata
    16921 atacgaaggc gtttgacaag ctgtttattt aaacacatca atacagattt aattgatcgt
    16981 aaagagtcct gtgaccgcaa aagttttaat caaagcaacg tttcacaaca aattttacat
    17041 cctccctctt agagggctgt agttctttcc accaacgaat tcactcatac attatcaaaa
    17101 acataaccta gaactaaggt gtacgtataa tcacttcata ctatttaatc catcaacctt
    17161 ttagcaaatg aacggaacct agctgaacaa atttctcgtg aaccgctgtc tttcaattac
    17221 tagcaaaatt aactgctaaa cgaaaaaaaa aaacatcttt gctgcctaaa atagttgaac
    17281 tgtttcgtgt aacaaattta cttcgttaat cttttatgag ataaattgaa gttatagcaa
    17341 acatatttta agagatatat ttctagcaat atcaagtaaa tcactgctat aaaataagcg
    17401 atcataaggc aattagttct ggataatata ggaacacagc ttaccacaca gtatccaaat
    17461 acataccgca cataaatact ttggagttat aatgtgagag gtccaaagac atacatttgc
    17521 atttagcttt gaaaagactt gtgagatcgt atatcattca ttcattattt atctttaaga
    17581 aaataataac aatcgtaatt tttttccgac ctataaaatc ttctggataa cttaaataat
    17641 tctctccatt tgtattcggt tttgattttt ctaagatgca acaaagggct tacgccttac
    17701 aagtatggaa ttttctaaat atacttcaaa attaatctaa attgtcacat aattctttgt
    17761 gtgtcatatg catctattta cttagtacat ccagtgtttg ttcatagctt cttaattttg
    17821 taagctggcc aacaacgaaa tatatgattt tgattagttc gcaaaacctc agtttaataa
    17881 caggttaatc tactcaccca aaaaataagt atatttacga ctatgtaaaa tatattagtc
    17941 cttcctcctc actgaaaata acaaaccgac ataaaatatc cacgactttt tcctaataaa
    18001 tctgctcggt cggatacaac aaaaaaaata aacctagtat aaaattagca gaagttatgc
    18061 taagtcaggt attaccgatt atgcatatgt ttaaaaggcg ttgaaggtct ttaaagtcac
    18121 caatcaaatg gttccacctt atctttctaa atgcaacaaa gtttacttct tatctcacat
    18181 aaacatacca ggtactagtt gtcggttgat tcagctaagt gtaatgtctg ctaaaactaa
    18241 ataacgtatc tgggcattgg atttttgaga acatttttga aaggtataaa taattttaag
    18301 aatatatatg gacagaaaac ttatcttatt aattgctttt tgctggcgag gatactgcaa
    18361 ttactacaag gaagcagatc attttttcac ataatctcaa acaattatcc cgctgagata
    18421 tatcactaat atgctacaat tctataatca caaatttttt gaattaactg acttttgtta
    18481 tttatctatg gaaactaccc cctcttgcaa ctgaattata ctttgcatgg gatactttat
    18541 tggattctaa aaaatttcca ctttccgcga gaaaattccc atgaaacgta ctctagtgga
    18601 ccgaacagaa tagtaaattt tatattttag gaaatattaa acttagaagt acttgtaaaa
    18661 ttacaatgat gccttaacag gtacaaataa tgtaaataca gaatacggct atgcacaaat
    18721 ataatttgca ttatataaga tgacttcttt aaaaggaagc ttgctattac acgttaatcc
    18781 gcaatgatag ccctatgatg tagcaattac caacgttggc tataagctgt cgctaaccta
    18841 aagcttttct gatcgaatct aattaagcag atataaagtg caataaacaa gtatgacagt
    18901 tgatatataa aaatgcaagc tcaattagaa aatcgtataa tatcgtacct attggacaaa
    18961 aagcgtatgc ctaagcagtg tagtaaaatt taagtgcttt agctagaaag ccaaatttgt
    19021 tactagcata aaagggtttg cttttctttt taattgctta tttctaaata gagtaccatt
    19081 cattattttt atcttttata tttaaaaacg acttaataag attaatagta tttattcaag
    19141 ctgcatcatc tgcttgcttc tttataggaa ttaaagttta tatacgaaaa gcttctattt
    19201 atgcaaaaca acaaagccct ttatacagaa taacaacaac aatttctgtt gaagttttta
    19261 cattttgtat tcatctagtt caaacacctt ctgtaaccaa ttctgagtac ttcattaaat
    19321 taagttctat actgataaaa catactgaaa gcataactaa tcttattttt tatataagat
    19381 agattaagac aaaaatacta tctctgggtt atccatactg aaatcaaaat acgttttgag
    19441 aaaaatttat gattgttcaa acaaagcgag atctgccgct tcaataaaaa aagaggttta
    19501 ggataaatta aattcatgca ataatttttg taagtagtta agattctggc ttatgatttt
    19561 agttactggg ttgtgataga caataaaaga aactcgaaac caaaacgtca ctaatccagc
    19621 taccaaccgc caaacgttct ttcaattaag atctaaaaaa gaaattacat cataaacaat
    19681 aaatcaatgt tgcatagtta gctttgctaa atcgcggtga tcaagcattg ttatatcaaa
    19741 tattcttaat aattcaaatt cttattctaa atattaatag tgttttatta acaatatatc
    19801 acgaatgaag cttagttttt gtaaaagctt agagaaatat ggtttcacga agataggtac
    19861 cattaatgag agatatcagt agttatctgc tattgatcac tgcttgcctt tttaaagtca
    19921 catatacaat tattatagct acctaattac aaatttatta aatcttacaa caaattcctt
    19981 tttcagaaat ccacgtctca tactacattg caccattgga acttttaaga ttcaactaaa
    20041 gatttttgtc agtaacttat catcatcatt taaatctcta gatatcaaaa ggcaagtttc
    20101 tttctcatat aacaattggt ttgcaaatat tgcagatctc agtttggaag gatagtgctc
    20161 catgtggcct gcaatagtca aatacgctcg cacggcttac tttaacaagc tagcaaataa
    20221 atattatgat gtaatatatg acatatctca gtcataagga cagggccata ataaattgct
    20281 tggctaactt ttttgtttat ctctaaatat attcaatata tataatttct gggataaacc
    20341 tataacatag aatataagtt aggtgtcttt atgctaatat tattcggttg atggtaactt
    20401 taaaggctat gtagtcatac ttagagtcta gttgaccacc ttcgttgaat tcccataatt
    20461 agaccttctt taaagagttt tgaagtgcgt atacgtatta aaaatttatt gaatgaagct
    20521 gacccagcag cattaaaaat aatatactac tgtataaaga cttaaaattt gtaagaaatc
    20581 agaaaaaatc acactaaatt cagctacgta agacttgcat taactaatag caaaaaatcg
    20641 tactcgttaa tcatagcatt ccttgtttag tcagaaacgt gttcccgaat gagtttgcaa
    20701 taatatttaa atcggttttc ccggttcatt ttcactacca attccaagct ttgagacaaa
    20761 tgtataagag agaaaaggtt tgatactaaa aaagttaatt cattaatttg aaacataaaa
    20821 acaacaattt gctgataata taagtgtact cctcgaagat gtggtaatga ctgaaagata
    20881 cttgcttacc gaaaacatta tcattgcagt tccacttgct ttatgatctg ataaacaaat
    20941 ttattttgct tatgaacctc aaccaagatg tttttcctca tttatagatt tttcgaatgt
    21001 ttaatgctga attgaaaata ggaaaccaat agcaaagtga ctccggaacg gatttggaaa
    21061 agaaagtcag agagggagct cttcatcgta tattaatttg acaaagatta ttacgtatat
    21121 caaaacaatt ataataaaaa aaagaaagag agcttgtatt acatgtttgt taccggaaaa
    21181 tgagccttaa tcatttgatt cattcgatat agaattctaa acaaagcaac gttattaagg
    21241 aaatgtctat taataaccat aatagtctag ataacggctc atttggacat accaaaaaca
    21301 tatgaaatgt aagaaattca tgaaatgatt tcattcttac ctaaaagaat tgttttaatt
    21361 aataaaaaag ccttcatatt ttgaagaata ggttatttaa aaagtaatgg taaataatcc
    21421 caagccgaaa acctgctcag tgaatatgca cagtcgacgt taaggaagac ttttcctaag
    21481 gagcaaatat ttgttgtgtg aaatgacaac ccttcaaata aacttgagaa aggatattgg
    21541 ataatccgaa ggaacatcaa agcaatccgc atattggaaa aagttatagg aaattgtttt
    21601 tatcgatgaa cgttttcccg aatatcgtct aaggaaaaaa caacagagta atatcatgat
    21661 gacaaaagat caaataactt aatatgaaaa tgcgggccaa taacatatac cagtaataat
    21721 tcatagcaaa ttaagaaaaa tcaaaataat atctgttgta gttctaaata aattttacca
    21781 tgaagctatg acaactccaa acttatatta taggttacgg acaaggttca caaatttgta
    21841 cgctctctta caaactaatt ctcagttctt tatcagaata aacaaatccg tggaaaattg
    21901 ttgtacgtat cgataaacat tacgtagaat tggatactta tttgaatgaa tagcagccag
    21961 ggatctgagt cacttggata atctacgtaa actacatata gctggatcag taggttgata
    22021 aaataatttc aattttatat tttttagaac tttcaattgc atattataaa tttttcttgt
    22081 ttagtaaggt ctttgataat agaatagtat tattgtatct caatattttt ataatactct
    22141 atgacacctt cccgcttaag acgcgttgaa ttgaaacatc ttgttttcgt tcgattcatt
    22201 tagatgaagt gctctggtta aattattaag ttttgtaggt tccttttgtc aaacagcgtt
    22261 atttaggatt caatttacag aggaaaaatt atcatcaccg agtctagggg ttgagacagt
    22321 aaaagaatga tggattatcc ttgttatcaa catctggtat gcgattgata gctaagtttg
    22381 caagaaaact gttgctattc tcatctgcat tatctggttc gagttcaaac acatgatatg
    22441 atgcagtgta gttttctgcg gatttcgcga ggaaaatcta actttatttg ttttcagcta
    22501 tttttcttcg actttgaata gtccaacgaa cataggttct aatttgttgt tctgatgaaa
    22561 gaaaactatt ttgccttttt caagagcact ttggtcgcca ggtcgagatt ccggtggtaa
    22621 atccattctt cggttatagt atttttcata gcgtttattt gcttttcttt tttgttctct
    22681 tatcagacca acgggttgtg tccgtgtgga atggggcatt tgtaccaata ttttgtatcc
    22741 tttgcgtgtt ccattcagta agaattggtt tggactccga atgcagcatt ggcaggactc
    22801 gttttggtag ttaaatgctt agcggaattt taaaatagct atgatttctt taagtaagta
    22861 atcctgttct gtaaatttac gttcaaatag catcgaagat aagtttctaa catttgcttg
    22921 gcccgtttcg tttgaccatt tgtttgaggt gatatcctga agataatatg agagtgtcat
    22981 tttgtttttt gaggtatttt ctccatctat gggaaataaa taggtccgaa atctgaaact
    23041 aggtcgattg gattgcagac accgagaaaa ggtgttccac gaacgtgtca atcacttgtt
    23101 ctgctgtcat ggatatgtta caaagaagaa accaagctat ttttgttaat taattaacaa
    23161 ttgacgagat tgcatttttg ccttgagact ctggtagcca agtgacaaaa tccattgaat
    23221 agtgtcgaaa ggtcatttct gcaattggaa gtggttgtaa ttgactgtaa ctaatatggt
    23281 tttgagtttt atggcattgc cagatgtcac acatctttaa atagttttgg atgtcgcttg
    23341 tcataccttt gccagtagaa ttttcatgaa agcgatctat ggtggacagt tttccacggt
    23401 gtcctcctga agttgattga tcgtgaattg gtaacatatc agttgagttg gttgttaaac
    23461 tttgggtatt aagtctgtcc ttgctaatta atgatgagtt gatttatcat agtatattct
    23521 agattattaa tttctccatc aaggatattt ttgaactttt tatgattggg atattctttc
    23581 cgtcttaaat cgaaacattt gtgagacgat cagtctcacg tattcgcttt atgattatag
    23641 ctttataatc cgaacgtcct gatattatgt cggctggttc tttttttttc gaccgagtcc
    23701 ataatgaatt tcgaaattac agagttctag ctctattgct catctaatga ttttagatcg
    23761 agtatctgtg agaaactttg tgtacgacat gttagatctt tatgattggc tagcatttaa
    23821 agcgggtttt ctgtattttt aaaaattgac accatttttg ggagagctgc gatgatagca
    23881 tatacttttt ttctcatatt ggccatatac tttgtcgatc ggtgaatgca attggatgaa
    23941 aattgttatc atcttttctt tgtaatatta ttacatctat gaaaaatctg aggcatccgt
    24001 ttccaatcta gtttctctga ttggattgaa atgtctgagc ataaaaacat ttcctaattc
    24061 acgtttaaca ttgataaaag ctttctgttg acaacaagtc catttatact cggaattctt
    24121 tgttgttaaa gccatcttat ggtcttacca gcttcaataa tttggcataa atgatctaaa
    24181 ttttctgacg aacccaaaaa ggatcgtaga cgctgtattg tgttaggtct ggccaatttg
    24241 cgattgattg cattctttca ggatcaattt ttatacattt ctccaaaaat atgtgaccga
    24301 aaaccctgac ttcgtattga aagaaactgc gcttgtcgcg attatagctt gttgcagttt
    24361 ttgaaatatt attcgcaagg gtgtttcgtg ttccttttct gatgaggaaa gtacaaggat
    24421 atagtccagg taaactacaa caaaagttcc tagatatggt atatatcttt ggaaatttgc
    24481 tggcgcattt gtttgtccaa atgaagttat tgtatatcca aagggtgttt aaaggaagtc
    24541 ttgtgttcgt ccgtcgcctt cacgaattct tcgtacctgg catggtataa ttcttttaga
    24601 tcgattgtac cgaaaatctt ggtatcgctt agccaattta taatttcttc aaaattctgt
    24661 aatggataat tatccctcta ggtaattgca tttaataggt tattgtttat gatcattcga
    24721 tatttgtctg ttcccttctt tggaatgatg agtgaagcgg acataaaact tgacgggctc
    24781 tcgacaattt tgacttggtt aaataattca ttcatttttt ctttctttgt tgtcaaatcc
    24841 gtttggttct aacgtcttag ctttggtgca taatctagca atacttgttt aatactgaaa
    24901 attaagtcag ttggtgagtt ttcaggtagt gcaatttttg tatctctcgc taaatagttt
    24961 gtttaaaggc gttaacaact tgaaaacctg atttctgtat atctcctggt cgtcgttttc
    25021 gccgtttacg tcatcataat cagatatatt atcaaaggct ccttaaattg atcccatcca
    25081 atgtgaacat ctttgtcaat atcgaggaat ttacaaatgt ctctgataat tttttattgt
    25141 gaatcgttat cgatagagtg acatttgcgt caactttaat gcagtcgtgc tttagagtcg
    25201 taaattttcg atatccgctg ttgaatttgg ttgcaatatt ttttgtgaaa tcttctctta
    25261 gcatcaatgc taaggtgctc cggctcattt atcgataatt gcatgaattt acagttggtg
    25321 atttctatat tattgtattt ggaagttttg tttctctgga cgttcttgct tctgtttgat
    25381 gtattcgctt tataaagatg gctgtatatt gcctggtatt ggaacaactt tccagttctt
    25441 tctctaactt tgattttgtc ttatttctgt tgtcaacgaa gttttttcct ccttcatatt
    25501 tacttggttt ccaagtcttt tgtcctggta catattttgt ttgtcttgta ggtggtgcat
    25561 atcgcgattg attcactcac tattaacgtt tttcttagat ttcctttttc caattcgttt
    25621 tccggaagct atttacgttg tggtatttta tgtaaggaaa aggtaatgac ctttaagacc
    25681 gtttcccggt ccaattggat gagccaattt tccatttttg attcgtcgta aacagctgat
    25741 ttgtctagaa atttgtaaag aaaatctaat cgagacccat agctaacctt ttggaaaacc
    25801 tttttgaaca ccttttcaaa tgttttatgt tttccggatt tttccacgat ccgggcaatt
    25861 tgcttacaat gatgatgatc ttgggtgtcg tgataaaggt atgcaatatt ttcggtcaac
    25921 agaaacacta ataatatttt tagagacagc aagtaattta tccttaaaat gttttggttt
    25981 gaggtcctta gcgtcaaaga tttctggttc ttctttatta tgtgacctca aacatagtgt
    26041 ggtttgtttc ctgataattc taacagatca gttggatcat accaatggtt cttcttagat
    26101 ataatcttcg cgaatttccc tttgcttcat cttctttgat atcctttctt ggttcgctca
    26161 tttgaacgga tacagcttgt gattgttgaa ttaaaaagca gcctctgctt ttgttatatt
    26221 cattgtcatt cttaagtaaa gcgaatcgta tcgaaagaat ttccacttcg agacgggaag
    26281 ataattttgt cacatatcga ttttctttca ttatgagaat atgcaattca gtggaaaatt
    26341 agttatcagg cctataaaac gtgtacttat agttggatac tttaaacttt atgaatttat
    26401 aaacttccag ggagctgatt cataacatag cctatttaaa tgtgaatgta gctatatcaa
    26461 tcaaatcatc agattgcaaa aatttgagct ttcgacctaa ggtattgtat tccttattta
    26521 aggtataatc ccagatttat ggaacttctc aattttcgtt tttatctaat gtttgatgtt
    26581 atctcgggta gaacgcgctc tagaggctta aacacatgcg aatcttagga ttcttttaga
    26641 attgtggtgt acaggtcaat taaagtaatt tctttcttat tcttgatatc gtatttatag
    26701 ttctttgagt tttttacctt tataataagg tatttgatat tataatttac ttcataaagg
    26761 agaattctta aatgctatac aacttttatg cctgcatcta cgctgccacg aaagatatcg
    26821 ccaaattcag agttgtgaat cattctcatt tcctatatat atatatatat atatatgcgt
    26881 gtgtgtgtgt taagtactat tccttcaaaa cttcatactt gcgttaatcg gctgttttag
    26941 ttgagtggtt tagtcaactt caattggatt gcattctaaa cgtaaaagca cttcaataag
    27001 tattcattac tgtacaaatt ccaatacttt tcaaaaaata attgttcctg taattaataa
    27061 accataatac aaaattcgag aatgacaatc tttgtctgct taatattacc gttcttaccc
    27121 caattaacac gtgatacgtc tacagtttct gttgtaatat cgtatgaagc tattgaattt
    27181 ttataataaa ttcatattaa aaactgatag atttggtaaa ccttaattag cttagacaat
    27241 tattcaaagt gtaggatgaa agtagcccct tcgttgatta agtagcttcc atttttaatc
    27301 tttttctcgt ttttctacta ttttactgat tatatatttg aataaggatg ttacaatttg
    27361 gttagtgcag catcacggcg gccgcaattt aacgcggatg aacctcgtat atgatatgga
    27421 tacctggaca aaactaagta acttacatct taaatataag aatacttgga taattattta
    27481 gttttatact agctttacaa atgctgatgg tcaactatat aaatcgctaa aaacctcaga
    27541 agtggatggc aatggcattc gtaaacgaag tgattctttg ctaaattata ttcttctaaa
    27601 gatttacaag ctaaattatg attatattga atatcaactg ttgataatac tattctaaaa
    27661 tatcaatttt ctgaaacgaa ttcatcctag tctatgtaga cttatggttc tgtagaattc
    27721 atcatttttt acaataactt tcaattccgt aaattagcct taaatttatc gggcgagaac
    27781 cagctttaaa ctaaattttc gcgagccagt aaaagtttag ccaaagcatc tcattgagtc
    27841 cacacaatgg taatagggag aatacagata cttcgtcaca tttgaagatt catacaactt
    27901 ttatgagtta ctaccaacta atattggagt ttatatttta ggaagtcgac gacaaccaat
    27961 cctaaaatat cacatttacc aagttgaaga gcaagcttac gttgctcttg tgttcttact
    28021 cttaaataat acaataaaga tactccatct ataaaatcaa aattaaattt tgagaagttg
    28081 cattaacaat gttgcatatt gctatttcag gagacctatt ataaaacttt attccgctta
    28141 atttttgatg gatcttcatg acaaagctat attacttcat atgtggttaa tatttaaaac
    28201 atcttgtaca ttgagttcga cggcttttcc cttgaagccc tgcttagcat ttttcagtgt
    28261 aataccttgc ttaaacgaaa ctacgcctac tatgctataa ttatttgata tatcggaaat
    28321 cttttcatat taggtataga tgtagatgag taatattact gtcctttcgt agtaattgac
    28381 tgagcgtgga taaacgaagg cctcttttaa aaaagtgttt agaaagtttt aatcttacac
    28441 tcataattga catgaaatta gtgcatatac ggcttaaact cacatagagt ttgcattctt
    28501 tgccaaacgt aattttatat taaattattt ctgaatatgt ccgtcctcat tgctaaaatt
    28561 gagaatcatg cggactatgc tttatatgtt gaaggttttg ataaattttc aattatccta
    28621 aaatgtctgc tttcacctat cctttatcat ataatttgtt aaacacaatg agattttttt
    28681 atgaaactaa cacaaagcta gatagtttag gaataacttt agtttaatgt tgaagccact
    28741 gcatataacg atttcttttg ttggattata ggcatagtaa tagtcagcaa aaatcaagct
    28801 ttactgcttg ggcattctaa atcccaactt atgccagcac ttagtcaaaa aaccactaaa
    28861 caactacagg taaatatctt tttctttctt tttcttaata acagtgctca aactaattct
    28921 acttgcctta atttggtagt gctcttcgtt aactttatgt tatgaactcc cactaactca
    28981 ccagttacga tcgcttgact tctacgtgca agaaacattg tagcttagag tttgacaaaa
    29041 agaacggaaa ttggatcgaa gtactcactc aatcgtaagt ttgcttgttc aaattaatac
    29101 agaataactc caaataaaga gttttctatt tgattttaac taacgggttt acttatttct
    29161 aaagaacatc gatgaggatg tagccgtcct caaaaaattt gaataaacgc tgaacaaagc
    29221 atgaatcata tgcttatcaa tcaactgtac accatcagta acggaccttt ttaccggcta
    29281 tattgtgggc tgataacaaa gcaggtcccg ggcgtcaaca tctgatttga tacatcaatt
    29341 tcaatgtcgc caaaaacttc taaaccaaat attaagttaa gcaaaccaag tttgaagtgc
    29401 tatgaagtaa aaaattttaa gtgaccattg tgctattgca caagaataaa taaactactt
    29461 cgcttatttc aacactaggg aactggttgg tccgcacacc caagttgacg caaatttcag
    29521 gaccatttaa attaaagcta tagctaattc ccgtaacaac cttaactatc tctgtacttt
    29581 aaactctaaa tagccaaagc aaattattgg cattcgttta gcacattatc acagaagaaa
    29641 ttagatggtg attatccaca atacaatcat cacctcagca ctacagccca atatacgtca
    29701 tgttactcgg gattgcgtca ttcccgcggt aaatgtttga attcaccaat cagactctat
    29761 cttcgtcaaa gatagagtct tctttaaggc ataactaaag agacttctta attgattcct
    29821 caataaaata tgttaaaaaa gttcaagaat gagaaagaag ctcaaaaggt agaaaaagat
    29881 atataaaaag atatagagag atataaatag tgcattcaat tgattatgac aaatgggata
    29941 aaatctgagc tgacagtatg ctgctatgac tgtcaacttg tcatcaagta gatggaccaa
    30001 ataaagtcgg ataacaattc atagaacttg ataaatatac aattagaagt cttttatagt
    30061 ttagattgta gggactggaa taacataatt tttctgtatg cacagcatcc aacctaatag
    30121 ccagaaacgc cttccaaatt tactgaaccg tgcttatatg tagtttatag ttgttgtgtt
    30181 ctttatgcca gagggtaagg ataatttttt ctaatgttgc aatttgtttc cgtacatcct
    30241 gatactgact taattctgct gtttgtgacc atgctgattt aacattctga ggcaaagaac
    30301 gccatatatt tgagcatttg gcagaaacac cgccccagtc tcctgaagat tttaaaagct
    30361 tatgaatcct actccgaaat aagatgaagc cgttcttgta gttgtgatta gatgtccgat
    30421 tttttcttgt tttaaataaa gtagaaggtg ttagaaccgg taagaacact ggatttttta
    30481 atgttggatt catttttaat atagagaaag taggtgggtt ctgcgctccc tttatagttg
    30541 tacggtggac cttttctttg ttctctctgt aacttaggtt accgaagtgt gcttctgaaa
    30601 gttaacatta ctacaacagt cattatgaaa gaattgatct cttttttaaa taatttacta
    30661 cgaaaatttg ttacaattaa tcatgaaaga tttggattta ttttagaaca attaaaacac
    30721 gcgtatgaac tactaattga tgttaaacac gtccctgcaa agtatattct tgagagcttt
    30781 aaaatattgg aatcaattaa acacgtctgc aatgttaaaa tacacgaaaa tgttacgcga
    30841 aaagctctaa acttcagtct acattctcaa cttttcaaac caaacgtatt gaactgcatc
    30901 cacagaagta acgcgagtgg acgtccctta gtgacatcta aagatacctg tgcagagtgt
    30961 gtcaaggctc atttgatgcg ttggctatta cttcatgttg ataatccata tcctacaccg
    31021 tccgagtact accaattgtg tcttgaaact ggtttaacga gaaatcaatt gcgtaattgg
    31081 ttttccaaca gacgacgcta actaccagcg ataatgcaga aatagacaat actatgctaa
    31141 attttttaaa attctttgta catatgatta tacagtagct tcattaagcc aattctatca
    31201 gtaggtgccg accaattttt tgcttctctg agattcaaaa attttttttt cggaaaacaa
    31261 atgtataggc tttctctatt gttttatgtc gttcgtttcc atgtatttaa ttgtctattg
    31321 cttttctttt aagctgttta gctcttgatg ttgcaaaaaa tgtttccgac tttctcggag
    31381 tacagagact agatttagtg acctaaaaca tttacaaaaa gagttaatat tttttgttct
    31441 tttaataaaa aattgtttgg aggatgacat tgctgtcaat tctgggatac ttattaccat
    31501 gcgtatattt tccatgagct tggttttatt tgattcccac atgcaaggct aatgaggttc
    31561 aaactaattt ttctatattt aaattgtttt tttcttaatt aaaaaatatt tttcaactca
    31621 atggaaggtt cgcaagtcga cttattaaat gattaaattt tttgatcaga aagagccgtc
    31681 taaatttatt ttatatatta tataaaaaac aaaaataaaa caaatatgta aaaaaagggg
    31741 cgattttaag cgtttccaac attttttatt tttgccatac cctaaaaggc aatatttgga
    31801 caatacagga gcatttaact caccctaata ctactaataa tgcacactaa agactgcaaa
    31861 aattgatttg caacattccg cgattttgca acatcgggca tggaaacgaa cgacataaaa
    31921 caatagagaa agcctataca tttgttttcc gaaaaaaaaa atttgaagaa tatcaacaga
    31981 aagaaaaaga cagcatgttt taatagaatc ggggcactta atcgcatgta ttttgacatg
    32041 tatgaagtat atcgtaccta ggtcggacat gacctgactt cagactcctc agaaaatgtc
    32101 acctgaattt tcattcgcta ataagatctt taatggatgt aatataattt tattagataa
    32161 tcgctattca caatcctgta gatttttcca gccgtaccaa tttactaggt taagtcagta
    32221 agacatacat tactcggatt actaccatta caagagctca tagaaaatta atgaccatca
    32281 ataaattaaa tatattaaaa ctattacttt aaataattct tagatctcct cgttcttggt
    32341 tgatatttgt agttgggata tagtttttcg tgttcggttt tatagcactc tgacatcttg
    32401 aagtacttca atttgacttc attagattcc tctttccaaa gttgaccaac cagtttagat
    32461 acctctgcgt tagtcatacc aggattagtt tcggataata atgattgctt ttctttacgg
    32521 tataaaatga aagcatttgg tggtcgtggt gctctcgtag gcatgctttg ctttcgtatg
    32581 ttcttcatta tgtatcctgg tactctgcag ttatctagtt tataagatgt caattgtgga
    32641 gtctgtgcca aaccatagct ttcaaagcgg taggtttgag acataggaac tagtaatggt
    32701 gtatagcctt ctggaacaaa atatgcagca cctctcccat cttcaataga ttttaaagca
    32761 tcttttgtta aatacttttt taatttccat tccggatcag acatttcgct aggcatttgt
    32821 ggtaaagtag aattcacttg cattttatgt ttgaatagaa ggtagcgttt caggcagcgc
    32881 ctataaatat gctagaacaa agaaacctaa ctgggcagct cactacatta cctaaaaaaa
    32941 aacataaatt cttatcttag aaacaaccaa aaacatggaa acgtcggaat tacaagaaat
    33001 ttataaaatt tgtgacgcta tacaactaaa actgtcttca ttaaccctag caaataaaac
    33061 caagataaac ctaaggaaga agaagcaaaa acacaacaac tataaactac atataagcac
    33121 ggttcagtaa atttggaagg cgtttctggc tattaggttg gatgctgtgc atacagaaaa
    33181 attatgttat tccagtccct acaatctaaa ctataaaaga cttctaattg tatatttatc
    33241 aagttctatg aattgttatc cgactttatt tggtccatct acttgatgac aagttgacag
    33301 tcatagcagc atactgtcag ctcagatttt atcccatttg tcataatcaa ttgaatgcac
    33361 tatttatatc tctctatatc tttttatata tctttttcta ccttttgagc ttctttctca
    33421 ttcttgaact tttttaacat attttattga ggaatcaatt aagaagtctc tttagttatg
    33481 ccttaaaaga agactctatc tttgacgaag atagagtctg attggtgaat tcaaacgttt
    33541 accgcgggta tgacgcaatc ccaagtaaca tggacgttac tcaagtattg gaggagacgg
    33601 tttaatgtaa aaatgttaaa gaagttttga agactgaaat taaaacatat aaagaaagtc
    33661 cgcaatttaa attgagcttt gagctgggac agtgtttcat gcttgatagt atatgtgaga
    33721 gttggggtcc gtgccgaaaa gagtagggga tttgtacatg taaattagga gtcagtattt
    33781 caatttcaat aaatttttcc tttaggcagg cgtatgttga tgcttgatgt gttgtcaaag
    33841 ttgaggattg taaaaagtag gggtttaggt ttggctgtga tagtcatata aagcgaattt
    33901 gttgtattat tgcacattaa gatagactac tgtaagatat aagagttttc tgtaagagtt
    33961 ttcaagggta gtgggctatg tagatatgca aggaataata gtaagcttag cttatttttt
    34021 ccgttgggag ttgctaataa gagacctttt agtaactaaa taaacagaat gtatattatt
    34081 tactaaggta gtttcataac tgcgaaaatt gggttcatcg taaaggtttt ttcggacgcg
    34141 aagtgtaaag caatatcttt tagccgttct gtcatatttt gtcgtgcttt cttcttatta
    34201 tttatacctg ctctcgtctt tggttaaggt gttgccaact ctctagattt taatagttgc
    34261 atccgaataa ataatttgaa tctttacgta attgcagata tccgaaacca agtaacaagc
    34321 ccgaaaggta tgaggcttta atgtagactt tcctttggag atgaaagctc taaaaaatat
    34381 atcaagattt catgaagggt tatcatggta ttgcataact cattttttga ttttatattc
    34441 attgtattag gcaacaaata taaaaatcta ttatgggttt attaattctt gaaaaggcca
    34501 atgacgcgct aaagctttga tacaaaagta tcagtatcag tagtgaaata ctaaagttag
    34561 tattgtttag gctgatcatt tttctaatgc agctaattct aatatgcttc tgcttttact
    34621 ctgcaaaatg tgaaccctaa aaatgtctgc acggtatcga tgcgtttttt gttatctaga
    34681 tatttattaa cgattatttg aataaaaggg taaccaggtt tttagctttt ggctgagacc
    34741 tgagaagttt cctttcagtg gatgaaatat ccgatgaaaa tcagttactt cgagcgagtt
    34801 tacaagtcct gattcaagtt aagactatag atcgtttagc atattacgct atcacgtagg
    34861 tacattggtt ccaatcacta gtttactatg tgaatcagat tgattggttt cggatttgca
    34921 aagttgtgga aaaataattc acgaatttgt ttacgaagca aatacttatt gtcatctgta
    34981 aaggatcatg agcctgcctt ggcatccaag ttgattatct tcttcgttgc gttagaaaag
    35041 cattggctta ttaattcttt atgatcgatt cgttctcgac aaagatgata ttattagtat
    35101 tcaaatagaa agtaataacg tctttgtact aatctagacg ccctattgat aatttaatat
    35161 tagcttgagg aaattaaagg cttttctatg gtgacgtttc gaattccttt ggattcatat
    35221 attgtcctta gtttcctgat ttcaaacaaa tataacgatt tttctgggcc aaatgctgca
    35281 taaaaaagaa ccgcgattga atgatgattt ttataagtat tagaattcaa ttattagctt
    35341 agacgagaaa taataatagt atcattcatt accttttaat tatcaaaatg agtcacccaa
    35401 accttctggt aatagtaatg gttaggaaaa ggaaatatcc atcagtaggc aaagacaaat
    35461 ttacagcatg caagactttt aaacctacga aatatacaaa accattttca acgcagaaca
    35521 gagaacttgg aaatgtaata agcgtgagca aacctaaata aacgacttaa acatatggtc
    35581 gattccaaac gacataaaac aacccttcga tatattgtaa agagatggaa aaaccagaag
    35641 gtgatgaatg ttctcatgct atgatttaga aataaaaaac tacaaggaca aggcgttctt
    35701 agttataagt gcagatctct cggtaatgac agaggattta ataagacgga cgaattacca
    35761 gatgacgtat taaaaaacaa ggggttaaac aaaaagaaac acatatcatc aaagatattt
    35821 aaaatatcga gtgaacgtcg agtcagcgag agctaaacca aaattttttt tttcttattt
    35881 tttttattta gggtaatgga aaagagaaca gattaataac gaattgttgt aaactagaag
    35941 ccatggatgt agttatcaaa agagacgatg aaccaataaa aatctttgat gaagttatat
    36001 agcggctaag cggagtcaca ttttttattc aaatggattt aataaaacag atcatttgct
    36061 taaaaataga aaacgaaaaa atataagagc acctttaaat cgtttatttt ggagtgcata
    36121 gataccgtgg aattataaga ctcgccatgt aattttcgaa gatgtattaa cgaagtgcct
    36181 ttctgatatc cgtgagcttt tcgttaattt tttcgttatt atgatatttc ttctcaaata
    36241 tacattggaa caatgaattg caaggctcat atttatatgc aaacggaaag aatttttttt
    36301 taggtacata ggcatgtctt tttgaaaaag cacttgagat tgaacgaaac agaattcata
    36361 atgtccatta tacggaagaa ttttttcctt aggttctgta ggttattctg gaagaataat
    36421 gccgaaccat tataaattgg taaaatcgtt atacgactta accgaaaaga tgataaatga
    36481 catattgtgg aaaaataaaa cccttactaa ggtttgaaat aatcagaaac aatttttatg
    36541 ctaagagaca ttaatcccac aaaagaaact cgtttgaaag ccggtatcat gttcggtaaa
    36601 gaagaaacat catttcaaat atcaatagat tataaaaact tcaaaattat gttacaatat
    36661 ttgtgcggat actcttccat aatcaatatg gacaatagaa taagaattat atcaatttca
    36721 ttattcagta tcgaccttgc aaaagaaaca attgacagaa gaaatttcac atatagtata
    36781 tacaaaatat attttatcaa ttacttcaac aatctataaa acgtttctga tgctgtggga
    36841 acagaaacac caatcacaaa atgtttagaa aatcctcaat aaagaaatgt caatccagaa
    36901 gccacaataa taaacggctt cattaaataa tatcttaaaa gttctataat tagttccggt
    36961 tgatatatca tctattccat aatcatccta atttaaaagg acattgagga aaactgctcg
    37021 ggataattta cgttcgaaaa aaaagttaat tgacagggaa tggcaagtgt ttagaaattt
    37081 atgttaaaaa ttgtgatatc tgccatctcc ataaaactcg aaattgcaaa agctatagtc
    37141 agtcataacc actgtccatt aaaggtaggt aaactgtttc aataaatgta ctatgaattt
    37201 tatcactgaa ttaccaatat ctcttagcta tattaacaac cttaacaatt gttgatcgct
    37261 tcgccaaaat ggcttggtat attccttgta atataaccgc agaaaaattg actgaaatgt
    37321 tcgaaaaatc atagcgtatt ggtatacagc aatccaacag atatcacttc cggcctggta
    37381 actgcatcat ttctggggaa cggaaacaat acttaaaatt cataaaatac ttctcaagtt
    37441 atcttctgga tatcacctac aaacgaatgc attaccgtga gcgtgttaac caaatcgtag
    37501 aaacatattt aagaagttat atgaataaca actcggaaaa gtagactgct ttttttgaaa
    37561 aagcagaatt ctacagagta tagagttacc aaggtaagac cagtaaaggc gtatgtggta
    37621 taaaatctat attaacagaa tgggatatgc aaaccataaa caacatcagt acttcaattt
    37681 tatctttaca gacagaacag ttcattatat caaaaatcgg aaatcaaatc caaaaagtga
    37741 acgaacgtta tgcgaaatac cacaatcgca agacacagat acctccgata ttcaaatcaa
    37801 gaagtcaaat acttgccaag tttgataaac cataattttt ctatcaaaac aacaaactgg
    37861 aaccaatttt ctaggaaatt tgtcatgaaa aagaaggtaa aaaaaaaaac aactacacat
    37921 tgcgagattc cgaaataatt acctcacttc cgtcacttgt gttcttacaa ataattttct
    37981 acaacaaaac gtattctaaa ctctttcaat atagccataa agcttcatag caattgaatt
    38041 acaaggccgc ttgagaactt tgatatgaag taaatacaag ggcactaaga tgcggtttgg
    38101 aatccgatat acgatattat taaagtaatg atataattat tatataatga tgtcacagat
    38161 ggggctgctt cgttgggaga ataatcaaat catggaaaat aatagccagt aagaaggaac
    38221 cgtactcaga attggatact ctggtactaa ttcaatgaat cataaagctg ccatagagct
    38281 gattcacgaa ataatctatg taaattatat gtagctagat cagtcgaatt ttccaatccg
    38341 aaaatttaac tttcaactag aggcttatat acttttcaaa aacaattcag ataatttagt
    38401 ttctttttta aaattacatt tatacttaga tttctatttt tagacgtaca tcttcttttt
    38461 ggataattga taacttgtct cataagtggc cattaactgt aacacctaca ctcaatatat
    38521 tctgtaataa tacaccgaaa atgatcctaa agggcaaaaa aacaagtgta cgtaataatc
    38581 tacttttgtc tagaaatact atatgtttaa tcggaagtag aaaatcttca atttggaaga
    38641 ttcgattgat ctggctttat gcatagaaac taaactgcca tttaatgagc agataacctc
    38701 aatggattct gaatatattt aaagaagcta agtggacatc gtacatagaa tgatattata
    38761 ataaccatgt ggttttcact ttgctcaagt ctattttact atattacctc cctatgagga
    38821 ggatgtaagt agaagctctt gtagctcagt ggtagagcgc ttgcctagta agcaagaggc
    38881 ccagtgttcg agtcactgct ggagcaattt ttttcatccc ttcaaacctt agaagaggac
    38941 agaaaatacg agagaattag aaactaaagg aagttaatgt taacaaccac gtctaattgt
    39001 gtttagtaca aaagtttttc acgttttcac tctcattaag ctttataata gtcttttctt
    39061 attaacgaat atatgtgagc gataaataaa atacgttcga catatgacga ccagaaagat
    39121 tctaaagaac cagaattatc ccaataaata attaaattat actgaagcac atctctgttc
    39181 gtatgcttga gtacgaattt tatgagaagc caaggtttgg gacccatttg atatatccta
    39241 cccaaggttc atatcacata tatcttaaac aattttgcgc ttaacgaaat atttatatat
    39301 aatatcaacc gcctaagttg aatgatttct agcagatact catcaaacat tccttaggaa
    39361 caaatttatc ctgttcatat acgaaaatag gaaaaccgtc aatccagttt aagtgtttta
    39421 ggatacagta aaaacaaaca ctaagagact agttaaagta aaagggaatt tacattagcg
    39481 gttacaatca cgaacctttt tgtaaagtat taagtatcac aatctcttac ttaaaaatca
    39541 ctttaaaagt ccattttaaa aataagagat cttacgttat acctttatag aatttcatgc
    39601 gacgacaatt ggattaccga ggcgcatttg caaaataata aagaggcacc gatcttacaa
    39661 ataacgtaag gagttgtcat tcaaaaaatg attcgacgta cgaattcccc gttatgcggc
    39721 taaagcttgt tatttacaga taatttttat taaactaaaa gaaatatata atttactaaa
    39781 taaatatata aaaggccagg tccttaaaaa ttcactacat tatgatttca aaaggaaaat
    39841 atcacttatc agatgaaccg atcactgcac aaactcctat tgatttttct gtaatttatg
    39901 ctagaaacat tttagactta ttcacaacta ataaagttga acaatttcaa ttaagacctc
    39961 tcgggttatc aacgctgaac taaatttagt tcttacaaca tactgatcgc atttaatggt
    40021 agttctacac aggtagacct gaagcagtgc gctgctagct ataggattcc tcagttatgg
    40081 tttaaatttt ttaaagaaga catgaaactc attatgaaaa gacaaacaaa aacaagctgg
    40141 ttgcaagtta agcattgttt aaacaacatt ggattttaaa aaactcggac taagtcaagc
    40201 agcaaatgaa agatagcgat tttgactagc tgttggaact atattatata tagggttgaa
    40261 aaggaatgtt tatcatgttg caatggatac tactatacca gcttgtatta ctatcggttc
    40321 gtaaaaatta tcctatgtct tagcataaac gtttaattaa aaatggattg aacggcagcc
    40381 aagtgcaact tcgtgaattg taaaaataat tagcgcaagt aaaagaaaaa gcgtctagtt
    40441 taaatacgac gcatacaagg tataaaatct atttgcggtg gaagaattgt tatacagggg
    40501 gatgtgtttg gcggttggta atggattaaa aatggaaggt aaaattaaga attgttttat
    40561 acccaccact ataaatacat ttgagatttt ttcattgcaa ctcttaatat actgaccgat
    40621 tatgcccaat tactataatt atctcacaaa gaaatcacag tatagaatgg cattcttgta
    40681 cgaagaatat actgaagcat tcaacagccg tcgtgctaat tagttgtttg gatttgcatt
    40741 gtgttgaaga ctaaactaat cgcatcagaa atgcacatat cgttaatccg acacaattga
    40801 aacgcattcg gcagagtctg atgtttatat acgtcaagga gtaaatattt ctcaattgtg
    40861 agccactatg aattgtaaaa atgttcagtt cataacctga atgaatacgt tattattttt
    40921 tttttcggtc tttaataccg caattaatga tatcggaaaa catgcacata gtaaattagt
    40981 tattcaatta tcattttcag gtcatggttc agagagtata gagcagccag gaaatactgt
    41041 taattcacag gatcttaaaa acaaatgtta agtacatcaa aaagataagg tagtgagtta
    41101 tagaataaaa aaccgtgcct gtatctaatt acataagaaa ccaagataaa agcgcttaga
    41161 aattattgtt ttcgttgatg atatataatc agaacccgtt attactttct agttaactta
    41221 ttgttaagaa gttcctaaca tttgcagtaa tataaacggt ttaaaaatga aaaaatgatt
    41281 gcagatagtg atcaaattcc taagatatat tcataatcaa aactgtttat gacgtaagtt
    41341 tgcttaaact tttaaaatct taaacttttt ttgggagtca ctaagattat tttcattttt
    41401 gttcatatat gggatggaaa ataatacctt ttgtataata aataaggtga taatattgaa
    41461 aaaaaaaact ccattgtgaa acgtttctat tataaaaact tttacggttg ggatctgttt
    41521 tcgattaatt aaacctgcat tgatgtgtaa tgaacaactc ctcaagccag acaccttcgt
    41581 actacttaag tgtgatatat cgtagtaggt agtataggaa acgtatagag ctactaaaag
    41641 ttaatgtatg gtagtaaata atatgatagc aggaaataca tcctccaaca tggaatgcaa
    41701 cgttgcgcaa gatgctatcc gctataataa taacaatgag agaattcaga tgataactat
    41761 tataaagagg tcttctgcat gtatgtcaaa gcttttctgt ttgctcaata aaagaggttg
    41821 gttcttctac agggttgtga ggactaagta tttggaaatc aaaaaatttt tttatttaac
    41881 tatgtaacgt ctcacatagg gagcttaaat aacatagtcg agacttaaaa tacacgcaat
    41941 ttaataacac cagcggctag tagacaaaag aatacaattt tcattacggt cgtgataacg
    42001 atttttcaaa aggcaaatca tgaatccgtg ttgctatatc ttttgacctg aagcgacaac
    42061 taagcctatt ttaacagcat acaaagcctt atctttagtt agctgcttta cttcaggagt
    42121 tggattagca ctagaccttt gacacttagc ttcatcaacc catattttaa tttgaaatcc
    42181 atcagaaaca acaacatttt taagacctgc tttttcaagt agttcggcat attgtcgcct
    42241 agtaaacccg tttggatgac tgataccatg gcttgcatga aaatccgctg acatattttc
    42301 gtgaaaactt ccagcaccct tcagaaaatc agttacgtaa agacggcctg aaggtttcaa
    42361 acaatctttt agcttcttag tgatggattc gacgtcttgt atatgatggt acgccataga
    42421 acaaacagca gcatcatact ttccagcaat ttgatcgttg ggttctgtcc ctaatctcag
    42481 atctacgttt tcagcatgag ccttttcctt ggcatttaag atctgaaact tatgattaaa
    42541 cttatcgacc attgctggag aaatatcgag gccaagaatg ctatcacagt aaggtgccaa
    42601 atgttcacta atcaagccgg ttccgcatgc aaaatcaagc aaacgaatgg atttagattc
    42661 ccaaaattta tcaacatgag taaattgttc gttaatatct actgaatctt gagtgaattg
    42721 ttcataagag gaggcttgat ccaaatcaac aaccgagtct gatgattgta gtgagagttg
    42781 caaaatcttt tggcttataa tttttgtcac cgccaatgta gtggggttgt catactcatg
    42841 ggccttttcg gcgttaaagt aatttacatt tgagtcagta ctatttgaca tcttcaggac
    42901 ctgaaacggg gtgcgattgg aaagcttggt atacaaagaa ataaacaaat attagtataa
    42961 ttgcgtctaa aaagaacgag actatagctt aatgcctttt tttttaaaaa aaaaaggttt
    43021 ggttattgct aagtatataa atatttaacg gtattttata taattcccaa cgcacctatc
    43081 gatcaaagaa tgttatctga taccttacta ccacttcgct gtaataatta ttttcaagac
    43141 aagagaaatc agaaggcctc tttgaacttt tctcataatt ctttttgtgt ctcaggcgaa
    43201 aagtgttaat attacataca gctactcgtg tatgcaaagg tttgattact gaatatatat
    43261 ctgaaaaatg tgaatttctt tatggaatgt ccgtttgtaa accattgaat gctacaaata
    43321 agtcattctt ttatacccaa ctcatgtact atatttagta tatttcaagg aacggaaagc
    43381 ataattgacg tcgtttacat ttgatctata actcatctac gaccgtagcc cttgacttga
    43441 agttttacaa aatgaaggta acaaaggtaa accttaagca ttatgacatg aaataaaagc
    43501 ggctattacg caaactcctc gatgaaacgt gtttcagaat tgaatttacc cagggccgac
    43561 cagatcaagc tcatagtatg cgatgttgac ggcacattgt tagacggaaa ccatgtattt
    43621 catgaacgaa atcatagagc gttagcatac ttacgaaagc agaagcctga gttaccaatt
    43681 gtactagcga caggccgaca gcgttcatca gttattcata tccgagaacc attggaattg
    43741 gatgcatttc catctatcca cctgaatggt tgcgtggttt acaacaaggg tgaagtcttt
    43801 tctcacgtag gactttcgaa agaattggta cactccatgt ttacaaatgt cttggaagat
    43861 gataccacgg ccatattggc ttatgatcac aataaagtat acccattaaa gaatgactcc
    43921 aagagtgata gtattcggtt tcttaaggaa gttggtgaag ttgtttcatt agagacccca
    43981 agtaaaacta cgttggaacg agttctttcc gacgagctac cagtaacgaa attggtaatt
    44041 tacgaaagga atcttaagcg tttggatgaa attaaggtat ctctactgaa gaatgatcag
    44101 aaagaataca ctattactca aagctttccc tttgcacttg agattattcc ttcttcagcg
    44161 aataaggcaa ctgggttgac aaacatctta acaaaaatat atcctcacat acattttgat
    44221 gaagttctaa gttttggaga tggtgagaac gatgtttgca tgtttgagac tacaggacac
    44281 tccgtcggta tttgcaacgg tatgcctgct gccattcaag cagcaaaata catttcttgt
    44341 tccccaaact atgaaggtgc agttggtgaa atactagagc atatatacga gattcctcca
    44401 tatcactga
//
