# Supplementary material for: A high-quality reference genome for the fission yeast Schizosaccharomyces osmophilus
Source: G3 (Bethesda). 2023 Feb 7;13(4):jkad028. doi: 10.1093/g3journal/jkad028 (PMC10085805; doi:10.1093/g3journal/jkad028)
Supplement: jkad028_Supplementary_Data [file jkad028_supplementary_data.zip › File_S3_G3-2022-403979.gbk]

LOCUS       Exported               45100 bp DNA     linear   UNA 27-NOV-2022
DEFINITION  .
ACCESSION   .
VERSION     .
KEYWORDS    .
SOURCE      Schizosaccharomyces cryophilus
  ORGANISM  Schizosaccharomyces cryophilus
REFERENCE   1  (bases 1 to 45100)
  AUTHORS   Jia G-S., Zhang W-C., Liang Y, Liu X-H., Rhind N, Pidoux 
            A,Brysch-Herzberg M, Du L-L.
  TITLE     A high-quality reference genome for the fission yeast 
            Schizosaccharomyces osmophilus
REFERENCE   2  (bases 1 to 45100)
  AUTHORS   Zhang W-C., Jia G-S., Du L-L.
  TITLE     Direct Submission
  JOURNAL   Submitted (27-NOV-2022) Li-Lin Du's Lab, National Institute of 
            Biological Sciences, 7 Science Park Road, Zhongguancun Life Science 
            Park, Beijing 102206, China
COMMENT     .
FEATURES             Location/Qualifiers
     source          1..45100
                     /mol_type="genomic DNA"
                     /note="color: #ffffff"
                     /note="color: #ffffff"
                     /organism="Schizosaccharomyces cryophilus"
     CDS             join(1..30,256..555)
                     /codon_start=1
                     /label=SPOG_01491
                     /note="This feature has 2 segments:
                     1:   1 ..  30 / #993366
                     2: 256 .. 555 / #993366"
                     /note="This feature has 2 segments:
                     1:   1 ..  30 / #993366
                     2: 256 .. 555 / #993366"
                     /note="This feature has 2 segments:
                        1:   1 ..  30 / #993366
                        2: 256 .. 555 / #993366"
                     /translation="MSAIQNFNTIDPFADTGDDEAQPLNNIHIRIQQRNGRKTLTTVQG
                     LPREFDLKRILRVLKKDFACNGTIVKDDDLGEVIQLQGDQRVNVMQFLTQQLGMQKKNI
                     KIHGF"
     CDS             complement(765..3029)
                     /codon_start=1
                     /label=SPOG_01490
                     /note="color: #993366"
                     /note="color: #993366"
                     /note="color: #993366"
                     /translation="MFLSFILIYLLGGFTFLPLLIVLYLFRPFQPKKNFDENNISTKAY
                     AKSISDSPEKVLIQDWIRLSPTFLNGNSGSVKIHEIEESPDGKVESHALLSDLKIVNED
                     GKTTRYCLKNPKDVYFVKLIDGQLLLHDPLNTHCLLRTLDLEDYHIKIFPSEVSENEAF
                     SNRNAVLLKPTSDKQHPQSSPISLECQNLYLYARSPSKKEDWYFKLLSFSKTCPPLRPT
                     DGPASFDYYSVKNNLDNLSSPDLTWLNAFIGRIYLGIHKSEGFKNTVKHKLSRKLSKIS
                     TPEMMSDIQVTNVDVGESIPIVDNLELVSISEAGELNVSADILYQGDCSFKAETAAKLK
                     LGSKIPSKKVTFSLVIRLRHLSGRVRLLIKPPPSNRIWYGFYEDPKIELHVEPMVLQKQ
                     LSNSYLLNYLRNKLLDLIFDTMVLPHMNDIAFFSDDPCPIKGGLYNSKDSYVNITGKTE
                     DTKNNKKKVESPEPQIDEADRNSIKSHESDVKDFDLAKSLSKDLSDSSDNCESDDESKS
                     TQSQTSIPITNNFTYAMRDDKSIKSIPAERKSIMSRKTRPKFWNDSSQSTISDATKKYG
                     VAAKKSFFQGISEAKSLVKKLQANYTNSSDDEDDNLLKSNLQEPQTKKPALNNTSLEEE
                     KLTGNVNEKESLSVSQNEEKKELLPKNHLSNEYFPCKNGSSQFVDQLQMPDSSGKSMEE
                     PKEQFEGQKNSTHIPHESINGEQLPAKELELNTIRTTSVDCKHKLPRRPLPNDVFNENS
                     K"
     CDS             complement(join(3452..3627,3675..4007,4052..4397))
                     /codon_start=1
                     /locus_tag="SPOG_01489"
                     /product="replication regulator"
                     /label=SPOG_01489
                     /note="This feature has 3 segments:
                     1: 3452 .. 3627 / #993366
                     2: 3675 .. 4007 / #993366
                     3: 4052 .. 4397 / #993366"
                     /note="This feature has 3 segments:
                     1: 3452 .. 3627 / #993366
                     2: 3675 .. 4007 / #993366
                     3: 4052 .. 4397 / #993366"
                     /note="This feature has 3 segments:
                        1: 3452 .. 3627 / #993366
                        2: 3675 .. 4007 / #993366
                        3: 4052 .. 4397 / #993366"
                     /db_xref="GeneID:25035817"
                     /protein_id="XP_013025630.1"
                     /translation="MKYTETNADDLNDELEYQVDTSSNESENEDQADISSHENDTTRES
                     SSTSSETKRNKRKRQREKLKEKKKKKFGSSDQQSGSLIHSPDILSDIVNNQIRLNFKDL
                     SAVELQDRFIKASYIQDTLDFSKERKTENYTDFLLHAFENPNQENVFKKVDANGSPTTL
                     IFCLSALRALDIVKALRKLQTNEFKIAKLFGKHIKLDEHNDYCKKNKIGIAVGTPQRIL
                     QLTNGSLNLQNLKFVVLDYTFTDKKSYNIITNNDCKKPVMEFLTHPVLLQRLTDKQTKI
                     CFY"
     CDS             complement(4687..6675)
                     /codon_start=1
                     /locus_tag="SPOG_01488"
                     /product="rho-type GTPase activating protein Rga7"
                     /label=SPOG_01488
                     /note="color: #993366"
                     /note="color: #993366"
                     /note="color: #993366"
                     /db_xref="GeneID:25035816"
                     /protein_id="XP_013025629.1"
                     /translation="MDTEANAEILKDPKIETILHSELGLSILNDRIKSHLNISKELANF
                     LKKRSVLEEQSAKDLQKIAKSFLETFQDKNPPSTSFPAALIKSLQIHEQLASNSFTQQK
                     ALSTCSDEVLDFYKNCDRKRKSIKEYAKRQENTYLEAVIQMDKSKARFKSAEHDYNHTL
                     DQKNASDNQKKVGFFKPKSNAQLSKLEEEARSKAESAESDMKSKIQNAQTAQQELLLIH
                     RPNYIKQFFSLQREIEAALNCNYLRYSKLCETHTVMNGLLIRPQTPSTKSSGFENALDN
                     FNSNADFRQYVLDTAVRRKNNQNPSDASKTKIVQPPSSYGPANQSSTPPSINISIPSNP
                     THISSQSTSNFNRPMTSHHLQSANRPKSDKQETLPSTANALKPSTPISPISSKTSPSPT
                     KSETHHTNVDQQSATVHESSNTNVTQLPPLTKSPSQTSASTKPPSPDILSSHHANATQK
                     DSPPKILDTSILFGAHLEAILLREHSNVPNIVVQCTSQIETFGLNLQGIYRIPSSAAKV
                     SALRHQFTVEPLTKLNSPKDYGNDIHSLADLLKSFFRELSEPLIPNQHYNDFIEAGNVD
                     DEARRRDAVHRAINDLPDANYSTIRHITIHLAKIKENSDVNKMSTNNLAIIWGPTLLKQ
                     ATIPEISSFSRTIEILIDYCFTIFDYD"
     misc_feature    7133..7509
                     /label=H2 box
                     /note="color: #999999"
                     /note="color: #a6acb3"
                     /note="color: #a6acb3"
     CDS             complement(7469..7822)
                     /codon_start=1
                     /label=Pc
                     /note="color: #993366"
                     /note="color: #993366"
                     /note="color: #993366"
                     /translation="MNPTLKNPVFLPVLTPSNLFKTRKNRNSNHNYKNGFILFRSRIHK
                     LLKSSGDWGGVSAKCSNIWRSLPQNVKSAWSQTAELSQYQDVRKQIATLEKIILTLWHK
                     EHNNYKLHISTVQ"
     CDS             7955..8431
                     /codon_start=1
                     /locus_tag="SPOG_01481"
                     /product="hypothetical protein"
                     /label=Pi
                     /note="color: #993366"
                     /note="color: #993366"
                     /note="color: #993366"
                     /db_xref="GeneID:25035809"
                     /protein_id="XP_013025622.1"
                     /translation="MKELISFLNTLLRKFVTINYERFGFVLEQLKHAYGLLVEVKHVPA
                     KYILECFKILESIKHICNVKIRENVTRNALNFSLPVQVLKPNVLNCIHISNTSGRPLVT
                     SRNTCPDCIKAYLMRWLLLHVDNPYPTPSEYYQLCLETGLTRNQLRNWFSNRRR"
     misc_feature    8573..8632
                     /label=H1 box
                     /note="color: #999999"
                     /note="color: #a6acb3"
                     /note="color: #a6acb3"
     CDS             9556..10173
                     /codon_start=1
                     /locus_tag="SPOG_01487"
                     /product="DNA-3-methyladenine glycosidase Mag2"
                     /label=SPOG_01487
                     /note="color: #993366"
                     /note="color: #993366"
                     /note="color: #993366"
                     /db_xref="GeneID:25035815"
                     /protein_id="XP_013025628.1"
                     /translation="MPQTYKQAEHHISKINSTWDKIVSTVGPCTLQPHPDRQPYEGLIR
                     AITSQKLSSAATEAIIHRLCELYNQTTFPTPQQIVDTDVEKLHSCGFSKLKAEAVHNIA
                     DAAIKKTLPSNDTIAHMSNQDLFDTLSKHKSVKRWTIEMYMIFTLGRLDVMPADDATLR
                     SQISHIFGLDSKPTVQDIEQLTAPCAPYQTIAAWYLWHYPKH"
     CDS             complement(join(10939..11643,11686..12138,12182..12235))
                     /codon_start=1
                     /locus_tag="SPOG_01486"
                     /product="19S proteasome regulatory subunit Rpt6"
                     /label=SPOG_01486
                     /note="This feature has 3 segments:
                     1: 10939 .. 11643 / #993366
                     2: 11686 .. 12138 / #993366
                     3: 12182 .. 12235 / #993366"
                     /note="This feature has 3 segments:
                     1: 10939 .. 11643 / #993366
                     2: 11686 .. 12138 / #993366
                     3: 12182 .. 12235 / #993366"
                     /note="This feature has 3 segments:
                        1: 10939 .. 11643 / #993366
                        2: 11686 .. 12138 / #993366
                        3: 12182 .. 12235 / #993366"
                     /db_xref="GeneID:25035814"
                     /protein_id="XP_013025627.1"
                     /translation="MTEVLTSNVLESNENIVQYYTQKIQNAELNILNKTQNLRRLEAQR
                     NGLNARVRLLREEIQLLQEPGSYVGEVIKTMGKNKVLVKVNPEGKYVVDVSPDVDIKEI
                     KPNIRVALRNDSYQLIKILPNKVDPLISLMMVEKIPDSTYEMVGGLETQIKEIKEVIEL
                     PVKHPELFESLGIPQPKGILLYGPPGTGKTLLARAVAHHTDCKFIRVSGSELVQKYIGE
                     GSRMVRELFVMAREHAPSIIFMDEIDSIGSSRSDTGGGSGDSEVQRTMLELLNQLDGFE
                     GTKNIKVIMATNRIDILDPALLRPGRIDRKIEFPPPSTEARAEILRIHSRSMNLTRGID
                     LKSIAEKMTGGSGAELKGVCTEAGMFALRERRVHVTQEDFELAVVKVLNKGESGEMSLQ
                     KLFK"
     CDS             complement(12590..14569)
                     /codon_start=1
                     /locus_tag="SPOG_01485"
                     /product="urea transporter"
                     /label=SPOG_01485
                     /note="color: #993366"
                     /note="color: #993366"
                     /note="color: #993366"
                     /db_xref="GeneID:25035813"
                     /protein_id="XP_013025626.1"
                     /translation="MVQPTLSASVGYGIVVGLGLGFTVLMISVSWVLKKYNRENQTSEH
                     FNTASHSVKTGLVASAVVSSWTWASTLLTSAQKTYQYGVSGAFWYASGACVQILLFTVL
                     AIELKRKAPNAHTFLEVVRVRCGPVAHSVFIFFAYVTNILVMAMLLCGGSATIASVTGM
                     NTVAACFLLPVGVIIYTIFGGIKATFLTDYIHTIIILVILIMFSLTAYSAGDKIGSPGK
                     LYDMLKAAGNSHPVEGNAEGSYLTMRSREGAIFFIINLAGNFGTVFVDNGYWQKAIAAN
                     PASALPGYILGGLSWFAIPWLAATTTGLVCIALEGMPYFPTYPNRMSDLEVSQGLALPY
                     AAIALMGKTGANATVLLIFMAVTSAASAELIAVSSIFTYDIYKQYIRRNASNKELLYTG
                     HVALITFGFTMSAFATGLYYGKVSMGYLYLLMGVLVCPAVIPATCVMLSTRASKLAITL
                     SPVLGLISSVVCWLVVASAQGSGKLTIDTTGANNPMLAGNVVGLLSPVVYLIVLSFLKP
                     EKYNFKELLDKFEMHYDSEEEKILQKKKLNRASIISKIAATAVAGVFIILWPWPMYGSK
                     YIFSKRFFTGWVVVGLIWIFFTVFSVGIFPLWEGRNDIYHIVKRMIVSAFGAKIIESED
                     IGEVAGIDIKGEEKKEKEKSFIDI"
     CDS             15061..15501
                     /codon_start=1
                     /locus_tag="SPOG_01484"
                     /product="hypothetical protein"
                     /label=SPOG_01484
                     /note="color: #993366"
                     /note="color: #993366"
                     /note="color: #993366"
                     /db_xref="GeneID:25035812"
                     /protein_id="XP_013025625.1"
                     /translation="MHKFQFFGFFKMDFPAEADRDLIDSFFWNNEVSDGLRQQMMDIQK
                     HHSYNKRLWDEINRMRLELDETRKLLKTQESQMQLDYEEYEKELDILRTKLEDFSSEKL
                     ESRISLKLKQHQDALSLLRKKLTSQEISASDYASSVLQSLNH"
     CDS             complement(join(15770..15793,15835..16140))
                     /codon_start=1
                     /locus_tag="SPOG_01483"
                     /product="ribosomal protein A4"
                     /label=SPOG_01483
                     /note="This feature has 2 segments:
                     1: 15770 .. 15793 / #993366
                     2: 15835 .. 16140 / #993366"
                     /note="This feature has 2 segments:
                     1: 15770 .. 15793 / #993366
                     2: 15835 .. 16140 / #993366"
                     /note="This feature has 2 segments:
                        1: 15770 .. 15793 / #993366
                        2: 15835 .. 16140 / #993366"
                     /db_xref="GeneID:25035811"
                     /protein_id="XP_013025624.1"
                     /translation="MKYLAAYLLLTVGGKQSPSASDVETVLSTVGIEAEKERVECLLKE
                     LEGKNLEELIAAGNEKLATVPSGGGAAAAAPAAGAPGASATEEAKPEAPAEEESDEDMG
                     FGLFD"
     misc_feature    17293..17902
                     /label=IR-L
                     /note="color: #999999; direction: RIGHT"
                     /note="color: #a6acb3"
                     /note="color: #a6acb3; direction: RIGHT"
     mobile_element  complement(21321..21728)
                     /mobile_element_type="retrotransposon"
                     /label=cryo_MAT_LTR1
                     /note="color: #999999; direction: LEFT"
                     /note="color: #a6acb3; direction: LEFT"
                     /note="color: #a6acb3; direction: LEFT"
     mobile_element  complement(21729..22781)
                     /mobile_element_type="retrotransposon"
                     /label=cryo_MAT_INT1
                     /note="color: #999999; direction: LEFT"
                     /note="color: #a6acb3; direction: LEFT"
                     /note="color: #a6acb3; direction: LEFT"
     mobile_element  complement(22790..25771)
                     /mobile_element_type="retrotransposon"
                     /label=cryo_MAT_INT2
                     /note="color: #999999; direction: LEFT"
                     /note="color: #a6acb3; direction: LEFT"
                     /note="color: #a6acb3; direction: LEFT"
     mobile_element  complement(25772..25832)
                     /mobile_element_type="retrotransposon"
                     /label=cryo_MAT_LTR2
                     /note="color: #999999; direction: LEFT"
                     /note="color: #a6acb3; direction: LEFT"
                     /note="color: #a6acb3; direction: LEFT"
     mobile_element  complement(25838..26002)
                     /mobile_element_type="retrotransposon"
                     /label=cryo_MAT_LTR3
                     /note="color: #999999; direction: LEFT"
                     /note="color: #a6acb3; direction: LEFT"
                     /note="color: #a6acb3; direction: LEFT"
     mobile_element  complement(26211..29548)
                     /mobile_element_type="retrotransposon"
                     /label=cryo_MAT_INT3
                     /note="color: #999999; direction: LEFT"
                     /note="color: #a6acb3; direction: LEFT"
                     /note="color: #a6acb3; direction: LEFT"
     mobile_element  complement(29575..29836)
                     /mobile_element_type="retrotransposon"
                     /label=cryo_MAT_INT4
                     /note="color: #999999; direction: LEFT"
                     /note="color: #a6acb3; direction: LEFT"
                     /note="color: #a6acb3; direction: LEFT"
     misc_feature    31730..31864
                     /label=H3 box
                     /note="color: #999999"
                     /note="color: #a6acb3"
                     /note="color: #a6acb3"
     misc_feature    complement(31752..31759)
                     /label=Atf1-binding site 1 (s1)
                     /note="color: #a6acb3; direction: LEFT"
     misc_feature    31865..32241
                     /label=H2 box
                     /note="color: #999999"
                     /note="color: #a6acb3"
                     /note="color: #a6acb3"
     CDS             complement(32201..32356)
                     /codon_start=1
                     /label=Mi
                     /note="color: #993366"
                     /note="color: #993366"
                     /note="color: #993366"
                     /translation="METSELLEIYKICDAIQLKLSSLTLANKTKINLRKKKQKHNNYKL
                     HISTVQ"
     CDS             32487..33026
                     /codon_start=1
                     /product="mating-type m-specific polypeptide mc"
                     /label=Mc
                     /note="color: #993366"
                     /note="color: #993366"
                     /note="color: #993366"
                     /translation="MQMNSTLPQMSSGISDPEWKLKKYLTKDALKSIEDGRGAAYFVPE
                     GYTPLLVPMSQTCLFDSYGLAQTPQLSSYKLENCRVPGYIMKNIRKQNMPPRAPRPPNA
                     FILYRKEKQSLLSETNPGMTNAEVSKLVGQLWKEESKEVKMKYFKMSECYKTEHEKLYP
                     NYKYQPRTRKSKNYLK"
     misc_feature    33354..33413
                     /label=H1 box
                     /note="color: #999999"
                     /note="color: #a6acb3"
                     /note="color: #a6acb3"
     misc_feature    34010..34069
                     /label=H1 box
                     /note="color: #999999"
                     /note="color: #a6acb3"
                     /note="color: #a6acb3"
     CDS             complement(34211..34687)
                     /codon_start=1
                     /locus_tag="SPOG_01481"
                     /product="hypothetical protein"
                     /label=Pi
                     /note="color: #993366"
                     /note="color: #993366"
                     /note="color: #993366"
                     /db_xref="GeneID:25035809"
                     /protein_id="XP_013025622.1"
                     /translation="MKELISFLNTLLRKFVTINYERFGFVLEQLKHAYGLLVEVKHVPA
                     KYILECFKILESIKHICNVKIRENVTRNALNFSLPVQVLKPNVLNCIHISNTSGRPLVT
                     SRNTCPDCIKAYLMRWLLLHVDNPYPTPSEYYQLCLETGLTRNQLRNWFSNRRR"
     CDS             34820..35173
                     /codon_start=1
                     /label=Pc
                     /note="color: #993366"
                     /note="color: #993366"
                     /note="color: #993366"
                     /translation="MNPTLKNPVFLPVLTPSNLFKTRKNRNSNHNYKNGFILFRSRIHK
                     LLKSSGDWGGVSAKCSNIWRSLPQNVKSAWSQTAELSQYQDVRKQIATLEKIILTLWHK
                     EHNNYKLHISTVQ"
     misc_feature    35133..35509
                     /label=H2 box
                     /note="color: #999999"
                     /note="color: #a6acb3"
                     /note="color: #a6acb3"
     misc_feature    35510..35644
                     /label=H3 box
                     /note="color: #999999"
                     /note="color: #a6acb3"
                     /note="color: #a6acb3"
     misc_feature    35615..35622
                     /label=Atf1-binding site 2 (s2)
                     /note="color: #a6acb3; direction: RIGHT"
     misc_feature    complement(41976..42585)
                     /label=IR-R
                     /note="color: #999999; direction: LEFT"
                     /note="color: #a6acb3; direction: LEFT"
                     /note="color: #a6acb3; direction: LEFT"
     CDS             complement(42788..43648)
                     /codon_start=1
                     /locus_tag="SPOG_01478"
                     /product="hexaprenyldihydroxybenzoate methyltransferase"
                     /label=SPOG_01478
                     /note="color: #993366"
                     /note="color: #993366"
                     /note="color: #993366"
                     /db_xref="GeneID:25035807"
                     /protein_id="XP_013025620.1"
                     /translation="MPNLTDLNVTYFNAKKAHEYDNPSTLAVTKIVAGKILQLPTGSAS
                     RVVETDKNLYEQYSEDSVDLNEAFTKVDKFWESKSISLLDFACGTGLISENLAPYCESI
                     LGLDISQAMVDKFNHKFQTLNVPIEKAHAEHVDLRSETEPSDRVVGKYDVAVCSMAYHH
                     MTDVDFITKKLKDCLKSSGRLYVVDFLKGAGSFHENMPAEFCTEHGIGHPNGFTQQELI
                     QCFEIAGFEDVVVSDGFQIKVWVDEEKYHKSTSNPNPEVKQLTKDKVVYAVKIGLIIAS
                     GRKPQ"
     CDS             44213..45100
                     /codon_start=1
                     /locus_tag="SPOG_01477"
                     /product="haloacid dehalogenase-like hydrolase"
                     /label=SPOG_01477
                     /note="color: #993366"
                     /note="color: #993366"
                     /note="color: #993366"
                     /db_xref="GeneID:25035806"
                     /protein_id="XP_013025619.1"
                     /translation="MESESEWNLPNADQIKLIACDVDGTLLDANNKFHKRNHRALQYLR
                     KRYPELPIVLATGRQRSSVNSIREPLELDVFPCIHLNGCVIYNKGEILSQVGLSKELVY
                     SIFSDVKEYETTAILLYDHNKVYLLKNDFESGSIKFAQDAGEDIDLAKPVDTILEQVIS
                     NKLPVTKLAIYERNPERFNEIRMQLLKDNQKEYTLTQSMSFVLEVIPSSVNKATGLTNI
                     LTKVYPNIHPNEVLSFGDAQNDACMFDITGYSVAICNGMPAAIKAAKYISRLPNHEGAV
                     GEVLERIYRIPPNH"
ORIGIN
        1 atgtctgcta ttcaaaactt caatacaatt ggtaagttga aaagctttaa agaggaaagc
       61 ttttgagagg attagcaaga agaacgagca tatgtataaa gcgtgtcgta actgtcgtat
      121 cgtttgtaga acggcttgtg atttgtttgg atacgtttac gttcattctg ttttccttat
      181 ttctgtgttg ctggtccttg aatcgatgct ttaattgaaa taatgtatac atgacaagaa
      241 ttctaactta ttttagatcc ttttgctgac actggtgatg atgaagctca gcctctgaat
      301 aacattcata ttcgtatcca gcagagaaat ggtcgtaaaa cattaactac tgtccaaggt
      361 cttcctcgtg aatttgactt gaagcgtatc ttgcgtgttt taaagaagga ctttgcttgt
      421 aacggcacta tcgttaaaga cgacgatttg ggtgaagtta ttcagcttca aggtgatcaa
      481 cgtgtcaatg ttatgcagtt tttgactcaa caacttggca tgcaaaaaaa gaacataaag
      541 atccacggtt tttaaatgtc ttttattttg gtgatacgtc cctctttact agtttttttt
      601 ttagctaagg ataaatgtaa tgagtggcgt ctgcctatgt ataaatgttt tactgtctgt
      661 gaaagtttta gcatctaatc aactatatgt tggtagttcc gtttggcata catactatgt
      721 cttctctgta gtatatcagt tattatttaa tatggactca taaattattt actattctca
      781 ttgaaaacat cattaggaag aggtcgacga ggtagcttat gtttacaatc aacagacgta
      841 gttctgatgg tgtttagttc taactctttc gccggtagct gttcaccatt tattgattca
      901 tgtgggatgt gggtagagtt cttttgtcct tcaaactgtt cttttggttc ttccattgat
      961 ttgccgctgg aatcaggcat ctgtaattgg tccacaaatt gtgaactccc atttttacaa
     1021 ggaaagtatt cattagacaa atgattcttt ggtagtaatt cttttttttc ttcattttgg
     1081 gagacgctaa ggctttcttt ttcatttaca tttcctgtta acttttcctc ctctaatgaa
     1141 gtattgttaa gtgcaggttt tttcgtttga ggttcttgca agtttgattt taataaatta
     1201 tcatcctcat catcagaaga attcgtatag ttagcttgaa gtttcttcac caatgacttc
     1261 gcttctgata ttccttgaaa aaaagacttt tttgcggcaa ctccatactt tttagtggca
     1321 tcggatatag tagattgaga agaatcattc caaaactttg gtcttgtttt tcgggacatt
     1381 atgctttttc tttcagcagg gattgacttt atagatttat catccctcat tgcataggta
     1441 aaattattag tgataggtat agacgtttgt gattgagtgc tttttgactc atcatctgat
     1501 tcacagttat cggagctatc actgagatct ttacttaaag atttagccaa gtcaaaatct
     1561 ttaacgtcag attcgtgaga tttgatggag ttgcggtctg cttcatctat ttgtggctca
     1621 ggagattcaa cttttttctt gttatttttg gtgtcttctg tttttcctgt tatattaaca
     1681 tatgaatctt tggagttgta taaacctccc tttatagggc aagggtcatc agagaaaaag
     1741 gcaatatcat tcatatgagg aagaaccatg gtgtcaaata tcagatccaa taatttattt
     1801 cgtaaatagt tcagtaagta actgttacta agttgcttct gcaataccat aggttctaca
     1861 tggagttcaa ttttaggatc ctcataaaaa ccgtaccaaa ttctgtttga cggaggtggt
     1921 ttgattagaa gacggactct tccagacaaa tgccttagac gaataaccaa tgagaatgtt
     1981 acttttttag aaggaatttt tgatccaagc tttagcttcg cagccgtctc agctttgaaa
     2041 ctacagtcac cctggtatag tatgtctgcg gatacattga gctctcctgc ttctgaaatc
     2101 gagacaagct ctaagttgtc tacaatagga atggattcac caacatcaac gttggtaacc
     2161 tgaatgtcag acatcatttc cggcgtactt attttcgaca gtttgcggga tagtttgtgc
     2221 ttgacggtat ttttgaaacc ttcagattta tgtattccta aatagatcct tccaatgaat
     2281 gcgtttagcc aggttagatc aggagaagaa agattatcga ggttgttttt gacagagtaa
     2341 tagtcaaaac tagcaggacc gtcagttggt ctaagagggg ggcaagtttt cgagaaggag
     2401 agaagtttga aataccaatc ttcctttttc gacggacttc ttgcatagag atacaagttt
     2461 tgacattcta aacttattgg gcttgactga ggatgctgct tatctgaagt aggctttagt
     2521 aaaaccgcgt ttcgattgct aaatgcttca ttctcggaaa cttcagaagg aaatattttt
     2581 atatgatagt cctctagatc tagtgtacgc agtaaacaat gagtgtttag tgggtcgtgt
     2641 agtaaaagtt gaccatcgat cagttttaca aaataaacgt ctttcgggtt ctttaaacag
     2701 tatcgagtcg ttttaccatc ttcatttaca atctttagat ccgaaagaag ggcatgagac
     2761 tctacttttc cgtcaggaga ctcttcaatt tcatgaattt tgaccgagcc actgttacca
     2821 ttaaggaatg ttggagacaa cctaatccaa tcttgaatta agaccttttc aggagaatca
     2881 gaaatagatt ttgcataagc ctttgtagaa atattgtttt cgtcaaagtt ctttttaggt
     2941 tgaaacggcc tgaataggta caagacgatc aacaaaggca agaaagtaaa tccacctaat
     3001 aaataaataa gaatgaatga aagaaacata attgtagtaa ctaacgctgt aaggaaacag
     3061 ccaaaatgaa agcaagtttg gttatattag gagacgtttg ttataaatat gccaattaga
     3121 aaagatgcag aacaaataaa tattcgtgaa aggattaagg gcttatgtag gtctcgtata
     3181 agctcaaaaa ttcatttatt tagcagttga gcaagaggtg tgttggttag agttacgtat
     3241 tgtttgttaa caggctccta gttataggag gcgtaaatat aaaaatgttt ttaccaatgc
     3301 taaaaaatac acaagaatta ccaacaaaaa aacctatgta tatatataaa ttcaaagtga
     3361 gaaaaggatc tctttatgct atttgatgcc tgtatattaa acagtctata taataaacca
     3421 aaaacccata aaaataaaag agaaaaaata actagtaaaa acatattttt gtctgtttgt
     3481 cggttaaacg ttgaagtagt acgggatgcg tgagaaattc cataactggt tttttacaat
     3541 cattgtttgt gataatgttg tatgattttt tgtctgtaaa tgtatagtcg agtacaacaa
     3601 attttaagtt ctgaaggttt aggcttccta gttcaatgtt agttaggaat aagttaaaag
     3661 gtttaggtac ataccgtttg tcaattgtag tatacgttga ggggttccaa ctgcgatgcc
     3721 gattttgttt tttttgcagt aatcattgtg ttcgtcgagt ttgatatgct ttccaaaaag
     3781 ttttgcaatt ttgaattcat ttgtttgtag ttttcgaaga gccttgacga tatcaagagc
     3841 tcgtaaagca gaaagacaga agattaaagt agtaggacta ccgtttgcgt caactttttt
     3901 gaacacattt tcttgattcg gattttcgaa tgcatggagt aaaaagtctg tatagttctc
     3961 agtctttctt tctttggaaa agtcaagggt atcttgaatg taggaagctt gttaatttgt
     4021 tagtaaaata tttttgagta ggacaagtta cctttgataa atctatcttg cagttcgaca
     4081 gcagacaaat ccttaaaatt caaccgaatc tgattattga caatgtctga gagaatgtcc
     4141 ggagagtgta taagagaacc actttgctgg tcagatgaac caaatttttt ctttttcttt
     4201 tcttttaatt tttcacgttg acgtttacgc ttattccttt ttgtttcaga ggatgtagag
     4261 gaggattcac gagtagtgtc attttcatgt gaagaaatgt cggcttggtc ttcattctcc
     4321 gactcatttg aagaagtatc aacttggtat tctaattcat catttaaatc gtccgcatta
     4381 gtttccgtat acttcatcct ttagtgcagt tgaggttgtt agaagggaat tatgtaaagg
     4441 ttgggttgaa gaaaatttga gaaacagaaa agtatcaatg agctaaattc atggactagt
     4501 acaagaggaa attgcaatgt aaaaaaagaa aaagtaagat ttgttttgat gaaaaagaaa
     4561 aataatatat ttaaagtaat agagaggaaa tcgtaattac ttctttaaaa gaataaagtg
     4621 aatatggtga gtaaagaatt aaaaaaggaa gcggatttac caaaatatta agtttttgtt
     4681 aacttgttag tcatagtcaa agatagtgaa acagtagtct atgaggatct caatagtacg
     4741 agagaaactg cttatttctg ggatggtagc ttgttttagt aaggttggac cccaaattat
     4801 agccagattg ttggtagaca ttttgttgac atcgctgttt tctttgattt ttgccaaatg
     4861 aattgtaata tgtctaatgg ttgagtagtt ggcatcaggc aagtcattaa tcgcacgatg
     4921 cacagcgtct ctccgacgag cttcgtcgtc aacattcccg gcttctataa agtcgttgta
     4981 atgttgattt ggaatgagag gttcagatag ttcacggaaa aaggatttga ggagatctgc
     5041 gagagagtga atgtcatttc cgtaatcctt aggggaattt agtttcgtga gtggttcaac
     5101 tgtgaactga tgacgaaggg ctgaaacctt tgcagccgaa ctgggaatgc ggtagatacc
     5161 ttggagatta agaccgaaag tttcgatttg agaggtacat tgaacaacaa tgttagggac
     5221 attggaatgt tcgcgtagaa gaatggcttc aagatgagca ccaaagagaa tggatgtgtc
     5281 cagtatttta ggaggtgagt ccttttgagt agcattagca tgatgagacg aaaggatatc
     5341 aggagaagga ggtttcgttg aagcagaagt ctgtgatggt gacttagtta agggcggtaa
     5401 ttgagtaacg ttggtattcg aggattcgtg aaccgtagca ctttgttgat caacgttggt
     5461 atggtgggtt tctgatttcg tgggtgaggg ggaggttttt gaagagatcg gagaaatagg
     5521 tgtagatggt ttcagtgcgt tcgcagtgga tggtagtgtt tcttgtttat ccgattttgg
     5581 gcggttagcg gattgaagat ggtgagaagt catcggacga ttaaagttgg aagtggattg
     5641 ggaggaaatg tgggtcggat tagagggaat agaaatgtta atagagggtg gtgtagagga
     5701 ttggttagcg ggaccataag agcttggcgg ttggacgatt ttcgtttttg atgcgtctga
     5761 agggttttgg ttattctttc ggcgaacagc agtatcaagg acgtattggc ggaagtcagc
     5821 attcgagttg aagttgtcaa gggcgttttc aaagccagag cttttcgtgg atggtgtttg
     5881 cggacgaatt aagagaccgt tcatcacagt gtgagtttcg cataattttg aataacgaag
     5941 gtaattacag tttaaagcag cctctatttc tcgttgcaaa ctgaaaaact gttttatata
     6001 attgggacgg tggataagca ggagctcttg ttgagcagtt tgagcatttt gaatttttga
     6061 cttcatgtct gactctgcag attcagcctt tgatcgagcc tcttcttcaa gtttcgatag
     6121 ttgtgcattc gatttgggtt tgaagaaacc aactttcttt tgattgtcgc tggcgttctt
     6181 ttggtcaagt gtatgattat agtcgtgttc agcgcttttg aaacgggcct tcgatttgtc
     6241 catttgaata acagcttcta agtacgtatt ttcttgtcgt ttggcatatt ctttaattga
     6301 ttttcgttta cgatcacaat ttttgtaaaa gtccagtacc tcatccgaac atgttgaaag
     6361 agctttttgc tgagtgaagg agttggaggc tagttgttcg tgaatctgaa gagattttat
     6421 aagagcagcc ggaaaagaag ttgatggagg gtttttgtct tgaaaagttt caagaaacga
     6481 cttagcgatt ttttgaagat cctttgcgga ttgttcttca agaactgatc tcttttttag
     6541 aaaattggcc agttctttag aaatgtttaa atgggacttt atgcggtcat tgaggattga
     6601 gaggccgagt tcactgtgta ggatggtttc tattttaggg tctttcaaaa tttcagcatt
     6661 ggcttccgta tccatgataa atgaatagga gtatgtgaaa tgatggtagt tgaagtttgt
     6721 agacacagac agagggtgga gtagcggagt gtagtaaaga actagagagg gaggggaaga
     6781 gtatgtagaa gatgcgtaga acgatgagag agagatgtag tgatgggtgg tatttggcag
     6841 tttaaagtat cagtacagat catgctaaag aaaaaagcga agctctctgg cgtttctaaa
     6901 gttagtgcca tacccacgat gagtggggtg ttagactatg tggggtacgt tagtagatgg
     6961 aaccgatcag gaagttgaag agattaaggg cataggtaga tgaaagtgaa aagggagtaa
     7021 aaaaacgcgt tggaaatatt catggtgcat gggtagatga ttattattgc tttacttttg
     7081 gttttctttt tgaaatgacg cgtaaatcaa agctaaacaa cgtgaaagag gatacataat
     7141 attccaacct atgtaaaaga cttcaaaaaa ttcaagaatt agaaagaagc tcaaaaggta
     7201 gaaaaagata tataaaaaga tataaagaga tataaatagt gcattcaatt gattatgaca
     7261 aatgggataa aatctgaact gacagtatgc tgctatgaca gtcaacttgt catcaagtag
     7321 atggaccaaa taaagtcgga taacaattca tagaacttga taaatataca attagaagtc
     7381 ttttatagtt tagattgtag ggactggaat aacataattt ttctgtatgc acagcatcca
     7441 acctaatagc cagaaacgcc ttccaaattt actgaaccgt gcttatatgt agtttatagt
     7501 tgttgtgttc tttatgccag agggtaagga tgattttttc taacgttgct atttgtttcc
     7561 gcacgtcctg atattgactt aattctgctg tttgtgacca tgctgattta acattctgag
     7621 gtaatgaacg ccatatattt gagcatttag cagatacacc gccccagtct cctgatgatt
     7681 ttaaaagttt gtgaatgcgg ctccgaaata aaataaaacc gttcttgtaa ttgtgattag
     7741 aattccgatt ttttcttgtc ttaaataagt tagaaggagt tagaactggt aagaacactg
     7801 ggttttttag tgttggattc atattaaata gtttgtagat gggtgggttc cctggcccct
     7861 ttatagctgt atggtgcctc cttttctttg ttctctgtaa cttaggttac ccaaacatct
     7921 gctactgaaa gctagaatta atacaattga caatatgaaa gaattgatct cttttttaaa
     7981 tactttactg cgaaaatttg ttacaatcaa ttatgaaaga tttggatttg tattagaaca
     8041 attaaaacac gcgtacggac tacttgttga ggttaaacac gtcccggcaa agtatattct
     8101 tgaatgcttt aaaatattgg aatcaattaa acacatctgc aatgttaaaa tacgcgaaaa
     8161 tgttacacga aacgctctaa acttcagttt acctgttcaa gttcttaaac caaatgtact
     8221 gaattgcatt cacataagta acacgagtgg acgtccatta gtgacatcta gaaacacctg
     8281 tccagactgt attaaggctt atttgatgcg ctggctatta cttcatgttg ataatcctta
     8341 tcctacacct tcagaatact accaattatg ccttgaaacc ggtttaacga gaaaccaatt
     8401 gcgtaattgg ttttccaacc gacgacgtta gctaacacca atactgcaag aatagacagt
     8461 aatatacccg ttttttttta aatctttgta catacaatta tacagtagct ctattaagcc
     8521 gattctatta gattttctcg tccaattttt tgcttgtttg ggaatcaaaa attttttttt
     8581 cggaaaacaa atgtataggc tttctctatt gttttatgtc gttcgtttcc atgtatttat
     8641 ttgtctatcg ctctgttcta cttcttcccc tctctttccc ttttctttgt tcttactttc
     8701 cgcaccctct ccctctaacg aacttctgct ccgctgcgct acgcactccc tcctccatgt
     8761 tacctcccac cctctcctcg ctcactactc taccttgttt tctccatact acttgtttac
     8821 accccatctc gtcccacact cacaaaccac catcatccac ttcctttatt ctttactacc
     8881 aacactatga ctttcccaat aatatttttt gcacatttct aactcatctc attcaaacac
     8941 ctcttctctt gcatttcccc ttcctgactt caactgccca tccgtatcct gctatttttt
     9001 cccactgcac atcaccctcc tccttacatc caactcttcc actcacacct accttctatc
     9061 ttacttctac cattcacaca tttctctctc acctcccacc ctcaatccag tcatactcct
     9121 ttctactaca ccctaccctt tctccctctc tacactatcc tttaatccat attaagtctc
     9181 gctacttcct tcatatacta acctcctctt cactatacct ccttactcgc ctcgtactcc
     9241 ccttctactt acccaatccc ccacttctcc gatcacccac atcaaacgaa actataatta
     9301 gtctaaacac tttcactacc ctcaccaatt acaatacttt tacacgtctc acacaacatt
     9361 aaattacata taatcaaatt cctctatcac gcctactttc gtatttgatg caatagaaat
     9421 acattcttaa ctatcctcac cacaatctcc aaactcattc cttatactcc atgtgtgtaa
     9481 tgatgacaaa catgttcaac tccttccaac ctgcctacat taccccaaac tcacactcta
     9541 ctgttcttat caagtatgcc gcaaacctac aaacaagccg aacatcacat aagcaaaatt
     9601 aattctacct gggataaaat tgtatccacc gtcggtccct gtacactaca acctcatccc
     9661 gacagacaac catacgaagg tctcattcgc gccatcacat cgcagaaact ctcctctgca
     9721 gctacagaag ctataattca cagattatgt gaactataca atcaaaccac atttccaact
     9781 ccacagcaaa tcgtagacac tgacgtcgaa aaactacact cttgcggttt ctcaaaacta
     9841 aaagctgaag ccgttcacaa cattgccgat gccgctatta aaaaaactct accatcgaat
     9901 gatacaatag cccatatgtc taaccaagac ctctttgata cactaagcaa acataaaagt
     9961 gtcaaaaggt ggacaattga aatgtacatg atattcactc taggacgctt agacgttatg
    10021 ccagccgatg atgctactct acgatcacaa atttcacaca tttttggtct cgatagtaaa
    10081 cctacagttc aagacatcga acaacttact gctccttgcg ctccctacca aacaattgca
    10141 gcttggtact tatggcatta cccaaaacat tgagaaacta aacaccacta ttaataattt
    10201 atcatgtagt ttcattcgca aattatttac tatgccttct atatattaca tcttgatcct
    10261 tgtacatatc aacccttcaa aacaaatatg aaaatggtat tcgacttgac atttattaaa
    10321 aataaacctc tattcataaa ctcctaggcc taaacgtgtt ttaactctac ataacggagt
    10381 tcgttacact tctttaccta cacccaaata ggactgcttt ttatttcaag gctataaatg
    10441 acactaacta ccttctatgt tctatacaaa accaagtttt gcctactgtt atttcgctta
    10501 tataaaacga ataacggttt actacatgct tggaagaaaa atagtcgact ccaccctgga
    10561 tattctttat ttatgagttt tcaggactaa atcaccgact aaaatctttt catttataat
    10621 aactatgtat ataaatctaa aaatatttcc ttcatataat attaattccg taatcttaat
    10681 aaccacaaaa ataattacaa aattaagcca ctacattctt aatttccttt cgaatatgta
    10741 cactcaacta cctacttccc ataccagaaa tggaagtctt tatcacctta atttacctta
    10801 tacaaatcct ttcttttaaa ataataaaga ataattattt ctcttcttaa aggtccatat
    10861 taaccattac attactacat tctgtcatct attcaagata taagaatcat aatattcatt
    10921 cataaattcg actacaaatt acttgaataa tttttgtaaa ctcatttctc cagattcgcc
    10981 cttgttcaga acctttacga cagcaagttc gaaatcttct tgagtaacat gcacacggcg
    11041 ttcacgtaaa gcaaacatac cagcttctgt acaaacacct ttcaactcgg caccactgcc
    11101 tccagtcatc ttctctgcaa tactcttcag gtcaattcct cgagtcaagt tcatagaacg
    11161 agaatgaatt ctcaaaatct cagcacgagc ttcagtagat ggaggaggga attcaatttt
    11221 acgatcaata cgtccaggtc tcaacagagc tggatctaga atatcaatac gattcgtagc
    11281 cataattact ttaatattct ttgtcccttc aaaaccatca agctggttta acagttcaag
    11341 catcgttctt tgaacttcac tgtcaccgct accgcctcca gtatcagacc gtgacgagcc
    11401 aatggagtca atttcatcca taaaaataat agacggagca tgctccctag ccataacgaa
    11461 aagttcacga accatacgac taccttcacc aatgtacttc tgtactaatt cggaaccact
    11521 cacacgaata aacttgcaat cagtatgatg tgctacggct ctagcaagta aagtctttcc
    11581 tgtacctgga ggtccataca ataaaatacc tttaggttgt ggaataccca agctctcaaa
    11641 caactaccat attagctttc aaatcgtccc actctgctca cttacctctg gatgtttcac
    11701 aggtaactca atcacttcct ttatttcttt gatttgtgtt tctaaaccac caaccatttc
    11761 gtaagtggag tctgggattt tctcaaccat catcaaagaa atcaaaggat ccactttatt
    11821 aggaaggatt ttaatcaact ggtatgagtc gtttcttaag gcaacacgga tattaggctt
    11881 gatttctttg atatcgacat caggactaac atcaacgaca tattttcctt caggattcac
    11941 ctttacaagc accttgtttt tacccatcgt tttaatcact tctccaacat aacttccagg
    12001 ctcttgaaga agctgaattt cttctctcag aagacgaact ctagcgttca atccatttct
    12061 ttgggcttct aatcgtcgaa gattttgagt tttgttaaga atattcaatt ctgcattttg
    12121 gattttttgt gtataatact aagacgcaag ttagaaatca ttcaaactaa atactactta
    12181 cttgtactat gttttcattg ctttccagga cattggaagt cagaacttcc gtcatttttc
    12241 tatatgccac ttaattgttg tggtgtgtag agattaagtg aaggtctacg tttatagaat
    12301 tttccatact ccctactcac tacgctacca cgcgctattt gccccgaggt tactcatact
    12361 ctctattata atactcaaaa gtacgaatat actcgaatac tcaacaacct ctgtttgaat
    12421 ctatttcatt ctaatagcac gactatttgt aaacatcatt tctgaatcaa acaactcatg
    12481 ttcacaaaaa tataagaaat tataaggaaa atttttaata taaacataaa ttcatatctt
    12541 caacatttct ttcaatagtt cctatcaact tgtttttaca atttcaaagt taaatatcaa
    12601 taaacgactt ctctttctct tttttttcct cccctttaat atcgatgcca gcaacttctc
    12661 caatatcttc actttcaata attttggctc caaacgctga cacgatcatt cttttcacaa
    12721 tgtgataaat atcgtttcgt ccttcccata aggggaatat tccaactgaa aacaccgtaa
    12781 aaaaaatcca aatcaatcct accacaaccc atccagtaaa gaaccgcttt gaaaatatat
    12841 actttgaccc atacatcggc caaggccaca gaatgatgaa cactccggca acggcggttg
    12901 cagcaatctt tgatattata cttgcacggt taagtttttt cttttgcaga atcttttctt
    12961 cttcggaatc atagtgcatc tcaaacttat ctagtagttc cttaaaatta tacttttcgg
    13021 gctttaagaa ggacaaaaca attaaatata ccacgggact caaaagtccg acaacattac
    13081 ccgctagcat aggattattc gctcctgtcg tatcaatcgt taatttacct gaaccttgcg
    13141 cacttgcgac cacaagccaa caaacaacac tggaaataag gcctaatacg ggcgaaagag
    13201 taattgctag tttagaagct cgtgtagata gcataacgca cgttgcaggg atgactgcag
    13261 gacatactaa tactcccatc aacaggtaca aataacccat tgatactttt ccatagtata
    13321 atccagttgc aaaagccgac attgtaaatc caaatgttat taatgcgaca tgcccagtat
    13381 acagtaattc tttgttgctg gcgttgcgtc ttatatattg tttgtatata tcataagtaa
    13441 aaatagatga aacagcgatt aattctgctg aagctgcaga tgttacggcc ataaatataa
    13501 gcagtacagt agcgttagca cctgttttac ccattaaagc aatggctgca tagggtaaag
    13561 ctagtccttg actgacttct aaatcactca tacgatttgg gtatgtaggg aaataaggca
    13621 taccttcaag tgcaatgcat acaagaccag ttgtagtagc agctaaccaa ggaattgcaa
    13681 accaggaaag accccctaaa atatagccag gcagtgcaga agcagggttt gccgcgatag
    13741 ctttttgcca atacccgtta tctacaaaca cggtaccaaa attaccagca aggttaatta
    13801 tgaagaaaat agctccttct cgacttctca tagtgaggta acttccttcg gcatttcctt
    13861 ccacaggatg agaattccct gcggctttta acatatcgta aagtttacct ggtgaaccaa
    13921 ttttatcacc agctgaatac gctgtcaaac taaacatgat caaaatcacc aaaataataa
    13981 tcgtatgaat ataatctgta aggaaagtag ccttaattcc tccaaaaata gtatatatta
    14041 tgactcctac tggaagtaga aagcacgcag ccacagtatt cattccagtc acggaagcaa
    14101 ttgtggccga tccaccgcat aacagcatag ccattacaag gatgttggta acataagcga
    14161 aaaaaataaa aacactgtgt gctacgggac cacatcggac tcgaacaact tccaggaaag
    14221 tatgagcatt gggtgctttc ctctttaact caattgccaa aactgtgaat aacaatattt
    14281 gaacacaagc accagaagca taccagaatg ctcctgaaac accgtattgg taagtttttt
    14341 gagcacttgt gagtaatgtt gatgcccacg tccagctact cacaacagca ctagcgacta
    14401 aaccagtttt aacactatgt gaagcagtgt taaagtgttc agatgtttgg ttttctctgt
    14461 tgtatttttt aagaacccat gaaacagata tcatcaatac agtgaaaccc aatccgagac
    14521 caacgactat gccatatccg acacttgcag agagcgttgg ctgtaccatg ctagacgttt
    14581 actaatctcc tgtttttaat tagtttcaag tagaaaacaa ccaacttgaa acaaacatcc
    14641 tagcaatata aagtcaatat ttctttatgc gtatgataag agactccgag atagcgcttg
    14701 ttttcaggat gcgattcaca tcttgatcct tagcctcgag ctatttcatt ctcactttat
    14761 taataatcca ttcaaaatca gtcaatcatt tatacttgtt ttaatctaat tttgactgat
    14821 actcaagata tacaaagagt aagtcctaaa tgttacatga ctagagcaaa caactcaatt
    14881 atacagttgc taggctcaca attcatgacc accattaaac acataagtca taattaagag
    14941 atattcttca acgttttagg actacacaaa caattgaagt ctctagacct ttaattcatg
    15001 agaaatattc gtttatttaa actgagaggt acctattgac gtgctgctag aaaaccttga
    15061 atgcataaat ttcagttttt tggttttttt aaaatggatt tcccagcgga agctgataga
    15121 gatctcattg actctttttt ttggaacaat gaagtctccg atggtctacg gcagcagatg
    15181 atggatatac agaaacatca ttcttacaat aaaaggctct gggatgagat caaccgaatg
    15241 agattagaat tggacgaaac cagaaagctt ttgaaaacgc aagaaagtca aatgcaactt
    15301 gattatgaag aatatgaaaa ggaactagac atcctccgaa cgaaactgga ggacttttcg
    15361 agtgaaaaac tcgaaagccg catctcctta aaactaaaac agcatcagga tgcacttagt
    15421 ttactgagaa aaaaattaac aagccaagag atatcagctt ctgactatgc ttcatcggtg
    15481 ttacaaagtc tgaatcactg aatacaaatg aatgctactt ttgaaattga aactgataac
    15541 taagaaatgt taactaaaag gatattacaa acacctggca tttgagttga agttattctt
    15601 taatgctcct cctctctcct aacatcagag actttaagat tgcattatga acccaaagta
    15661 aaccgaattt tcactacaaa tataatatat acttatttac acttttacat atgttcattc
    15721 tcttgaaagt acagctaaac aaaagcattt atttatttga aagaactgcc taatcaaaga
    15781 gaccgaagcc catctattaa tgttagtatt tttaatatac caagctatac ttacatcctc
    15841 gtcggattct tcctcagcag gagcctctgg cttggcttct tctgtggcgg aagcaccggg
    15901 tgcgccagca gcaggagcag cagcagcagc accacctcca gaaggaacag tagcgagctt
    15961 ctcgttacca gcagcaatca actcttccaa gtttttgcct tcaagttcct tgagcaaaca
    16021 ttcaacacgt tctttctcag cttcaatgcc cacagtggac aagacagttt caacgtcgct
    16081 agctgatggc gattgctttc caccaacagt aagaagtaag taggcagcga gatatttcat
    16141 aattattatt tatcggaaca aaatcagttt aagcaaagca agatatcttt gcagaaattg
    16201 tctccgggtc tgaagaattg gtttccattg catatatata tgaaaatttt acaagtcaaa
    16261 ccctacccta ctcataatta aagtgtcaat taagtttttt gaaactcgga attatttaac
    16321 gtaggttaac ataacggctt caaatattca tttcattatt tacttttacg gagtcttcta
    16381 atgcttcaca atattgcttt agtttactcc gtttttcctt tcattagtaa acatgtttct
    16441 tttaagcaat tgtctgctta cgattatgcc caatttgttt acaatatgtt ttcttaagtg
    16501 ttagatataa tcgacaaaat tctaaaaaag tatatagaag ttggtttagg aatattatac
    16561 ttttgatttg ttctaaaaaa agaatatcct atattaacac gatggtacgc agtttagttg
    16621 tttacccata agaaaaccta aaagaatgaa tttatcatta atatcagagt gtctgcactt
    16681 cgtcaaattt acaaactcgt atatctaaaa gaaatgttta ccctgccata tgccgtacac
    16741 aaatacataa ttaaattgta actactcttt tcatgagcgg gtgagacaat aattactgat
    16801 tttgtagttt attatttcta aaataaaaaa tttgcttata tcagctgaag atctataata
    16861 tatacacaac tttctttacg actaaaagta tttactactt gtactgattc agtttaaata
    16921 tgaaagtgat tattgattac ctttgtgata ctaagcttct acaataactg aacaaatgat
    16981 aattggtcat tttcatcaat atcaaaatta ttatgacagt aattgtacga ttgtatgtac
    17041 attgtaaatt gatatgaaaa aacgatgtac cacatcaatt accaaaaaag tgaacaggta
    17101 attgctaatt taacattgag ctataattct aaattgcaga acccttcaac ataagcaaac
    17161 gattgaaacc aaaagtacca aagaccaaca caaggcaagg caagtaggaa cttgtcctct
    17221 aaaaaattcc tgagtccacg aaatagaaag catagatctg tcttcacttt tacgatttaa
    17281 gaaaatactc tccctacaaa aaagtaaaaa aaactattct ctacaaaaaa atcaaaaatt
    17341 gaatttcgcc cagacaatga ggtatacctc tttactatga ttaacgttat aaggaggaag
    17401 tctattacta taacctatag cgttctacgc aataatccag tgcattaccg tactaaggca
    17461 agacaaatta tattataagt gaatcataac atactattta tacccttact gcgattatct
    17521 tattggttac tatgattcat cactatatct taatatgaac tcgcttgcca aaataatata
    17581 cagttgtgtt caaacaagaa ttacatacaa tcgtcggtat tgatttattt ttcattgtcg
    17641 tcctactgat ttgttaccac cataactgtt gctttagtca ccactcgatg ttgaacgatc
    17701 taattattga gcagttactt ctatcagtga taaaaagtac actacgacag aacaaagttt
    17761 tacttcaatt tcaaaactaa actcaagtac gtgccaagaa taattcagat tacaagcttg
    17821 aaaagttaag agttatttca taaggaaatt taatatggga aataaaggcg tcctactacc
    17881 ttttagaaaa atgagataaa aacaagaaga tttttctttt tctttaataa catctaggct
    17941 tgttcttttc tcttcattat tccacattaa caagaatacc tcataaaaag tttaatacca
    18001 tacatggtat gtggacatca atttggacat tatattttcc taaatgcctg tgtcaaatct
    18061 tcatactaag gctgctaaaa tttaggcttc ccatttctgt cgtatcaaaa actgttttaa
    18121 tatcagatac gcctgctaac ttattataca gcttgaaggc attctcctat tattgaattt
    18181 ttgaatccaa gaataatttt atccttaata ctcaatgagg aaacttaaaa cgttccaata
    18241 ctcgaaaact tagaaaatgg taaaaataga gttgacaaaa tgcattacta gattatttac
    18301 caaagacaaa gagcaacgaa gttaaaaatt ttcatacatg aaagatgagt gcaaaattag
    18361 tcaaggaaga aatcttgaaa tttgtgagtg caccattcat cataccacaa aaagaacaga
    18421 tagttacaga atggtaataa atatcccttg gatataataa agcttcttaa ctcttttgta
    18481 ctgtactagg cgaattagct taacttttct taatagcttg acctctgttt tacttagaag
    18541 ctgatgtgtc tgaattccaa ttaagatttt tatcccaaat ccagaaaatt cacctatatc
    18601 ctttatttcg ttgttctgga atatcagtca tacaagttaa tccgtgttaa gctccgagaa
    18661 agtgtttatt tgaatgagaa ggaattttta ctcaaattta ttagatgata tccaatcata
    18721 gtatctttat tattaatagt gtttctattt gcacgattga cctttttcac gtatgaagaa
    18781 tattaatgtg tatctgtctt tagcattatt cctccggtag gaatctctgg attataaatg
    18841 acaatttata ttgtttacag ttataattaa cagctcttat taaagaaaaa tcattgacat
    18901 aaatttcatc ttcagttcat catttggtga ttttgtgaac ttttcccgaa ctagttgtat
    18961 cctatctcat ttacattttc tctgttttat ttttcataac tcacctccac agttttgtaa
    19021 gtagttattt attgaaccgt attttttttt gtttcctctt ttagtccatt gtgttcaatc
    19081 tcacagttgc ccaattttaa gtgtcactat gttaattcct atagcattag gtttttaaag
    19141 tttctctttt agatctgcac gtgcaggttt ccgcttaatc gaagcaacaa ttcgccacct
    19201 taaatattta cacacgttga attagaccat ttatacatga atgtattaag ataaatggtc
    19261 gttttctaat ggaaaaagtg aaaacctagc tgttattgaa acagttcatc ctatgacagg
    19321 cattaagttt ccattatttg cacttattag cttttttttg tccaaaatgc aaagccacag
    19381 accattgctg gtcaccttta cttcaatact tcaattattc gactagttta ttcaagtttt
    19441 acctaatatc tttctgttca ttatcttagt tactgaattt aatttagttg tatatagaaa
    19501 aatcctttaa agctatttct atgtcctata cttcgcattg ttttttaata ttacggtgct
    19561 gataagctct atagaactat caattattta tccctaggaa gtttcttcgt atgttattta
    19621 gcgattatcc tggttttctg atcggctttg cctattttat aaccaagtac attttcgctc
    19681 accagtactc tgctatcgtc atcattctac tcttttgtgt taaatgttac tcgaagtttg
    19741 taagaattga agtttttatt cctaatttag tgtaagccag accgagtgag taccttaata
    19801 tgaaaaagta tgttattgtc taccctattt tttatagtgc gtatcaactt ttgatgatat
    19861 caacaataca ttggactgct tgactctgtt gtttttgaaa gatagtcatt ttttaatgaa
    19921 tatagtcgaa gcttaatatg tcggctggta agtgactatt ggcttggaaa ataaattatt
    19981 cgagtctcgg tactttagca ggaaatgaaa cataaataaa agtagtactt agaggtcttg
    20041 ctcctatttt tattattctt cttttatctt ccctatgggt attttctggt tggcttaatt
    20101 aaaaaagtat gcatatattc atttaattga ttataattaa tggtattttt gcaaattgta
    20161 tttttctgtt ggtctccatt gatttgacgc actatttaac ttacgcttac agtcatgtat
    20221 gctcctataa tcgactttag catgattatg cgcagtacat ctaagtggaa ggttcagcta
    20281 tccgccgtgt atatgtttta taatattttt gttgctttta aagctctcct ttaattctat
    20341 tcaaccgtca tgagctattg tccttccttg gtaaaccgct ttcagaatgg ttctaatttt
    20401 tcactgcgaa cttaaaacac ttttacgctt atcaatatta tcgtctatat gttcaagatt
    20461 atacaaacta attgtgttta tctaggtttt cagagcaaaa atgttaaaaa gcatgttgat
    20521 tctcatcaaa tgatgctcca gcagtgactc gaacactggg cctcttgctt actaggcaag
    20581 cgctctacca ctgagctaca agagcttttc ttaggtaacg gcattatgac gttaattata
    20641 agaagcaata attgtaaaat gactaagtaa acatttttat tcatatattt ataaatagca
    20701 ctgtatgttt gataatgaaa aaaaattcta caggttaact caaccactat ttgtaacatc
    20761 ctttttaggg attggaagaa attaccgatt tcaacactat acgctcatat ctcttatcgt
    20821 gaagttggaa atcttttaga aataataaga ttgtttttac ggtttcaaac taatttcaga
    20881 aaaacgtgtg tcgattcaga cctttatata tattacaatg aatataaact taaaccaaaa
    20941 acgtgtacgt gtcacgtaag taattctcac gctttatgag aataaagatc gagtgaaaat
    21001 aatatctacg accgtagaat tgtatgcgtt aatttgacta tgttgcacta cttgtataga
    21061 cgctagacgc tagtattgtc ataattggat ccctcgttag cattcataat ataacaatcc
    21121 gttataagaa tggaatatta actaatcagt taatattcat aagcttaaag aattgtgctt
    21181 gataacaagt aaacaaagta tcttgtttaa aaaacttctg ttccgaaagg ctgtccgatt
    21241 tgttaaaatc ggattttcat tgttttgttt accattcgta atatctcatc tttagtcaaa
    21301 tgatatttgt taattattca tgtcacgaga aaatactcct tacagtaata agagtgtcag
    21361 tggagtacag ttgtaattgt gttaaatgtc aatctgaata ctctaaaata agttactaaa
    21421 tatcacttct catatatctt taataacgtc cccggtaata ctaatgaata tgttatttaa
    21481 caagtttatt aggcctgcca gcaaaatctt cctaactgaa gattttgtct gagaagaacg
    21541 ggcatttata tagtaatcta aaactaggaa atatagaaac aataaacttt gactaatcct
    21601 tgatgattat ttaatctttc agtctgtttt ctcatttagt ttgtttataa acattgatat
    21661 agagtaacat actccgtagc atgattattg caaagtggtt tatattaata ttagggattg
    21721 ctctgacacc tcccgtccta agattctact actgtcggtt ttgtgagaat tttatagtcg
    21781 ttgcggttcc tgtatgcaga agcacgttga gtatagtcat ttaatttgtc gggggctaaa
    21841 gtctggacga tgccttgcgg aatccaggct gtagtctgga atttttcatt ggtaagacgt
    21901 ttgttgtata agcataaata aaggtatgga tttttaaaat cgtcgacgtc taaaattcca
    21961 tctatatgaa tggtttgttt gaaattgtta tacgtaagat catcactgaa gggttccagt
    22021 tcagaaacat gaaaactaga aggatagcgt cgtcgaatgt tttctgaaaa acttaaggta
    22081 taattgtgat cactaacttt ttcttcgaat gtaaatggtc ttgcatatgc tgaatcgagt
    22141 ttatactttt gatgaaaaaa atccaacttt gccttttttc actataactt ggttatgttg
    22201 tttcaaaaca ggggcacgac ttctttgtcg actctaatat tccgcatatt ctttattttt
    22261 atgattgatc ctctcgtgta tttgttcagc agtatacatg tgatcttgtg ttagggtaat
    22321 accttttctt ctatcatttt gatatcccag tcatttattg gtcttccgaa ggtggctgta
    22381 taaggtgcga tcttcgtagc agaatcttgt gcaaaaatat agcataactg tgcttgagga
    22441 agataactta cccaattgtt agattgtttg ttaacgcaac aacgaagata actttcgagt
    22501 atatgattta ctctttcggt ttgaccattt ttctgtggat gatattgata aagttaggct
    22561 tatatgactc tgcgcaaatt gtccccattt aacggaagta aaacggatct tctatcggaa
    22621 acaatatcat ttggatagcc ataatttccg ataaatctat cgttaaatgt tttgattaaa
    22681 tcgtccgttg taactgatgt gttagatgct ataaaccaag ccatcttagt aagcctgtct
    22741 acattagtca aaatcggatc gttgtcttga gactttggta gcctagaaag atgacctcct
    22801 gaagttggtt ggtcataaaa tttgttacaa ataacctgaa ttaattgtac aacttttgga
    22861 attacgactt aacccatttc gtgtataatt aagccatttc gtatcaaata attggaacta
    22921 tcatttattc tatctagaat aactttaaat tttggatgcc ggccatattc tttccttaag
    22981 taatcaaaaa tgttcgtgat gccgtccgtt actaattcac cgttgataac atgaactttt
    23041 agatcatctc tgcgagataa agcatcggct ggttcattct tccatccaga ttgatatgga
    23101 atttcaaagt tataagaatc taattcagct gcccacctat ttatttttgc tctactgtcg
    23161 gtatgtatct tcgtggacat agacgttaaa tttttgtgat ctgttagaat ttaaaacggg
    23221 atgtcggtat ctgctacaaa ataataccat ttgcgtagcg atgttatgat ggcatacgct
    23281 tcttttaccc atgttggcca tattttttga aggtctataa atgaagcaga atggaacgca
    23341 attggaaaat ttctcgacat cctgcttttg tgataggata gctcctatac catattcaga
    23401 tgcatctgtt tccaattgag tttctcttcc tggattatga tgccttagaa ttgatgcatt
    23461 ttcagtgttt attttacttg aatgaaagct tgttgatgat gatctgtcca tttaaacttt
    23521 gtatttttat ttgttaagtc atataacgtt ctagccaatc ttaattaagg cataaatcgc
    23581 ctagaataat taacaaaatc caagaaaaat cttaatcttc tgagagcatt gggctatggc
    23641 taaattgatg attgcttgaa ttcggtcctt gtccacttcc atacctgcgt cggaaaatat
    23701 gtgacctaga aatttcactc tattctgaaa aaaaaattga cacttttccg tattcaaata
    23761 taaatttgct tgacgcagtt tttgcaaaac ttttcgcacg tgtgaacgat gctcttctat
    23821 tgacgaagaa taaataagaa tatcgtccaa ataaataatc acgaaaatgt cattgtatgg
    23881 atgtaatatt ccatttatgt gttgttgaaa atttgccggg gcatttgtca gaccaaatgg
    23941 cataatgtat attcaaatga tccgaaaggt gttctaaaag cagttttata ctcatctcct
    24001 tccttgatcc taagtaaatg atatgcgccc ttcaattcta atgttgagaa aactctggct
    24061 ccgtttaacc aatttatgat ttcttcgaag ttaggtatcg aatatttatc tctttttgtt
    24121 tttgcatata aaggctttta atttaccacc attacatatt tatctgttcc cttttttgga
    24181 agaatcaatg gcgcacataa aaactttaaa gaacatcgac gaattctgcc atgctttaat
    24241 aattcgtcag tcttttcctt tatgcattct ctttccttct ttgtataagg tctatatttt
    24301 ggagcatacg ttggtaattc ttccgttact tatatcctca aatcattctc tgagtgtttc
    24361 aggtaatgga gtgttagtag gttcctcaaa aatttctgaa aagggtttta attgaatttc
    24421 cgcatttttc ttaagattct tatcatggct ttccttaatt tcaattttgc ttagacgttc
    24481 taatttgttc acctttttga ttaatgacca accgataatg gcatcttttt caatacttgg
    24541 cattatagaa tatgtttcgt aatatttact tcctcggatt tccaccggta ttgtcaactt
    24601 tccggttact tttaatatgt gtttagttat tcctataaat tttcggtctt ctatatcaaa
    24661 ttcttgtgtt attaatttcg ctatatcctc ttttaacaga tacatctgcc ccagaatcca
    24721 taagtgcttc agtttccaaa ttatctaatt tgactttttg aattgggagc gtcccccctt
    24781 ctgagacact aatgtaatat cacggatttt gtttagaact attgtttcgg tttttttgtg
    24841 ctggataacg accatctagt cattccgatt tcttgtactt tggtttatcg ttctcgcttt
    24901 tcttaaattc gtctttacta ggaaaccttt tgtttaaaag tttcgtattt gaaaatgttc
    24961 gcctattact tttttcatat gttcggaaat tgctgtaacg aaacttttct ttcgtcgcgt
    25021 ttatagactt gtcataatca ccagtttcat aattgtttct aagaagttct tttattatag
    25081 caaaagaatg taccatgaaa agattcatct tgaatcttgt ttcgatctaa ttctttgaac
    25141 taatttctta ctcttgagta tttacatcaa gtttcaatgc ttgatccatg acattatgta
    25201 attgagtcaa ccaggtcgaa aattgttctt tcgaataaac atgattataa acacttttga
    25261 atgttttatg tggtcctcgt ttcttaacgg attcttttat cttttcttta agattttcaa
    25321 gagatctgtt atatagatat cattatttac tcgcgatatg agacgaaatt aatggtaaca
    25381 attcaaaaac attctctaat ctctttagga aaacctttgt cgattctttc atggccatat
    25441 aagtcgggtt ctttctgatt tagtcgaaaa ttgtatacgt gagcgttttc tccataagct
    25501 ctgatattca ttctgataat gtcagtgtat tcgtcgaata tttgatattc atcaatttcc
    25561 atttgggatg attgttcttt cttttcctct tcctcaattt cagctattgc ttgcgtcact
    25621 agactcattc tagtcgttaa ttcattcata tgcttctcgc attgttgaaa atatttgctg
    25681 ttagtatttg gactcaattc gttcccttat tgatttgcgt attcggatct aacaattcac
    25741 ttcagttaga aagatatttt aatttagata ctgtcacggg aaaatactcc gtaaaatatt
    25801 aagagtgtga gtggaataca gttgtaattg ctctgacact tttaaattgg gcgcctttta
    25861 atactatgta taaggatagt aatatgtccg gggatctgat tgactaaatg aaaacgacta
    25921 agagtcaatc ttatttagcg tgatcagtca aatattctga tgtaaacatt tcgactgtag
    25981 acacagatat atatattttt ctgtagaaat tccgatgtgg ctgactttta taaatagtat
    26041 caataatcat gcgaagcaaa atttaatcgg agtttctgta ttcgaatccg aaatcgcatt
    26101 ttcaattttg tgtttgctta ttataaagca gcaaaattct ttaagcttat gaatattaaa
    26161 tgatattggt tagtattcca ttcttataaa cgagggatcc aattatgaaa cctccccgcc
    26221 taagagtctt tcacttcctt gagttggaag actcttattt tcattgcggt ttttctgttg
    26281 gagcacaact attaaattca gtgaaattca atgagctttg agtatgcctt ttttcgaacg
    26341 atgtctctat gaacccatgt tactgagcga tggtcattat ctgcaagttg caatctatat
    26401 aaacaatggt agagagaaag tttttctagg ttattagctt ccaaaaatta tcaataacga
    26461 tgttttgcta aaattgtttg agtttaagtc cgcgttgtaa ggttcgagtt cggatacatg
    26521 aaaagtagca ggacaacgtc ttcgtatcgt ttcaaaaaat ttaactcata ggtatgttct
    26581 cctgttttcc tttttactga aagtggtcca caaatgttgg ttggagttta tttgtttggt
    26641 ggaaaaatcc cactttgcca tttttgacta atacgtgatc gttaggctga aaaatcggag
    26701 gtagaattgt cttttggttg taatactttg cgcatttatt atttattttt ctgatacatt
    26761 cgcgtatttc atcgatggat tctgttcttt caggtaaata aggaatatct agttcatcca
    26821 ggatttgcgt atcccaagcg gtaactatag cttgaatacc aaaagcagca ttaattggag
    26881 ctatttttgt agcagagtgc tgtgaagagt aataacataa ttgagctttg agaagataat
    26941 tgacccaatt tgttaaatgt ttgttcacgt agcaacgaag atatgactcc aagattttat
    27001 tgacgcgctc tgtttgtccg tttgtggatg atatcctgaa gaaaacataa catgtatatt
    27061 atggtctttg gcatattgtc gccacttttc cgaaataaaa acaggtccac gatctgaaac
    27121 aatattaatt ggatatccaa aactggatat gattttgtcc tcgaatattt caattaactg
    27181 atccgtggtt gttggtgtgt tacaagcgac aaaccaagcc attttggtaa aacgatctac
    27241 aatggttaga atcgcatctt tactatgaga aggtggtaat cctgttataa aatccataga
    27301 atagtgtctg aatggctttt ctgcaatggg tagcggtttg taattgagca tatcgttgat
    27361 gatttcgaac gttgacatat gtcgcaattt tttacatatt ttctggatgt ctgcggtcat
    27421 acctttccag taaaacttct cgcggatgcg atttgttgtt gacatttttc cacgatgtcc
    27481 tcctgagtct ggctgatcat gaaactgatt gcatattagt tatacaagtt gtggtagttt
    27541 agggatgaca atttgtcctt gatcattgac gataagatca tttttcacag gtattgtggg
    27601 ttacgattta ttttattaag aatgcttttt aatttcttgt gatggaaata tttccgtcac
    27661 atagtcgaat atgtttgtga gaatgtctgt ttccaggaca cgattaagtg tttcagtttt
    27721 gtaatttggt cgacgagaaa gagtgtctgc aggttcattt ttttgatcca gggcggtatt
    27781 ggattccaaa attctataaa tctagttcag ttgcccatct cattattttt gagcgagtaa
    27841 ttgtgaacct tagtgaacat tgatgttaaa ttcttatgat cagtaagaat ttgaaatggt
    27901 ttgtcagtac ctgccaaaaa atgataccat ttacgtaaag ctgcaatgat tgcatatgct
    27961 tcctttaccc aagttgatca aattcgttgc cgatctgtaa atgtctctga atgaaacgcg
    28021 atgggatgat aaattccgtc gtcttgtttt tgggagagta tggctcctat agcaaaatcg
    28081 gaagcatccg tttctaatct agtttctcga tgtggctcat aatgtctgag catagaaaca
    28141 ttttcgagct ctttcttaac ttgtaagaat gcttgttgtt gacgatatgt ccatttaaat
    28201 ttagtgtttt tcttggttaa atcatataaa ggtctcccta ttttggataa attaggcata
    28261 aatcgtcggc tgtaaattac gaatcctaaa aatgattgta atcttctaag agtattgggt
    28321 attggccaat ttgcgactgc ttgaatcctc tctggatcaa tttcaatacc tttatcggag
    28381 aatatgtggc ctagaaactt tactttgttt gtgaaaaaat gacatttttc tcggtttgcg
    28441 tataggttag ctttctgtaa tctttcgaaa acctgttgca aatatttttc atggtccttt
    28501 tctgatgatg aaaatacgag aatatcgtct aaataaacga taacaaatat gccaataaaa
    28561 ggaagtaaca ctttgttaat atatctctga aaatttgctg gcgcatttgt taatccaaat
    28621 ggtaaaactg tatattcaaa tgatccgatt ctaaaagcag ttttatactc atctccttcc
    28681 ttgattctaa atagataata ggcctctttt aaatccgcct agccaattta taatctcttc
    28741 gaaacttggt aatggataat tatcctttct tatgatcgcg ttcagcggcc ttcagcttat
    28801 aaccatgcga tacttatctg ttcccttctt tggaactata agtggtgcac acataaagtt
    28861 tgaagaactt ccgtggattc gcccttgaga taataattct tgcacctttt cgcttattat
    28921 cagtttttca tgcgaagtgt actgtttcat ctttggcgat aatctggtaa ttcttttgtt
    28981 aattcaaact ttaattacta ttcgagtgtt ggagcaacgg tattttagtg ttttccgtga
    29041 acactttagc aaacggcttt aatatttctt aaactttcgc atcgtttttg ctatatgtct
    29101 gatctttctc cagattcgtt tcgccaaata aaaagtctaa atttcccaat tttttaagaa
    29161 gggaccatcc aatgatggct tcattttcgg aggttggtgt atttatagac gtttcttaaa
    29221 ttattcaatt gttgatttct accggtattg tcaaatatcc tttaatttca agtttatcgt
    29281 tcgttatacc caaaaacgct cgattttttt tgttgaattt tacgcgaaag ctgctttgca
    29341 acgtcttctt ttaagagata cactgccggc agtatctatg aatgcactga actcgaggtt
    29401 tggtatctta acattctgag gttgcgaagc gtatttttcg tgatgtgttg aaaaatcttc
    29461 cacatgaaat ttgtttacag agacgactgc atctctctta gacttgctcc ttttatgtag
    29521 tcgttaatta gatctgggtt ttggtttcag tcagtttatt gttatcaatg ttgttgtctt
    29581 tggtaatttt ctggggattt ggaatataaa actataattt cctcccgatc agatcgaaat
    29641 accttaggta aatatacgaa aatacttcgc agtttttgga aaaaactgcc acgcattgtt
    29701 ctgatgcttc gtatagtcta ggattgtgcg gatgaatcat gttaaaatat gagtctgctc
    29761 ttcgtccata tgcttcatgt accattgata taatatctat aagtttttta gagaggaagc
    29821 cttcatcaat ttccatctga gttgattgtt tagcttgtta attctctgtg ggaaatttgt
    29881 tctatttgta ccatcatatt aattgtggtc aactgcctca gttgggcttg catgatttcc
    29941 acaggatttc ggtttggaat ttgtccgtcc atttccattt tatttgaggc tctttgttca
    30001 atttcaacga ctccactctt tagattggga atattatttg ttatgtaagt aaatctcacg
    30061 ctttatgaga ataaagatcg agtggaaata atatctacga ctgtagaatt gtatacttaa
    30121 attgattctg ttgtgctact tatatggacg ctagtaatac ccagggatct ggctaactaa
    30181 gttgaaagtg tgaagatgac ctgatttagt ggtttatgag tttacagggt tgagttcacc
    30241 gtacaagaca aaatctattt tttttcattc gtagtgctgg ctaaaacaag cagtaagcaa
    30301 ggctgtttat ccttcggtta caattcaact ctattattta ttgggaaaag gagtaatgta
    30361 ttgaacgtca aaggatggtt gtatggctac atactgagta aaagctatag ttaataaagt
    30421 tcttatatat ttgcttggtt ggacaaatta acggaactgc cattctgatt caattaagaa
    30481 gattaagtcc agtaagggac tttttctcta ctcttaaatt tgggacacgc caaaaaaaat
    30541 atctgatgaa agatggctat gattgatcat taataaaaaa aagttttttt tcctttgaag
    30601 tcaaagtaag ttatgttcta ataacaattt atatatctgt tacggaaggc gaatcccttc
    30661 caagtttttc cagggtttga ctttaaggag taaaaactta tgcgggaaaa agttgcaaag
    30721 ttttcaaagg aaaattgaat agtgggtata attaagctgt tttgtctatc aaatgtaaga
    30781 tttgacggta gaatgttact tggttgacag ttaattaatg ggaagattat tcagaatact
    30841 gaaatttcgt taaatcataa tatgagaaac tgaagctttt cgatgagttt cgttgccttt
    30901 tattttagtt gacgaccatt tgaaaatagt tcatcctttc tttaagtagc tacttgagct
    30961 atcactaatt taaagtttcg ttcagaaaat ttcaaaaaaa gtaccagctt cacctaaaat
    31021 gtggatagta ttcacttgtg acatagtttg aaaagtatag taattattta gagagctata
    31081 ttcgaaagta cttagtcctt aactcaaaga ttatcttcat tgtttgtgat ggtcacgatt
    31141 gattactcaa tcgagtcgaa gagttttgag cccttaaaag ttggcattcg tagtcatagt
    31201 aaacagatag tacaaaagcc agaagaaaat tcgtaatcga agtagtcaaa tttttaaaat
    31261 tttgaaaccc agccgacaaa gaggaaatga agagataatt tactttagcc ctaggaggaa
    31321 ccaggaggtt tgagaactgc tcagaaaaat acccacaatg agagaagcat aaatgaatag
    31381 gctgattgat atattgaaca agcattgacg ttttatatga ttagcaatca gtttgtcaac
    31441 tttaaagcaa atatatcaca actatcaaac taccaatcga aatagctacc tcgtaggcca
    31501 aaacttaaaa ttcactactg gataatgata acgtttctat aataaactac agctccaatt
    31561 tataaggaat ataatatttc taccgtgttc taaataacaa acagagccaa agtaatatag
    31621 gtttggctaa atatggataa attatttatg acatgccaaa tttagacagc tgtataacaa
    31681 tttacagaaa ttatttgctc atttttttgt gaatgagcaa taacttaacg ttggtatacg
    31741 cggaatgccg ttacgtcatg ttacttgagt ttgcgtcatc caactgtgaa accagaaaca
    31801 aactatatta gctgacctca atctttctcc aaaagattga gcttgagcaa aaaccaattt
    31861 aatttacata atattccaac ctatgtaaaa gacttcaaaa aattcaagaa ttagaaagaa
    31921 gctcaaaagg tagaaaaaga tatataaaaa gatataaaga gatataaata gtgcattcaa
    31981 ttgattatga caaatgggat aaaatctgaa ctgacagtat gctgctatga cagtcaactt
    32041 gtcatcaagt agatggacca aataaagtcg gataacaatt catagaactt gataaatata
    32101 caattagaag tcttttatag tttagattgt agggactgga ataacataat ttttctgtat
    32161 gcacagcatc caacctaata gccagaaacg ccttccaaat ttactgaacc gtgcttatat
    32221 gtagtttata gttgttgtgt ttttgcttct ttttcctcaa gtttatcttg gttttatttg
    32281 ctagggttaa tgaagaaagt tttagttgta tagcgtcaca aattttataa atttctagta
    32341 attccgacgt ttccatgttt ttggttcttt ttaagataag aattcatgtt ttttttaggt
    32401 aatttagtga gctgcccagt taggtttctt tgttctagca tatttatagg tgctgtctga
    32461 acgctacctt cttttcaatc ataagaatgc aaatgaattc tactttacca caaatgtcca
    32521 gcggtatctc tgatccggaa tggaaattaa agaaatattt aacgaaagat gctttaaaat
    32581 ctattgaaga tgggagagga gctgcatatt ttgttccaga gggctacact ccattacttg
    32641 ttcccatgtc tcagacctgt ctttttgata gctatggttt agcacagaca ccacaattgt
    32701 catcttataa attagaaaac tgcagagttc cagggtacat aatgaaaaac atacgaaagc
    32761 agaacatgcc tccaagagcg ccgcgaccac caaatgcttt cattctctac cgtaaagaaa
    32821 agcaatcttt actatccgaa accaatcctg gaatgacgaa tgctgaagtt tctaaattgg
    32881 ttggtcagct ttggaaggag gaatctaagg aagtcaagat gaaatacttt aagatgtcag
    32941 aatgttataa aaccgaacac gaaaaactat atccaaacta caaatatcag ccaagaacta
    33001 ggaaatctaa gaattattta aagtaatagc tataataaca tttaatttat tgacggtcat
    33061 taattttcat gagtacccag taatccaagt agacctaata gacctggtag acgaacgtgc
    33121 ctataccgag ttgtgcaaca gaggatagct attatctaat aaaattatat ttcatcccct
    33181 aaatctttaa ttagcgaatg agaattgagg tgacattgca tgagacgttt tgaagtcagg
    33241 tcatgccggg tgtaagtgcg atatggttct tacatgtcaa aatacatgcg atccagtgcc
    33301 ccaattctat taaaacatgc tgtctttttc tttctgttga tatactccaa aaattttttt
    33361 tcggaaaaca aatgtatagg ctttctctat tgttttatgt cgttcgtttc catcgggaat
    33421 gttgcaaaaa cacaaaatgt tgcaaaacac gctttagcat ctttaataca cattaatgta
    33481 agtatgttga gcacttttta gggccagtaa tgtccgtgtt ttgtattttt tgaaggcgaa
    33541 aagaaagtca acctcgagaa aaagcgaaag ctttcgcttt ttttgcattt ttgtttttta
    33601 tttgtttttc ttttattatt aaaaataatt tgagctcatt tgctttcact gcatatctta
    33661 tcatttaatt gatgacaaga tactgatctt ttcacggttg ttttaatttt tttagaaata
    33721 aaaaatcaaa ctaaatattt aaaaattagt tttgtagtca attttgctta cctgggagat
    33781 agagtaaatt gagcaaaggt tgggatttga ccttcataat gtaacatcat atttttacct
    33841 aaagaggcaa agaaaaacat tttttactaa aataaattaa aaatagaaac taattgatgt
    33901 tgttgcgtgg gctgtaagac tacatatggg gcttcctcaa actttcaaaa tatttttaca
    33961 acattcaggg aaaaacaggt aaaaacaata gcaatagaca aataaataca tggaaacgaa
    34021 cgacataaaa caatagagaa agcctataca tttgttttcc gaaaaaaaaa tttttgattc
    34081 ccaaacaagc aaaaaattgg acgagaaaat ctaatagaat cggcttaata gagctactgt
    34141 ataattgtat gtacaaagat ttaaaaaaaa acgggtatat tactgtctat tcttgcagta
    34201 ttggtgttag ctaacgtcgt cggttggaaa accaattacg caattggttt ctcgttaaac
    34261 cggtttcaag gcataattgg tagtattctg aaggtgtagg ataaggatta tcaacatgaa
    34321 gtaatagcca gcgcatcaaa taagccttaa tacagtctgg acaggtgttt ctagatgtca
    34381 ctaatggacg tccactcgtg ttacttatgt gaatgcaatt cagtacattt ggtttaagaa
    34441 cttgaacagg taaactgaag tttagagcgt ttcgtgtaac attttcgcgt attttaacat
    34501 tgcagatgtg tttaattgat tccaatattt taaagcattc aagaatatac tttgccggga
    34561 cgtgtttaac ctcaacaagt agtccgtacg cgtgttttaa ttgttctaat acaaatccaa
    34621 atctttcata attgattgta acaaattttc gcagtaaagt atttaaaaaa gagatcaatt
    34681 ctttcatatt gtcaattgta ttaattctag ctttcagtag cagatgtttg ggtaacctaa
    34741 gttacagaga acaaagaaaa ggaggcacca tacagctata aaggggccag ggaacccacc
    34801 catctacaaa ctatttaata tgaatccaac actaaaaaac ccagtgttct taccagttct
    34861 aactccttct aacttattta agacaagaaa aaatcggaat tctaatcaca attacaagaa
    34921 cggttttatt ttatttcgga gccgcattca caaactttta aaatcatcag gagactgggg
    34981 cggtgtatct gctaaatgct caaatatatg gcgttcatta cctcagaatg ttaaatcagc
    35041 atggtcacaa acagcagaat taagtcaata tcaggacgtg cggaaacaaa tagcaacgtt
    35101 agaaaaaatc atccttaccc tctggcataa agaacacaac aactataaac tacatataag
    35161 cacggttcag taaatttgga aggcgtttct ggctattagg ttggatgctg tgcatacaga
    35221 aaaattatgt tattccagtc cctacaatct aaactataaa agacttctaa ttgtatattt
    35281 atcaagttct atgaattgtt atccgacttt atttggtcca tctacttgat gacaagttga
    35341 ctgtcatagc agcatactgt cagttcagat tttatcccat ttgtcataat caattgaatg
    35401 cactatttat atctctttat atctttttat atatcttttt ctaccttttg agcttctttc
    35461 taattcttga attttttgaa gtcttttaca taggttggaa tattatgtaa attaaattgg
    35521 tttttgctca agctcaatct tttggagaaa gattgaggtc agctaatata gtttgtttct
    35581 ggtttcacag ttggatgacg caaactcaag taacatgacg taacggcatt ccgcgtatac
    35641 caacttaaag ttactgccca tgcataagaa tattagcatg tagatacggt atttgctttt
    35701 gagttgcttt caatcattaa cttcaaaacg ttcaaaacga tggtatgaaa tccgtttttt
    35761 tatggaatga aacattggtc ataagatagt aatttcattt tcaacagtaa tttttggatt
    35821 tttaagcatt ctcaatatga atagctcacc ctgaagacca gttggtactg gccttccaag
    35881 gggatacatt agaatgaact ggatacgaac ttttgcagga ataccatggg atattccact
    35941 gtgtctttct gaattgtatg tttcctctgg tttttctgta cttatagtta gttttagatg
    36001 gttttgcaag tctagctgtg aacttttgcg tttcaacggt ttacgtataa ggtgatacac
    36061 cactataaaa gtgacttaaa agcatttaca ttattgtttc tcatagcaac cgttacattt
    36121 aacgagttaa ctaggagtct tccttgactt aacactcata ctattaataa gaaaatacgc
    36181 tagttggaaa gaggctatta ctcttagatg ttgtttgaag atttaaaagt aaggtctggt
    36241 gtctcatttg tatagtggat aatagatcag aacaaacgac aggggagctc tgttaaatat
    36301 ttgaaatgag cagtagacga gcattctcag caaattcagg gtatatatat gaaagaaaca
    36361 tgtatcgcat caagtacgaa ctcctttata cctcatctaa actaaattaa tatccgcgag
    36421 gtatgtatta cgtaactaag aaagtaaacc ggatacgttt aatgtgtaaa tatttcagtt
    36481 tcctttaaga tagctctttg tatatttagt ccttggtgag agaccatctt accgacaaaa
    36541 attatcgttt gcagttcccc atagatgtcg tggttattgc ttataaccca gaccagtttg
    36601 aaagtttctt ctaaagttga tgtgtgaaat actattctta ctcattccgt attggctttt
    36661 gtaatgaatg cttagcatct ggtgttttgt gaactttgat tgatgacaaa tttcatattt
    36721 gacaaacttg aaagttggca agtacttcgt ataatcttct cttcgattta cagtttttgt
    36781 gactttttaa atgtatgaaa cagcctagta tccatataaa ttaatatcta taacaactcg
    36841 gaatttacgg tcccgtgacc gttctcttaa ctaagacaaa ataaataaaa attgataatg
    36901 ctactttgta gacctatagt atacacctga ttaaattatt aaatataacc taaaagactg
    36961 cttctgaaca aaatttatgg actgataatt tttaatgatt gagcttatta acttttatcg
    37021 atacttacag caggcgtgaa taagtgaaac caagatgaac gtagaacatc agtaaaagga
    37081 aagcagattc aaatatactt cagaggagct tataaataaa ggagtgagga gtaaccattc
    37141 ttagacatca ttatcaattt gagcctgttt tcgaccaagt ttgtctcggt gggaacgaca
    37201 gtcctgggct aattggtctt aatgcttgtt caatgacttg cttaagtaac taggtggttt
    37261 aaaacgcata aaatggattt gaggattggg tgaagtacta aaagcatata ttagtttact
    37321 cttgtctcaa ccttctacgt taggaaagga ataacgaagg actaaaacga aaacgtagtt
    37381 caaaaggcga tgaaactgaa aatttaggct agctagaata aaattgtaag gcacaagaaa
    37441 aaacatcgtg gacagtttcg gtcgcctaac cgggtctcca aacgactaaa aggattgaca
    37501 aaatataacg atagcttatt aagttacttt ttaaagattc ttgcttagaa gtccacctta
    37561 tcttaagaga ctcccactcc atacttcagg ccgtcaatat atcgatttga agactaatgc
    37621 atctatggcc tcataccaat ttgtctatat taagatcttg aaagctatat tacgcttaaa
    37681 attgacaaag actgcaggtc ctttagagag gtcactaaga tcttccaaag gtcacaagca
    37741 atttagaagc catcaatttt atgaaacgtt ggtatcgctt catcctttga atgcttatcc
    37801 acaggtggcc ctattcttgt aaaaatggac aactaaaatc ttccatataa gaatgcaaca
    37861 gcaattcaaa ataagaaaga gtcgaaatac gctgaactca tctgcagaac tattacagga
    37921 ccctacggat atatgagttc caaaaacaag gagttataaa aaaaagaaaa attttatgca
    37981 caaaagaaaa agcacaaggc aggtcaagga agaaatgtcg aattttgtgc tcgcattatt
    38041 cgtcaatacc gcaggaagaa acaggtaagt acataatagt aataaactag aagcccttga
    38101 atgcgataat aaacaaaggc tcatataagc tgcccaatat cgaaattgtt agctttagca
    38161 gagctagggt tttaccatac aaggttggac ttaatatcat cagtctgtat taattaaggc
    38221 aataagcata agaaaacact tatgaagaat atgaatatat aaataagaca ttcggactga
    38281 acctagaacc ccggtaaatt ttcagcgatt ctattaacaa actgttatta cctttcttta
    38341 agtcacctat ttccaggagc agataaaaag ttgtaacatt taagcgagca tagtaactta
    38401 agatcaacat tcatcaaaac ctgaatgaat actcgctcaa gattgtaaca aattggccga
    38461 tgagctataa ttatataatt ttaagatcca ttatcaaatg gccaaaagac gggctagcaa
    38521 atgtctgttt cgcataatac aaactaagta attaattgaa tctcatttta agcacgaata
    38581 ttatcgaaga tttgagcaaa gaatactcac gacgcaagga atcacagata tcatagatgg
    38641 gagagaagta ctagttttca ggcttcatca agtttcgttt aatcaggaaa ttggtggtaa
    38701 ttgtctgaca attagaaagg cacgtgatta gacataaaaa gtaatgagga aaattgtgat
    38761 attaatcaac gacgtataac acgaaatcat cgacggtata actattactc caccaacgtt
    38821 agagcaggct ttgcggcatc cttctgtgag ttataattta tacattatct gaaggttacc
    38881 gatctcacaa ttaaaacgaa tatttgcttt tggatcgcta gggtgaggtt tacgaatgta
    38941 gtaacgatca cagggaacaa ataccagata ttttaaataa aaaaaatcat cttgtcctat
    39001 ggatattcaa cggacctttc tttatttcta ataaatgaga gagcacacga aaggttatag
    39061 gatgtgcaac tgctagctga aacaaggata ttgctgaata tatatttgag catctgaaca
    39121 aaacgaatgg ataatatacg aaataacgat aacaaaaaga aagtcctcta tcagagtcta
    39181 caccagacta ctatattttt agtccaacat agtaaagggt gattgctccg tcaaaagtat
    39241 aaaacagaaa caaggtttat cgattttaca tataaggaaa atacttaaat tagtctgttc
    39301 aaaagcgcta ttcagctagt ttccatgcat ccgaattaga actataccaa aactgtcatt
    39361 actttcaaca tttacaagga aacctttaag aaaacatttc gaaatgagac gtacaatcat
    39421 aattcccatt acaagatata ttaatgacgt cctttaagtc aaactttcac tccaaactgc
    39481 gaatttctca taatatcatc tgatgtaaag gttataaaaa gatttctttg ctgtaagaac
    39541 aagattcctg aatcaaacga agtgttagga cattaggaag agtcagagga ttgttactca
    39601 atgtccataa catgattaaa tatttctata atgttaccta aacgaaggca aaacaaatag
    39661 atgctacttt atagacctat atactaaaca acggattaaa tcactaaaat atcacctaaa
    39721 agacagcttc tgcacaatga ttctgatgtt tgagttcatt aacttattta tagatactca
    39781 cagtagctaa gcagacgtac tgaaactttt ccgtaacaaa ttatgtacca actaggattt
    39841 ttactaaccc taacttagta ttacaatgac cggttgctta ttcagttcac acttattaaa
    39901 gtaatctcag cattctccgc ttgacaattt ctgtaaaact gttcttgtct attatgcatt
    39961 gtgatgattc tgaggtgtgg ttatttaacg taatatagtt tatatgtttt aaacggctaa
    40021 gctagtaaaa caatactagt gtaaacagtt tatataataa ttaaagatta agttatatat
    40081 atttaaatat aaattggggt aatagaaaat aggtatagat aatcacgata acaagcaatg
    40141 ctgtctcgct tttattaaag gaacaaaata aaaatgtaaa aaaaaacatg gacaaaactc
    40201 ggatttcttg cacgtcaatt atctccgaaa tcgcgggaaa catttctgta tagtaaaata
    40261 ccttcccatt tataaaatct tctttcgagt aattatctgt caataaattt atagtagtat
    40321 cctattattt gataatgtag ccttcgaaag ccatatctat tactttacta cacttctgcg
    40381 gagaaacttt aaaaagcaca aaaattaatt ttaacacctt ctttctttcg tgtgttaaga
    40441 aaaatagagt taaacgttta tgataaagtg ttacttatga tttacgattt acgtaacgct
    40501 ttcaaattgt tgcagtaata ttttgtaaac taaagctatt tacttaaaac tatcaattca
    40561 ataattttta atttatcact gtccatctgc tgttaatatg atgtctttaa ctttttatag
    40621 tacaatgcat taaacagggt caattgctgt aagttattta aacttgatag cttatgttaa
    40681 taagcactta acaaaagttt gtgtcagata ttgaaataaa gtatatctag attctaatca
    40741 cccattccac ctgcgggtaa aaatatcatt ctatcatttt aagcttaagt ttctaaaagt
    40801 gaccgcgttc taaaaggtcg gtatttagta actgaaaaag attaatcata accatgaaaa
    40861 aacaacgtta aatttggaag gtgaaaataa acgaagtacc cagcattcca taactatctt
    40921 taactatcaa gataaccatg gatttgttaa aggactgtgt gttatttaag gcgcaaatag
    40981 tcttagagtc agaaaaataa gtcaattatt agtgatatta ggcggtagat agtaacacac
    41041 tgtgcaagca agcactgtac tgacggacaa aacagttgaa aacactgaat ttataaactt
    41101 ttgaaggaac atcattagat taattgaggc tagtatacgt aacggcgaat cttcccactt
    41161 tattttaagc ctactatgat aattcatttt ctaaatatat atataactca ctgttaatgc
    41221 agatgatatg catttccatt gaatagtggt tttacttcaa tttttggcgc taataaccga
    41281 ttaacggttc catagaaaat acgaaaagaa ttttaacata atccttattc tgacgaggtt
    41341 ggcttataac aataatgaca atgaccttaa caagttctag aatacgttca atgtgttatc
    41401 tcggtacgag taactttttc tgtttttagt gtaatagtaa agttttttgg agctttattt
    41461 caaaatatca agtattattt agaagggtgg atatgtaacg cttattaagc cttactttat
    41521 gtactatgaa aacagttctc caaggtaaat tttcttacgt tgaataatga ttaaatcttt
    41581 ttcttgataa acaccaagtg aaaaccctag aaacaatcta tatagtcatt gatagttaat
    41641 gaggtgttta aatcattttc ttgtcgatat aattatatat aatttggtcg agtattcaac
    41701 gtcattcttt tactacgttt tcactattcc agctttaagt ttcaaaatgt tacgatatga
    41761 acgatgaagt agctagtaga aaaatggtat acataaaaat ctaaaacgat caaaatcctt
    41821 attttgccat cttataagag atttagcagg aagtcatacg tgctgttgta ggcagtgatt
    41881 tattggtaaa ccaaggggat ctcttgttag gaaggttaca atttgaagac ataattaatt
    41941 atattctata tactagcttc gataggaaaa gacgatcttt atctcatttt tctaaaaggt
    42001 agtaggacgc ctttatttcc catattaaat ttccttatga aataactctt aacttttcaa
    42061 gcttgtaatc tgaattattc ttggcacgta cttgagttta gttttgaaat tgaagtaaaa
    42121 ctttgttctg tcgtagtgta ctttttatca ctgatagaag taactgctca ataattagat
    42181 cgttcaacat cgagtggtga ctaaagcaac agttatggtg gtaacaaatc agtaggacga
    42241 caatgaaaaa taaatcaata ccgacgattg tatgtaattc ttgtttgaac acaactgtat
    42301 attattttgg caagcgagtt catattaaga tatagtgatg aatcatagta accaataaga
    42361 taatcgcagt aagggtataa atagtatgtt atgattcact tataatataa tttgtcttgc
    42421 cttagtacgg taatgcactg gattattgcg tagaacgcta taggttatag taatagactt
    42481 cctccttata acgttaatca tagtaaagag gtatacctca ttgtctgggc gaaattcaat
    42541 ttttgatttt tttgtagaga atagtttttt ttactttttt gaacgtattt ttcgtgaaaa
    42601 ataattacta attattaact tgtcactaat tactttgcta aaaaaaaaag cttatatata
    42661 gggtaaaaat gatctcatac ggatacacat atatttggtt tttgaatgtg ttgagtaaaa
    42721 aaacattaat ggattagaca cgtagtaaca gcagtctagc aaacaattta tggttattta
    42781 ttaatcgcta ctgaggcttt ctgcctgaag caatgattag gccaattttg acagcgtaca
    42841 caactttatc tttagttaat tgcttcactt ctggatttgg gtttgaggta gacttatggt
    42901 atttttcttc atcaacccat accttgattt gaaacccatc agagacaaca acgtcttcaa
    42961 aacctgctat ttcaaaacac tggataagtt cttgctgtgt aaacccattc ggatgaccaa
    43021 taccatgttc tgtacagaat tccgctggca tgttctcgtg aaaacttcca gcgcctttca
    43081 aaaagtccac tacatataga cgacctgagg attttaaaca gtctttcaat ttcttagtga
    43141 taaaatccac atctgtcatg tggtgataag ccattgaaca gacagcaaca tcatactttc
    43201 caacaactcg atcgctaggt tctgtttctg atctcaaatc cacatgttca gcatgtgcct
    43261 tttctatcgg aacgtttagg gtctgaaact tgtgattgaa tttatcaacc attgcttgtg
    43321 agatatcgag tccaaggata ctttcacagt agggcgccaa attttcgcta atcaaaccag
    43381 ttccgcatgc aaaatcaagc aagctaatgg atttagactc ccaaaattta tcaactttag
    43441 taaaagcctc attaagatca actgaatctt cactatattg ctcatataaa tttttatccg
    43501 tttcgacaac acgactcgcc gatccagtgg ggagttgcaa aatctttccg gcaacaattt
    43561 ttgtcactgc caatgtacta ggattgtcat actcatgtgc ttttttggcg ttaaaataag
    43621 ttacattcaa gtcagtaaga ttaggcattt tcagggttct aatagttgga tatcttaata
    43681 taggataaaa tatgaatatt gatatcgccg cttataagga atgaaaactc tagctaaatt
    43741 tagttgtatt tagctatcac caaactccag aaagtactac tcgttggtgc aagccaagca
    43801 tatcaacgtt atggatagaa cctcattaaa acgtcaaatt cccttcaaag aatatcatag
    43861 tacgcattta aacatctatt tatatcaaaa attgcaagac aaaagagtta ggaagggtta
    43921 ttttttgtag agtttccttg ttattcttat ttatattcag attgaaagtg ccttttaaca
    43981 tgctgaattt ttttttactg caatgaacat atattgagct agtgatatta ttcggccttc
    44041 atctattacc caatttctac gtagagtttg aaccttctta agaaggttag tttatgatag
    44101 cagcgggacg catgttgaac caacttcttt agatgctgct gatgcaaaaa gacagtggtt
    44161 taaattaaaa ttgaaggaaa agaactcgtg caaagccaaa caaaagatcg ttatggaaag
    44221 tgaatctgaa tggaatttac ccaatgctga tcaaatcaag ctcattgcat gtgacgttga
    44281 cggaacattg ttagacgcaa acaataaatt tcataaacga aaccatcgag ctttacaata
    44341 tttacgaaaa agatatcctg agttacctat tgtcctagct acaggccgac aacgttcttc
    44401 tgtcaatagt atccgagaac cactggaatt ggacgtattc ccatgtattc atctaaatgg
    44461 ttgtgtgatt tataacaagg gtgaaatcct ttctcaagta gggctttcaa aagaattggt
    44521 gtactccata ttttctgatg tcaaagaata tgaaactacc gctatcttgc tttatgacca
    44581 caacaaggtg tatctgctga aaaatgattt tgaaagtggt agcattaaat ttgcacagga
    44641 tgctggtgag gacatcgatt tggcgaagcc agttgatacc atcttggaac aggtcatttc
    44701 taataagtta ccagtaacca aattggcaat ttatgaaagg aaccctgaac gatttaatga
    44761 aattcgaatg caactcctga aggacaatca gaaagaatat actctcaccc agagtatgtc
    44821 ttttgtactc gaagttattc cctcttctgt aaacaaggcg accggcttaa caaacatttt
    44881 gaccaaagtt taccctaata ttcacccgaa tgaggtttta agctttggcg atgctcaaaa
    44941 tgatgcttgt atgtttgata ttactggata ctcagtcgcc atctgtaatg gcatgcctgc
    45001 tgctataaaa gcagcaaagt atatctctcg tcttccaaat catgaaggtg cagtcggcga
    45061 agtgttagaa cgcatttaca gaatccctcc aaatcactaa
//
