# Supplementary material for: A high-quality reference genome for the fission yeast Schizosaccharomyces osmophilus
Source: G3 (Bethesda). 2023 Feb 7;13(4):jkad028. doi: 10.1093/g3journal/jkad028 (PMC10085805; doi:10.1093/g3journal/jkad028)
Supplement: jkad028_Supplementary_Data [file jkad028_supplementary_data.zip › File_S4_G3-2022-403979.gbk]

LOCUS       Exported               42963 bp DNA     linear   UNA 27-NOV-2022
DEFINITION  .
ACCESSION   .
VERSION     .
KEYWORDS    .
SOURCE      Schizosaccharomyces osmophilus
  ORGANISM  Schizosaccharomyces osmophilus
REFERENCE   1  (bases 1 to 42963)
  AUTHORS   Jia G-S., Zhang W-C., Liang Y, Liu X-H., Rhind N, Pidoux 
            A,Brysch-Herzberg M, Du L-L.
  TITLE     A high-quality reference genome for the fission yeast 
            Schizosaccharomyces osmophilus
REFERENCE   2  (bases 1 to 42963)
  AUTHORS   Zhang W-C., Jia G-S., Du L-L.
  TITLE     Direct Submission
  JOURNAL   Submitted (27-NOV-2022) Li-Lin Du's Lab, National Institute of 
            Biological Sciences, 7 Science Park Road, Zhongguancun Life Science 
            Park, Beijing 102206, China
COMMENT     .
FEATURES             Location/Qualifiers
     source          1..42963
                     /mol_type="genomic DNA"
                     /note="color: #ffffff"
                     /organism="Schizosaccharomyces osmophilus"
     CDS             join(1..31,240..538)
                     /codon_start=1
                     /label=SOMG_02131
                     /note="This feature has 2 segments:
                     1:   1 ..  31 / #993366
                     2: 240 .. 538 / #993366"
                     /note="This feature has 2 segments:
                        1:   1 ..  31 / #993366
                        2: 240 .. 538 / #993366"
                     /translation="MSAIQNFNTIDPFADTGDDDAQPLNNIHIRIQQRNGRKTLTTVQG
                     LPREFDLKRILRVLKKDFACNGTIVKDDDLGEVIQLQGDQRVNVMQFLTQQLGMQKKNI
                     KIHGF"
     CDS             complement(750..2909)
                     /codon_start=1
                     /label=SOMG_02132
                     /note="color: #993366"
                     /note="color: #993366"
                     /translation="MSKGKTDDDKAEISIEDYKTTISDSPETVVIQDWVRLSPAFLNGK
                     SGSVKVQEIEETSDGKIESNTLLSDIKVSTDEGKTTRYAIKNPKNVYFVKLINGKLLLH
                     DPLNTHCLLSTMVLENYNITLYPTEVSENEAFSNRNAILLEPTTGKLLPQLDQITLDSQ
                     NLYLYARTPSKKEDWYFKLLSFSKSCPPLRPIDGPVTFDYDTVKNNLDNLSSPDLIWLN
                     AFIGRIYLGIHKSEGFKNTIKHKLSRKLSKISTPEMMSEIQVTNVDVGESVPVVNNLDL
                     ISFSEAGELNVAADILYQGDCSFKAETSAKLTLGSKIPSKKVKFSLVIRLRHLSGRVRL
                     FIKPPPSNRIWYGFYNEPKVELHVEPTVFQKQLSNSYLLNFIRNKLLDLIFETMVLPHM
                     NDIAFFSDDPFPVKGGLYNSKDSKYYDTEKQAETKKSKKPDQSPEPQLDDADWKSIKSS
                     ESIVKDFDLNKSLTKDFGNDLDNSLSDGETKSVQLPTPFPVNTNPSYALRDNQSVKSTP
                     ADRKSTKSGKSRPKFWNDNSQSTISDATKKYGVAAKKSFYQGISEAKSMVKKLQANYLN
                     SSDDEDEDMNTESHADNSTSRKAIIQPKEKEIPTKSPNLIDNDKKDDFLETNQLTDDKL
                     SFANKNSQFKLLQKSDSGPSPKEETKRQPEGQENTLPFVNESMADDKLLAKEKESNTDE
                     STLIAGKHKLPRRPLPYDVSNENNK"
     CDS             complement(join(3383..3558,3604..3936,3989..4334))
                     /codon_start=1
                     /label=SOMG_02133
                     /note="This feature has 3 segments:
                     1: 3383 .. 3558 / #993366
                     2: 3604 .. 3936 / #993366
                     3: 3989 .. 4334 / #993366"
                     /note="This feature has 3 segments:
                        1: 3383 .. 3558 / #993366
                        2: 3604 .. 3936 / #993366
                        3: 3989 .. 4334 / #993366"
                     /translation="MMKHTETNADALEDDLDYQIDASSNESDNDSQSQSSSHEIEANQP
                     SSDASEVKKNKRKRQRQKLKEKKKQKFGTSGKEATSLAHSPDILSDIINNQIRINFKDL
                     SAVELQDRFIKSSYIEDTIDFPNERETGNYPEYVTHAFKKNNQENEFNKVDSNGSPTTL
                     IFCLSALRALDIVKALRKLQTEEFKITKLFGKHIKLDEHIEYCKNNKIGIAVGTPQRIL
                     QLTNGNLNFDHLKFVILDYTFTDKKSYNLISNNDCKKPVMEFLTHPSLLKRLSDKTTKI
                     CFY"
     CDS             complement(4637..6643)
                     /codon_start=1
                     /label=SOMG_02134
                     /note="RhoGAP, GTPase activating protein Rga7"
                     /note="color: #993366"
                     /note="color: #993366"
                     /translation="MDAETKTDILKDPKVETILHSELGLSILNDRIKSHLNISKEFANF
                     LKKRAVLEEQSAKDLQKIAKSFLETFQDNHASSSSFPAVLVKSLQIHEQLAANSFTQHK
                     AFSTCSDEVLDFYKGCDRKRKSIKEYAKRQENSYLEAVVHMDKSKARFKSAESDYNHTL
                     DQKNASDNQKKVGFFKPKSNAQLSRLEEEARSKAESAESDMKSNIQNAQTAQQELLLIH
                     RPNYIKQFFSLQKEIEASLNCNYLRYTKLCETHTVMNGVLIRPQNISTQSCGFEHALHN
                     FDSNADFRQYVLDSSSRRKNDQNPSDASKTKIVQPPSSYGPSNTSSTPPSVNISTPTNP
                     THISTPSTNNFNRPMTSHNQIASNSQKPQPQETLPSPTKPLKPAPAPAPAPPNPALSSR
                     GSPSPTKSETIHPLPEVQTPTATNPPNIDTNPLPPSTQTKLKTSDSAKPPSPNFFPAQD
                     IVESNNKPQSPVSDSTILFGAHLEAILLREHSNVPNVVVQCTTQIETFGLNIQGIYRIP
                     SSAAKVLALRQQFTKEPLTILNSAKDYGNDVHSLADLLKSFFRELSEPLIPNQHYNDFI
                     DAGKVEDEARRRDAVHRAINDLPDANYSTIRHLTIHLTKIKDNSDVNKMSTNNLAIIWG
                     PTLLKQATIPEISSFSRTIEILIDYCFTIFDYD"
     misc_feature    7137..7480
                     /label=H2 box
                     /note="color: #999999"
                     /note="color: #a6acb3"
     CDS             complement(7441..7793)
                     /codon_start=1
                     /label=Pc
                     /note="mating-type P-specific polypeptide Pc"
                     /note="color: #993366"
                     /note="color: #993366"
                     /translation="MNPTLKNPVFLPVLTPSTLFKTRKNRTSNHNYKNGFILFRSRIHK
                     LLKSSGDWGGVSAKCSNIWRSLPQNVKSAWSQTAELSQYQDVRKQIATLEKIILTLWHK
                     EHNNYKLHISTVQ"
     CDS             7926..8402
                     /codon_start=1
                     /label=Pi
                     /note="mating-type P-specific polypeptide Pi"
                     /note="color: #993366"
                     /note="color: #993366"
                     /translation="MKELISFLNNLLRKFVTINHERFGFILEQLKHAYGLLVDVKHVPA
                     KYILESFKILESIKHVCNVKIHENVTRNTLNFSLQAQLFKPNVLNCIHISNASGRPLVT
                     SRDTCADCIKAHLMRWLLLHVDNPYPTPSEYYQLCLETGLTRNQLRNWFSNRRR"
     misc_feature    8542..8604
                     /label=H1 box
                     /note="color: #999999"
                     /note="color: #a6acb3"
     CDS             9510..10127
                     /codon_start=1
                     /label=SOMG_02137
                     /note="DNA-3-methyladenine glycosylase Mag2"
                     /note="color: #993366"
                     /note="color: #993366"
                     /translation="MSPSYAKAETHLKNINPTWSKIVDTVGHCSFEPHPERQPYEGLIR
                     AITSQKLSAAATDAIIHRLCALYHKHQFPTPKQIVDTDVETLHSCGFSKLKADAIHNIA
                     NAALNNQLPSNDEICKMSNEDLLKALSTHKSVKRWTIEMYMIFTLGRLNIMPADDATLR
                     SSITRIFHPDKNLSIEELETLTSPCAPYQTIAAWYLWHYPKH"
     CDS             complement(join(10924..11628,11669..12123,12167..12218))
                     /codon_start=1
                     /product="19S proteasome base subcomplex ATPase subu..."
                     /label=SOMG_02138
                     /note="This feature has 3 segments:
                     1: 10924 .. 11628 / #993366
                     2: 11669 .. 12123 / #993366
                     3: 12167 .. 12218 / #993366"
                     /note="This feature has 3 segments:
                        1: 10924 .. 11628 / #993366
                        2: 11669 .. 12123 / #993366
                        3: 12167 .. 12218 / #993366"
                     /translation="MTEVLTSNVLESNENIVQYYTQKIQNAELNILNKTQNLRRLEAQR
                     NGLNARVRLLREEIQLLQEPGSYVGEVIKTMGKNKVLVKVNPEGKYVVDVSPDVDIKDI
                     KPNIRVALRNDSYQLIKILPNRVDPLVSLMMVEKIPDSTYEMVGGLETQIKEIKEVIEL
                     PVKHPELFESLGIPQPKGILLYGPPGTGKTLLARAVAHHTDCRFIRVSGSELVQKYIGE
                     GSRMVRELFVMAREHAPSIIFMDEIDSIGSSRSDAGGGSGDSEVQRTMLELLNQLDGFE
                     STKNIKVIMATNRIDILDPALLRPGRIDRKIEFPPPSNEARAEILRIHSRSMNLTRGIN
                     LLSIAEKMNGASGAELKGVCTEAGMFALRERRVHVTQEDFELAVVKVLNKGESGEMSLQ
                     KLFK"
     CDS             complement(12519..14501)
                     /codon_start=1
                     /product="plasma membrane urea transmembrane t..."
                     /label=SOMG_02139
                     /note="color: #993366"
                     /note="color: #993366"
                     /translation="MVQPTVSESVGYGVVVGVGLGFAVLMISISYILKKYSNENQTSEH
                     FNTASHSVRTGLVASAVVSSWTWASTLLTSAQKTYQYGVSGAFWYASGACVQILLFTVL
                     AIELKRKAPNAHTFLEVVRARCGPIAHTVFIFFAYVTNILVMAMLLCGGSATIASITGM
                     NTVAACFLLPVGVIIYTIFGGIKATFLTDYIHTIIILVILIMFSLSAYSASDKIGSPGK
                     LYDMLKAAGDSHPVEGNAEGSYLTMRSREGAIFFIINLAGNFGTVFVDNGYWQKAIAAN
                     PASALPGYILGGLSWFAIPWLAATTTGLVCLALESMPYFPTYPNRMTDLEVSQGLALPY
                     GAIALMGKTGANATVLLIFMAVTSAASSELIAVSSIFTYDIYKQYFRRNAGNKELLYTG
                     HAVLIVFGVAMSALATGLYYGNVSMGYLYLLMGVLVCPAVVPATCVMLSSRTSKLAITV
                     SPVLGLVSSIVSWLVVAGVQGSGKLTIETTGANNPMLAGNVVGLLSPILYLIFFSIIKP
                     EKYDFDDLLSKFEMHYESEEEEVLQKKKLNRASMISKIAATGVAAVFIILWPWPMYGSK
                     YIFSKRFFTGWVVVGLIWIFFTVFSVGIFPLWEGKKDIYGIVKRVFESAFGVKVIESED
                     IVEVDAYENIEKNEEKGTEKKKPFM"
     CDS             14992..15399
                     /codon_start=1
                     /product="Schizosaccharomyces specific protein"
                     /label=SOMG_02140
                     /note="color: #993366"
                     /note="color: #993366"
                     /translation="MEFPVKIEENLIDSYFWNNEDSSGLKQQISDVQKHHSYNKSLRKD
                     IHLSRSELDETRKHLKAQENQLQFEYGEYENELDVFQKKMQVFSTEVLESRFSETLKKK
                     QDDLNSLKTKLMNQEVSAVDYASLVLQTMNH"
     CDS             complement(join(15654..15677,15719..16024))
                     /codon_start=1
                     /label=SOMG_02141
                     /note="60S acidic ribosomal protein P2"
                     /note="This feature has 2 segments:
                     1: 15654 .. 15677 / #993366
                     2: 15719 .. 16024 / #993366"
                     /note="This feature has 2 segments:
                        1: 15654 .. 15677 / #993366
                        2: 15719 .. 16024 / #993366"
                     /translation="MKYLAAYLLLTVGGKQSPSASDVESVLSTVGIEAEKERVESLLHE
                     LEGKNLEELIAAGNQKLATVPSGGAASAAPAAAGDAAPAAEEAKKEEAKQEEESDEDMG
                     FGLFD"
     misc_feature    16604..16998
                     /label=IR-L
                     /note="color: #999999; direction: RIGHT"
                     /note="color: #a6acb3; direction: RIGHT"
     misc_feature    17928..17935
                     /label=Atf1-binding site 1 (s1)
                     /note="color: #a6acb3; direction: RIGHT"
     mobile_element  19034..19196
                     /mobile_element_type="retrotransposon"
                     /label=osmo_MAT_LTR1
                     /note="color: #999999; direction: RIGHT"
                     /note="color: #a6acb3"
     mobile_element  22923..23109
                     /mobile_element_type="retrotransposon"
                     /label=osmo_MAT_INT1
                     /note="color: #999999; direction: RIGHT"
                     /note="color: #a6acb3"
     mobile_element  23290..25849
                     /mobile_element_type="retrotransposon"
                     /label=osmo_MAT_INT2
                     /note="color: #999999; direction: RIGHT"
                     /note="color: #a6acb3"
     mobile_element  26015..26100
                     /mobile_element_type="retrotransposon"
                     /label=osmo_MAT_INT3
                     /note="color: #999999; direction: RIGHT"
                     /note="color: #a6acb3"
     mobile_element  26638..26857
                     /mobile_element_type="retrotransposon"
                     /label=osmo_MAT_LTR2
                     /note="color: #999999; direction: RIGHT"
                     /note="color: #a6acb3"
     misc_feature    complement(27818..27825)
                     /label=Atf1-binding site 2 (s2)
                     /note="color: #a6acb3; direction: LEFT"
     misc_feature    27856..27963
                     /label=H3 box
                     /note="color: #999999"
                     /note="color: #a6acb3"
     misc_feature    27964..28307
                     /label=H2 box
                     /note="color: #999999"
                     /note="color: #a6acb3"
     CDS             complement(28267..28422)
                     /codon_start=1
                     /label=Mi
                     /note="color: #993366"
                     /note="color: #993366"
                     /translation="METSELQEIYKICDAIQLKLSSLTLANKTKINLRKKKQKHNNYKL
                     HISTVQ"
     CDS             28553..29092
                     /codon_start=1
                     /product="mating type M-specific HMG-box DNA-bind..."
                     /label=Mc
                     /note="color: #993366"
                     /note="color: #993366"
                     /translation="MQVNSTLPQMPSEMSDPEWKLKKYLTKDALKSIEDGRGAAYFVPE
                     GYTPLLVPMSQTYRFESYGLAQTPQLTSYKLDNCRVPGYIMKNIRKQNMPARAPRPPNA
                     FILYRKEKQSLLSETNPGMTNAEVSKLVGQLWKEESNEVKLKYFKMSECYKTEHEKLYP
                     NYKYQPRTRKSKNYLK"
     misc_feature    29437..29499
                     /label=H1 box
                     /note="color: #999999"
                     /note="color: #a6acb3"
     misc_feature    30094..30156
                     /label=H1 box
                     /note="color: #999999"
                     /note="color: #a6acb3"
     CDS             complement(30297..30772)
                     /codon_start=1
                     /label=Pi
                     /note="mating-type P-specific polypeptide Pi"
                     /note="color: #993366"
                     /note="color: #993366"
                     /translation="MKELISFLNNLLRKFVTINHERFGFILEQLKHAYGLLVDVKHVPA
                     KYILESFKILESIKHVCNVKIHENVTRNTLNFSLQAQLFKPNVLNCIHISNASGRPLVT
                     SRDTCADCIKAHLMRWLLLHVDNPYPTPSEYYQLCLETGLTRNQLRNWFSNRRR"
     CDS             30905..31258
                     /codon_start=1
                     /label=Pc
                     /note="mating-type P-specific polypeptide Pc"
                     /note="color: #993366"
                     /note="color: #993366"
                     /translation="MNPTLKNPVFLPVLTPSTLFKTRKNRTSNHNYKNGFILFRSRIHK
                     LLKSSGDWGGVSAKCSNIWRSLPQNVKSAWSQTAELSQYQDVRKQIATLEKIILTLWHK
                     EHNNYKLHISTVQ"
     misc_feature    31218..31561
                     /label=H2 box
                     /note="color: #999999"
                     /note="color: #a6acb3"
     misc_feature    31562..31669
                     /label=H3 box
                     /note="color: #999999"
                     /note="color: #a6acb3"
     mobile_element  34130..34281
                     /mobile_element_type="retrotransposon"
                     /label=osmo_MAT_LTR3
                     /note="color: #999999; direction: RIGHT"
                     /note="color: #a6acb3"
     mobile_element  34292..38427
                     /mobile_element_type="retrotransposon"
                     /label=osmo_MAT_INT4
                     /note="color: #999999; direction: RIGHT"
                     /note="color: #a6acb3"
     mobile_element  38428..38824
                     /mobile_element_type="retrotransposon"
                     /label=osmo_MAT_LTR4
                     /note="color: #999999; direction: RIGHT"
                     /note="color: #a6acb3"
     mobile_element  38968..39173
                     /mobile_element_type="retrotransposon"
                     /label=osmo_MAT_LTR5
                     /note="color: #999999; direction: RIGHT"
                     /note="color: #a6acb3"
     misc_feature    complement(39957..40351)
                     /label=IR-R
                     /note="color: #999999; direction: LEFT"
                     /note="color: #a6acb3; direction: LEFT"
     CDS             complement(40545..41405)
                     /codon_start=1
                     /label=SOMG_02145
                     /note="hexaprenyldihydroxybenzoate methyltr..."
                     /note="color: #993366"
                     /note="color: #993366"
                     /translation="MSNITDLNVRYFNAEKAHEYDNPSTLAVTKIISKKILQLSTESAN
                     PAVNLDQASSYEQFSEDSVDVNEHFTNVDKFWESKTIRLLDFACGTGLISEHLAPYCDS
                     ILGLDISPAMVDKFNHKFQILNVKKEKAHAEHVDLRSETEPNDRIAGKYDAAVCSMAYH
                     HIKDVDFITKKLKDCLKSSGRLYVVDFLRGAGSFHGNMSADFHASHGIGHPNGFTKQQY
                     IELFEKTGFKDVVVSDGFQTKVWVDEAKYHKSTSNPNPEVKQLTKDKALYAVKLGLVIA
                     SGRKP"
     CDS             42076..42963
                     /codon_start=1
                     /label=SOMG_02146
                     /note="color: #993366"
                     /note="color: #993366"
                     /translation="MKGESELNLPSADQIKLIVCDVDGTLLDRNHNFHERNYRALEYLR
                     KQDPELPIVLATGRQRSSVSNIREPLELDAFPCIHLNGCVVYNQGELFSQVGLSKELVY
                     SIFSNVLEYDTTAVLAYDHNMVYPLKNDSESGGIRFLKDAGEVLGLETPDKTILERVIS
                     NELPVTKLAIYEKNHERFTKIKESLMRNDQEEYTVTQSMPFIVEVIPSSANKATGLTNI
                     LTKIYPHIHLDEVLSFGDAQNDVCVFEITGHSVCIRNGMPAAIQAAKYISSSPNHEGAV
                     GEVLEHIYKIPPYY"
ORIGIN
        1 atgtctgcta ttcaaaactt caatacaatt ggtaagttgc aaattgaaag aggattcgga
       61 aaaaaggcca aaattattgt caacgcgttt tttagagtag agagcaggat gattgcagtt
      121 tagatttaaa ttcatgaatt attacgttta tgtttcactt atttggctga tcttggtctt
      181 tggaatccat ctttgagtgg aaatttttca tacatgggag cagtactaac ttatattaga
      241 tccttttgct gacactggtg atgatgatgc tcagcctctg aataacattc atattcgtat
      301 ccagcagaga aatggtcgta aaactttaac cactgtccaa ggtcttcctc gtgaatttga
      361 cttgaagcgt atcttgcgtg ttttgaaaaa ggactttgct tgtaacggta ctatcgtaaa
      421 ggacgatgat ttgggtgaag tcatccaact tcaaggcgac caacgtgtta acgttatgca
      481 atttttgacc cagcaattgg gcatgcaaaa aaagaacatt aaaatccacg gtttctagat
      541 gttttttctt tcgacatcat gtcgtctctc tttactagtc tttagatgaa gattaatgta
      601 atgagtggcg tctgccctgt ataaatgttt tattgcctat ggaaaatatt tagcatctaa
      661 taaactacat gttgttagct ccgtttggca tatatacata tattgcctgt gtcctcgtag
      721 tatattattt atttacatga gctcataagt tatttattat tctcattaga aacatcataa
      781 ggtagcggcc gacgaggtag cttatgcttg ccagcaatca aagtggattc gtcggtgtta
      841 gattcttttt ctttcgccag tagcttatca tctgccattg attcattgac aaagggaagt
      901 gtattttctt gtccttcggg ttgtcttttt gtttcttcct ttgggcttgg ccccgaatct
      961 gacttctgta acagcttaaa ttgcgagttt ttgtttgcaa aggacaattt atcatcagtc
     1021 aattgattcg tttctaaaaa gtcgtctttt ttgtcattat caattaaatt ggggcttttc
     1081 gtaggaatct ctttttcctt tggttgaata atcgccttcc tcgaggtact gttatcagca
     1141 tgagattctg tattcatgtc ttcatcctca tcatcagatg aattcaagta attagcttgg
     1201 agttttttta ccattgactt ggcttctgat attccctggt agaacgattt tttcgctgca
     1261 actccatact ttttagtcgc gtccgatatt gtagattgag aattgtcatt ccaaaacttc
     1321 ggtcttgatt ttccagactt cgtgctcttt ctatctgcag gcgtcgattt tacagactga
     1381 ttgtctcgca atgcataact agggttggta ttgacgggga aaggcgttgg taactgaaca
     1441 ctttttgttt ctccatctga aagagagttg tctaaatcat ttccaaagtc tttagtcaga
     1501 gacttattta aatcaaagtc ttttacaata gactcactcg atttaataga tttccagtct
     1561 gcgtcatcta attgtggttc gggagattga tcgggttttt tgctcttttt agtctctgct
     1621 tgtttttctg tgtcgtaata ctttgaatct ttagaattgt acaaacctcc ctttacagga
     1681 aaaggatcat cagagaaaaa agcaatgtcg ttcatatgtg gaaggaccat tgtttcgaaa
     1741 attaagtcca gtagcttgtt tcgtataaaa ttcaatagat agctgttgct aagttgcttt
     1801 tggaatacag taggctcaac atgaagttca actttgggtt cgttgtagaa gccataccaa
     1861 attctgtttg aagggggcgg tttgatgaaa agacggactc ttccagataa gtgtcgcaaa
     1921 cggataacca aagagaattt caccttctta gagggaatct ttgatcctag cgttagtttt
     1981 gcacttgtct cagccttaaa actacagtca ccctgatata gaatatccgc agccacattt
     2041 agttctcctg cttctgaaaa agaaataaga tctaagttgt taacaacagg aacggattct
     2101 ccaacatcaa cattagtaac ctggatttca gacatcattt caggagtact tattttagat
     2161 aatttacgag ataatttgtg cttaatcgta ttcttgaagc cttcagattt gtgaattccc
     2221 aaatagatcc ttcctatgaa agcattaagc caaattaggt ccggagagga gagattatcg
     2281 agattatttt tgacggtatc ataatcaaaa gtgacaggac cgtcaattgg tctgagaggt
     2341 ggacaggatt tcgaaaatga gagaagtttg aaataccaat cttctttttt tgatggagtt
     2401 cttgcatata aatacaggtt ttgagaatcc agagtaatct ggtctaattg aggaagtagc
     2461 ttccctgtag taggttctaa taaaatcgca tttcgattgc tgaaagcttc attttcggac
     2521 acctcagtag gatataatgt gatgttgtaa ttctctagaa ccatagtact tagtaaacaa
     2581 tgtgtgttta gtgggtcgtg caataagagt tttccgttga ttagctttac aaaatagacg
     2641 tttttgggat tttttatagc gtatcgagtt gttttccctt catctgttga gacctttata
     2701 tcagaaagta gcgtgtttga ttcgatcttt ccatcagaag tctcttcaat ttcttgaact
     2761 ttgacggagc cacttttacc atttaggaat gcgggagaaa gtctgaccca gtcttggatt
     2821 acgaccgttt ccggcgaatc agagatagtt gttttgtagt cctcaataga aatttctgct
     2881 ttatcgtcat cggttttccc tttggacatt aagtacaggt aaattaatac caaaagagga
     2941 agaaaggtta atccacctaa taaatatgca agaaggaagg atagaaacat aattggttta
     3001 acaattgcgg caaggggtac agtcaaatga gcgtaaagtt gtagatactt tagtacgctt
     3061 gctaggaggc gtggagtttg agagaattgt ggtaagagta attgtttaga aagaaacttt
     3121 taaacagatt ctataagtgc tcataaaaac attaataaac agttcgagtt tgcggtgtgt
     3181 tgttgagagt tacgtagtgt tcggtggacg ttttatgtgc aacataaata aaagtagttg
     3241 ccaacgtaaa tagaaacaag ttacgaataa atagttacaa tataaaagat aaaaacagtg
     3301 tttattcgat caatgcgcaa atactatgta agtctaaata tttaaccaaa aacccagagt
     3361 aaataaaacg gaaaaaggaa gcctagtaga aacagatttt ggtggtcttg tctgataaac
     3421 gtttaagtag agagggatga gtgagaaact ccatgacagg ttttttacag tcattgtttg
     3481 agataaggtt gtatgatttt ttgtcagtga atgtataatc cagaataaca aacttcaagt
     3541 gatcaaagtt gaggtttcct aatttgacgt tagtaaggga agaactaaag atttattaca
     3601 taccgtttgt caattgtagt atacgttggg gggtccctac tgctatacca atcttgttat
     3661 ttttgcagta ttcgatgtgt tcgtcaagct tgatatgctt accgaagagt tttgtaattt
     3721 taaattcttc tgtctgtagt ttcctaagag cctttacgat atcaagagcc cgtaaagcag
     3781 agagacagaa aattagggta gtaggactac cgttcgaatc aactttgttg aactcatttt
     3841 cttgattgtt ttttttgaac gcgtgagtta cgtattcggg atagtttcca gtttcccgtt
     3901 cattgggaaa gtcaattgta tcttcgatgt acgaagctaa gtttccaagt tagtataagt
     3961 aaaaagggtt gttttcgaga agacatacat ttgataaacc tgtcttgtaa ttctacagca
     4021 gaaagatctt taaaattgat gcgaatttgg ttgttaataa tgtcagacaa gatatcagga
     4081 gagtgggcaa gagaagtggc ttctttgcca gatgtgccga atttttgctt tttcttttcc
     4141 tttaattttt gacgttggcg tttgcgtttg ttttttttga cttcagaagc atctgaagaa
     4201 ggttgattgg cttcgatttc atgtgaagaa gactgggatt gactgtcgtt gtcggattcg
     4261 tttgaagagg cgtcaatttg gtagtctaaa tcatcctcta acgcgtctgc gtttgtctct
     4321 gtgtgcttca tcatgtagta cagttgacgt tgttcggaaa aaaggacgta gtggtttggt
     4381 tgagcaaggt tgtttgaaaa gaaataagat ggtagttagt gaaaatatag atattgaaaa
     4441 gtagtagtgt ctagtttaat tatttaaaag aaagagaaaa agttagatat tattcgtgaa
     4501 ataaagaaaa agaactgaag taaactgtgt acaaagaaat taagcatatt gatttttttt
     4561 ttccaaagta aaaaagaaga attaaagaat caagtgaacc gacgtttaca ggatattgaa
     4621 atttatgtac aattctctag tcatagtcaa aaatagtaaa gcaataatct atgaggattt
     4681 caatagtgcg tgagaaacta ctaatttctg ggatcgtagc ttgttttaac aaagtagggc
     4741 cccaaatgat agcaagatta ttagtggaca ttttgttgac atcgctgttg tccttgattt
     4801 tagtcaaatg aattgtgaga tgacgaatag tagaatagtt agcgtcgggc aaatcattaa
     4861 tggcgcgatg tacagcatct ctccgacgcg cttcgtcctc aaccttacca gcgtcaataa
     4921 aatcgttgta gtgttgattt ggaataagag gttcggacaa ttcgcggaag aaggatttca
     4981 agagatcagc aagggaatga acgtcgtttc cataatcctt tgccgaattg aggatcgtaa
     5041 gaggttcttt tgtgaattgc tgacgaagag cgagcacctt ggcggcagaa ctgggaatgc
     5101 ggtagattcc ttgaatgttg aggccaaaag tttctatttg ggtggtacat tgaacaacga
     5161 cgtttggaac gttggaatgt tcacgtaaga gaatggcttc caaatgagca ccaaagagaa
     5221 tggttgagtc agaaaccggt gactggggct tattattaga ctcaacaatg tcttgggcag
     5281 gaaaaaagtt aggggaagga ggttttgcag aatcagaagt ctttaatttt gtttgtgtcg
     5341 atggtggtaa aggattagta tcgatattgg gggggttggt ggccgtaggt gtttgtactt
     5401 ctggtagtgg atggatggtt tcagacttcg ttggtgaagg agagcctctt gaggaaagag
     5461 caggatttgg aggtgcaggt gcaggtgcag gtgcaggttt tagaggtttg gtaggtgagg
     5521 gtagtgtctc ttgaggttgt ggtttttgcg aattggaagc tatttggttg tgagaagtca
     5581 tagggcggtt aaagttgttt gtggaaggcg tggaaatgtg ggtaggattt gttggagtag
     5641 aaatgtttac ggagggaggt gtagaagatg tgttagaggg accataggaa ctaggtggtt
     5701 gaacgatttt cgtttttgaa gcgtcagaag ggttttgatc atttttacgt cgagaagaag
     5761 agtcgagaac gtattggcgg aagtcggcgt tagaatcaaa attgtggaga gcatgttcga
     5821 aaccacagct ttgagttgag atgttttgag ggcggatcaa gacaccgttc atgacagtgt
     5881 gagtttcaca aagttttgtg taacggagat aattacagtt aagggaggct tcaatttctt
     5941 tctgtaagct gaagaactgc ttaatatagt tgggacgatg aatgagaaga agttcttgtt
     6001 gggctgtttg ggcattttga atgttagatt tcatgtccga ctctgcagat tctgctttag
     6061 agcgagcctc ctcttcgagt cgggagagtt gagcattgga ctttggtttg aagaaaccaa
     6121 cttttttctg gttgtcactg gcgttttttt gatcgagagt gtgattgtag tcggattcag
     6181 cactcttgaa gcgggctttg gatttgtcca tgtgtacgac ggcttcaagg tatgagtttt
     6241 cttggcgttt ggcatattcc ttgatagact ttcgtttgcg atcacaccct ttatagaaat
     6301 ccaagacttc atcagagcaa gtagagaaag ccttgtgttg tgtaaaggaa ttagcagcga
     6361 gttgttcatg gatttgaagg gatttgacga gtaccgctgg aaaagaactg gatgaagcgt
     6421 ggttgtcttg aaatgtttcg agaaacgact ttgcaatctt ttgaagatcc tttgcagact
     6481 gttcttcaag aacagctcgt ttcttcaaaa aatttgcgaa ttccttggaa atgtttaagt
     6541 gggatttgat tcggtcattg agtatggaca aaccaagttc actgtgaaga atggtttcaa
     6601 ctttagggtc ttttagaatg tcggtttttg tttcagcatc catagtgttt ggggattggt
     6661 aatggatggt gaaaatgatt gaatgctccg ttggaatgaa agtgaggatg agaaaaggag
     6721 ggcgggttgg agttcacaga cgtatactgg tggtaggtag actgtgaggg agtctgtgag
     6781 gtgttgggta gagcggtgta atggaattaa gattaatctg attggagtgc gttagcaaaa
     6841 aaaaagcgaa gctcactggc atttgtaact aaagtgccat acccacgata agtggggtat
     6901 cattcttagt ggggtctgta gtagaactgt tgaacttgta agggaaagat gatttagaga
     6961 agaagtacgg aagagactag aaagtactga aaacgacgcg ttggaaaaga atgagattgt
     7021 taattttgta gatgtaagga tgtttacgaa agctttgatg gtttggacgc gtagacgatt
     7081 gtgtaattca cagaaaacag agaacaaaat agtttggtaa tatggaacta cgatacaaag
     7141 gttcaagaat gagaaagaag ctcaaaaggt agaaaaagat atataaaaag atatagagag
     7201 atataaatag tgcattcaat tgattatgac aaatgggata aaatctgagc tgacagtatg
     7261 ctgctatgac tgtcaacttg tcatcaagta gatggaccaa ataaagtcgg ataacaattc
     7321 atagaacttg ataaatatac aattagaagt cttttatagt ttagattgta gggactggaa
     7381 taacataatt tttctgtatg cacagcatcc aacctaatag ccagaaacgc cttccaaatt
     7441 tactgaaccg tgcttatatg tagtttatag ttgttgtgtt ctttatgcca gagggtaagg
     7501 ataatttttt ctaacgttgc aatttgtttc cgcacatcct ggtactgact taattctgct
     7561 gtttgtgacc atgctgattt aacattttga ggtaaagaac gccatatatt tgaacattta
     7621 gcagagacac cgccccagtc tcctgaagat tttaaaagct tgtgaatcct gctccgaaat
     7681 aagatgaaac cgttcttata gttgtgatta gacgtccgat tttttcttgt tttaaataaa
     7741 gtagaaggtg ttagaaccgg taagaacact gggtttttta atgttggatt cattttaaat
     7801 atttagaaag ttggtgggtt ctgcggtcca tttatagttg tatggtggct ccttttcttt
     7861 gttctctctg taacttagat taccgaagtg tacttctgaa agttagcatt aatacaacag
     7921 tcaatatgaa agaattgatc tcttttttaa ataatttact gcgaaaattt gttacaatta
     7981 atcatgaaag atttggattt atattagagc aattgaaaca cgcgtatgga ctactggttg
     8041 atgttaaaca cgtccctgct aagtacattc ttgagagctt taaaatattg gaatcaatta
     8101 aacacgtctg caatgttaaa atacacgaaa atgtcacgcg aaacactctt aacttcagtt
     8161 tacaagctca acttttcaaa ccaaatgtat tgaactgcat tcacataagt aacgcgagtg
     8221 gacgtccctt agtgacatcc agagatacct gtgcagattg tatcaaggct catttaatgc
     8281 gttggctatt acttcatgtt gataatccat atcctacacc ttcagaatac taccaattgt
     8341 gtcttgaaac tggtttaacg agaaatcaat tgcgtaattg gttttccaat agacgacgct
     8401 aactagcacc gataatgcag gaatagacaa tactatacaa ctttttttca atttctttgt
     8461 acatacaatt atacagtagt tctattaagc catttctatc agtaggtccc gttcaatttt
     8521 ttgcgtgttt ggaattcata aatttttttt tcggaaaaca aatgtatagg ctttctctat
     8581 tgttttatgt cgttcgtttc catgtattta attgtctatc gcattctttt acttcttccc
     8641 ctctctttcc cttttctttg tctttccttt ccaagcccga tccctccaac gatactctgc
     8701 tccgctgcgc tacgcatacc cttcctccat gttacctccc atccttcctc acccgcacta
     8761 ctctttctta cacatccttc ttacctttgt ttacatccat ttgtcccaca ccattacttt
     8821 tcgcactgcc tctaccttta actcttgcct ccattcaaac atattctaat tccctcgttt
     8881 ctttacattg acaacttttc ttctatttta atttcctcgt gtccatcctt ttcctttcta
     8941 ttctaaacta ctttattcca tcttcctttt tcacccttcc tataatttct ctgccttccc
     9001 atttccatcc caccacatcc tccattccat tgttttccac ttctcccact caccctctcg
     9061 cgctttccct ttcaaccttc caattgtcct ttcttcattc atcggctcac tccactattc
     9121 ccttctccct cctaccccat cggtttacca ccctccctct gccctacctc tcactattca
     9181 ccacccctat accctgccta acctttcatt ttccttcctc atcaacttgt tattcttctt
     9241 ttacccccac acgtactctc tcccactaca aacgaactct tcctcccctt ccacatcata
     9301 ctcagctatt acctggccca actcccctct accacccatt ttccattccc cttcccattg
     9361 tttcaaacga gaattcttcc tttattattc actaataatt acttttttgt aaattaactt
     9421 actattctaa acagacttac tccctacttt accgattttc tttaatttca attcaatgta
     9481 ataccgctac aaattcctac ctatacatta tgtctccttc ttacgcaaaa gctgaaaccc
     9541 atttaaaaaa cattaatcca acttggtcca aaattgtcga caccgtaggt cactgctcct
     9601 ttgaacccca tcctgaacgc caaccctacg aaggactcat tcgtgcaatc acttcacaaa
     9661 agctttctgc tgctgctaca gatgctatta ttcacagatt atgtgcgctt tatcacaaac
     9721 atcagtttcc aactcccaaa caaattgtcg acaccgacgt tgaaacattg cactcctgcg
     9781 gtttctctaa attaaaggct gacgcaattc acaatatcgc taatgctgca ctcaataacc
     9841 aacttccttc caatgacgaa atctgcaaaa tgtccaacga agacctttta aaagctctta
     9901 gcacacataa aagtgttaag cgttggacaa ttgaaatgta catgattttt actctcggtc
     9961 gcctcaacat tatgccagcc gatgatgcta ctcttcgctc tagtattaca cgcatttttc
    10021 atcctgataa aaatctatct attgaagaac ttgaaactct gacttcccct tgcgctccct
    10081 accagactat tgctgcttgg tacctctggc actacccaaa acactaacaa atcgacagca
    10141 aacaacaatc tcacaaacac atgaaaaaca ggcctcattt atttatttat ttatttatta
    10201 cttcactttt cttaatacgc tcattaaaca cttcctattg tttttcaaaa ccaacatcac
    10261 caccttagtc taataatact aaagtcttca cctctttctt ccgtatactc cacctctact
    10321 tctgtatttc tttcccacta aataacgtac ctcgttcaac tacattcaca aattccaaac
    10381 aggactgctt ttttttatga tatataaacc cctcatcaac ttttccattc ttcattaaac
    10441 caagttttgc ctactgtttt ccgctatata tataccacgg acgacggttt actacatgct
    10501 tggaagaaaa atagtcgact ccaccctgga ttatcctatt ttatgatttt tcagtactaa
    10561 atcaacgact aaaatacttc caataattat acaacctaaa tatagataca tttttttcaa
    10621 tatactttat tttatcacta aaattattgt ttaatcgtaa ccataaacta tagtatgcga
    10681 tttatctctt caactactca gatgtataaa caccccactc catatactac ttgatattcc
    10741 acattgttac gcttcctctc ttctatatca ttttaatacc taacacaaat ctaactgaaa
    10801 cacgttgcaa tcgcaatcca ctaacacaca atatttacta cacatacaaa ttatcaccta
    10861 caagcaaaaa cacttaatcg aaaaataact atcatcatat tcattcatca attctactac
    10921 aaattacttg aatagttttt gcaaactcat ctctccagat tctcccttgt taagaacctt
    10981 tacgacggca agctcgaaat cttcttgagt aacatgtaca cgtcgttcac gtaaagcaaa
    11041 cataccagct tctgtacaga cacctttcag ctcagcacca cttgctccgt tcatcttttc
    11101 tgcaatactc aacaagttaa ttccacgagt aagattcata gaacgagaat ggattctcaa
    11161 aatttcggct cgagcttcgt tagatggagg aggaaattcg atttttcgat cgatacggcc
    11221 aggtcttaaa agagcgggat ccaaaatatc aatccgattt gtagccatga ttactttaat
    11281 atttttggta gactcgaaac catcaagttg gttcaacaat tcaagcatag ttctttgaac
    11341 ttcgctatca ccactaccgc cacctgcgtc tgatcgtgaa gaaccaatag aatcaatttc
    11401 atccataaaa ataattgacg gagcatgttc acgagccata acgaaaagtt cccgaaccat
    11461 acgactacct tcaccaatat acttctgtac caattcagaa ccactcacac gaataaacct
    11521 gcaatcagtg tggtgtgcaa cggctctagc aagtaaagtc tttcctgtac caggaggacc
    11581 gtacaaaaga atacctttgg gttgtggaat acccaagctt tcaaataact aaaagttaat
    11641 tttaattccc ctaatattta tgacttacct ccggatgctt aacaggcaac tcaattactt
    11701 ccttaatctc tttgatttgt gtttctaatc caccaaccat ttcataagta gagtcaggaa
    11761 ttttctcgac catcattaaa gaaaccaaag gatcaactct atttggaagt attttaatta
    11821 attggtaaga atcattcctc aaggcaacac gaatattagg cttaatatcc ttgatatcaa
    11881 catcgggact cacgtcaacg acatatttac cctcaggatt caccttaact aacactttgt
    11941 ttttgcccat cgttttgatt acttccccaa cataacttcc tggttcttgt aaaagttgga
    12001 tttcttctct caacaaacga actctagcat tcaatccgtt tctctgagct tctaatcgtc
    12061 ggaggttctg ggttttatta aggatattca actcggcatt ttggattttt tgtgtatagt
    12121 actaagaagt atgtcagaaa ctacttacac cgaaaattac ttacctgtac tatgttttca
    12181 ttgctttcca agacattgga agtcagaact tccgtcattt ttctaaatgc cacttagttg
    12241 ttgtggtgtg tagagaataa gtgaatatct acatttatag aaccttccat actcctctaa
    12301 catcacgcta ttctgcgtta tttgctttcc tttcaaaaat attttattac tctacgaaca
    12361 ctgatactac aataatgtgt ttattccatc taaatatata cctcattaag aattacataa
    12421 aaatatccat attactctag acaaacaaaa aatgataaaa ccaaatcgtt cgttcgttaa
    12481 caataatttt attaaatacg aaattaaaac attttaatct acataaaagg cttctttttc
    12541 tctgttccct tttcttcatt cttttcgatg ttttcataag catcaacttc tacgatatct
    12601 tcactttcaa tgactttcac tccaaaggct gattcgaaca ctcttttcac gatgccataa
    12661 atgtcctttt tcccttccca tagagggaat attcctactg aaaacacagt aaagaaaatc
    12721 catattaatc ctactacgac ccagccagta aaaaatcgtt ttgaaaatat atatttcgaa
    12781 ccatacatcg gccaaggcca caaaataata aacacggccg caacacctgt tgcagcaatt
    12841 tttgatatca tacttgcacg attaagtttt ttcttctgta gaacctcctc ttcctcagat
    12901 tcgtagtgca tctcaaactt actcagcaag tcatcaaaat cgtatttttc gggcttaata
    12961 atggaaaaaa agatcaaata gagtataggg ctcaagagtc ccacaacatt gcctgctaac
    13021 attggattat tcgcccctgt cgtttcaatt gtcaatttac ctgaaccctg cacacctgca
    13081 acgacaagcc aactgacgat actcgaaacc aatcctaata caggagaaac ggtaattgct
    13141 agcttagagg ttcgtgaaga aagcatcaca catgttgctg gaacgactgc agggcaaacc
    13201 aatactccca tcagtaggta taaatacccc attgatacgt ttccatagta taaccctgtt
    13261 gctaaagctg acatcgcaac cccaaatact attaataccg catgtccagt atatagcaac
    13321 tctttattgc cggcattccg tctaaaatac tgtttgtaaa tatcataagt aaatattgat
    13381 gagacagcaa tcaattcgga tgaagctgcg gaagtaacag ccataaatat tagtaatact
    13441 gtggcattcg cacctgtttt acccatcaac gcaattgctc catagggcaa agctagtcct
    13501 tgactgactt ctagatcagt catacgattt ggatacgtag gaaaataagg catagactca
    13561 agggcaaggc atacgagacc cgttgtagta gctgccaacc atggaattgc aaaccaagaa
    13621 aggccaccca atatgtagcc aggcagcgct gaagcagggt ttgctgcgat agctttttgc
    13681 caatagccat tgtccacaaa cactgttcca aaattccccg caaggttaat tatgaagaaa
    13741 atagctcctt ctcgacttct catagtaagg taacttccct cagcgtttcc ttctacaggg
    13801 tgggagtctc cggcagcttt caacatatca tagagcttac ctggggaccc gattttgtca
    13861 ctagcggaat aggcagataa actaaacata attaaaatca caagaatgat gattgtatga
    13921 atataatccg taaggaacgt tgccttgatt cctccaaaaa tagtatatat tatcactcct
    13981 actggaagta aaaagcaagc tgcaaccgta ttcataccag ttatagatgc aattgtggcc
    14041 gatcctccgc ataaaagcat agccatcaca aggatgttgg taacatatgc aaaaaaaata
    14101 aaaactgtgt gagctatcgg tccacaccgg gctcgaacaa cttccagaaa cgtatgcgca
    14161 ttaggtgctt tccttttcag ttcaattgcc aagaccgtaa acaacaaaat ttgaacacaa
    14221 gcacctgacg cataccagaa tgctcccgaa acaccatatt ggtaagtttt ttgagcactg
    14281 gtcagtaatg ttgatgccca agtccagcta ctcacaacag cactggcgac taatccagtt
    14341 ctaacactat gtgaggctgt attaaagtgc tctgatgtct ggttctcgtt gctgtacttc
    14401 ttaaggatat atgaaataga tatcatcaaa acagcgaaac ccaatccaac accaacaact
    14461 acgccgtacc cgacactttc ggaaactgtc ggctgtacca tggtagaact ccaaaatttc
    14521 tcttagattt attaagtatt tagtagaaaa tagcttgctt aaagcaaaca tcttataaat
    14581 atcaactgag aggctcttat gaacatgatt aagaccctcc gatatagcgc ttaatctata
    14641 atattttatt ttatcttaca cacatcgcca cgagatcttt tttcttttaa aaatatatac
    14701 tttgagattt agttgattgg tacctctata agtgaacgct ttctgataat ttcgttctac
    14761 tcaatatcat gaagtgaacc tatcgaagta tttactagat taattagacc cacacttcac
    14821 gacaacagac taacagtata gtacgaaata aacaggcaaa catcactttt ttgaggtttc
    14881 ttcctctttg actatgaaaa cccgtatttg ttcaattaaa aagtacaaat tgacgaacta
    14941 ctaaaatacg ctttcagctg atcatcaatt cagtttattt ggaacagtaa aatggaattc
    15001 ccagttaaaa ttgaagaaaa ccttattgac tcatattttt ggaacaacga agactccagt
    15061 ggcctgaagc agcagatatc agacgtacag aaacatcact cttacaataa atcgctaagg
    15121 aaagacattc atttatcgag atcagaattg gatgaaacta gaaagcattt gaaagcgcaa
    15181 gaaaatcaat tgcagtttga atatggagaa tatgaaaacg aacttgacgt atttcaaaag
    15241 aaaatgcagg tcttttctac tgaagtactc gaaagtcgct tctcagaaac attaaaaaaa
    15301 aagcaggatg atctcaattc tttaaaaacc aaattaatga accaagaagt atcagccgtt
    15361 gattatgctt ccttggtctt gcaaacgatg aatcactgaa taagtgttta tactacttta
    15421 tgttacttct aatgacttat acaataaata atgcacggtg tcgtcgaatg caacctaact
    15481 tttctgcttc attacacttt tgatatccga cattcgagtt ttcattttga attcaaaaca
    15541 aaatgcatca tacccgtaac tcttcatata ctttgtcttt cattacttca tgtttatact
    15601 actcacttga gagtatcaat atagtaaagc atttatttgt tcgaaaaaac tgcctaatca
    15661 aagagaccaa agcccatcta tttatgttag tttcttccaa ataccaaaat atacttacat
    15721 cttcatcaga ttcctcctct tgcttggcct cttccttctt ggcttcttca gcagcaggag
    15781 cagcatcacc agcggcagct ggagcagcgg aagcagcacc tccagaggga acagtggcaa
    15841 gtttctggtt accagcagca atcaactctt ctaagttctt gccttcaagt tcatggagca
    15901 aagactcaac acgttctttt tcagcttcaa tgcccacagt ggacaagaca gattcaacat
    15961 cgctagctga tggcgattgc tttccgccaa cagtaagaag taggtaggca gcaaggtatt
    16021 tcattttatt taccggaaca aaatcacttt aagcaaagca ggttatcttt gcagaaattg
    16081 tctccaggtc tgacaaagtg gtttctgctg catatatata tgaaaatttt cacaagtcaa
    16141 accctaccct atacttaatt tagggtaaaa taagttttcg ggaacgacta ggttgtactt
    16201 aagtttcatt atcaacttta ccgtatttcg tatagctcac aataaacatt aattactaaa
    16261 agctttttgt ctttagtaaa caatcatttt tcgaagcata aacattgttt acgattatgc
    16321 tcattttata cacggtattt ttttcgtatt taaaatctag ctaatagaat atacttacat
    16381 aaaaataatt ctatggccgt agcacctttt ggcttttcgc tcgctttaca ataaaacatc
    16441 ctcctttgcc ataacacatg caacgaaatt tcaacaacta agaaaccctc atggtaaatc
    16501 gcaaaacgac atatatatcc atcagtacct caagtccaca aaattaatta caaataaaag
    16561 tcgtgctcat tcaaaatcat tattagaaca agaaaagcgt tctctcataa agcaaataga
    16621 aagtattaaa aaagacgaag catacctcta tgttaagatt accattacta caacgaataa
    16681 cattctataa gtcgttgttg cgcagtactg cgttgatcta taatattatc atcttatttg
    16741 attacttata ctacgctttt tcttttttaa tatcattgtt accacgtata ctaagatata
    16801 ttactgtttt gtaatacgaa gtaacccgct tgacactagt ttttcattga agaatcaaaa
    16861 ttccagtact aaacatcgaa ttaaacagct aaagcaacag aagctttata tttttaacac
    16921 ggctgttgca atgaaatcca tttcctgtca agtaattcag gtcaccacct tagtgattct
    16981 ataagaaaaa agtacattag ttttagtaac aacaccagtg tttttttctt cacgtctata
    17041 gttgttctca taacataacc ttatataatg tttaatactt tgaatttaat gtattaccct
    17101 tataacctat ttaagtctat tgttcatatg acaaatgaat gaaatccagc tgaataggtt
    17161 gccgtacttt tttccgtaac gtatattaaa aatcaagttt agacgataaa tatgatccct
    17221 actacgtcaa aaatgttaga gctatcgaaa tatattgtac aattactaaa actaaattcc
    17281 ctgatgagat attaaaagcg aggccatatt tcacaatcag cttaaagcca taattcgcat
    17341 ttgttatttg tttgttattt ggagtgacac aattaaatga agaatgaaac cttaagtaca
    17401 gaaattaagt aagaactcat aatatatgaa aacaatccaa ataactatac gatttattta
    17461 tgcttgaagt ctgacatgaa tgatatttat tgcagtaaaa cggcttagga agccgtacat
    17521 cattttataa ctattccatt ctaacgattt agaagacata attcaagcat ttacttatta
    17581 gcgtattaat attcggatgc ttcaatttat gctatcatgc aattacaagg tttcatttct
    17641 ataacaaggg acgcaaccaa taattttgtc ataaaaacct aaagctctct ataagtactc
    17701 tatcaaattc aaatgataca tagctttttg aactggtcat aatgtcttca tactacagta
    17761 tttcaaatac tctatagtta tacttagttt ccaaaatttc agtttaatga tagtgtatta
    17821 tggaaaagac agtaactgat atattcgaga atctggcaca aacatctatt aaatgctatt
    17881 tttatggctt tttttttatg tgaggattaa aggaggaagt aataggtatg acgtatttac
    17941 aatttatttc aagtgaatgt tgatcgtact tttaaaattt attgtctaaa atggtttggt
    18001 cgagtacaac taacgataca gtaagaatga ataaaaaatg agaactaaaa gtaaaattta
    18061 gcaaacggat aaactaaaaa caagtaacga tagtattgac ttctattgta tacaaatgac
    18121 caactgtgga cctgccgact tagtttttct caaatataac aacaaagtag ttttctgaat
    18181 tacttatgac tttcaagtat ttatatttgg cttcggttcg ttgtaaaagc cggtagagtt
    18241 catggacgta tgcaacaact ttcaaaaaaa aaaaaaaaaa aaaaaaaaaa aaaaaaaaaa
    18301 aaaaaacact gaaagacttt caattttact gctcagtttt gtgagttata gtcatcttac
    18361 aaattataca gccatcacat ggtataatac tactaaattt agtgcacgaa atatccgcaa
    18421 ctggccccat cgcaagtggc ttttgcagaa ttacgaattc tttgggaccg acaagcattt
    18481 tattaaataa cgcgtatttg ccgagtactt aagaatattc ccaaaataga tatctaaaga
    18541 aataagaatt aatttactac gaagactgaa ataattccgt atgcgcatac tgttcatacg
    18601 aagcacgcta gcaaatatag ggtagagtgg gtagccaatt tcatatttca gtcctaagga
    18661 ccggatgata gtacattgct taacttcaaa gggtatatat atatacggct ttagtgttgt
    18721 tgggtttaac atataacaat gaatatgctc ttcagtgccc tttttggcgg ataatatttg
    18781 gattaatgat tgccccaaaa gtttttaaag cataccaata attagttaac tattatcgat
    18841 gactgccgtg tgcttacctt tttatacaag agaaatatat taaatgaaac taccaaaagt
    18901 ttatatccgt cagaggaacc tccaatggta ttttaaaatg atcatacaat aattacacta
    18961 tccagcatgt tactgtatat catgttaaat ataatgattt atctagtcag aaacatgcat
    19021 tgaaacgagc cttttaaacc ttaatgcttt gttctatctc gttttaaatt tactgtgtaa
    19081 gttccaacgt tctaagacag aatctccagt taggaagaat ttgctgaaga acctattaca
    19141 ttcattttgc aacatattcg ttagcatcgc catactgtta ctatagattt atctctttgg
    19201 gtatctaccc taactaactc aaaggtactt attcaaacgc caaaagcaat taccactgta
    19261 ttccacttgc tttgtcataa cttactaagt atttttgccg tgacatcaac ccaactaaaa
    19321 cgtcttccta agtgagagag ataatgatta cagccaatta ataaaaccaa ctaaaagcga
    19381 tatctttccg atcgaatcaa atccgaatga tcgaatatgg aacatcacta ccagagtgac
    19441 tcgccaaatc agtagagaag caaagcagca ttccaactga ttatattaaa gattattttt
    19501 tgtgtataga catggttcca tggaaactag aagtgtaaag agaaaagttg atatttattt
    19561 tcatagattt gatatgaatg aacctccatc ttatccctag aaaaaattga ggaaaaatac
    19621 ttaaaagaaa gttggataat gtcttcagga cagttcccaa agcgtttgtc tctggtcgcc
    19681 ggaaaatagg acgtattaaa agacctcctg aatatcacag gaaaagacat gggaacaagt
    19741 aaactggacc ctatatatct tttgataata atgcgcgtat gcagcgatcg ataattcgta
    19801 ggaattacca accataagtt acaaatcaca ggaatcttaa cattaaccgt aaaataaata
    19861 gaaacaaata ttatgaaaca attgttgtat cgctttctat tgaaggaaaa atctatccgc
    19921 cgcgacattg gaaaaagaag ctttgccgat gactattccc ttgaagataa tgatgccacc
    19981 ctccctttgc ggatataaat aataaattag agtatgtaag aagtcttcgt atcaaaatat
    20041 gccgaagttg acctccttga gaatttaact aatttcaaaa tatcattagc gatgacgact
    20101 aacaaacaaa tcaatcaatc cttttcttca aatcgtggcg gatgcacatt taacattctg
    20161 tagaagattt aaggtaaaag gtaataaaag aaacttcaaa atatctctat tagaacggat
    20221 tgcaggttcg actattccgt tagaaaaatc acattggaga tgaaaagaaa cagcagcaaa
    20281 tatcatttaa atcctactct atagataaaa acttatctac ttcaatatgt aggtcaatac
    20341 taaattactc ttaaaatcaa aattgagtgc atttgcttaa ctggcataac cttgaatagt
    20401 attagtatag acatacgtcg acaacagaag cagaagcgct aatgggatga aagcttcaca
    20461 ggagggataa atttattagc atttatttat gcaatatacc atgaaattac aaatattcgg
    20521 gaaaatgata cgatttttgc tagtgtgcta gtttttactc atttggcttg acaagcttcg
    20581 aatttctagg ttcctagacg gaaaagtatc tgagtagaat tcaataatcg cagtatatta
    20641 tctagccgct cgtataagat agctgcgttt attaaataac aaggagaacg agatttttaa
    20701 cctcaatttg agattccaga acaaatgagg caatctttat cttttgggtt tggtttcttg
    20761 tttataaatt gataagtctt ttacttgtgt catactattt taaaaaatag aaatcgaatt
    20821 ttaatagaaa agtatatttc tgaaagttaa tcatataaca ctgtatagaa atatacctag
    20881 ctgaatgctt caagtgtaag actgatatat ccggttaatt gactaacccg catctgaaaa
    20941 cctactgaga ccaccatttg gctaattatg aagtcatcca gtttccttaa attgatggta
    21001 ctcgttgctt ggattagtat atggttaata atattaatat aactaccaaa gttccgccgc
    21061 acaatacaat ccacacggct catgaatatt aaacttgagt ttgattataa ctacgtttgt
    21121 aagaagatta tagttgcatt aatatataga tatttgctta actgaatata ttgatctatt
    21181 aaacaggggt ttttgattcc cagtgacaaa aaaaattaat gatgcactaa atgaatcgag
    21241 attggtagat gatgtgagat ttaaatctaa aatgcccgag cactgatttt ttttcccaaa
    21301 tacggattgt ctgttataac gattacttaa agcctatgaa aagcaatatc tccgcttcta
    21361 gactatacaa agtttttgta ggtttttcta agtcggccaa gctcatcgtt gatccgttta
    21421 aacactaatc acctacgaca actgtaccta tattgtctcc caacctattt ttttgtgttc
    21481 ctcataattt taaacagcgt tctatcattg aaaactttct tggtttgtaa ggttgctttc
    21541 agaagacaat ccacttaata gtaacaggtt tgcacgccga ttggggtcca gtcaagacaa
    21601 ctcagtaaat tacttctggt aataaaggaa agtaggattt ctttgtctct tctagaaagt
    21661 tgtttgttaa tttagtcatt tcttaacaat cggaatattt tggaatttac ttccattctt
    21721 taagaattgg tcgactggtt aattcttgag cgttaacgta ttgcgttttg ctcggtagat
    21781 ttaaacttta gcatcttcag ttttagcctt tttttcatgt tcctttctct gaaaagtttg
    21841 cttagatact atattaataa gaaaagccaa agtcaggaga gtggaaaaag attagtatat
    21901 cgggtgtttt ttgattttag tgatacaacc gtacaaactc tttcccacgt cagccttctg
    21961 ttcactttag gaagattcga cggatctggc ctaattaaat tagtgtcgtt tattaagcta
    22021 atttagcccc tggactcaag gttgagtcaa aaggaggaag aagaacaaaa ttaaacggaa
    22081 attgaaaacg aattcaattt agataaccca tttgagttac tgtcacgtat acgtaaagcg
    22141 tttgattcag aaagcccgat gtatttacat atgatttctg ttaatatgcc ggagattttc
    22201 attccaataa caatgtctgc aagcgagtta aaagggaagg ttgaaagtat tatcgtacat
    22261 gcaccaaaag tattcatcga tgaggagaag aaaatcgctt ttctctattg gtattctcca
    22321 aaagaatatc agaaagagat cagggaaatt acgaggacgc ctggaacgca tagaaacttt
    22381 gaaaattttt tttagtcaag tttttgttaa cgaaaaggaa aaatcatggc ttgcacctat
    22441 tccaagattt atgtagaaag catgtcacgg tgaattggat ttcaatcaat tgagcaaatg
    22501 ggcaaataat gtcgatcaca atacactcgt aagggcatta gctttcgcta tccattccga
    22561 tttttatatg acagaacttt caaaatacaa ttatgagcac agagatcctt cagctgtcat
    22621 cagcacaata aacaatcagg ttcgagatag aacaacgaga aagccattga aaggatcctc
    22681 tcccaaaaat cagtaccaat ataggtcggg aaagtttcct aaaggaaacg aacgtactaa
    22741 caattatcaa aggtcgaaac ctaaaaataa ttctcaataa tggctagtca ccgaaagaag
    22801 agagagcgat agagacaaac ttacctcttt agacaattca aaggggtaat tcatcagaat
    22861 tctctcagat gttgaaaatg ccccttcaaa aacttgaaat aacagatctg ccaattaaaa
    22921 tttttataaa taccggcgca gccgtatccc tcatcagaga ggatttagca aaacaaatta
    22981 ctcctagatt taatccacaa aatcgcaaat tcgcgggcat aacaaaagcc tagttaaagt
    23041 tagtggaagt ctaacattac cagtgaaggt tggcaatcag aagctttacg aaacattcat
    23101 tatcactcca tctctcgagt acaaagcgat tatgggttgg tcgtttcttc cagagaatga
    23161 aaggtctcaa tttatatgtc gaacaaacat tatggaatcg gatagtttca aggaaaaaga
    23221 catccttgaa aaatataaat agatatttag cgatcatgca aacatcccta aggcgtatca
    23281 ttaaaaaaat gatttgaaaa ttgaattaac agaagaatta cccgacttta cacccaaact
    23341 taggcgttat acacagaaag aattgtcaac aattaaagac aaagtacaag gactattaga
    23401 caaggggcaa aaagagaacg ttcctcaaat tttttgagtg ccccattact ggtcccaaag
    23461 aaaggaacag atcaatatcg gatggttata aattataaac ccttaaatgc acttactaag
    23521 agagacaatt atcctttacc aaattttgaa gacattgtta gttgtttaag ctcggctaaa
    23581 gttttcagta ctctagactt aaaggaagct taccatctat tcagacttca agatgatgat
    23641 gaacacaaaa cagccttcaa aacaccattt ggagcttatg aatatttggt tatgccgttt
    23701 ggattaacga atgcccccgc aaatttcaga gatatatcaa caagacactg attccttata
    23761 tacatcagat attgattgta ttcctagatg atatacttgt ctttctcatc gtcgagagag
    23821 caacatgttg aacatcttca aaaagtttta gataaactga agaaagcaaa tttatatctt
    23881 aatcgcgaga agtgtcactt ttttcagaac aaattgaagt tcatgagtca tattttttct
    23941 gctgatgata ttcaaataga tccagagcga cttgacgcca tttcacattg gcctgtacca
    24001 tatacactta gacaattaca gtcatttcta agatatatca attactctcg tagatttatg
    24061 ccaaacttat caaaactagc tcgtccatta tttgacctta ccaagaaaaa cgcaaaggtt
    24121 aaatggactg ataaacaaca acaagcctat gatcaagttt aacagggact gcaaaatgtt
    24181 actatatcaa aacattatga tcccgtcaaa gaaacaacat tagaaacaga cgcttccgat
    24241 ttagctattg gagctatttc atctcataaa caggaaaatg gaatttatca tcctgttgca
    24301 ttccattctg cgacttttac ggatcaacaa tgagtttggc caacatggga aaaagaagct
    24361 tatgcgatta tcgcatcact tcgaaaatgg tatcactttt tagttgacac tagtaaaccc
    24421 ttccaaataa taacagatca taaaaacttg gtatcattgt ttacaaggct ccgcaatact
    24481 cgatcgaaaa tgaattgatg ggtagccaag ttagatctac ataatttcga aattatttac
    24541 cggccaggaa ggagaaatga accagcagat gcaatatcac gtcgcgctga tctcaaagaa
    24601 tcaaattatt attcgtgtca caacatatcc ttatttttca aacatattcc attatatacg
    24661 agaacaatac cccaaacatt ctaaattcag gaatatccta aattatccaa gtgacaaata
    24721 tattattcat aatgacctta ttacaaattc gcaaggacaa aatttagttc ctaaaatacc
    24781 tgacttgata cagcttatat gtaatgaatt tcacgatcaa ccagtttcag gtggacatcg
    24841 aggaaaaaca tcgacactaa atatagtaag gcaaaagttt tattgcgaaa atatgaccaa
    24901 agacattgca caatacataa aaaatggtga tacgtgtcaa cgaaacaaaa aacgaaacca
    24961 tcaacgttat ggtaaactac aaccgctatt gccgaacaac cttttaaaca ttattaaatg
    25021 gattttatag tgggaatacc aaaaccacaa gacaacgatg ccgttttaac aattgttgat
    25081 cgatttacta aaatggattg gtttattgct tgcaaaacaa ccatgacagc ggaacaactt
    25141 atcgaaacat ttgaagacaa aattgtatct caatatggtc attcatttga catcgtatct
    25201 gacagaggac ctgtgtttac ttcagcaaaa tggatataat atgctaccga tcataacata
    25261 ttgcttcaac tttcgtcagg atatcatcct caaaaaaatg gtcagactga gcgtgtaaat
    25321 caaattttgg aaacatatct tcgctgttat atgaataaac aattagatga ctggtcacgt
    25381 tatccgcagt acgcacagtt atgttataac tcgacacaac attcagcaat taaaataaca
    25441 ccaatgaaag ccgcgtatgg atttcagcct ctgttaacag atcttgatat acaataccta
    25501 aacgaatggg aattcaacat tcaacaaatg atacggaatc tactgaactt atttaagaac
    25561 gcatacgtca gacaaaccga cgatatgcaa agtattataa tcataaaacg agtcctcctc
    25621 ctatttttca accaaatgat cttgtactcg taaagaatgg taatctcgat tttttccaac
    25681 aatcgaacaa atggaacccg ttatcctagg ccctttctct atcaaaaaga gaattgctga
    25741 acataattat agcctaattt ttcttacttg tatcagcaga cgataccctg ctacctttca
    25801 catttccgac ttagagcctt attattcgga cgctaatgcg aacaagttta tgaggtacat
    25861 taaaatttta acaattgaag aagcggttaa tccacacaag ccatctctct actattgtct
    25921 ataccagtca actctcccgg atcacgattt cctctcagcg acatggttac ctcaacagat
    25981 cgtaagaaaa caaaattttt cattagttcg taatttttac ctgcgcgctt ctacatgata
    26041 gaaccgcacg attttaagat tcttcaattc aaggaaatga cagaatctta ggccgggagg
    26101 tgtcaaggcc gagaaattgt tttataataa tacaatagag tgtttataat gttattagaa
    26161 aaagaacaat gttacctctt tcaagatgtt tatataccaa acttgaaaag tacgaatctt
    26221 caaataggaa gattcgacgg atctggccta ataaaattag tgtcgcttat taagctaatc
    26281 tagcccctgg actcagaaaa tacttatagt taactaagta gagcccaatt tatacaaata
    26341 caacttttaa caacccttaa atcatacact cagcattata ataatacagc gtaaaatttc
    26401 agctgtgaca gtcacaacag gtgtcttgtt tattttatat atattataat atagtacttt
    26461 aagagcttat tgcttaatat tggtgagaac aataagacta aaggatgaga tattgcgaat
    26521 ggtaaacaaa acaaagaaat gactaaatta acaaatggga cagtcctttg aaacagaagt
    26581 ctctcggata aggacttttt gtttaacaaa gagatagatt acgttagcta tctgagaaaa
    26641 gatatataaa ctatgaatcc acagtcgaac tcttcacatt ggaagactcg actggtttgg
    26701 ctaaataaga tcgtcttcct actttcaatt tagttaacca gatccctgga cattactagc
    26761 gtctatactc gtagcacaac acagtccaat taacgaaaac aatcctactt ttgtagttat
    26821 tatttccacc ggatatttat tctcataacc cgtgagaatt actaacgtga cactttgctg
    26881 aaaaatatgg tatgcgtata taataacaat atctaagtca ccttttgagt acaaggggac
    26941 tgcttgttga tatgagcatt cacttagctt ttgcttttgc tattgttcta tgttcagttt
    27001 acattactaa aaattttagc cctactccta aatgataccc aagttctgtg tgcaaacgac
    27061 ttgttaatag agtaattaaa gaaaattttt aaatgaattt gtaatttaga ttatgccaga
    27121 aaaacagatt cagcgtttac ttatggacta ccttaatctt tctggagttt tgatccgttc
    27181 attcattcta ccttacatat gacttatttt gcaaagcata ttgtttgggc gacataattg
    27241 tactctcaaa tattttgttt tgctattccc cgtcaagatt taaatcctgt tcatgccaag
    27301 agctaggcta ttgcaacaga tcggcgttat aacgcatcaa tcataatatt ttacaaaaca
    27361 gtgttttaca tttacggtca aagaaaagca gcatctgtcg tgggagatgg gcacgttaaa
    27421 cttcaaatat cgtaattatg tttactgttt aaaatttcga attagtgaaa aacctcttat
    27481 gacttggaaa gcatctaacc ataattttag ccgggtggtt tgtaagcgta tatgagataa
    27541 aaattgtacc ttggacattt acagagtagg aactgacatt ctcttcaact tagtaatgta
    27601 cattttttag ggttcttata taaccgtttg cactggcatc gacagttcct tctagctctt
    27661 gaagtaacag tttcgaagag catcatgttg cttactctgc aaacagttag aaccgatgat
    27721 taagcttcgc ttagccgata atcgccatga caaaagctaa atgaaagtta ccacacattt
    27781 atcatcaaca cctcatgatg agtacttcaa tacaatatac gtcatgttac ttcggaaccc
    27841 gtcatacacc ggagaattca ctgaaactca ttaaccaagc tctatcttcg tcaaagatag
    27901 agcctgtttt aaaaatcaag cttaaacaga tatcttaatt taatctccca ggtaagtgcc
    27961 tcaaaaggtt caagaatgag aaagaagctc aaaaggtaga aaaagatata taaaaagata
    28021 tagagagata taaatagtgc attcaattga ttatgacaaa tgggataaaa tctgagctga
    28081 cagtatgctg ctatgactgt caacttgtca tcaagtagat ggaccaaata aagtcggata
    28141 acaattcata gaacttgata aatatacaat tagaagtctt ttatagttta gattgtaggg
    28201 actggaataa cataattttt ctgtatgcac agcatccaac ctaatagcca gaaacgcctt
    28261 ccaaatttac tgaaccgtgc ttatatgtag tttatagttg ttgtgttttt gcttcttctt
    28321 cctcaagttt attttggttt tatttgctag ggttaatgaa gagagtttta gctgtatagc
    28381 gtcacaaatt ttataaattt cctgtagttc cgacgtttcc atgtttttgg ttgtttctaa
    28441 gataagaatt tatgtttttt ttaggtaatg tagtgagctg cccagttagg tttctttgtt
    28501 ccagcatatt tataggtggt gtctgaaaca ctaccttcta ttcaaacata aaatgcaagt
    28561 gaattctact ttaccacaaa tgcctagtga aatgtctgat ccagaatgga aattgaaaaa
    28621 gtacttaaca aaagatgctt taaaatctat tgaagacggg agaggtgctg catattttgt
    28681 accagagggc tataccccat tacttgttcc catgtctcag acctaccggt ttgaaagcta
    28741 tggtttagca cagactccac aattgacatc ttataaactg gataactgca gagtaccggg
    28801 atacataatg aagaacatac gaaagcaaaa catgcctgca agagcaccgc gaccaccgaa
    28861 tgccttcatt ctataccgta aagaaaagca atcattacta tccgaaacca atcctggtat
    28921 gactaatgct gaggtttcta aattggttgg tcagctctgg aaagaggaat caaatgaagt
    28981 gaagttgaag tactttaaga tgtcagaatg ttataaaacc gaacacgaaa aactgtatcc
    29041 aaactacaaa tatcaaccaa gaacgaggaa gtctaagaat tatttaaagt aatagtttta
    29101 atatatttaa tttattgatg gtcattaatt cctatgagtg cctgtaatcc tagtattccc
    29161 agtagtccaa atgagcagag catacttacc cggtaaattg gtacggctgt aaagttttgt
    29221 gcgacaatgg atagcgatta tctaataaaa ttatattaca tctattaaag gtttaattag
    29281 cgaataatga ttcaggtgac attttagtag gcgtcagtag tcaggtcatg tccgacctag
    29341 gagcgatata gttcatacat gtcaaaatac atgcgattga gtgccccaat tctattaaaa
    29401 catgctgtct ttttctttcc gttgatattc tccaatattt ttttttcgga aaacaaatgt
    29461 ataggctttc tctattgttt tatgtcgttc gtttccatgg gcaatgttgc aaaaacgccg
    29521 aatgttgcat aaccattttt acagcctttt gaatacgtta atagtagtac tatggtagtt
    29581 ttagagctcg tgtattgtcc gtatatcgtt ttttatggta gggtgaaatt taattatgtc
    29641 gaaaaccata gtattcagca gttttttttg catttttgtt taatttatac tttttattaa
    29701 tcatataaaa ttattcaagt cggtttctta ctaaaaaaaa gttaatcaat taataactcg
    29761 gcacctagcg gttttctaaa tatcaaacaa attttataag aaataaaaaa ttagtcttat
    29821 tacaaataaa ttagtttaag cttgattggt tttgatttga aaaagcaaat aaattgaaga
    29881 tagtttcgaa ctatcttcag tgacttgaat ggcagaattc catgtgcaca cgtctaaaaa
    29941 agcattttta attaaaagaa cataaaatta gaaactattt tgtaatactt tatggtccta
    30001 aagcttacat actgggtctc tgcgaactca gaaacatttt ctgcaacatg aaggggaaag
    30061 cagcttaaaa caaaagcaat agacaattaa atacatggaa acgaacgaca taaaacaata
    30121 gagaaagcct atacatttgt tttccgaaaa aaaaatttat gaattccaaa cacgcaaaaa
    30181 attgaacggg acctactgat agaaatggct taatagaact actgtataat tgtatgtaca
    30241 aagaaattga aaaaaagttg tatagtattg tctattcctg cattatcggt gctagttagc
    30301 gtcgtctatt ggaaaaccaa ttacgcaatt gatttctcgt taaaccagtt tcaagacaca
    30361 attggtagta ttctgaaggt gtaggatatg gattatcaac atgaagtaat agccaacgca
    30421 ttaaatgagc cttgatacaa tctgcacagg tatctctgga tgtcactaag ggacgtccac
    30481 tcgcgttact tatgtgaatg cagttcaata catttggttt gaaaagttga gcttgtaaac
    30541 tgaagttaag agtgtttcgc gtgacatttt cgtgtatttt aacattgcag acgtgtttaa
    30601 ttgattccaa tattttaaag ctctcaagaa tgtacttagc agggacgtgt ttaacatcaa
    30661 ccagtagtcc atacgcgtgt ttcaattgct ctaatataaa tccaaatctt tcatgattaa
    30721 ttgtaacaaa ttttcgcagt aaattattta aaaaagagat caattctttc atattgactg
    30781 ttgtattaat gctaactttc agaagtacac ttcggtaatc taagttacag agagaacaaa
    30841 gaaaaggagc caccatacaa ctataaatgg accgcagaac ccaccaactt tctaaatatt
    30901 taaaatgaat ccaacattaa aaaacccagt gttcttaccg gttctaacac cttctacttt
    30961 atttaaaaca agaaaaaatc ggacgtctaa tcacaactat aagaacggtt tcatcttatt
    31021 tcggagcagg attcacaagc ttttaaaatc ttcaggagac tggggcggtg tctctgctaa
    31081 atgttcaaat atatggcgtt ctttacctca aaatgttaaa tcagcatggt cacaaacagc
    31141 agaattaagt cagtaccagg atgtgcggaa acaaattgca acgttagaaa aaattatcct
    31201 taccctctgg cataaagaac acaacaacta taaactacat ataagcacgg ttcagtaaat
    31261 ttggaaggcg tttctggcta ttaggttgga tgctgtgcat acagaaaaat tatgttattc
    31321 cagtccctac aatctaaact ataaaagact tctaattgta tatttatcaa gttctatgaa
    31381 ttgttatccg actttatttg gtccatctac ttgatgacaa gttgacagtc atagcagcat
    31441 actgtcagct cagattttat cccatttgtc ataatcaatt gaatgcacta tttatatctc
    31501 tctatatctt tttatatatc tttttctacc ttttgagctt ctttctcatt cttgaacctt
    31561 ttgaggcact tacctgggag attaaattaa gatatctgtt taagcttgat ttttaaaaca
    31621 ggctctatct ttgacgaaga tagagcttgg ttaatgagtt tcagtgaata ctccggtgta
    31681 tgacgcattt caaagtaaca tgacgcattt cagatttcct tgtgtgatca acgacgagaa
    31741 agtaaacaat aagaatttaa agaaaatatg aaaaatttaa acgaactgaa aaacacaaac
    31801 caaggatttg aaatataggt gattaaggtt gaactgaaca gttggtccct taaaatatga
    31861 atgaaaataa gtcctagtgc caaataatga acccgattga gctgaaactc acgatttatg
    31921 actgctaccg gagctgtatc cgaaaagcgt tattgctgta cgtacttggg aaacccgaaa
    31981 taaagtaagt gcgtttatga gggtaagtca ataaaatggt gaagggggga acgataaaaa
    32041 ttgaatatcc taaaggattt aaaatgaaac ttgcagtgac tttgttaaac ccagcttaac
    32101 gagaggcaat gcctatgaaa gatgaaattt tgcggatatc atcataaata aggtgttata
    32161 tgtgcgcatt cccagtcatt gtttagcagc tagcttattc tctttgagtt tgtagatttg
    32221 ttatccttga accaacgcta gatttaccaa gaaggtttat tccttgtttg taataggttt
    32281 cgatcttgag catataatcg aaggtattta catgagcctt atgaatactt cttgtaacca
    32341 gtaagtatgt tctatatttt ttttgtcaca tttacaaact tctagcttat catgttaact
    32401 tatttgtgat gtatactctg gcatatacgt gcatttctac cgaagataaa aagtagattt
    32461 ttttccctgt tatttctgtt caacccgtac gcttgaattg tgagttacac gtgttaggta
    32521 tgctacttca tccacttgaa cgaacctgca tctttttgcg attgtaaatt tcgaacagga
    32581 cgtaatcgat ctaagaacac gaaaataata atctattttt attaatgaag gcttctcttg
    32641 gttgaaaagg tttgtaattt tatccggatc tttcgatttt ttcatattgt ttacatataa
    32701 ttcaattttt ggttttctga ttcgacagtt ttagtaatta attgaggaaa gtctcacatc
    32761 tgaatagcaa tgggcaaaat atgaagcatt actaagggaa gaggtatgta ttcctttaga
    32821 aataaaaaaa aaagctaccc gcatgaggaa agtatccagt aacgcaatag caagacaagt
    32881 agcatccctt cgtgggttta tacgatgatg aatgtagcaa ctttttgcta atcatatgat
    32941 gatcgcaatt tcccggtatt cttcacatct attcctctat aaaattttga gtgctaaaag
    33001 ttttgcaagg tattaatttt tggagataac tttatgagtt attgaattac agcataatac
    33061 gccctaaccg taaattcccg atatgaccaa ggttgcttag tttcgaattt gcaatgccgg
    33121 aagagaaaag atcattactt acgaaaatta agacagagca aaatagtttt tttttcaagt
    33181 cttgtgcgta agcaaaaacc aattaatgaa gcagatacat tgttgttatc tgaaaagtgt
    33241 attgattcaa caatatttcc tgagtgacta aattaaatta gatcgtttta ttattacaat
    33301 tataaatgct ttttaacaaa actatgacgg cataaatgaa ttagtccttg tttttggcca
    33361 gagtgttgtg aggtacgtag agcgctatct ctcaatcagt gaatcatccg tgcaagaaaa
    33421 aaaaatttca gccctctaaa aactattact tttgattata tttcagtacg attttgagag
    33481 gatagattta acatatcatt gctagcatga tgtagtgaaa accatggaaa cagtcatata
    33541 ttgtcgaatg taaaaaaatg ttagaacaaa aatttacgaa tacagttttt agagctaatt
    33601 taaacgatta cgtccgagac gagacggtgg agaatatctg taaaggaaca aaataatcag
    33661 ggtaatacac gacgtcgata aataaacttg cctgcttggt tcggtgaaca tgtcgcttag
    33721 aataaattaa ggaaactgga acaataaact aattgacaga aaatttatgg aatctgtata
    33781 tgctagatca aatcataaat cactgcttac gtactacttg gggtaaagca agtacgcgta
    33841 ctcaaagcaa caatgaaaat ttgggtagaa tataaacata ctttaagttg tgatagttat
    33901 ttccgcttgc attgaggacc gaatactgtt catattcgca gtccatagcc aagttaccag
    33961 tcaagaaaag tgtaattgta tttataatat atgactaacc ctaacaatag atattttgaa
    34021 ataaaaaaaa attcagagta ataactaaat atttaatgac gctaaagatg cttcgaacat
    34081 acattgattt tattggacta tgtcgaatct cttggtgtca cattacccat atacgatatt
    34141 agtaatatcg ttttatgatt attgtataac aataaggatt cagtgaatgt aatgaagaaa
    34201 caaagaaact gtttagacaa agagtcgaaa gaagataaag aaaataggtt tagataaaga
    34261 ctttgttact aattatataa atgcgcaaat taaaatgatg tctgatcaga tgatggtcat
    34321 gaatcaagaa aggatggccg aaaaaataag taaaatggaa aatgacgaag attatattta
    34381 tgaaacaccg ttagacatga tcgaattgat atcacagaat tacggtgcaa aattcagttt
    34441 atatctagat gaagtcagaa gaaacatacc aaaaacattt actggaaaaa caaccaagcg
    34501 ttaagtgatt tcaaagatgc actggtaatg atctttacaa cagtacccct agtgtttcca
    34561 actgatcgcg aaaaaatcat ttatctttat gatagagctg gagaacatta tcgaaaccaa
    34621 attagggaga ttgtgaaaaa acccggaaag aataaaattt ttaagtacgt ctatgaacaa
    34681 acccttgaaa atggaataag cgattcctgg tttaaaaaca ttgcatgaat atttagaaca
    34741 aacaccaaat ttggatcttg actttcatga ttatgagaaa tggatcaata gcttagacca
    34801 aaaacatatt agggtcacta tcttttttag cctcaaaatg aatcatcgaa gccttcttct
    34861 tgataatcgt tatgaaaaag gagatataca tcaagcaagg gaacaggcat agagaaagtt
    34921 ttggtacaca ccacttccaa aaccaacgaa atatacacgc caacactttt caccgtcgaa
    34981 acagaaaatt tggaaaccta ataagcgcga acaaatcaag aaccgggatg acatcaaaaa
    35041 tgaagcgaaa ccaaagttaa atgaaatact agaacctaat gtcgactcta agagaaattg
    35101 aaccatccat ataaattaaa ttatatttga gagagcgaag gaccaagtat caaggtgatg
    35161 aattttctca attttgtgat tttgaaatca aaaattgcaa aatcaatgcg ttcatagaca
    35221 caggcggaaa tgtgtcagta atgagagagg attgagttaa acagtttgca actaaatcta
    35281 ataaagaata tagaatattc gagagtataa cggaagacaa actcgaagtt aaaggaaatt
    35341 caacactatc agtaaaactt aacgatggaa cgtattacga aaagtttaaa attacaccaa
    35401 aggcacagaa tccagttctt atccgatgaa cttataaaaa ggatataagg aagcaggaaa
    35461 tccttgtttg actgtgacaa actcaaggat tggaataata accctgaaga aactaaatat
    35521 aaacttcatg aaatattacc gcgtttcgac aaagtattta cacatcctac aaataatccg
    35581 ttacccgaac actcaaatag tgatttaagg atcgaactta cagacaaatt gccaaattat
    35641 acaccaaaac taaggcctta tacacaaaag gaatacgcaa caaaatacga aaagatgcac
    35701 gaattattaa gtcaaggccg aatccgaaag agctcatcaa aatttatgtg tgctcctaaa
    35761 gttgtagcaa aaaagggaac agataaatat cttatggtta taaattacaa accactaaac
    35821 gcgattacag agagggataa ttatccatta cctaattttg aagaaatcat aaattggctt
    35881 agcggagcca aagtcttcag tagaattaat ctgaaagaag catatcattt acttagaatt
    35941 cgaaaaggcg atgaacaaaa gacagccttc aaggcaccct ttggagcaat ttaatacaaa
    36001 gtaatgccct ttggattaac cactgcgcca gcaaattttc aaaggcatat taacaaagta
    36061 cttttaccat accttggaat ttttattatc gtttatttgg acgatattct gatattttcc
    36121 tcctcagaaa aagaacacga ggaacattta cgaaaggtat tgcagaagct acaagacgca
    36181 aatttatacg caaatcgaga gaaatgtacc tttttccaaa agaaagtcaa attcttaggt
    36241 catatcttct ccaaccaagg acttgagatt gacccagaaa gaattcaagc tgttacaaat
    36301 tggcctgaac ccaatacgtt gcgacgccta caatctttct taggttttgt taattattcc
    36361 agacgattta tgccgaatct ttcaaaattg gcacgaccgt tatatgattt aacaaaaaag
    36421 aatgtcaaat acaaatggac cgatcgtcat aaagaagcct ttgtcaacat caagaaagag
    36481 ctagaaaacg tttctatgtt aaaacactat gatccaacaa aagaaactcg attagaaact
    36541 gacgcttccg actttgccat aggagccatt ctatcgcaga aacaagaaga caacgtttat
    36601 catccaatag ccttctattc agaaacattc acagatcgtc aatgcatttg gccaacatgg
    36661 gaaaaagaag cctatgcaat tattgctgct ctccgaaaat ggtatcattt cttagctcac
    36721 acagaaacac catttcaaat attaacagat cacaagaatc taacatctat gtttacaaaa
    36781 attcgcacag atactcgttc caaaatcaat agatgggcaa cagaattgga actatacaat
    36841 ttcgaaattc aatatcgacc tggccgaaag aatgaaccag cagacgcaat ctcgcgtcgt
    36901 ccagattata aaatcactgc catcaatcaa ctaagtgaag caaattattt aacaaacgtt
    36961 ttcgattacg ttcgcaaaga atactccaat cataaaaact ttcaacgaat cctaaatgga
    37021 gacaacgaca atccgcaata tacaattata aacggcctca tcattaatga taaaagacaa
    37081 attatcatcc caaaagttcc acaactagtt cagttgatat gttatcaatt ccatgatcat
    37141 cctatttcag gaggacatcg aggaaaattg tccacaacaa atcgcattcg cgaaaagttt
    37201 tattggcaag gaatgacaag cgatatccaa aagtatgtta aaaattgtga tatatgccag
    37261 cacagtaaaa ctcgaaatca tcaacgctat ggccaattac aaccactgcc cattgcagaa
    37321 aaaccgtttc aacattattc tatggatttt atcgttggat taccagtatc tcaaggtaaa
    37381 gatgccatct taacaattgt tgatcgtttc accaaaatgg cttggtttct tccttgtaat
    37441 acaaccacga ccgcagaaca actgattgaa atgttcgaag atcacatcgt atcggtatac
    37501 ggcaatccaa gagatatcgt ttccgacaga ggacctgtat tcatttctga taaatgaaaa
    37561 caatacctca aagatcataa aataaccctc aaattatctt ctggatatca tccacaaacg
    37621 aatggacaaa ctgagcgtat taaccaaata gtagaaacat atttacgatg ctatatgcat
    37681 gacaacttgg aaaattgggc tacatatttg aagaaagcac agttatgcta taactctgct
    37741 gaacatagcg ctaccaaagt aagccctgta aaggccgcat ttggtataca acctatacta
    37801 acagaatggg atttgcaatt gataaacgat ctcggtacat catttttatc ctcacaaaca
    37861 gaacctgttc acgagatcag aaaccacata cgaaaagcaa atgaacgtta tgcaaaatac
    37921 tataatcgca agacagagat accgccgata ttcaaatccg gtgaccaagt actcattaag
    37981 aatagtaaag tgggattctt tcatcaaaac aacaaactgg aaccaacgtt tgtcggacca
    38041 ttcgaaataa aaaagaaatt tgcagaacac aactatactt taaattttcc tcgtgaaata
    38101 cgaagacgat accctgcatc atttcatgtg tctgaactcg aaccatacaa cgcagactca
    38161 catgcaaaca actttctagc aaacataact atcgaccgta tattagacgt cgacaacaac
    38221 caaaagcctt cgctttatta ctgtttatac catacgaaac tgtcaaacga ctaccttcgt
    38281 tcagtcactt ggatccccac tcacattgtt caacagaaag caaatacaaa acttgttgaa
    38341 tttaaccaca gcgcctcatc tcgatagaac cgcaaggaaa acaagatctt tcaattcaag
    38401 gaagtgaaag cgtcttaaga gaggaggtgt cataaccggt atacgatatt actaatatct
    38461 tgatacagga aacacattgt attatcaaat acgttattac aaaaagtaaa tgttcatttt
    38521 tgcgattgaa aattttagaa atctagaact aaagttatta aagagcttac taatcctaga
    38581 aagatatata tacctccact tgagagctca aatcttccaa tctgaagatt tgactgatct
    38641 aagtaaataa attgttcata acactttgtt agtgaatcag atccctggga gctattgcta
    38701 tatagtccaa gtagtaccaa agcatccaat taaaagtcaa acatacaatt taatgaattg
    38761 ttactacata catcatttcc actgaaaact tattttcata acaagtgaga ctcaacctgt
    38821 gacaccaatc agtatattat tgtacagctc tactcagaca tgaaaaaaaa tgaatttttc
    38881 attgaaattt aataagtcag tttccatttc tggtatattg ctcttttaaa cgctagatta
    38941 attaactcta taagcgctag ccattcccag cccaagtctt cctaagtgaa aattttgctg
    39001 gaagagctag aatatatggt ttgtcaatat tctcatttag ttcgccaggt tgttactata
    39061 catatctctc tctggttatg tagtaactcg tttgaaacca cgctttaaaa cttgaaaaat
    39121 caataacctt tgtatttcac ttcgtcaaat gatgcggagt attttgccgt gacgtcatgt
    39181 atattaccaa aatatccaat aatgtagaca gaagttttgc atacacaaat ttggcacttt
    39241 gtttactttg gttagctttt taaaacaggc tcacaacaaa actgtggtaa taaaggaagg
    39301 aaccataatt ccgtagatat taccaccgaa cttcataatg ccagattaaa tacaaacaaa
    39361 acacaaccta gatagctcat agaataatta ataaaacctg catgtaactc cattctaaca
    39421 aacaatcttt atttttgata ccacacttcc aatattatat gaatgaatta attgagtaat
    39481 tagtgctatg aataagtgac tttcggttgc tttatatatt agcaggaagg ctaataaatt
    39541 taaatagtag aaaactctgg ctaaatgtac catctattaa acaaaaagag ccgactttat
    39601 aaaatttcct catatatatt gttcattata gtccgccgaa gttacggcta aagcgatatt
    39661 aataaagcat attcgctatc gctcgtatca aagcaaagta gacatggaaa gaagacaact
    39721 ttgcatcatt gaaacttcaa taagtcaggt atgaagccgc aatactgagg ccatctaaat
    39781 tttagctaat tttaagaaac gttgaaactt gaagattggc ataaagatat cttagtctac
    39841 aacgtgaatt gtcatggcat gaatttgctt tacttgaaaa aacttagaat cttctgtggg
    39901 gactagaagt ttatatatgt ttactgttta gatttgataa aaaaagtaaa tttttaaatg
    39961 cagttatttc ttatagaatc attagggtga tgacctgaat tacttgacag gaaatggatt
    40021 tcattgcaac agccgtgtta ataatataaa gcttctgttg ctttagctgt ttaattcgat
    40081 gtttagtact ggaattttga ttcttcaatg aaaaactagt gtcaagcggg ttacttcgta
    40141 ttacaaaaca gtaatatatc ttagtatacg tggtaacaat gatattaaaa aagaaaaagc
    40201 gtagtataag taatcaaata agatgataat attatagatc aacgcagtac tgcgcaacaa
    40261 cgacttatag aatgttattc gttgtagtaa tggtaatctt aacatagagg tatgcttcgt
    40321 cttttttaat actttctatt tgcttaaaga gtttggaaac taaaaattta ttaaggatct
    40381 aatatttcac accataagag ttgaggttga ataggtagtg taataatgat ctcagggaac
    40441 acacaattta taacgtctgc gggctggtag tcaaagaata ttatcgcatt acggtcgtaa
    40501 caattgttgt cgaacaaagt aattcatgga tttattagtt gcccctaagg ctttcgacct
    40561 gaagcgatga ctaagccaag tttgacagca tacaaagcct tatctttagt caactgcttc
    40621 acttcaggat ttgggtttga agtagactta tgatatttag cttcatcaac ccatacttta
    40681 gtttgaaatc catcagaaac gacaacatct ttaaaaccgg ttttttcaaa gagttcgata
    40741 tattgttgct ttgtaaaccc gtttggatga ccgataccat gactagcatg gaaatccgct
    40801 gacatattcc cgtgaaaact tccagcgcct ctcagaaaat caaccacgta tagacgacct
    40861 gatgatttca aacagtcttt tagcttttta gtaatgaaat ccacgtcttt aatatggtgg
    40921 taagccatag aacaaacagc agcgtcatac tttccagcaa ttcgatcgtt aggctctgtc
    40981 tctgatctca aatccacgtg ttcagcgtga gccttttcct ttttaacatt cagaatctga
    41041 aacttgtgat taaatttgtc gaccattgct ggtgaaatat cgagtccaag gatactgtca
    41101 caataaggtg ccaaatgttc gctaattaag ccagttccgc acgcaaaatc aagcaagcga
    41161 atggttttgg attcccaaaa tttatcaaca tttgtgaagt gttcattaac atctactgaa
    41221 tcttcactga actgttcata ggaggaggct tggtccaaat taacagctgg gtttgctgat
    41281 tcagtagaga gttgcaaaat ctttttgcta ataatttttg tcactgccaa cgtactggga
    41341 ttgtcatact catgagcctt ttcggcgttg aaatatctta cattcaagtc ggtaatatta
    41401 gacatcttca gaaccttaaa tagttggaaa gcgtagcgta gtataggaag aaaatgaaaa
    41461 aagattggta taaatgcgtt tacaaagatt gaaaattata gcttagtttc aaataagtat
    41521 aaaaagtttg gctgttgcta gtacaaccaa atattcatga aggtaattta taggaattcg
    41581 caacacgtcc atcgattaaa gaatgttatt cgatatgttc ggacctctgt tttgtgataa
    41641 atattcaaac caaatggttt caaaaggttc ttttagtttc cttattattc tttctttgtt
    41701 tttcagttga aaagtgtcca caaaatacga catagctact tttatgaaca tatatttcaa
    41761 gctttaagct tgattactta gtgtgttaat gaaagatgtt aattgcgcta cgaataccat
    41821 tccattcata aaacattaag cattacactg gtttcattca cattttgttg tccaaagttc
    41881 aatgtttttt cccttaaata cggaaagcat tgttcaaaaa tgtttagctg ttaatcgcat
    41941 catcttaacg tagaacttga accttccaca aaatgatagt gtaacaaagg caaactttaa
    42001 gagactgcta catggtataa aaacagttaa ttatttagaa gaaagactca ttcgaaacca
    42061 aatacacaat tcgttatgaa aggtgaatcg gaattgaatt tgcccagtgc cgaccaaatc
    42121 aagctcattg tatgcgatgt tgacgggaca ttgctagaca gaaaccataa ttttcatgaa
    42181 cgaaattata gagcattaga atatttacga aaacaggatc ccgaattacc tatcgtacta
    42241 gcgactggcc ggcagcgttc ttctgtcagt aatattcgag aaccattgga attggatgca
    42301 tttccgtgta tccacctgaa tggttgcgta gtatataacc agggcgaatt attttctcaa
    42361 gtaggacttt caaaagaatt ggtgtactcc atattttcaa atgtcttgga atatgatact
    42421 acggccgtat tggcgtatga tcacaatatg gtatacccat tgaaaaacga ttccgaaagc
    42481 ggtggtattc gatttctgaa ggatgctggt gaagttcttg gattagagac tccagataaa
    42541 actatcttag aacgagtcat ttctaatgag ctaccagtaa ccaaattggc aatttatgaa
    42601 aagaaccatg aacggttcac taaaattaag gaatctctca tgagaaatga tcaggaagaa
    42661 tacacggtaa ctcaaagtat gccctttata gttgaagtta ttccttcttc tgcaaacaaa
    42721 gcaaccgggt tgaccaatat tttgaccaaa atatatcctc atattcacct agatgaagtt
    42781 ttaagctttg gagatgctca aaacgatgtt tgcgtgtttg agattaccgg acattccgtc
    42841 tgtattcgca atggcatgcc tgccgccatt caagcagcaa agtatatctc tagttcccca
    42901 aaccatgaag gtgcagttgg cgaagtatta gagcatattt acaaaattcc tccatattac
    42961 tga
//
