# Supplementary material for: A high-quality reference genome for the fission yeast Schizosaccharomyces osmophilus
Source: G3 (Bethesda). 2023 Feb 7;13(4):jkad028. doi: 10.1093/g3journal/jkad028 (PMC10085805; doi:10.1093/g3journal/jkad028)
Supplement: jkad028_Supplementary_Data [file jkad028_supplementary_data.zip › File_S5_G3-2022-403979.pdb]

ATOM      1  N   MET A   1       5.812 -18.071  -2.079  1.00 88.86           N  
ATOM      2  H   MET A   1       5.744 -17.739  -3.030  1.00 88.86           H  
ATOM      3  H2  MET A   1       5.946 -19.071  -2.122  1.00 88.86           H  
ATOM      4  H3  MET A   1       6.620 -17.632  -1.661  1.00 88.86           H  
ATOM      5  CA  MET A   1       4.573 -17.712  -1.350  1.00 88.86           C  
ATOM      6  HA  MET A   1       4.472 -16.628  -1.403  1.00 88.86           H  
ATOM      7  C   MET A   1       4.575 -18.020   0.143  1.00 88.86           C  
ATOM      8  CB  MET A   1       3.318 -18.286  -1.994  1.00 88.86           C  
ATOM      9  HB2 MET A   1       3.418 -19.370  -2.051  1.00 88.86           H  
ATOM     10  HB3 MET A   1       2.458 -18.047  -1.369  1.00 88.86           H  
ATOM     11  O   MET A   1       4.154 -17.139   0.871  1.00 88.86           O  
ATOM     12  CG  MET A   1       3.084 -17.690  -3.379  1.00 88.86           C  
ATOM     13  HG2 MET A   1       3.869 -18.032  -4.054  1.00 88.86           H  
ATOM     14  HG3 MET A   1       2.124 -18.049  -3.747  1.00 88.86           H  
ATOM     15  SD  MET A   1       3.053 -15.886  -3.403  1.00 88.86           S  
ATOM     16  CE  MET A   1       1.398 -15.590  -2.715  1.00 88.86           C  
ATOM     17  HE1 MET A   1       1.167 -14.526  -2.777  1.00 88.86           H  
ATOM     18  HE2 MET A   1       1.362 -15.890  -1.668  1.00 88.86           H  
ATOM     19  HE3 MET A   1       0.653 -16.150  -3.280  1.00 88.86           H  
ATOM     20  N   LYS A   2       5.031 -19.183   0.653  1.00 89.13           N  
ATOM     21  H   LYS A   2       5.309 -19.937   0.041  1.00 89.13           H  
ATOM     22  CA  LYS A   2       4.998 -19.440   2.121  1.00 89.13           C  
ATOM     23  HA  LYS A   2       3.962 -19.430   2.458  1.00 89.13           H  
ATOM     24  C   LYS A   2       5.679 -18.324   2.939  1.00 89.13           C  
ATOM     25  CB  LYS A   2       5.612 -20.807   2.489  1.00 89.13           C  
ATOM     26  HB2 LYS A   2       5.732 -20.831   3.572  1.00 89.13           H  
ATOM     27  HB3 LYS A   2       6.604 -20.892   2.046  1.00 89.13           H  
ATOM     28  O   LYS A   2       5.077 -17.782   3.854  1.00 89.13           O  
ATOM     29  CG  LYS A   2       4.765 -22.032   2.092  1.00 89.13           C  
ATOM     30  HG2 LYS A   2       4.711 -22.102   1.005  1.00 89.13           H  
ATOM     31  HG3 LYS A   2       3.757 -21.918   2.490  1.00 89.13           H  
ATOM     32  CD  LYS A   2       5.391 -23.322   2.664  1.00 89.13           C  
ATOM     33  HD2 LYS A   2       5.446 -23.230   3.749  1.00 89.13           H  
ATOM     34  HD3 LYS A   2       6.405 -23.426   2.279  1.00 89.13           H  
ATOM     35  CE  LYS A   2       4.591 -24.590   2.318  1.00 89.13           C  
ATOM     36  HE2 LYS A   2       4.548 -24.694   1.234  1.00 89.13           H  
ATOM     37  HE3 LYS A   2       3.573 -24.467   2.689  1.00 89.13           H  
ATOM     38  NZ  LYS A   2       5.190 -25.819   2.918  1.00 89.13           N  
ATOM     39  HZ1 LYS A   2       5.223 -25.758   3.926  1.00 89.13           H  
ATOM     40  HZ2 LYS A   2       4.653 -26.647   2.703  1.00 89.13           H  
ATOM     41  HZ3 LYS A   2       6.134 -25.981   2.598  1.00 89.13           H  
ATOM     42  N   ARG A   3       6.898 -17.925   2.547  1.00 91.65           N  
ATOM     43  H   ARG A   3       7.357 -18.463   1.826  1.00 91.65           H  
ATOM     44  CA  ARG A   3       7.633 -16.804   3.169  1.00 91.65           C  
ATOM     45  HA  ARG A   3       7.713 -16.976   4.243  1.00 91.65           H  
ATOM     46  C   ARG A   3       6.907 -15.456   3.049  1.00 91.65           C  
ATOM     47  CB  ARG A   3       9.052 -16.690   2.577  1.00 91.65           C  
ATOM     48  HB2 ARG A   3       8.995 -16.678   1.489  1.00 91.65           H  
ATOM     49  HB3 ARG A   3       9.480 -15.741   2.899  1.00 91.65           H  
ATOM     50  O   ARG A   3       6.950 -14.677   3.986  1.00 91.65           O  
ATOM     51  CG  ARG A   3       9.998 -17.812   3.039  1.00 91.65           C  
ATOM     52  HG2 ARG A   3      10.067 -17.788   4.126  1.00 91.65           H  
ATOM     53  HG3 ARG A   3       9.607 -18.782   2.731  1.00 91.65           H  
ATOM     54  CD  ARG A   3      11.402 -17.618   2.441  1.00 91.65           C  
ATOM     55  HD2 ARG A   3      11.735 -16.602   2.654  1.00 91.65           H  
ATOM     56  HD3 ARG A   3      11.346 -17.744   1.359  1.00 91.65           H  
ATOM     57  NE  ARG A   3      12.387 -18.566   3.005  1.00 91.65           N  
ATOM     58  HE  ARG A   3      12.106 -19.101   3.814  1.00 91.65           H  
ATOM     59  NH1 ARG A   3      14.163 -18.057   1.624  1.00 91.65           N  
ATOM     60 HH11 ARG A   3      15.128 -18.201   1.365  1.00 91.65           H  
ATOM     61 HH12 ARG A   3      13.608 -17.385   1.113  1.00 91.65           H  
ATOM     62  NH2 ARG A   3      14.432 -19.552   3.250  1.00 91.65           N  
ATOM     63 HH21 ARG A   3      14.118 -20.074   4.055  1.00 91.65           H  
ATOM     64 HH22 ARG A   3      15.395 -19.662   2.966  1.00 91.65           H  
ATOM     65  CZ  ARG A   3      13.648 -18.719   2.624  1.00 91.65           C  
ATOM     66  N   VAL A   4       6.234 -15.203   1.923  1.00 94.87           N  
ATOM     67  H   VAL A   4       6.155 -15.941   1.238  1.00 94.87           H  
ATOM     68  CA  VAL A   4       5.466 -13.965   1.689  1.00 94.87           C  
ATOM     69  HA  VAL A   4       6.105 -13.103   1.882  1.00 94.87           H  
ATOM     70  C   VAL A   4       4.300 -13.867   2.672  1.00 94.87           C  
ATOM     71  CB  VAL A   4       4.972 -13.873   0.229  1.00 94.87           C  
ATOM     72  HB  VAL A   4       4.420 -14.779  -0.022  1.00 94.87           H  
ATOM     73  O   VAL A   4       4.174 -12.856   3.348  1.00 94.87           O  
ATOM     74  CG1 VAL A   4       4.039 -12.683  -0.003  1.00 94.87           C  
ATOM     75 HG11 VAL A   4       4.472 -11.771   0.407  1.00 94.87           H  
ATOM     76 HG12 VAL A   4       3.078 -12.854   0.481  1.00 94.87           H  
ATOM     77 HG13 VAL A   4       3.850 -12.542  -1.068  1.00 94.87           H  
ATOM     78  CG2 VAL A   4       6.161 -13.774  -0.739  1.00 94.87           C  
ATOM     79 HG21 VAL A   4       6.839 -14.619  -0.623  1.00 94.87           H  
ATOM     80 HG22 VAL A   4       5.793 -13.749  -1.765  1.00 94.87           H  
ATOM     81 HG23 VAL A   4       6.707 -12.849  -0.550  1.00 94.87           H  
ATOM     82  N   ALA A   5       3.523 -14.943   2.828  1.00 93.82           N  
ATOM     83  H   ALA A   5       3.665 -15.744   2.229  1.00 93.82           H  
ATOM     84  CA  ALA A   5       2.409 -14.988   3.776  1.00 93.82           C  
ATOM     85  HA  ALA A   5       1.702 -14.196   3.530  1.00 93.82           H  
ATOM     86  C   ALA A   5       2.866 -14.760   5.230  1.00 93.82           C  
ATOM     87  CB  ALA A   5       1.703 -16.340   3.615  1.00 93.82           C  
ATOM     88  HB1 ALA A   5       1.346 -16.449   2.591  1.00 93.82           H  
ATOM     89  HB2 ALA A   5       0.843 -16.374   4.284  1.00 93.82           H  
ATOM     90  HB3 ALA A   5       2.381 -17.157   3.862  1.00 93.82           H  
ATOM     91  O   ALA A   5       2.230 -14.016   5.970  1.00 93.82           O  
ATOM     92  N   VAL A   6       3.999 -15.353   5.630  1.00 94.58           N  
ATOM     93  H   VAL A   6       4.465 -15.979   4.988  1.00 94.58           H  
ATOM     94  CA  VAL A   6       4.586 -15.127   6.963  1.00 94.58           C  
ATOM     95  HA  VAL A   6       3.828 -15.340   7.717  1.00 94.58           H  
ATOM     96  C   VAL A   6       4.978 -13.660   7.155  1.00 94.58           C  
ATOM     97  CB  VAL A   6       5.784 -16.064   7.211  1.00 94.58           C  
ATOM     98  HB  VAL A   6       6.479 -15.989   6.375  1.00 94.58           H  
ATOM     99  O   VAL A   6       4.614 -13.074   8.169  1.00 94.58           O  
ATOM    100  CG1 VAL A   6       6.547 -15.733   8.501  1.00 94.58           C  
ATOM    101 HG11 VAL A   6       5.863 -15.721   9.349  1.00 94.58           H  
ATOM    102 HG12 VAL A   6       7.024 -14.756   8.420  1.00 94.58           H  
ATOM    103 HG13 VAL A   6       7.325 -16.475   8.679  1.00 94.58           H  
ATOM    104  CG2 VAL A   6       5.311 -17.520   7.317  1.00 94.58           C  
ATOM    105 HG21 VAL A   6       6.167 -18.179   7.462  1.00 94.58           H  
ATOM    106 HG22 VAL A   6       4.785 -17.820   6.410  1.00 94.58           H  
ATOM    107 HG23 VAL A   6       4.635 -17.627   8.165  1.00 94.58           H  
ATOM    108  N   LEU A   7       5.670 -13.055   6.182  1.00 96.15           N  
ATOM    109  H   LEU A   7       5.911 -13.577   5.352  1.00 96.15           H  
ATOM    110  CA  LEU A   7       6.074 -11.648   6.264  1.00 96.15           C  
ATOM    111  HA  LEU A   7       6.608 -11.491   7.202  1.00 96.15           H  
ATOM    112  C   LEU A   7       4.871 -10.699   6.302  1.00 96.15           C  
ATOM    113  CB  LEU A   7       6.994 -11.290   5.085  1.00 96.15           C  
ATOM    114  HB2 LEU A   7       6.509 -11.610   4.163  1.00 96.15           H  
ATOM    115  HB3 LEU A   7       7.099 -10.206   5.049  1.00 96.15           H  
ATOM    116  O   LEU A   7       4.892  -9.758   7.086  1.00 96.15           O  
ATOM    117  CG  LEU A   7       8.406 -11.892   5.157  1.00 96.15           C  
ATOM    118  HG  LEU A   7       8.347 -12.967   5.331  1.00 96.15           H  
ATOM    119  CD1 LEU A   7       9.122 -11.652   3.829  1.00 96.15           C  
ATOM    120 HD11 LEU A   7       9.214 -10.582   3.644  1.00 96.15           H  
ATOM    121 HD12 LEU A   7       8.540 -12.105   3.027  1.00 96.15           H  
ATOM    122 HD13 LEU A   7      10.114 -12.103   3.858  1.00 96.15           H  
ATOM    123  CD2 LEU A   7       9.259 -11.266   6.260  1.00 96.15           C  
ATOM    124 HD21 LEU A   7       9.341 -10.191   6.096  1.00 96.15           H  
ATOM    125 HD22 LEU A   7      10.254 -11.711   6.261  1.00 96.15           H  
ATOM    126 HD23 LEU A   7       8.802 -11.442   7.233  1.00 96.15           H  
ATOM    127  N   LEU A   8       3.819 -10.954   5.515  1.00 96.05           N  
ATOM    128  H   LEU A   8       3.874 -11.726   4.867  1.00 96.05           H  
ATOM    129  CA  LEU A   8       2.584 -10.160   5.547  1.00 96.05           C  
ATOM    130  HA  LEU A   8       2.831  -9.112   5.375  1.00 96.05           H  
ATOM    131  C   LEU A   8       1.913 -10.218   6.922  1.00 96.05           C  
ATOM    132  CB  LEU A   8       1.615 -10.647   4.455  1.00 96.05           C  
ATOM    133  HB2 LEU A   8       1.583 -11.736   4.470  1.00 96.05           H  
ATOM    134  HB3 LEU A   8       0.612 -10.289   4.687  1.00 96.05           H  
ATOM    135  O   LEU A   8       1.554  -9.179   7.469  1.00 96.05           O  
ATOM    136  CG  LEU A   8       1.980 -10.160   3.044  1.00 96.05           C  
ATOM    137  HG  LEU A   8       3.033 -10.365   2.849  1.00 96.05           H  
ATOM    138  CD1 LEU A   8       1.151 -10.905   2.001  1.00 96.05           C  
ATOM    139 HD11 LEU A   8       1.307 -11.980   2.090  1.00 96.05           H  
ATOM    140 HD12 LEU A   8       0.094 -10.680   2.147  1.00 96.05           H  
ATOM    141 HD13 LEU A   8       1.441 -10.577   1.003  1.00 96.05           H  
ATOM    142  CD2 LEU A   8       1.718  -8.664   2.872  1.00 96.05           C  
ATOM    143 HD21 LEU A   8       1.962  -8.367   1.852  1.00 96.05           H  
ATOM    144 HD22 LEU A   8       2.330  -8.074   3.554  1.00 96.05           H  
ATOM    145 HD23 LEU A   8       0.667  -8.439   3.058  1.00 96.05           H  
ATOM    146  N   LYS A   9       1.835 -11.408   7.531  1.00 93.52           N  
ATOM    147  H   LYS A   9       2.120 -12.230   7.018  1.00 93.52           H  
ATOM    148  CA  LYS A   9       1.328 -11.554   8.901  1.00 93.52           C  
ATOM    149  HA  LYS A   9       0.328 -11.123   8.936  1.00 93.52           H  
ATOM    150  C   LYS A   9       2.174 -10.761   9.902  1.00 93.52           C  
ATOM    151  CB  LYS A   9       1.241 -13.044   9.262  1.00 93.52           C  
ATOM    152  HB2 LYS A   9       0.671 -13.558   8.488  1.00 93.52           H  
ATOM    153  HB3 LYS A   9       2.242 -13.475   9.304  1.00 93.52           H  
ATOM    154  O   LYS A   9       1.619 -10.095  10.770  1.00 93.52           O  
ATOM    155  CG  LYS A   9       0.537 -13.245  10.612  1.00 93.52           C  
ATOM    156  HG2 LYS A   9       1.122 -12.774  11.402  1.00 93.52           H  
ATOM    157  HG3 LYS A   9      -0.443 -12.770  10.574  1.00 93.52           H  
ATOM    158  CD  LYS A   9       0.361 -14.729  10.951  1.00 93.52           C  
ATOM    159  HD2 LYS A   9       1.340 -15.206  11.016  1.00 93.52           H  
ATOM    160  HD3 LYS A   9      -0.228 -15.206  10.168  1.00 93.52           H  
ATOM    161  CE  LYS A   9      -0.369 -14.840  12.295  1.00 93.52           C  
ATOM    162  HE2 LYS A   9       0.236 -14.355  13.061  1.00 93.52           H  
ATOM    163  HE3 LYS A   9      -1.303 -14.282  12.223  1.00 93.52           H  
ATOM    164  NZ  LYS A   9      -0.653 -16.246  12.677  1.00 93.52           N  
ATOM    165  HZ1 LYS A   9       0.201 -16.775  12.782  1.00 93.52           H  
ATOM    166  HZ2 LYS A   9      -1.246 -16.688  11.990  1.00 93.52           H  
ATOM    167  HZ3 LYS A   9      -1.145 -16.267  13.560  1.00 93.52           H  
ATOM    168  N   THR A  10       3.503 -10.793   9.770  1.00 93.99           N  
ATOM    169  H   THR A  10       3.909 -11.393   9.066  1.00 93.99           H  
ATOM    170  CA  THR A  10       4.393  -9.962  10.595  1.00 93.99           C  
ATOM    171  HA  THR A  10       4.191 -10.178  11.644  1.00 93.99           H  
ATOM    172  C   THR A  10       4.114  -8.475  10.390  1.00 93.99           C  
ATOM    173  CB  THR A  10       5.876 -10.258  10.320  1.00 93.99           C  
ATOM    174  HB  THR A  10       6.127  -9.971   9.299  1.00 93.99           H  
ATOM    175  O   THR A  10       3.976  -7.767  11.379  1.00 93.99           O  
ATOM    176  CG2 THR A  10       6.809  -9.525  11.283  1.00 93.99           C  
ATOM    177 HG21 THR A  10       6.733  -8.448  11.133  1.00 93.99           H  
ATOM    178 HG22 THR A  10       6.545  -9.753  12.316  1.00 93.99           H  
ATOM    179 HG23 THR A  10       7.839  -9.827  11.094  1.00 93.99           H  
ATOM    180  OG1 THR A  10       6.145 -11.632  10.483  1.00 93.99           O  
ATOM    181  HG1 THR A  10       5.896 -11.868  11.380  1.00 93.99           H  
ATOM    182  N   VAL A  11       3.967  -8.004   9.145  1.00 93.37           N  
ATOM    183  H   VAL A  11       4.071  -8.642   8.369  1.00 93.37           H  
ATOM    184  CA  VAL A  11       3.633  -6.601   8.849  1.00 93.37           C  
ATOM    185  HA  VAL A  11       4.413  -5.963   9.267  1.00 93.37           H  
ATOM    186  C   VAL A  11       2.331  -6.191   9.530  1.00 93.37           C  
ATOM    187  CB  VAL A  11       3.558  -6.328   7.332  1.00 93.37           C  
ATOM    188  HB  VAL A  11       2.924  -7.071   6.848  1.00 93.37           H  
ATOM    189  O   VAL A  11       2.324  -5.173  10.210  1.00 93.37           O  
ATOM    190  CG1 VAL A  11       2.995  -4.934   7.035  1.00 93.37           C  
ATOM    191 HG11 VAL A  11       3.487  -4.195   7.667  1.00 93.37           H  
ATOM    192 HG12 VAL A  11       1.925  -4.906   7.242  1.00 93.37           H  
ATOM    193 HG13 VAL A  11       3.142  -4.675   5.986  1.00 93.37           H  
ATOM    194  CG2 VAL A  11       4.952  -6.386   6.704  1.00 93.37           C  
ATOM    195 HG21 VAL A  11       4.871  -6.283   5.622  1.00 93.37           H  
ATOM    196 HG22 VAL A  11       5.437  -7.335   6.931  1.00 93.37           H  
ATOM    197 HG23 VAL A  11       5.556  -5.568   7.096  1.00 93.37           H  
ATOM    198  N   MET A  12       1.264  -6.987   9.415  1.00 89.19           N  
ATOM    199  H   MET A  12       1.329  -7.802   8.823  1.00 89.19           H  
ATOM    200  CA  MET A  12      -0.016  -6.696  10.074  1.00 89.19           C  
ATOM    201  HA  MET A  12      -0.396  -5.739   9.714  1.00 89.19           H  
ATOM    202  C   MET A  12       0.139  -6.588  11.596  1.00 89.19           C  
ATOM    203  CB  MET A  12      -1.041  -7.789   9.747  1.00 89.19           C  
ATOM    204  HB2 MET A  12      -0.620  -8.761  10.002  1.00 89.19           H  
ATOM    205  HB3 MET A  12      -1.925  -7.632  10.365  1.00 89.19           H  
ATOM    206  O   MET A  12      -0.342  -5.631  12.197  1.00 89.19           O  
ATOM    207  CG  MET A  12      -1.480  -7.811   8.279  1.00 89.19           C  
ATOM    208  HG2 MET A  12      -0.597  -7.791   7.641  1.00 89.19           H  
ATOM    209  HG3 MET A  12      -2.073  -6.923   8.061  1.00 89.19           H  
ATOM    210  SD  MET A  12      -2.435  -9.295   7.858  1.00 89.19           S  
ATOM    211  CE  MET A  12      -4.019  -8.949   8.674  1.00 89.19           C  
ATOM    212  HE1 MET A  12      -4.550  -8.178   8.115  1.00 89.19           H  
ATOM    213  HE2 MET A  12      -3.865  -8.621   9.703  1.00 89.19           H  
ATOM    214  HE3 MET A  12      -4.631  -9.851   8.672  1.00 89.19           H  
ATOM    215  N   CYS A  13       0.847  -7.533  12.227  1.00 87.57           N  
ATOM    216  H   CYS A  13       1.210  -8.309  11.693  1.00 87.57           H  
ATOM    217  CA  CYS A  13       1.095  -7.493  13.669  1.00 87.57           C  
ATOM    218  HA  CYS A  13       0.140  -7.431  14.192  1.00 87.57           H  
ATOM    219  C   CYS A  13       1.903  -6.259  14.094  1.00 87.57           C  
ATOM    220  CB  CYS A  13       1.828  -8.768  14.103  1.00 87.57           C  
ATOM    221  HB2 CYS A  13       2.168  -8.641  15.131  1.00 87.57           H  
ATOM    222  HB3 CYS A  13       2.699  -8.923  13.466  1.00 87.57           H  
ATOM    223  O   CYS A  13       1.597  -5.660  15.121  1.00 87.57           O  
ATOM    224  SG  CYS A  13       0.736 -10.218  14.025  1.00 87.57           S  
ATOM    225  HG  CYS A  13      -0.291  -9.682  14.690  1.00 87.57           H  
ATOM    226  N   GLU A  14       2.923  -5.875  13.326  1.00 85.72           N  
ATOM    227  H   GLU A  14       3.142  -6.413  12.500  1.00 85.72           H  
ATOM    228  CA  GLU A  14       3.705  -4.663  13.589  1.00 85.72           C  
ATOM    229  HA  GLU A  14       4.035  -4.654  14.628  1.00 85.72           H  
ATOM    230  C   GLU A  14       2.859  -3.401  13.397  1.00 85.72           C  
ATOM    231  CB  GLU A  14       4.944  -4.634  12.681  1.00 85.72           C  
ATOM    232  HB2 GLU A  14       5.426  -3.660  12.765  1.00 85.72           H  
ATOM    233  HB3 GLU A  14       4.636  -4.759  11.643  1.00 85.72           H  
ATOM    234  O   GLU A  14       2.908  -2.501  14.226  1.00 85.72           O  
ATOM    235  CG  GLU A  14       5.971  -5.727  13.026  1.00 85.72           C  
ATOM    236  HG2 GLU A  14       5.518  -6.714  12.928  1.00 85.72           H  
ATOM    237  HG3 GLU A  14       6.789  -5.671  12.308  1.00 85.72           H  
ATOM    238  CD  GLU A  14       6.541  -5.591  14.437  1.00 85.72           C  
ATOM    239  OE1 GLU A  14       6.728  -6.630  15.121  1.00 85.72           O  
ATOM    240  OE2 GLU A  14       6.947  -4.469  14.805  1.00 85.72           O  
ATOM    241  N   PHE A  15       2.010  -3.356  12.367  1.00 82.32           N  
ATOM    242  H   PHE A  15       2.004  -4.126  11.714  1.00 82.32           H  
ATOM    243  CA  PHE A  15       1.150  -2.206  12.084  1.00 82.32           C  
ATOM    244  HA  PHE A  15       1.785  -1.327  11.973  1.00 82.32           H  
ATOM    245  C   PHE A  15       0.162  -1.908  13.219  1.00 82.32           C  
ATOM    246  CB  PHE A  15       0.403  -2.446  10.764  1.00 82.32           C  
ATOM    247  HB2 PHE A  15      -0.571  -2.897  10.955  1.00 82.32           H  
ATOM    248  HB3 PHE A  15       0.962  -3.138  10.135  1.00 82.32           H  
ATOM    249  O   PHE A  15      -0.103  -0.742  13.534  1.00 82.32           O  
ATOM    250  CG  PHE A  15       0.235  -1.169   9.985  1.00 82.32           C  
ATOM    251  CD1 PHE A  15      -0.779  -0.261  10.318  1.00 82.32           C  
ATOM    252  HD1 PHE A  15      -1.464  -0.502  11.118  1.00 82.32           H  
ATOM    253  CD2 PHE A  15       1.150  -0.857   8.970  1.00 82.32           C  
ATOM    254  HD2 PHE A  15       1.910  -1.573   8.693  1.00 82.32           H  
ATOM    255  CE1 PHE A  15      -0.880   0.963   9.638  1.00 82.32           C  
ATOM    256  HE1 PHE A  15      -1.678   1.656   9.861  1.00 82.32           H  
ATOM    257  CE2 PHE A  15       1.088   0.389   8.335  1.00 82.32           C  
ATOM    258  HE2 PHE A  15       1.802   0.638   7.564  1.00 82.32           H  
ATOM    259  CZ  PHE A  15       0.082   1.304   8.679  1.00 82.32           C  
ATOM    260  HZ  PHE A  15       0.038   2.268   8.194  1.00 82.32           H  
ATOM    261  N   LEU A  16      -0.346  -2.967  13.854  1.00 76.07           N  
ATOM    262  H   LEU A  16      -0.112  -3.883  13.496  1.00 76.07           H  
ATOM    263  CA  LEU A  16      -1.224  -2.882  15.019  1.00 76.07           C  
ATOM    264  HA  LEU A  16      -2.003  -2.144  14.830  1.00 76.07           H  
ATOM    265  C   LEU A  16      -0.486  -2.405  16.277  1.00 76.07           C  
ATOM    266  CB  LEU A  16      -1.870  -4.257  15.257  1.00 76.07           C  
ATOM    267  HB2 LEU A  16      -1.081  -5.006  15.329  1.00 76.07           H  
ATOM    268  HB3 LEU A  16      -2.391  -4.233  16.214  1.00 76.07           H  
ATOM    269  O   LEU A  16      -1.069  -1.672  17.066  1.00 76.07           O  
ATOM    270  CG  LEU A  16      -2.874  -4.685  14.171  1.00 76.07           C  
ATOM    271  HG  LEU A  16      -2.403  -4.654  13.188  1.00 76.07           H  
ATOM    272  CD1 LEU A  16      -3.334  -6.117  14.442  1.00 76.07           C  
ATOM    273 HD11 LEU A  16      -3.831  -6.171  15.411  1.00 76.07           H  
ATOM    274 HD12 LEU A  16      -4.031  -6.433  13.666  1.00 76.07           H  
ATOM    275 HD13 LEU A  16      -2.473  -6.786  14.434  1.00 76.07           H  
ATOM    276  CD2 LEU A  16      -4.097  -3.770  14.130  1.00 76.07           C  
ATOM    277 HD21 LEU A  16      -4.841  -4.165  13.438  1.00 76.07           H  
ATOM    278 HD22 LEU A  16      -4.545  -3.697  15.121  1.00 76.07           H  
ATOM    279 HD23 LEU A  16      -3.815  -2.775  13.788  1.00 76.07           H  
ATOM    280  N   LYS A  17       0.785  -2.787  16.446  1.00 74.84           N  
ATOM    281  H   LYS A  17       1.195  -3.379  15.737  1.00 74.84           H  
ATOM    282  CA  LYS A  17       1.627  -2.387  17.588  1.00 74.84           C  
ATOM    283  HA  LYS A  17       1.017  -2.310  18.488  1.00 74.84           H  
ATOM    284  C   LYS A  17       2.289  -1.019  17.422  1.00 74.84           C  
ATOM    285  CB  LYS A  17       2.727  -3.430  17.801  1.00 74.84           C  
ATOM    286  HB2 LYS A  17       3.266  -3.570  16.864  1.00 74.84           H  
ATOM    287  HB3 LYS A  17       3.431  -3.052  18.542  1.00 74.84           H  
ATOM    288  O   LYS A  17       2.780  -0.465  18.396  1.00 74.84           O  
ATOM    289  CG  LYS A  17       2.193  -4.775  18.299  1.00 74.84           C  
ATOM    290  HG2 LYS A  17       1.441  -5.168  17.614  1.00 74.84           H  
ATOM    291  HG3 LYS A  17       1.741  -4.645  19.282  1.00 74.84           H  
ATOM    292  CD  LYS A  17       3.368  -5.749  18.395  1.00 74.84           C  
ATOM    293  HD2 LYS A  17       3.843  -5.835  17.417  1.00 74.84           H  
ATOM    294  HD3 LYS A  17       4.092  -5.355  19.108  1.00 74.84           H  
ATOM    295  CE  LYS A  17       2.884  -7.122  18.851  1.00 74.84           C  
ATOM    296  HE2 LYS A  17       2.198  -7.513  18.101  1.00 74.84           H  
ATOM    297  HE3 LYS A  17       2.334  -7.001  19.785  1.00 74.84           H  
ATOM    298  NZ  LYS A  17       4.037  -8.031  19.044  1.00 74.84           N  
ATOM    299  HZ1 LYS A  17       4.641  -7.656  19.762  1.00 74.84           H  
ATOM    300  HZ2 LYS A  17       4.572  -8.098  18.190  1.00 74.84           H  
ATOM    301  HZ3 LYS A  17       3.726  -8.947  19.335  1.00 74.84           H  
ATOM    302  N   CYS A  18       2.398  -0.510  16.196  1.00 65.86           N  
ATOM    303  H   CYS A  18       2.130  -1.099  15.420  1.00 65.86           H  
ATOM    304  CA  CYS A  18       3.120   0.725  15.916  1.00 65.86           C  
ATOM    305  HA  CYS A  18       4.103   0.659  16.384  1.00 65.86           H  
ATOM    306  C   CYS A  18       2.413   1.940  16.538  1.00 65.86           C  
ATOM    307  CB  CYS A  18       3.329   0.879  14.398  1.00 65.86           C  
ATOM    308  HB2 CYS A  18       3.318   1.934  14.126  1.00 65.86           H  
ATOM    309  HB3 CYS A  18       2.525   0.375  13.860  1.00 65.86           H  
ATOM    310  O   CYS A  18       1.525   2.541  15.918  1.00 65.86           O  
ATOM    311  SG  CYS A  18       4.933   0.185  13.900  1.00 65.86           S  
ATOM    312  HG  CYS A  18       5.714   1.164  14.366  1.00 65.86           H  
ATOM    313  N   ASP A  19       2.900   2.343  17.714  1.00 57.83           N  
ATOM    314  H   ASP A  19       3.413   1.652  18.243  1.00 57.83           H  
ATOM    315  CA  ASP A  19       2.561   3.572  18.442  1.00 57.83           C  
ATOM    316  HA  ASP A  19       1.488   3.739  18.359  1.00 57.83           H  
ATOM    317  C   ASP A  19       3.253   4.805  17.841  1.00 57.83           C  
ATOM    318  CB  ASP A  19       2.893   3.414  19.938  1.00 57.83           C  
ATOM    319  HB2 ASP A  19       3.941   3.136  20.044  1.00 57.83           H  
ATOM    320  HB3 ASP A  19       2.741   4.370  20.439  1.00 57.83           H  
ATOM    321  O   ASP A  19       3.884   5.600  18.527  1.00 57.83           O  
ATOM    322  CG  ASP A  19       2.009   2.394  20.650  1.00 57.83           C  
ATOM    323  OD1 ASP A  19       0.848   2.234  20.208  1.00 57.83           O  
ATOM    324  OD2 ASP A  19       2.511   1.805  21.629  1.00 57.83           O  
ATOM    325  N   TYR A  20       3.151   4.985  16.523  1.00 55.66           N  
ATOM    326  H   TYR A  20       2.587   4.311  16.027  1.00 55.66           H  
ATOM    327  CA  TYR A  20       3.623   6.183  15.813  1.00 55.66           C  
ATOM    328  HA  TYR A  20       3.312   6.058  14.776  1.00 55.66           H  
ATOM    329  C   TYR A  20       5.151   6.418  15.756  1.00 55.66           C  
ATOM    330  CB  TYR A  20       2.882   7.424  16.356  1.00 55.66           C  
ATOM    331  HB2 TYR A  20       3.225   7.659  17.363  1.00 55.66           H  
ATOM    332  HB3 TYR A  20       3.149   8.283  15.741  1.00 55.66           H  
ATOM    333  O   TYR A  20       5.561   7.379  15.091  1.00 55.66           O  
ATOM    334  CG  TYR A  20       1.369   7.303  16.369  1.00 55.66           C  
ATOM    335  CD1 TYR A  20       0.678   7.569  15.190  1.00 55.66           C  
ATOM    336  HD1 TYR A  20       1.270   7.813  14.320  1.00 55.66           H  
ATOM    337  CD2 TYR A  20       0.646   6.925  17.515  1.00 55.66           C  
ATOM    338  HD2 TYR A  20       1.167   6.699  18.434  1.00 55.66           H  
ATOM    339  CE1 TYR A  20      -0.721   7.497  15.123  1.00 55.66           C  
ATOM    340  HE1 TYR A  20      -1.263   7.703  14.212  1.00 55.66           H  
ATOM    341  CE2 TYR A  20      -0.761   6.828  17.461  1.00 55.66           C  
ATOM    342  HE2 TYR A  20      -1.308   6.523  18.341  1.00 55.66           H  
ATOM    343  OH  TYR A  20      -2.800   7.046  16.180  1.00 55.66           O  
ATOM    344  HH  TYR A  20      -3.192   6.790  17.018  1.00 55.66           H  
ATOM    345  CZ  TYR A  20      -1.447   7.126  16.264  1.00 55.66           C  
ATOM    346  N   ASN A  21       5.979   5.550  16.354  1.00 62.11           N  
ATOM    347  H   ASN A  21       5.541   4.872  16.962  1.00 62.11           H  
ATOM    348  CA  ASN A  21       7.455   5.629  16.402  1.00 62.11           C  
ATOM    349  HA  ASN A  21       7.719   6.673  16.572  1.00 62.11           H  
ATOM    350  C   ASN A  21       8.175   5.275  15.077  1.00 62.11           C  
ATOM    351  CB  ASN A  21       7.969   4.818  17.617  1.00 62.11           C  
ATOM    352  HB2 ASN A  21       9.034   4.616  17.509  1.00 62.11           H  
ATOM    353  HB3 ASN A  21       7.451   3.861  17.672  1.00 62.11           H  
ATOM    354  O   ASN A  21       9.251   4.684  15.078  1.00 62.11           O  
ATOM    355  CG  ASN A  21       7.828   5.558  18.935  1.00 62.11           C  
ATOM    356  ND2 ASN A  21       7.887   4.858  20.043  1.00 62.11           N  
ATOM    357 HD21 ASN A  21       7.975   3.852  20.026  1.00 62.11           H  
ATOM    358 HD22 ASN A  21       7.752   5.376  20.899  1.00 62.11           H  
ATOM    359  OD1 ASN A  21       7.695   6.768  18.990  1.00 62.11           O  
ATOM    360  N   GLY A  22       7.594   5.664  13.940  1.00 74.53           N  
ATOM    361  H   GLY A  22       6.735   6.189  14.024  1.00 74.53           H  
ATOM    362  CA  GLY A  22       8.128   5.400  12.601  1.00 74.53           C  
ATOM    363  HA2 GLY A  22       9.218   5.384  12.629  1.00 74.53           H  
ATOM    364  HA3 GLY A  22       7.831   6.208  11.933  1.00 74.53           H  
ATOM    365  C   GLY A  22       7.649   4.074  12.009  1.00 74.53           C  
ATOM    366  O   GLY A  22       7.266   3.144  12.721  1.00 74.53           O  
ATOM    367  N   TYR A  23       7.645   4.000  10.678  1.00 85.65           N  
ATOM    368  H   TYR A  23       7.946   4.806  10.149  1.00 85.65           H  
ATOM    369  CA  TYR A  23       7.243   2.800   9.935  1.00 85.65           C  
ATOM    370  HA  TYR A  23       6.839   2.066  10.633  1.00 85.65           H  
ATOM    371  C   TYR A  23       8.419   2.115   9.238  1.00 85.65           C  
ATOM    372  CB  TYR A  23       6.133   3.130   8.944  1.00 85.65           C  
ATOM    373  HB2 TYR A  23       6.528   3.867   8.245  1.00 85.65           H  
ATOM    374  HB3 TYR A  23       5.897   2.237   8.365  1.00 85.65           H  
ATOM    375  O   TYR A  23       8.201   1.251   8.391  1.00 85.65           O  
ATOM    376  CG  TYR A  23       4.853   3.616   9.581  1.00 85.65           C  
ATOM    377  CD1 TYR A  23       3.914   2.675  10.032  1.00 85.65           C  
ATOM    378  HD1 TYR A  23       4.103   1.622   9.881  1.00 85.65           H  
ATOM    379  CD2 TYR A  23       4.593   4.989   9.717  1.00 85.65           C  
ATOM    380  HD2 TYR A  23       5.326   5.708   9.381  1.00 85.65           H  
ATOM    381  CE1 TYR A  23       2.738   3.092  10.670  1.00 85.65           C  
ATOM    382  HE1 TYR A  23       2.024   2.366  11.031  1.00 85.65           H  
ATOM    383  CE2 TYR A  23       3.385   5.416  10.288  1.00 85.65           C  
ATOM    384  HE2 TYR A  23       3.158   6.472  10.307  1.00 85.65           H  
ATOM    385  OH  TYR A  23       1.361   4.861  11.447  1.00 85.65           O  
ATOM    386  HH  TYR A  23       1.248   5.814  11.442  1.00 85.65           H  
ATOM    387  CZ  TYR A  23       2.482   4.466  10.807  1.00 85.65           C  
ATOM    388  N   ASP A  24       9.660   2.446   9.600  1.00 87.65           N  
ATOM    389  H   ASP A  24       9.789   3.210  10.249  1.00 87.65           H  
ATOM    390  CA  ASP A  24      10.865   1.918   8.947  1.00 87.65           C  
ATOM    391  HA  ASP A  24      10.904   2.283   7.921  1.00 87.65           H  
ATOM    392  C   ASP A  24      10.884   0.389   8.914  1.00 87.65           C  
ATOM    393  CB  ASP A  24      12.109   2.417   9.688  1.00 87.65           C  
ATOM    394  HB2 ASP A  24      12.995   1.970   9.238  1.00 87.65           H  
ATOM    395  HB3 ASP A  24      12.062   2.104  10.732  1.00 87.65           H  
ATOM    396  O   ASP A  24      11.174  -0.224   7.884  1.00 87.65           O  
ATOM    397  CG  ASP A  24      12.227   3.933   9.598  1.00 87.65           C  
ATOM    398  OD1 ASP A  24      12.219   4.423   8.449  1.00 87.65           O  
ATOM    399  OD2 ASP A  24      12.264   4.560  10.675  1.00 87.65           O  
ATOM    400  N   ARG A  25      10.488  -0.250  10.024  1.00 88.71           N  
ATOM    401  H   ARG A  25      10.272   0.320  10.829  1.00 88.71           H  
ATOM    402  CA  ARG A  25      10.388  -1.712  10.109  1.00 88.71           C  
ATOM    403  HA  ARG A  25      11.350  -2.128   9.808  1.00 88.71           H  
ATOM    404  C   ARG A  25       9.348  -2.269   9.135  1.00 88.71           C  
ATOM    405  CB  ARG A  25      10.103  -2.121  11.563  1.00 88.71           C  
ATOM    406  HB2 ARG A  25      10.824  -1.628  12.216  1.00 88.71           H  
ATOM    407  HB3 ARG A  25       9.102  -1.798  11.849  1.00 88.71           H  
ATOM    408  O   ARG A  25       9.617  -3.261   8.461  1.00 88.71           O  
ATOM    409  CG  ARG A  25      10.230  -3.639  11.748  1.00 88.71           C  
ATOM    410  HG2 ARG A  25      11.221  -3.955  11.422  1.00 88.71           H  
ATOM    411  HG3 ARG A  25       9.476  -4.148  11.148  1.00 88.71           H  
ATOM    412  CD  ARG A  25      10.038  -4.026  13.216  1.00 88.71           C  
ATOM    413  HD2 ARG A  25      10.753  -3.478  13.829  1.00 88.71           H  
ATOM    414  HD3 ARG A  25       9.031  -3.739  13.521  1.00 88.71           H  
ATOM    415  NE  ARG A  25      10.237  -5.475  13.410  1.00 88.71           N  
ATOM    416  HE  ARG A  25      10.691  -5.981  12.664  1.00 88.71           H  
ATOM    417  NH1 ARG A  25       9.282  -5.629  15.496  1.00 88.71           N  
ATOM    418 HH11 ARG A  25       8.950  -4.684  15.369  1.00 88.71           H  
ATOM    419 HH12 ARG A  25       8.516  -6.160  15.885  1.00 88.71           H  
ATOM    420  NH2 ARG A  25       9.990  -7.460  14.505  1.00 88.71           N  
ATOM    421 HH21 ARG A  25       9.651  -7.923  15.337  1.00 88.71           H  
ATOM    422 HH22 ARG A  25      10.426  -7.965  13.747  1.00 88.71           H  
ATOM    423  CZ  ARG A  25       9.845  -6.168  14.464  1.00 88.71           C  
ATOM    424  N   ILE A  26       8.186  -1.629   9.030  1.00 92.07           N  
ATOM    425  H   ILE A  26       8.091  -0.753   9.522  1.00 92.07           H  
ATOM    426  CA  ILE A  26       7.100  -2.039   8.129  1.00 92.07           C  
ATOM    427  HA  ILE A  26       6.918  -3.107   8.253  1.00 92.07           H  
ATOM    428  C   ILE A  26       7.502  -1.831   6.666  1.00 92.07           C  
ATOM    429  CB  ILE A  26       5.807  -1.287   8.512  1.00 92.07           C  
ATOM    430  HB  ILE A  26       6.046  -0.236   8.673  1.00 92.07           H  
ATOM    431  O   ILE A  26       7.374  -2.751   5.858  1.00 92.07           O  
ATOM    432  CG1 ILE A  26       5.250  -1.883   9.825  1.00 92.07           C  
ATOM    433 HG12 ILE A  26       4.682  -2.787   9.604  1.00 92.07           H  
ATOM    434 HG13 ILE A  26       6.068  -2.165  10.488  1.00 92.07           H  
ATOM    435  CG2 ILE A  26       4.756  -1.367   7.394  1.00 92.07           C  
ATOM    436 HG21 ILE A  26       3.819  -0.913   7.718  1.00 92.07           H  
ATOM    437 HG22 ILE A  26       5.097  -0.814   6.518  1.00 92.07           H  
ATOM    438 HG23 ILE A  26       4.582  -2.403   7.102  1.00 92.07           H  
ATOM    439  CD1 ILE A  26       4.367  -0.912  10.602  1.00 92.07           C  
ATOM    440 HD11 ILE A  26       3.541  -0.554   9.988  1.00 92.07           H  
ATOM    441 HD12 ILE A  26       3.973  -1.421  11.482  1.00 92.07           H  
ATOM    442 HD13 ILE A  26       4.975  -0.072  10.938  1.00 92.07           H  
ATOM    443  N   ILE A  27       8.061  -0.666   6.336  1.00 93.42           N  
ATOM    444  H   ILE A  27       8.140   0.040   7.054  1.00 93.42           H  
ATOM    445  CA  ILE A  27       8.572  -0.337   5.001  1.00 93.42           C  
ATOM    446  HA  ILE A  27       7.760  -0.424   4.280  1.00 93.42           H  
ATOM    447  C   ILE A  27       9.655  -1.342   4.590  1.00 93.42           C  
ATOM    448  CB  ILE A  27       9.085   1.125   4.991  1.00 93.42           C  
ATOM    449  HB  ILE A  27       9.743   1.268   5.848  1.00 93.42           H  
ATOM    450  O   ILE A  27       9.617  -1.874   3.481  1.00 93.42           O  
ATOM    451  CG1 ILE A  27       7.889   2.099   5.116  1.00 93.42           C  
ATOM    452 HG12 ILE A  27       7.284   2.045   4.211  1.00 93.42           H  
ATOM    453 HG13 ILE A  27       7.256   1.799   5.952  1.00 93.42           H  
ATOM    454  CG2 ILE A  27       9.892   1.433   3.713  1.00 93.42           C  
ATOM    455 HG21 ILE A  27       9.262   1.290   2.835  1.00 93.42           H  
ATOM    456 HG22 ILE A  27      10.772   0.793   3.656  1.00 93.42           H  
ATOM    457 HG23 ILE A  27      10.245   2.464   3.741  1.00 93.42           H  
ATOM    458  CD1 ILE A  27       8.287   3.560   5.356  1.00 93.42           C  
ATOM    459 HD11 ILE A  27       8.800   3.974   4.488  1.00 93.42           H  
ATOM    460 HD12 ILE A  27       7.384   4.146   5.527  1.00 93.42           H  
ATOM    461 HD13 ILE A  27       8.928   3.635   6.234  1.00 93.42           H  
ATOM    462  N   SER A  28      10.590  -1.661   5.489  1.00 95.38           N  
ATOM    463  H   SER A  28      10.596  -1.159   6.365  1.00 95.38           H  
ATOM    464  CA  SER A  28      11.643  -2.655   5.253  1.00 95.38           C  
ATOM    465  HA  SER A  28      12.224  -2.350   4.383  1.00 95.38           H  
ATOM    466  C   SER A  28      11.073  -4.052   4.968  1.00 95.38           C  
ATOM    467  CB  SER A  28      12.581  -2.677   6.463  1.00 95.38           C  
ATOM    468  HB2 SER A  28      13.007  -1.682   6.597  1.00 95.38           H  
ATOM    469  HB3 SER A  28      12.024  -2.943   7.361  1.00 95.38           H  
ATOM    470  O   SER A  28      11.477  -4.710   4.002  1.00 95.38           O  
ATOM    471  OG  SER A  28      13.629  -3.605   6.267  1.00 95.38           O  
ATOM    472  HG  SER A  28      14.359  -3.337   6.829  1.00 95.38           H  
ATOM    473  N   LEU A  29      10.074  -4.495   5.740  1.00 95.82           N  
ATOM    474  H   LEU A  29       9.767  -3.913   6.506  1.00 95.82           H  
ATOM    475  CA  LEU A  29       9.396  -5.775   5.516  1.00 95.82           C  
ATOM    476  HA  LEU A  29      10.145  -6.566   5.486  1.00 95.82           H  
ATOM    477  C   LEU A  29       8.662  -5.820   4.165  1.00 95.82           C  
ATOM    478  CB  LEU A  29       8.415  -6.048   6.668  1.00 95.82           C  
ATOM    479  HB2 LEU A  29       7.804  -5.156   6.810  1.00 95.82           H  
ATOM    480  HB3 LEU A  29       7.753  -6.861   6.371  1.00 95.82           H  
ATOM    481  O   LEU A  29       8.767  -6.822   3.455  1.00 95.82           O  
ATOM    482  CG  LEU A  29       9.056  -6.424   8.015  1.00 95.82           C  
ATOM    483  HG  LEU A  29       9.839  -5.712   8.277  1.00 95.82           H  
ATOM    484  CD1 LEU A  29       7.986  -6.420   9.108  1.00 95.82           C  
ATOM    485 HD11 LEU A  29       7.555  -5.422   9.190  1.00 95.82           H  
ATOM    486 HD12 LEU A  29       8.431  -6.677  10.070  1.00 95.82           H  
ATOM    487 HD13 LEU A  29       7.193  -7.129   8.869  1.00 95.82           H  
ATOM    488  CD2 LEU A  29       9.688  -7.817   7.980  1.00 95.82           C  
ATOM    489 HD21 LEU A  29       8.923  -8.558   7.745  1.00 95.82           H  
ATOM    490 HD22 LEU A  29      10.483  -7.850   7.235  1.00 95.82           H  
ATOM    491 HD23 LEU A  29      10.115  -8.042   8.957  1.00 95.82           H  
ATOM    492  N   LEU A  30       7.971  -4.745   3.778  1.00 96.96           N  
ATOM    493  H   LEU A  30       7.899  -3.966   4.416  1.00 96.96           H  
ATOM    494  CA  LEU A  30       7.280  -4.655   2.487  1.00 96.96           C  
ATOM    495  HA  LEU A  30       6.656  -5.539   2.354  1.00 96.96           H  
ATOM    496  C   LEU A  30       8.259  -4.643   1.311  1.00 96.96           C  
ATOM    497  CB  LEU A  30       6.387  -3.409   2.466  1.00 96.96           C  
ATOM    498  HB2 LEU A  30       6.058  -3.227   1.443  1.00 96.96           H  
ATOM    499  HB3 LEU A  30       6.976  -2.552   2.793  1.00 96.96           H  
ATOM    500  O   LEU A  30       8.067  -5.388   0.350  1.00 96.96           O  
ATOM    501  CG  LEU A  30       5.142  -3.530   3.357  1.00 96.96           C  
ATOM    502  HG  LEU A  30       5.432  -3.837   4.362  1.00 96.96           H  
ATOM    503  CD1 LEU A  30       4.462  -2.174   3.444  1.00 96.96           C  
ATOM    504 HD11 LEU A  30       5.153  -1.430   3.839  1.00 96.96           H  
ATOM    505 HD12 LEU A  30       4.102  -1.860   2.465  1.00 96.96           H  
ATOM    506 HD13 LEU A  30       3.618  -2.266   4.128  1.00 96.96           H  
ATOM    507  CD2 LEU A  30       4.121  -4.533   2.813  1.00 96.96           C  
ATOM    508 HD21 LEU A  30       3.820  -4.247   1.805  1.00 96.96           H  
ATOM    509 HD22 LEU A  30       3.232  -4.528   3.444  1.00 96.96           H  
ATOM    510 HD23 LEU A  30       4.531  -5.543   2.803  1.00 96.96           H  
ATOM    511  N   ARG A  31       9.367  -3.899   1.410  1.00 96.05           N  
ATOM    512  H   ARG A  31       9.461  -3.293   2.213  1.00 96.05           H  
ATOM    513  CA  ARG A  31      10.448  -3.953   0.412  1.00 96.05           C  
ATOM    514  HA  ARG A  31      10.041  -3.701  -0.568  1.00 96.05           H  
ATOM    515  C   ARG A  31      11.013  -5.366   0.282  1.00 96.05           C  
ATOM    516  CB  ARG A  31      11.558  -2.956   0.770  1.00 96.05           C  
ATOM    517  HB2 ARG A  31      12.429  -3.161   0.147  1.00 96.05           H  
ATOM    518  HB3 ARG A  31      11.845  -3.083   1.814  1.00 96.05           H  
ATOM    519  O   ARG A  31      11.227  -5.844  -0.829  1.00 96.05           O  
ATOM    520  CG  ARG A  31      11.120  -1.507   0.524  1.00 96.05           C  
ATOM    521  HG2 ARG A  31      10.252  -1.267   1.138  1.00 96.05           H  
ATOM    522  HG3 ARG A  31      10.840  -1.391  -0.523  1.00 96.05           H  
ATOM    523  CD  ARG A  31      12.263  -0.540   0.860  1.00 96.05           C  
ATOM    524  HD2 ARG A  31      12.597  -0.740   1.878  1.00 96.05           H  
ATOM    525  HD3 ARG A  31      13.104  -0.716   0.189  1.00 96.05           H  
ATOM    526  NE  ARG A  31      11.833   0.869   0.780  1.00 96.05           N  
ATOM    527  HE  ARG A  31      11.681   1.341   1.660  1.00 96.05           H  
ATOM    528  NH1 ARG A  31      11.763   1.101  -1.510  1.00 96.05           N  
ATOM    529 HH11 ARG A  31      11.558   1.671  -2.319  1.00 96.05           H  
ATOM    530 HH12 ARG A  31      12.073   0.146  -1.620  1.00 96.05           H  
ATOM    531  NH2 ARG A  31      11.209   2.821  -0.205  1.00 96.05           N  
ATOM    532 HH21 ARG A  31      11.065   3.243   0.701  1.00 96.05           H  
ATOM    533 HH22 ARG A  31      11.011   3.371  -1.028  1.00 96.05           H  
ATOM    534  CZ  ARG A  31      11.608   1.585  -0.309  1.00 96.05           C  
ATOM    535  N   ARG A  32      11.184  -6.082   1.398  1.00 96.50           N  
ATOM    536  H   ARG A  32      11.029  -5.617   2.281  1.00 96.50           H  
ATOM    537  CA  ARG A  32      11.613  -7.487   1.382  1.00 96.50           C  
ATOM    538  HA  ARG A  32      12.524  -7.547   0.785  1.00 96.50           H  
ATOM    539  C   ARG A  32      10.593  -8.399   0.695  1.00 96.50           C  
ATOM    540  CB  ARG A  32      11.933  -7.925   2.816  1.00 96.50           C  
ATOM    541  HB2 ARG A  32      12.636  -7.212   3.246  1.00 96.50           H  
ATOM    542  HB3 ARG A  32      11.026  -7.918   3.420  1.00 96.50           H  
ATOM    543  O   ARG A  32      10.999  -9.290  -0.051  1.00 96.50           O  
ATOM    544  CG  ARG A  32      12.555  -9.324   2.865  1.00 96.50           C  
ATOM    545  HG2 ARG A  32      11.829 -10.064   2.528  1.00 96.50           H  
ATOM    546  HG3 ARG A  32      13.432  -9.354   2.218  1.00 96.50           H  
ATOM    547  CD  ARG A  32      12.973  -9.642   4.302  1.00 96.50           C  
ATOM    548  HD2 ARG A  32      12.095  -9.591   4.945  1.00 96.50           H  
ATOM    549  HD3 ARG A  32      13.688  -8.886   4.626  1.00 96.50           H  
ATOM    550  NE  ARG A  32      13.583 -10.982   4.402  1.00 96.50           N  
ATOM    551  HE  ARG A  32      13.550 -11.556   3.572  1.00 96.50           H  
ATOM    552  NH1 ARG A  32      14.387 -10.762   6.543  1.00 96.50           N  
ATOM    553 HH11 ARG A  32      14.032  -9.817   6.577  1.00 96.50           H  
ATOM    554 HH12 ARG A  32      14.927 -11.111   7.322  1.00 96.50           H  
ATOM    555  NH2 ARG A  32      14.754 -12.650   5.422  1.00 96.50           N  
ATOM    556 HH21 ARG A  32      15.295 -12.963   6.215  1.00 96.50           H  
ATOM    557 HH22 ARG A  32      14.780 -13.172   4.558  1.00 96.50           H  
ATOM    558  CZ  ARG A  32      14.232 -11.456   5.452  1.00 96.50           C  
ATOM    559  N   ILE A  33       9.292  -8.191   0.910  1.00 97.06           N  
ATOM    560  H   ILE A  33       9.028  -7.455   1.550  1.00 97.06           H  
ATOM    561  CA  ILE A  33       8.231  -8.919   0.195  1.00 97.06           C  
ATOM    562  HA  ILE A  33       8.400  -9.988   0.323  1.00 97.06           H  
ATOM    563  C   ILE A  33       8.312  -8.640  -1.311  1.00 97.06           C  
ATOM    564  CB  ILE A  33       6.831  -8.588   0.765  1.00 97.06           C  
ATOM    565  HB  ILE A  33       6.712  -7.506   0.817  1.00 97.06           H  
ATOM    566  O   ILE A  33       8.302  -9.593  -2.092  1.00 97.06           O  
ATOM    567  CG1 ILE A  33       6.669  -9.179   2.182  1.00 97.06           C  
ATOM    568 HG12 ILE A  33       6.480 -10.250   2.105  1.00 97.06           H  
ATOM    569 HG13 ILE A  33       7.587  -9.043   2.752  1.00 97.06           H  
ATOM    570  CG2 ILE A  33       5.732  -9.155  -0.158  1.00 97.06           C  
ATOM    571 HG21 ILE A  33       5.703  -8.599  -1.095  1.00 97.06           H  
ATOM    572 HG22 ILE A  33       5.926 -10.205  -0.377  1.00 97.06           H  
ATOM    573 HG23 ILE A  33       4.747  -9.054   0.297  1.00 97.06           H  
ATOM    574  CD1 ILE A  33       5.535  -8.525   2.983  1.00 97.06           C  
ATOM    575 HD11 ILE A  33       5.383  -9.065   3.917  1.00 97.06           H  
ATOM    576 HD12 ILE A  33       5.804  -7.496   3.220  1.00 97.06           H  
ATOM    577 HD13 ILE A  33       4.601  -8.531   2.420  1.00 97.06           H  
ATOM    578  N   LEU A  34       8.457  -7.373  -1.708  1.00 96.36           N  
ATOM    579  H   LEU A  34       8.419  -6.644  -1.009  1.00 96.36           H  
ATOM    580  CA  LEU A  34       8.582  -6.960  -3.107  1.00 96.36           C  
ATOM    581  HA  LEU A  34       7.673  -7.265  -3.627  1.00 96.36           H  
ATOM    582  C   LEU A  34       9.782  -7.635  -3.795  1.00 96.36           C  
ATOM    583  CB  LEU A  34       8.662  -5.425  -3.160  1.00 96.36           C  
ATOM    584  HB2 LEU A  34       9.569  -5.099  -2.650  1.00 96.36           H  
ATOM    585  HB3 LEU A  34       7.810  -5.007  -2.625  1.00 96.36           H  
ATOM    586  O   LEU A  34       9.647  -8.212  -4.874  1.00 96.36           O  
ATOM    587  CG  LEU A  34       8.676  -4.846  -4.587  1.00 96.36           C  
ATOM    588  HG  LEU A  34       9.520  -5.259  -5.140  1.00 96.36           H  
ATOM    589  CD1 LEU A  34       7.388  -5.157  -5.351  1.00 96.36           C  
ATOM    590 HD11 LEU A  34       7.340  -6.221  -5.581  1.00 96.36           H  
ATOM    591 HD12 LEU A  34       6.518  -4.858  -4.766  1.00 96.36           H  
ATOM    592 HD13 LEU A  34       7.377  -4.607  -6.292  1.00 96.36           H  
ATOM    593  CD2 LEU A  34       8.854  -3.333  -4.517  1.00 96.36           C  
ATOM    594 HD21 LEU A  34       9.781  -3.086  -4.000  1.00 96.36           H  
ATOM    595 HD22 LEU A  34       8.015  -2.878  -3.990  1.00 96.36           H  
ATOM    596 HD23 LEU A  34       8.892  -2.914  -5.522  1.00 96.36           H  
ATOM    597  N   THR A  35      10.943  -7.668  -3.140  1.00 94.96           N  
ATOM    598  H   THR A  35      11.050  -7.099  -2.312  1.00 94.96           H  
ATOM    599  CA  THR A  35      12.121  -8.383  -3.656  1.00 94.96           C  
ATOM    600  HA  THR A  35      12.366  -7.983  -4.639  1.00 94.96           H  
ATOM    601  C   THR A  35      11.851  -9.884  -3.819  1.00 94.96           C  
ATOM    602  CB  THR A  35      13.330  -8.152  -2.739  1.00 94.96           C  
ATOM    603  HB  THR A  35      13.120  -8.548  -1.745  1.00 94.96           H  
ATOM    604  O   THR A  35      12.201 -10.477  -4.843  1.00 94.96           O  
ATOM    605  CG2 THR A  35      14.610  -8.789  -3.273  1.00 94.96           C  
ATOM    606 HG21 THR A  35      14.803  -8.439  -4.287  1.00 94.96           H  
ATOM    607 HG22 THR A  35      14.516  -9.875  -3.284  1.00 94.96           H  
ATOM    608 HG23 THR A  35      15.453  -8.523  -2.636  1.00 94.96           H  
ATOM    609  OG1 THR A  35      13.580  -6.772  -2.642  1.00 94.96           O  
ATOM    610  HG1 THR A  35      14.446  -6.640  -2.250  1.00 94.96           H  
ATOM    611  N   LEU A  36      11.179 -10.517  -2.848  1.00 94.08           N  
ATOM    612  H   LEU A  36      10.877  -9.980  -2.048  1.00 94.08           H  
ATOM    613  CA  LEU A  36      10.855 -11.947  -2.911  1.00 94.08           C  
ATOM    614  HA  LEU A  36      11.775 -12.503  -3.089  1.00 94.08           H  
ATOM    615  C   LEU A  36       9.917 -12.302  -4.069  1.00 94.08           C  
ATOM    616  CB  LEU A  36      10.219 -12.405  -1.587  1.00 94.08           C  
ATOM    617  HB2 LEU A  36       9.443 -11.692  -1.308  1.00 94.08           H  
ATOM    618  HB3 LEU A  36       9.730 -13.365  -1.751  1.00 94.08           H  
ATOM    619  O   LEU A  36      10.088 -13.360  -4.672  1.00 94.08           O  
ATOM    620  CG  LEU A  36      11.198 -12.565  -0.416  1.00 94.08           C  
ATOM    621  HG  LEU A  36      11.784 -11.656  -0.276  1.00 94.08           H  
ATOM    622  CD1 LEU A  36      10.388 -12.842   0.851  1.00 94.08           C  
ATOM    623 HD11 LEU A  36      11.060 -12.945   1.703  1.00 94.08           H  
ATOM    624 HD12 LEU A  36       9.785 -13.742   0.731  1.00 94.08           H  
ATOM    625 HD13 LEU A  36       9.734 -11.988   1.028  1.00 94.08           H  
ATOM    626  CD2 LEU A  36      12.164 -13.734  -0.617  1.00 94.08           C  
ATOM    627 HD21 LEU A  36      12.796 -13.844   0.265  1.00 94.08           H  
ATOM    628 HD22 LEU A  36      11.612 -14.655  -0.804  1.00 94.08           H  
ATOM    629 HD23 LEU A  36      12.814 -13.531  -1.468  1.00 94.08           H  
ATOM    630  N   ILE A  37       8.928 -11.459  -4.378  1.00 94.05           N  
ATOM    631  H   ILE A  37       8.820 -10.616  -3.833  1.00 94.05           H  
ATOM    632  CA  ILE A  37       7.990 -11.717  -5.483  1.00 94.05           C  
ATOM    633  HA  ILE A  37       7.821 -12.794  -5.508  1.00 94.05           H  
ATOM    634  C   ILE A  37       8.563 -11.358  -6.859  1.00 94.05           C  
ATOM    635  CB  ILE A  37       6.626 -11.038  -5.258  1.00 94.05           C  
ATOM    636  HB  ILE A  37       5.979 -11.299  -6.096  1.00 94.05           H  
ATOM    637  O   ILE A  37       8.102 -11.871  -7.877  1.00 94.05           O  
ATOM    638  CG1 ILE A  37       6.803  -9.513  -5.255  1.00 94.05           C  
ATOM    639 HG12 ILE A  37       7.479  -9.244  -4.443  1.00 94.05           H  
ATOM    640 HG13 ILE A  37       7.244  -9.183  -6.195  1.00 94.05           H  
ATOM    641  CG2 ILE A  37       5.950 -11.557  -3.975  1.00 94.05           C  
ATOM    642 HG21 ILE A  37       5.901 -12.645  -3.997  1.00 94.05           H  
ATOM    643 HG22 ILE A  37       4.934 -11.167  -3.909  1.00 94.05           H  
ATOM    644 HG23 ILE A  37       6.505 -11.230  -3.095  1.00 94.05           H  
ATOM    645  CD1 ILE A  37       5.518  -8.739  -5.037  1.00 94.05           C  
ATOM    646 HD11 ILE A  37       5.656  -7.712  -5.376  1.00 94.05           H  
ATOM    647 HD12 ILE A  37       4.689  -9.204  -5.571  1.00 94.05           H  
ATOM    648 HD13 ILE A  37       5.316  -8.735  -3.966  1.00 94.05           H  
ATOM    649  N   CYS A  38       9.580 -10.498  -6.904  1.00 91.68           N  
ATOM    650  H   CYS A  38       9.831  -9.996  -6.064  1.00 91.68           H  
ATOM    651  CA  CYS A  38      10.328 -10.208  -8.125  1.00 91.68           C  
ATOM    652  HA  CYS A  38       9.640 -10.191  -8.970  1.00 91.68           H  
ATOM    653  C   CYS A  38      11.362 -11.289  -8.464  1.00 91.68           C  
ATOM    654  CB  CYS A  38      10.953  -8.816  -7.992  1.00 91.68           C  
ATOM    655  HB2 CYS A  38      11.430  -8.712  -7.018  1.00 91.68           H  
ATOM    656  HB3 CYS A  38      11.703  -8.669  -8.770  1.00 91.68           H  
ATOM    657  O   CYS A  38      11.804 -11.361  -9.609  1.00 91.68           O  
ATOM    658  SG  CYS A  38       9.640  -7.574  -8.183  1.00 91.68           S  
ATOM    659  HG  CYS A  38      10.333  -6.524  -7.735  1.00 91.68           H  
ATOM    660  N   THR A  39      11.715 -12.152  -7.509  1.00 89.46           N  
ATOM    661  H   THR A  39      11.276 -12.068  -6.604  1.00 89.46           H  
ATOM    662  CA  THR A  39      12.654 -13.258  -7.732  1.00 89.46           C  
ATOM    663  HA  THR A  39      13.542 -12.844  -8.209  1.00 89.46           H  
ATOM    664  C   THR A  39      12.024 -14.328  -8.646  1.00 89.46           C  
ATOM    665  CB  THR A  39      13.085 -13.873  -6.391  1.00 89.46           C  
ATOM    666  HB  THR A  39      12.224 -14.348  -5.920  1.00 89.46           H  
ATOM    667  O   THR A  39      10.869 -14.715  -8.422  1.00 89.46           O  
ATOM    668  CG2 THR A  39      14.207 -14.902  -6.531  1.00 89.46           C  
ATOM    669 HG21 THR A  39      13.888 -15.733  -7.161  1.00 89.46           H  
ATOM    670 HG22 THR A  39      15.096 -14.437  -6.957  1.00 89.46           H  
ATOM    671 HG23 THR A  39      14.457 -15.298  -5.546  1.00 89.46           H  
ATOM    672  OG1 THR A  39      13.593 -12.886  -5.516  1.00 89.46           O  
ATOM    673  HG1 THR A  39      13.014 -12.120  -5.506  1.00 89.46           H  
ATOM    674  N   PRO A  40      12.743 -14.850  -9.663  1.00 79.85           N  
ATOM    675  CA  PRO A  40      12.256 -15.966 -10.472  1.00 79.85           C  
ATOM    676  HA  PRO A  40      11.316 -15.687 -10.948  1.00 79.85           H  
ATOM    677  C   PRO A  40      12.025 -17.208  -9.597  1.00 79.85           C  
ATOM    678  CB  PRO A  40      13.323 -16.194 -11.553  1.00 79.85           C  
ATOM    679  HB2 PRO A  40      13.083 -15.593 -12.431  1.00 79.85           H  
ATOM    680  HB3 PRO A  40      13.419 -17.244 -11.827  1.00 79.85           H  
ATOM    681  O   PRO A  40      12.758 -17.453  -8.645  1.00 79.85           O  
ATOM    682  CG  PRO A  40      14.604 -15.661 -10.911  1.00 79.85           C  
ATOM    683  HG2 PRO A  40      15.036 -16.424 -10.264  1.00 79.85           H  
ATOM    684  HG3 PRO A  40      15.328 -15.333 -11.657  1.00 79.85           H  
ATOM    685  CD  PRO A  40      14.101 -14.496 -10.061  1.00 79.85           C  
ATOM    686  HD2 PRO A  40      14.076 -13.585 -10.659  1.00 79.85           H  
ATOM    687  HD3 PRO A  40      14.762 -14.361  -9.204  1.00 79.85           H  
ATOM    688  N   ASN A  41      11.022 -18.024  -9.934  1.00 79.23           N  
ATOM    689  H   ASN A  41      10.508 -17.806 -10.775  1.00 79.23           H  
ATOM    690  CA  ASN A  41      10.700 -19.278  -9.231  1.00 79.23           C  
ATOM    691  HA  ASN A  41       9.852 -19.716  -9.756  1.00 79.23           H  
ATOM    692  C   ASN A  41      10.221 -19.100  -7.774  1.00 79.23           C  
ATOM    693  CB  ASN A  41      11.854 -20.286  -9.388  1.00 79.23           C  
ATOM    694  HB2 ASN A  41      12.715 -19.959  -8.804  1.00 79.23           H  
ATOM    695  HB3 ASN A  41      11.546 -21.256  -9.000  1.00 79.23           H  
ATOM    696  O   ASN A  41      10.765 -19.660  -6.824  1.00 79.23           O  
ATOM    697  CG  ASN A  41      12.262 -20.465 -10.836  1.00 79.23           C  
ATOM    698  ND2 ASN A  41      13.543 -20.497 -11.118  1.00 79.23           N  
ATOM    699 HD21 ASN A  41      14.231 -20.411 -10.384  1.00 79.23           H  
ATOM    700 HD22 ASN A  41      13.806 -20.641 -12.083  1.00 79.23           H  
ATOM    701  OD1 ASN A  41      11.428 -20.546 -11.725  1.00 79.23           O  
ATOM    702  N   LEU A  42       9.127 -18.360  -7.590  1.00 84.97           N  
ATOM    703  H   LEU A  42       8.765 -17.848  -8.381  1.00 84.97           H  
ATOM    704  CA  LEU A  42       8.426 -18.255  -6.307  1.00 84.97           C  
ATOM    705  HA  LEU A  42       9.135 -17.876  -5.571  1.00 84.97           H  
ATOM    706  C   LEU A  42       7.911 -19.617  -5.804  1.00 84.97           C  
ATOM    707  CB  LEU A  42       7.275 -17.247  -6.459  1.00 84.97           C  
ATOM    708  HB2 LEU A  42       6.385 -17.599  -5.939  1.00 84.97           H  
ATOM    709  HB3 LEU A  42       7.013 -17.186  -7.515  1.00 84.97           H  
ATOM    710  O   LEU A  42       6.832 -20.085  -6.174  1.00 84.97           O  
ATOM    711  CG  LEU A  42       7.616 -15.848  -5.922  1.00 84.97           C  
ATOM    712  HG  LEU A  42       8.654 -15.603  -6.145  1.00 84.97           H  
ATOM    713  CD1 LEU A  42       6.702 -14.844  -6.617  1.00 84.97           C  
ATOM    714 HD11 LEU A  42       5.869 -15.340  -7.115  1.00 84.97           H  
ATOM    715 HD12 LEU A  42       6.279 -14.126  -5.914  1.00 84.97           H  
ATOM    716 HD13 LEU A  42       7.282 -14.308  -7.369  1.00 84.97           H  
ATOM    717  CD2 LEU A  42       7.389 -15.790  -4.403  1.00 84.97           C  
ATOM    718 HD21 LEU A  42       8.009 -16.541  -3.914  1.00 84.97           H  
ATOM    719 HD22 LEU A  42       7.708 -14.807  -4.055  1.00 84.97           H  
ATOM    720 HD23 LEU A  42       6.330 -15.919  -4.181  1.00 84.97           H  
ATOM    721  N   ASN A  43       8.644 -20.215  -4.866  1.00 83.11           N  
ATOM    722  H   ASN A  43       9.606 -19.915  -4.809  1.00 83.11           H  
ATOM    723  CA  ASN A  43       8.291 -21.513  -4.291  1.00 83.11           C  
ATOM    724  HA  ASN A  43       8.217 -22.218  -5.120  1.00 83.11           H  
ATOM    725  C   ASN A  43       6.928 -21.511  -3.581  1.00 83.11           C  
ATOM    726  CB  ASN A  43       9.420 -21.994  -3.360  1.00 83.11           C  
ATOM    727  HB2 ASN A  43       9.679 -21.207  -2.650  1.00 83.11           H  
ATOM    728  HB3 ASN A  43       9.090 -22.874  -2.807  1.00 83.11           H  
ATOM    729  O   ASN A  43       6.573 -20.592  -2.826  1.00 83.11           O  
ATOM    730  CG  ASN A  43      10.664 -22.399  -4.132  1.00 83.11           C  
ATOM    731  ND2 ASN A  43      11.787 -22.559  -3.477  1.00 83.11           N  
ATOM    732 HD21 ASN A  43      12.572 -22.838  -4.048  1.00 83.11           H  
ATOM    733 HD22 ASN A  43      11.867 -22.456  -2.475  1.00 83.11           H  
ATOM    734  OD1 ASN A  43      10.627 -22.603  -5.326  1.00 83.11           O  
ATOM    735  N   GLY A  44       6.171 -22.592  -3.782  1.00 84.39           N  
ATOM    736  H   GLY A  44       6.521 -23.301  -4.411  1.00 84.39           H  
ATOM    737  CA  GLY A  44       4.855 -22.792  -3.182  1.00 84.39           C  
ATOM    738  HA2 GLY A  44       4.528 -23.807  -3.408  1.00 84.39           H  
ATOM    739  HA3 GLY A  44       4.928 -22.682  -2.100  1.00 84.39           H  
ATOM    740  C   GLY A  44       3.783 -21.832  -3.704  1.00 84.39           C  
ATOM    741  O   GLY A  44       2.891 -21.472  -2.938  1.00 84.39           O  
ATOM    742  N   LEU A  45       3.876 -21.370  -4.951  1.00 87.24           N  
ATOM    743  H   LEU A  45       4.647 -21.663  -5.534  1.00 87.24           H  
ATOM    744  CA  LEU A  45       2.824 -20.578  -5.586  1.00 87.24           C  
ATOM    745  HA  LEU A  45       2.617 -19.712  -4.958  1.00 87.24           H  
ATOM    746  C   LEU A  45       1.531 -21.396  -5.711  1.00 87.24           C  
ATOM    747  CB  LEU A  45       3.328 -20.080  -6.950  1.00 87.24           C  
ATOM    748  HB2 LEU A  45       3.471 -20.947  -7.595  1.00 87.24           H  
ATOM    749  HB3 LEU A  45       4.296 -19.595  -6.826  1.00 87.24           H  
ATOM    750  O   LEU A  45       1.525 -22.488  -6.265  1.00 87.24           O  
ATOM    751  CG  LEU A  45       2.374 -19.095  -7.650  1.00 87.24           C  
ATOM    752  HG  LEU A  45       1.364 -19.504  -7.664  1.00 87.24           H  
ATOM    753  CD1 LEU A  45       2.349 -17.733  -6.950  1.00 87.24           C  
ATOM    754 HD11 LEU A  45       1.749 -17.038  -7.537  1.00 87.24           H  
ATOM    755 HD12 LEU A  45       1.881 -17.816  -5.969  1.00 87.24           H  
ATOM    756 HD13 LEU A  45       3.358 -17.330  -6.858  1.00 87.24           H  
ATOM    757  CD2 LEU A  45       2.823 -18.895  -9.092  1.00 87.24           C  
ATOM    758 HD21 LEU A  45       2.853 -19.852  -9.612  1.00 87.24           H  
ATOM    759 HD22 LEU A  45       3.811 -18.436  -9.125  1.00 87.24           H  
ATOM    760 HD23 LEU A  45       2.110 -18.257  -9.614  1.00 87.24           H  
ATOM    761  N   THR A  46       0.437 -20.862  -5.181  1.00 89.32           N  
ATOM    762  H   THR A  46       0.498 -19.938  -4.778  1.00 89.32           H  
ATOM    763  CA  THR A  46      -0.913 -21.435  -5.287  1.00 89.32           C  
ATOM    764  HA  THR A  46      -0.996 -22.037  -6.192  1.00 89.32           H  
ATOM    765  C   THR A  46      -1.897 -20.281  -5.357  1.00 89.32           C  
ATOM    766  CB  THR A  46      -1.291 -22.297  -4.069  1.00 89.32           C  
ATOM    767  HB  THR A  46      -2.316 -22.647  -4.197  1.00 89.32           H  
ATOM    768  O   THR A  46      -1.676 -19.298  -4.647  1.00 89.32           O  
ATOM    769  CG2 THR A  46      -0.388 -23.506  -3.849  1.00 89.32           C  
ATOM    770 HG21 THR A  46      -0.772 -24.098  -3.018  1.00 89.32           H  
ATOM    771 HG22 THR A  46      -0.384 -24.123  -4.748  1.00 89.32           H  
ATOM    772 HG23 THR A  46       0.631 -23.186  -3.631  1.00 89.32           H  
ATOM    773  OG1 THR A  46      -1.223 -21.510  -2.904  1.00 89.32           O  
ATOM    774  HG1 THR A  46      -1.361 -20.604  -3.192  1.00 89.32           H  
ATOM    775  N   ILE A  47      -2.988 -20.423  -6.112  1.00 89.50           N  
ATOM    776  H   ILE A  47      -3.096 -21.255  -6.675  1.00 89.50           H  
ATOM    777  CA  ILE A  47      -4.017 -19.377  -6.250  1.00 89.50           C  
ATOM    778  HA  ILE A  47      -3.568 -18.502  -6.721  1.00 89.50           H  
ATOM    779  C   ILE A  47      -4.522 -18.921  -4.875  1.00 89.50           C  
ATOM    780  CB  ILE A  47      -5.168 -19.867  -7.159  1.00 89.50           C  
ATOM    781  HB  ILE A  47      -5.560 -20.799  -6.753  1.00 89.50           H  
ATOM    782  O   ILE A  47      -4.494 -17.729  -4.595  1.00 89.50           O  
ATOM    783  CG1 ILE A  47      -4.636 -20.133  -8.588  1.00 89.50           C  
ATOM    784 HG12 ILE A  47      -4.323 -19.191  -9.040  1.00 89.50           H  
ATOM    785 HG13 ILE A  47      -3.765 -20.786  -8.541  1.00 89.50           H  
ATOM    786  CG2 ILE A  47      -6.313 -18.839  -7.189  1.00 89.50           C  
ATOM    787 HG21 ILE A  47      -5.955 -17.875  -7.549  1.00 89.50           H  
ATOM    788 HG22 ILE A  47      -7.123 -19.177  -7.835  1.00 89.50           H  
ATOM    789 HG23 ILE A  47      -6.745 -18.707  -6.197  1.00 89.50           H  
ATOM    790  CD1 ILE A  47      -5.650 -20.815  -9.515  1.00 89.50           C  
ATOM    791 HD11 ILE A  47      -5.158 -21.084 -10.450  1.00 89.50           H  
ATOM    792 HD12 ILE A  47      -6.475 -20.141  -9.746  1.00 89.50           H  
ATOM    793 HD13 ILE A  47      -6.036 -21.719  -9.045  1.00 89.50           H  
ATOM    794  N   LYS A  48      -4.843 -19.865  -3.977  1.00 92.29           N  
ATOM    795  H   LYS A  48      -4.911 -20.820  -4.300  1.00 92.29           H  
ATOM    796  CA  LYS A  48      -5.270 -19.564  -2.600  1.00 92.29           C  
ATOM    797  HA  LYS A  48      -6.209 -19.012  -2.644  1.00 92.29           H  
ATOM    798  C   LYS A  48      -4.291 -18.634  -1.873  1.00 92.29           C  
ATOM    799  CB  LYS A  48      -5.521 -20.872  -1.831  1.00 92.29           C  
ATOM    800  HB2 LYS A  48      -4.599 -21.447  -1.757  1.00 92.29           H  
ATOM    801  HB3 LYS A  48      -6.264 -21.461  -2.370  1.00 92.29           H  
ATOM    802  O   LYS A  48      -4.666 -17.547  -1.473  1.00 92.29           O  
ATOM    803  CG  LYS A  48      -6.054 -20.572  -0.423  1.00 92.29           C  
ATOM    804  HG2 LYS A  48      -6.930 -19.929  -0.504  1.00 92.29           H  
ATOM    805  HG3 LYS A  48      -5.287 -20.044   0.143  1.00 92.29           H  
ATOM    806  CD  LYS A  48      -6.435 -21.836   0.353  1.00 92.29           C  
ATOM    807  HD2 LYS A  48      -7.226 -22.364  -0.179  1.00 92.29           H  
ATOM    808  HD3 LYS A  48      -5.563 -22.481   0.464  1.00 92.29           H  
ATOM    809  CE  LYS A  48      -6.939 -21.389   1.731  1.00 92.29           C  
ATOM    810  HE2 LYS A  48      -6.138 -20.855   2.244  1.00 92.29           H  
ATOM    811  HE3 LYS A  48      -7.737 -20.662   1.582  1.00 92.29           H  
ATOM    812  NZ  LYS A  48      -7.437 -22.520   2.555  1.00 92.29           N  
ATOM    813  HZ1 LYS A  48      -7.784 -22.160   3.432  1.00 92.29           H  
ATOM    814  HZ2 LYS A  48      -8.215 -22.974   2.098  1.00 92.29           H  
ATOM    815  HZ3 LYS A  48      -6.709 -23.193   2.749  1.00 92.29           H  
ATOM    816  N   ARG A  49      -3.003 -18.996  -1.808  1.00 92.04           N  
ATOM    817  H   ARG A  49      -2.773 -19.925  -2.130  1.00 92.04           H  
ATOM    818  CA  ARG A  49      -1.974 -18.142  -1.180  1.00 92.04           C  
ATOM    819  HA  ARG A  49      -2.276 -17.950  -0.150  1.00 92.04           H  
ATOM    820  C   ARG A  49      -1.848 -16.757  -1.817  1.00 92.04           C  
ATOM    821  CB  ARG A  49      -0.592 -18.808  -1.203  1.00 92.04           C  
ATOM    822  HB2 ARG A  49       0.149 -18.071  -0.894  1.00 92.04           H  
ATOM    823  HB3 ARG A  49      -0.354 -19.111  -2.223  1.00 92.04           H  
ATOM    824  O   ARG A  49      -1.411 -15.843  -1.128  1.00 92.04           O  
ATOM    825  CG  ARG A  49      -0.480 -19.999  -0.244  1.00 92.04           C  
ATOM    826  HG2 ARG A  49      -0.564 -19.642   0.782  1.00 92.04           H  
ATOM    827  HG3 ARG A  49      -1.286 -20.709  -0.430  1.00 92.04           H  
ATOM    828  CD  ARG A  49       0.875 -20.691  -0.443  1.00 92.04           C  
ATOM    829  HD2 ARG A  49       0.952 -20.967  -1.495  1.00 92.04           H  
ATOM    830  HD3 ARG A  49       1.672 -19.990  -0.197  1.00 92.04           H  
ATOM    831  NE  ARG A  49       0.994 -21.889   0.410  1.00 92.04           N  
ATOM    832  HE  ARG A  49       0.487 -21.846   1.282  1.00 92.04           H  
ATOM    833  NH1 ARG A  49       2.151 -23.261  -1.040  1.00 92.04           N  
ATOM    834 HH11 ARG A  49       2.325 -24.203  -1.362  1.00 92.04           H  
ATOM    835 HH12 ARG A  49       2.163 -22.509  -1.714  1.00 92.04           H  
ATOM    836  NH2 ARG A  49       1.379 -24.087   0.861  1.00 92.04           N  
ATOM    837 HH21 ARG A  49       0.766 -24.003   1.659  1.00 92.04           H  
ATOM    838 HH22 ARG A  49       1.553 -25.014   0.499  1.00 92.04           H  
ATOM    839  CZ  ARG A  49       1.508 -23.059   0.072  1.00 92.04           C  
ATOM    840  N   VAL A  50      -2.128 -16.610  -3.115  1.00 93.94           N  
ATOM    841  H   VAL A  50      -2.547 -17.382  -3.614  1.00 93.94           H  
ATOM    842  CA  VAL A  50      -2.112 -15.291  -3.766  1.00 93.94           C  
ATOM    843  HA  VAL A  50      -1.227 -14.745  -3.439  1.00 93.94           H  
ATOM    844  C   VAL A  50      -3.305 -14.466  -3.300  1.00 93.94           C  
ATOM    845  CB  VAL A  50      -2.056 -15.378  -5.303  1.00 93.94           C  
ATOM    846  HB  VAL A  50      -2.912 -15.937  -5.683  1.00 93.94           H  
ATOM    847  O   VAL A  50      -3.095 -13.341  -2.864  1.00 93.94           O  
ATOM    848  CG1 VAL A  50      -2.078 -13.965  -5.896  1.00 93.94           C  
ATOM    849 HG11 VAL A  50      -1.790 -13.969  -6.947  1.00 93.94           H  
ATOM    850 HG12 VAL A  50      -1.389 -13.321  -5.350  1.00 93.94           H  
ATOM    851 HG13 VAL A  50      -3.079 -13.539  -5.821  1.00 93.94           H  
ATOM    852  CG2 VAL A  50      -0.768 -16.068  -5.777  1.00 93.94           C  
ATOM    853 HG21 VAL A  50      -0.688 -17.065  -5.345  1.00 93.94           H  
ATOM    854 HG22 VAL A  50      -0.789 -16.159  -6.863  1.00 93.94           H  
ATOM    855 HG23 VAL A  50       0.098 -15.471  -5.492  1.00 93.94           H  
ATOM    856  N   ILE A  51      -4.508 -15.046  -3.303  1.00 93.96           N  
ATOM    857  H   ILE A  51      -4.592 -15.993  -3.643  1.00 93.96           H  
ATOM    858  CA  ILE A  51      -5.728 -14.399  -2.799  1.00 93.96           C  
ATOM    859  HA  ILE A  51      -5.898 -13.482  -3.363  1.00 93.96           H  
ATOM    860  C   ILE A  51      -5.551 -13.985  -1.333  1.00 93.96           C  
ATOM    861  CB  ILE A  51      -6.952 -15.324  -3.002  1.00 93.96           C  
ATOM    862  HB  ILE A  51      -6.740 -16.292  -2.549  1.00 93.96           H  
ATOM    863  O   ILE A  51      -5.728 -12.814  -1.014  1.00 93.96           O  
ATOM    864  CG1 ILE A  51      -7.218 -15.530  -4.513  1.00 93.96           C  
ATOM    865 HG12 ILE A  51      -7.540 -14.586  -4.953  1.00 93.96           H  
ATOM    866 HG13 ILE A  51      -6.296 -15.828  -5.013  1.00 93.96           H  
ATOM    867  CG2 ILE A  51      -8.200 -14.741  -2.313  1.00 93.96           C  
ATOM    868 HG21 ILE A  51      -8.422 -13.749  -2.707  1.00 93.96           H  
ATOM    869 HG22 ILE A  51      -8.049 -14.666  -1.236  1.00 93.96           H  
ATOM    870 HG23 ILE A  51      -9.065 -15.387  -2.461  1.00 93.96           H  
ATOM    871  CD1 ILE A  51      -8.269 -16.603  -4.824  1.00 93.96           C  
ATOM    872 HD11 ILE A  51      -9.256 -16.282  -4.493  1.00 93.96           H  
ATOM    873 HD12 ILE A  51      -8.004 -17.539  -4.330  1.00 93.96           H  
ATOM    874 HD13 ILE A  51      -8.308 -16.765  -5.901  1.00 93.96           H  
ATOM    875  N   ASP A  52      -5.087 -14.899  -0.474  1.00 94.62           N  
ATOM    876  H   ASP A  52      -5.085 -15.866  -0.764  1.00 94.62           H  
ATOM    877  CA  ASP A  52      -4.829 -14.617   0.946  1.00 94.62           C  
ATOM    878  HA  ASP A  52      -5.764 -14.340   1.433  1.00 94.62           H  
ATOM    879  C   ASP A  52      -3.819 -13.458   1.118  1.00 94.62           C  
ATOM    880  CB  ASP A  52      -4.253 -15.872   1.640  1.00 94.62           C  
ATOM    881  HB2 ASP A  52      -3.292 -16.102   1.180  1.00 94.62           H  
ATOM    882  HB3 ASP A  52      -4.057 -15.620   2.682  1.00 94.62           H  
ATOM    883  O   ASP A  52      -3.941 -12.624   2.018  1.00 94.62           O  
ATOM    884  CG  ASP A  52      -5.106 -17.155   1.625  1.00 94.62           C  
ATOM    885  OD1 ASP A  52      -6.326 -17.103   1.374  1.00 94.62           O  
ATOM    886  OD2 ASP A  52      -4.496 -18.237   1.835  1.00 94.62           O  
ATOM    887  N   SER A  53      -2.811 -13.381   0.236  1.00 96.23           N  
ATOM    888  H   SER A  53      -2.815 -14.035  -0.534  1.00 96.23           H  
ATOM    889  CA  SER A  53      -1.817 -12.297   0.255  1.00 96.23           C  
ATOM    890  HA  SER A  53      -1.460 -12.174   1.278  1.00 96.23           H  
ATOM    891  C   SER A  53      -2.422 -10.959  -0.173  1.00 96.23           C  
ATOM    892  CB  SER A  53      -0.607 -12.607  -0.634  1.00 96.23           C  
ATOM    893  HB2 SER A  53      -0.933 -12.714  -1.669  1.00 96.23           H  
ATOM    894  HB3 SER A  53       0.093 -11.773  -0.582  1.00 96.23           H  
ATOM    895  O   SER A  53      -2.117  -9.947   0.445  1.00 96.23           O  
ATOM    896  OG  SER A  53       0.052 -13.796  -0.225  1.00 96.23           O  
ATOM    897  HG  SER A  53      -0.590 -14.500  -0.340  1.00 96.23           H  
ATOM    898  N   MET A  54      -3.291 -10.950  -1.188  1.00 93.59           N  
ATOM    899  H   MET A  54      -3.532 -11.826  -1.631  1.00 93.59           H  
ATOM    900  CA  MET A  54      -4.001  -9.744  -1.632  1.00 93.59           C  
ATOM    901  HA  MET A  54      -3.282  -8.946  -1.815  1.00 93.59           H  
ATOM    902  C   MET A  54      -4.958  -9.228  -0.552  1.00 93.59           C  
ATOM    903  CB  MET A  54      -4.756 -10.017  -2.941  1.00 93.59           C  
ATOM    904  HB2 MET A  54      -5.400 -10.890  -2.825  1.00 93.59           H  
ATOM    905  HB3 MET A  54      -5.385  -9.155  -3.165  1.00 93.59           H  
ATOM    906  O   MET A  54      -4.958  -8.040  -0.263  1.00 93.59           O  
ATOM    907  CG  MET A  54      -3.803 -10.243  -4.121  1.00 93.59           C  
ATOM    908  HG2 MET A  54      -3.131 -11.067  -3.878  1.00 93.59           H  
ATOM    909  HG3 MET A  54      -3.195  -9.348  -4.258  1.00 93.59           H  
ATOM    910  SD  MET A  54      -4.618 -10.639  -5.694  1.00 93.59           S  
ATOM    911  CE  MET A  54      -5.282  -9.000  -6.116  1.00 93.59           C  
ATOM    912  HE1 MET A  54      -6.002  -8.682  -5.363  1.00 93.59           H  
ATOM    913  HE2 MET A  54      -5.780  -9.045  -7.084  1.00 93.59           H  
ATOM    914  HE3 MET A  54      -4.472  -8.272  -6.163  1.00 93.59           H  
ATOM    915  N   GLN A  55      -5.694 -10.113   0.127  1.00 94.21           N  
ATOM    916  H   GLN A  55      -5.678 -11.082  -0.158  1.00 94.21           H  
ATOM    917  CA  GLN A  55      -6.543  -9.726   1.262  1.00 94.21           C  
ATOM    918  HA  GLN A  55      -7.251  -8.962   0.941  1.00 94.21           H  
ATOM    919  C   GLN A  55      -5.728  -9.132   2.420  1.00 94.21           C  
ATOM    920  CB  GLN A  55      -7.316 -10.954   1.758  1.00 94.21           C  
ATOM    921  HB2 GLN A  55      -7.801 -10.708   2.703  1.00 94.21           H  
ATOM    922  HB3 GLN A  55      -6.617 -11.771   1.936  1.00 94.21           H  
ATOM    923  O   GLN A  55      -6.143  -8.157   3.043  1.00 94.21           O  
ATOM    924  CG  GLN A  55      -8.398 -11.404   0.769  1.00 94.21           C  
ATOM    925  HG2 GLN A  55      -7.959 -11.621  -0.205  1.00 94.21           H  
ATOM    926  HG3 GLN A  55      -9.120 -10.597   0.645  1.00 94.21           H  
ATOM    927  CD  GLN A  55      -9.115 -12.658   1.257  1.00 94.21           C  
ATOM    928  NE2 GLN A  55     -10.425 -12.712   1.169  1.00 94.21           N  
ATOM    929 HE21 GLN A  55     -10.860 -13.544   1.540  1.00 94.21           H  
ATOM    930 HE22 GLN A  55     -10.954 -11.921   0.829  1.00 94.21           H  
ATOM    931  OE1 GLN A  55      -8.517 -13.614   1.720  1.00 94.21           O  
ATOM    932  N   SER A  56      -4.545  -9.693   2.693  1.00 95.61           N  
ATOM    933  H   SER A  56      -4.270 -10.507   2.162  1.00 95.61           H  
ATOM    934  CA  SER A  56      -3.643  -9.160   3.722  1.00 95.61           C  
ATOM    935  HA  SER A  56      -4.185  -9.080   4.665  1.00 95.61           H  
ATOM    936  C   SER A  56      -3.121  -7.763   3.364  1.00 95.61           C  
ATOM    937  CB  SER A  56      -2.446 -10.090   3.932  1.00 95.61           C  
ATOM    938  HB2 SER A  56      -1.829  -9.688   4.735  1.00 95.61           H  
ATOM    939  HB3 SER A  56      -1.853 -10.114   3.018  1.00 95.61           H  
ATOM    940  O   SER A  56      -3.004  -6.911   4.241  1.00 95.61           O  
ATOM    941  OG  SER A  56      -2.830 -11.412   4.268  1.00 95.61           O  
ATOM    942  HG  SER A  56      -3.366 -11.772   3.557  1.00 95.61           H  
ATOM    943  N   LEU A  57      -2.807  -7.518   2.087  1.00 96.15           N  
ATOM    944  H   LEU A  57      -2.951  -8.249   1.405  1.00 96.15           H  
ATOM    945  CA  LEU A  57      -2.376  -6.205   1.594  1.00 96.15           C  
ATOM    946  HA  LEU A  57      -1.564  -5.830   2.218  1.00 96.15           H  
ATOM    947  C   LEU A  57      -3.502  -5.177   1.693  1.00 96.15           C  
ATOM    948  CB  LEU A  57      -1.881  -6.333   0.145  1.00 96.15           C  
ATOM    949  HB2 LEU A  57      -2.639  -6.857  -0.437  1.00 96.15           H  
ATOM    950  HB3 LEU A  57      -1.775  -5.339  -0.291  1.00 96.15           H  
ATOM    951  O   LEU A  57      -3.273  -4.081   2.197  1.00 96.15           O  
ATOM    952  CG  LEU A  57      -0.538  -7.068   0.048  1.00 96.15           C  
ATOM    953  HG  LEU A  57      -0.531  -7.915   0.735  1.00 96.15           H  
ATOM    954  CD1 LEU A  57      -0.306  -7.615  -1.357  1.00 96.15           C  
ATOM    955 HD11 LEU A  57       0.458  -8.390  -1.305  1.00 96.15           H  
ATOM    956 HD12 LEU A  57       0.004  -6.809  -2.022  1.00 96.15           H  
ATOM    957 HD13 LEU A  57      -1.223  -8.062  -1.739  1.00 96.15           H  
ATOM    958  CD2 LEU A  57       0.630  -6.149   0.413  1.00 96.15           C  
ATOM    959 HD21 LEU A  57       1.578  -6.672   0.295  1.00 96.15           H  
ATOM    960 HD22 LEU A  57       0.533  -5.808   1.444  1.00 96.15           H  
ATOM    961 HD23 LEU A  57       0.616  -5.279  -0.243  1.00 96.15           H  
ATOM    962  N   GLU A  58      -4.722  -5.558   1.324  1.00 91.72           N  
ATOM    963  H   GLU A  58      -4.825  -6.430   0.825  1.00 91.72           H  
ATOM    964  CA  GLU A  58      -5.903  -4.707   1.457  1.00 91.72           C  
ATOM    965  HA  GLU A  58      -5.735  -3.795   0.884  1.00 91.72           H  
ATOM    966  C   GLU A  58      -6.142  -4.286   2.915  1.00 91.72           C  
ATOM    967  CB  GLU A  58      -7.100  -5.452   0.849  1.00 91.72           C  
ATOM    968  HB2 GLU A  58      -7.302  -6.352   1.431  1.00 91.72           H  
ATOM    969  HB3 GLU A  58      -6.844  -5.765  -0.163  1.00 91.72           H  
ATOM    970  O   GLU A  58      -6.331  -3.105   3.203  1.00 91.72           O  
ATOM    971  CG  GLU A  58      -8.380  -4.614   0.789  1.00 91.72           C  
ATOM    972  HG2 GLU A  58      -9.149  -5.195   0.279  1.00 91.72           H  
ATOM    973  HG3 GLU A  58      -8.720  -4.448   1.811  1.00 91.72           H  
ATOM    974  CD  GLU A  58      -8.199  -3.269   0.069  1.00 91.72           C  
ATOM    975  OE1 GLU A  58      -8.839  -2.302   0.538  1.00 91.72           O  
ATOM    976  OE2 GLU A  58      -7.408  -3.205  -0.907  1.00 91.72           O  
ATOM    977  N   TYR A  59      -6.006  -5.217   3.862  1.00 92.18           N  
ATOM    978  H   TYR A  59      -5.876  -6.177   3.578  1.00 92.18           H  
ATOM    979  CA  TYR A  59      -6.079  -4.895   5.289  1.00 92.18           C  
ATOM    980  HA  TYR A  59      -7.051  -4.445   5.493  1.00 92.18           H  
ATOM    981  C   TYR A  59      -5.000  -3.886   5.728  1.00 92.18           C  
ATOM    982  CB  TYR A  59      -5.966  -6.195   6.090  1.00 92.18           C  
ATOM    983  HB2 TYR A  59      -6.746  -6.881   5.760  1.00 92.18           H  
ATOM    984  HB3 TYR A  59      -5.005  -6.668   5.886  1.00 92.18           H  
ATOM    985  O   TYR A  59      -5.272  -2.965   6.505  1.00 92.18           O  
ATOM    986  CG  TYR A  59      -6.100  -5.981   7.582  1.00 92.18           C  
ATOM    987  CD1 TYR A  59      -4.963  -5.689   8.362  1.00 92.18           C  
ATOM    988  HD1 TYR A  59      -3.996  -5.609   7.889  1.00 92.18           H  
ATOM    989  CD2 TYR A  59      -7.373  -6.029   8.178  1.00 92.18           C  
ATOM    990  HD2 TYR A  59      -8.248  -6.212   7.572  1.00 92.18           H  
ATOM    991  CE1 TYR A  59      -5.095  -5.466   9.745  1.00 92.18           C  
ATOM    992  HE1 TYR A  59      -4.230  -5.214  10.340  1.00 92.18           H  
ATOM    993  CE2 TYR A  59      -7.509  -5.811   9.560  1.00 92.18           C  
ATOM    994  HE2 TYR A  59      -8.483  -5.832  10.026  1.00 92.18           H  
ATOM    995  OH  TYR A  59      -6.512  -5.313  11.675  1.00 92.18           O  
ATOM    996  HH  TYR A  59      -5.698  -4.990  12.068  1.00 92.18           H  
ATOM    997  CZ  TYR A  59      -6.373  -5.528  10.343  1.00 92.18           C  
ATOM    998  N   ILE A  60      -3.764  -4.026   5.231  1.00 93.69           N  
ATOM    999  H   ILE A  60      -3.601  -4.771   4.569  1.00 93.69           H  
ATOM   1000  CA  ILE A  60      -2.671  -3.083   5.525  1.00 93.69           C  
ATOM   1001  HA  ILE A  60      -2.590  -2.976   6.607  1.00 93.69           H  
ATOM   1002  C   ILE A  60      -3.007  -1.692   4.974  1.00 93.69           C  
ATOM   1003  CB  ILE A  60      -1.316  -3.609   4.993  1.00 93.69           C  
ATOM   1004  HB  ILE A  60      -1.427  -3.866   3.940  1.00 93.69           H  
ATOM   1005  O   ILE A  60      -2.885  -0.714   5.712  1.00 93.69           O  
ATOM   1006  CG1 ILE A  60      -0.878  -4.872   5.772  1.00 93.69           C  
ATOM   1007 HG12 ILE A  60      -0.482  -4.578   6.744  1.00 93.69           H  
ATOM   1008 HG13 ILE A  60      -1.740  -5.513   5.960  1.00 93.69           H  
ATOM   1009  CG2 ILE A  60      -0.215  -2.533   5.110  1.00 93.69           C  
ATOM   1010 HG21 ILE A  60      -0.137  -2.180   6.138  1.00 93.69           H  
ATOM   1011 HG22 ILE A  60      -0.447  -1.686   4.465  1.00 93.69           H  
ATOM   1012 HG23 ILE A  60       0.748  -2.926   4.784  1.00 93.69           H  
ATOM   1013  CD1 ILE A  60       0.169  -5.716   5.031  1.00 93.69           C  
ATOM   1014 HD11 ILE A  60       0.440  -6.575   5.644  1.00 93.69           H  
ATOM   1015 HD12 ILE A  60       1.065  -5.132   4.821  1.00 93.69           H  
ATOM   1016 HD13 ILE A  60      -0.248  -6.076   4.090  1.00 93.69           H  
ATOM   1017  N   LYS A  61      -3.487  -1.600   3.727  1.00 91.32           N  
ATOM   1018  H   LYS A  61      -3.573  -2.451   3.190  1.00 91.32           H  
ATOM   1019  CA  LYS A  61      -3.902  -0.337   3.091  1.00 91.32           C  
ATOM   1020  HA  LYS A  61      -3.066   0.363   3.087  1.00 91.32           H  
ATOM   1021  C   LYS A  61      -5.030   0.348   3.873  1.00 91.32           C  
ATOM   1022  CB  LYS A  61      -4.312  -0.601   1.629  1.00 91.32           C  
ATOM   1023  HB2 LYS A  61      -5.061  -1.393   1.612  1.00 91.32           H  
ATOM   1024  HB3 LYS A  61      -4.776   0.302   1.232  1.00 91.32           H  
ATOM   1025  O   LYS A  61      -4.944   1.536   4.183  1.00 91.32           O  
ATOM   1026  CG  LYS A  61      -3.121  -0.988   0.721  1.00 91.32           C  
ATOM   1027  HG2 LYS A  61      -2.689  -1.921   1.083  1.00 91.32           H  
ATOM   1028  HG3 LYS A  61      -2.343  -0.229   0.802  1.00 91.32           H  
ATOM   1029  CD  LYS A  61      -3.465  -1.173  -0.772  1.00 91.32           C  
ATOM   1030  HD2 LYS A  61      -3.699  -0.216  -1.240  1.00 91.32           H  
ATOM   1031  HD3 LYS A  61      -2.598  -1.581  -1.292  1.00 91.32           H  
ATOM   1032  CE  LYS A  61      -4.651  -2.113  -0.968  1.00 91.32           C  
ATOM   1033  HE2 LYS A  61      -4.406  -3.094  -0.559  1.00 91.32           H  
ATOM   1034  HE3 LYS A  61      -5.510  -1.728  -0.418  1.00 91.32           H  
ATOM   1035  NZ  LYS A  61      -5.048  -2.281  -2.380  1.00 91.32           N  
ATOM   1036  HZ1 LYS A  61      -4.472  -2.978  -2.829  1.00 91.32           H  
ATOM   1037  HZ2 LYS A  61      -5.988  -2.652  -2.379  1.00 91.32           H  
ATOM   1038  HZ3 LYS A  61      -4.984  -1.424  -2.912  1.00 91.32           H  
ATOM   1039  N   GLN A  62      -6.041  -0.405   4.307  1.00 89.53           N  
ATOM   1040  H   GLN A  62      -6.089  -1.364   3.993  1.00 89.53           H  
ATOM   1041  CA  GLN A  62      -7.124   0.119   5.152  1.00 89.53           C  
ATOM   1042  HA  GLN A  62      -7.610   0.948   4.638  1.00 89.53           H  
ATOM   1043  C   GLN A  62      -6.606   0.651   6.492  1.00 89.53           C  
ATOM   1044  CB  GLN A  62      -8.158  -0.984   5.396  1.00 89.53           C  
ATOM   1045  HB2 GLN A  62      -8.852  -0.664   6.173  1.00 89.53           H  
ATOM   1046  HB3 GLN A  62      -7.653  -1.889   5.734  1.00 89.53           H  
ATOM   1047  O   GLN A  62      -6.991   1.737   6.931  1.00 89.53           O  
ATOM   1048  CG  GLN A  62      -8.957  -1.281   4.122  1.00 89.53           C  
ATOM   1049  HG2 GLN A  62      -8.283  -1.460   3.284  1.00 89.53           H  
ATOM   1050  HG3 GLN A  62      -9.566  -0.413   3.870  1.00 89.53           H  
ATOM   1051  CD  GLN A  62      -9.872  -2.489   4.257  1.00 89.53           C  
ATOM   1052  NE2 GLN A  62     -10.480  -2.895   3.167  1.00 89.53           N  
ATOM   1053 HE21 GLN A  62     -10.181  -2.523   2.277  1.00 89.53           H  
ATOM   1054 HE22 GLN A  62     -11.074  -3.709   3.241  1.00 89.53           H  
ATOM   1055  OE1 GLN A  62     -10.054  -3.076   5.315  1.00 89.53           O  
ATOM   1056  N   THR A  63      -5.679  -0.073   7.123  1.00 86.64           N  
ATOM   1057  H   THR A  63      -5.403  -0.957   6.718  1.00 86.64           H  
ATOM   1058  CA  THR A  63      -5.082   0.366   8.391  1.00 86.64           C  
ATOM   1059  HA  THR A  63      -5.896   0.640   9.061  1.00 86.64           H  
ATOM   1060  C   THR A  63      -4.209   1.615   8.199  1.00 86.64           C  
ATOM   1061  CB  THR A  63      -4.279  -0.757   9.064  1.00 86.64           C  
ATOM   1062  HB  THR A  63      -3.318  -0.887   8.566  1.00 86.64           H  
ATOM   1063  O   THR A  63      -4.236   2.516   9.041  1.00 86.64           O  
ATOM   1064  CG2 THR A  63      -4.072  -0.436  10.544  1.00 86.64           C  
ATOM   1065 HG21 THR A  63      -5.041  -0.331  11.031  1.00 86.64           H  
ATOM   1066 HG22 THR A  63      -3.519   0.496  10.665  1.00 86.64           H  
ATOM   1067 HG23 THR A  63      -3.539  -1.259  11.021  1.00 86.64           H  
ATOM   1068  OG1 THR A  63      -4.969  -1.986   9.081  1.00 86.64           O  
ATOM   1069  HG1 THR A  63      -5.128  -2.281   8.181  1.00 86.64           H  
ATOM   1070  N   CYS A  64      -3.478   1.720   7.081  1.00 85.47           N  
ATOM   1071  H   CYS A  64      -3.452   0.937   6.444  1.00 85.47           H  
ATOM   1072  CA  CYS A  64      -2.769   2.940   6.684  1.00 85.47           C  
ATOM   1073  HA  CYS A  64      -2.029   3.190   7.444  1.00 85.47           H  
ATOM   1074  C   CYS A  64      -3.717   4.130   6.573  1.00 85.47           C  
ATOM   1075  CB  CYS A  64      -2.067   2.747   5.333  1.00 85.47           C  
ATOM   1076  HB2 CYS A  64      -2.664   2.123   4.668  1.00 85.47           H  
ATOM   1077  HB3 CYS A  64      -1.935   3.713   4.848  1.00 85.47           H  
ATOM   1078  O   CYS A  64      -3.461   5.167   7.185  1.00 85.47           O  
ATOM   1079  SG  CYS A  64      -0.443   2.011   5.563  1.00 85.47           S  
ATOM   1080  HG  CYS A  64      -0.087   2.100   4.278  1.00 85.47           H  
ATOM   1081  N   ASN A  65      -4.821   3.965   5.843  1.00 83.13           N  
ATOM   1082  H   ASN A  65      -4.928   3.103   5.326  1.00 83.13           H  
ATOM   1083  CA  ASN A  65      -5.822   5.009   5.644  1.00 83.13           C  
ATOM   1084  HA  ASN A  65      -5.339   5.887   5.215  1.00 83.13           H  
ATOM   1085  C   ASN A  65      -6.448   5.458   6.967  1.00 83.13           C  
ATOM   1086  CB  ASN A  65      -6.880   4.495   4.651  1.00 83.13           C  
ATOM   1087  HB2 ASN A  65      -7.217   3.500   4.939  1.00 83.13           H  
ATOM   1088  HB3 ASN A  65      -7.738   5.167   4.659  1.00 83.13           H  
ATOM   1089  O   ASN A  65      -6.585   6.657   7.210  1.00 83.13           O  
ATOM   1090  CG  ASN A  65      -6.359   4.460   3.225  1.00 83.13           C  
ATOM   1091  ND2 ASN A  65      -6.983   3.704   2.353  1.00 83.13           N  
ATOM   1092 HD21 ASN A  65      -6.638   3.762   1.405  1.00 83.13           H  
ATOM   1093 HD22 ASN A  65      -7.805   3.174   2.601  1.00 83.13           H  
ATOM   1094  OD1 ASN A  65      -5.407   5.133   2.872  1.00 83.13           O  
ATOM   1095  N   PHE A  66      -6.741   4.525   7.876  1.00 82.72           N  
ATOM   1096  H   PHE A  66      -6.667   3.552   7.611  1.00 82.72           H  
ATOM   1097  CA  PHE A  66      -7.231   4.866   9.210  1.00 82.72           C  
ATOM   1098  HA  PHE A  66      -8.145   5.452   9.104  1.00 82.72           H  
ATOM   1099  C   PHE A  66      -6.227   5.727   9.992  1.00 82.72           C  
ATOM   1100  CB  PHE A  66      -7.571   3.582   9.971  1.00 82.72           C  
ATOM   1101  HB2 PHE A  66      -6.685   2.950  10.041  1.00 82.72           H  
ATOM   1102  HB3 PHE A  66      -8.328   3.028   9.415  1.00 82.72           H  
ATOM   1103  O   PHE A  66      -6.580   6.783  10.525  1.00 82.72           O  
ATOM   1104  CG  PHE A  66      -8.095   3.866  11.362  1.00 82.72           C  
ATOM   1105  CD1 PHE A  66      -7.235   3.798  12.475  1.00 82.72           C  
ATOM   1106  HD1 PHE A  66      -6.205   3.501  12.345  1.00 82.72           H  
ATOM   1107  CD2 PHE A  66      -9.435   4.258  11.534  1.00 82.72           C  
ATOM   1108  HD2 PHE A  66     -10.097   4.317  10.683  1.00 82.72           H  
ATOM   1109  CE1 PHE A  66      -7.716   4.119  13.757  1.00 82.72           C  
ATOM   1110  HE1 PHE A  66      -7.062   4.063  14.614  1.00 82.72           H  
ATOM   1111  CE2 PHE A  66      -9.915   4.578  12.816  1.00 82.72           C  
ATOM   1112  HE2 PHE A  66     -10.945   4.876  12.948  1.00 82.72           H  
ATOM   1113  CZ  PHE A  66      -9.056   4.509  13.926  1.00 82.72           C  
ATOM   1114  HZ  PHE A  66      -9.429   4.756  14.909  1.00 82.72           H  
ATOM   1115  N   LYS A  67      -4.948   5.329  10.027  1.00 82.14           N  
ATOM   1116  H   LYS A  67      -4.700   4.477   9.544  1.00 82.14           H  
ATOM   1117  CA  LYS A  67      -3.905   6.112  10.711  1.00 82.14           C  
ATOM   1118  HA  LYS A  67      -4.243   6.329  11.724  1.00 82.14           H  
ATOM   1119  C   LYS A  67      -3.693   7.475  10.045  1.00 82.14           C  
ATOM   1120  CB  LYS A  67      -2.594   5.317  10.787  1.00 82.14           C  
ATOM   1121  HB2 LYS A  67      -1.817   5.986  11.158  1.00 82.14           H  
ATOM   1122  HB3 LYS A  67      -2.305   4.979   9.792  1.00 82.14           H  
ATOM   1123  O   LYS A  67      -3.495   8.475  10.736  1.00 82.14           O  
ATOM   1124  CG  LYS A  67      -2.689   4.109  11.740  1.00 82.14           C  
ATOM   1125  HG2 LYS A  67      -3.154   4.415  12.677  1.00 82.14           H  
ATOM   1126  HG3 LYS A  67      -3.300   3.328  11.286  1.00 82.14           H  
ATOM   1127  CD  LYS A  67      -1.288   3.564  12.040  1.00 82.14           C  
ATOM   1128  HD2 LYS A  67      -0.753   4.314  12.623  1.00 82.14           H  
ATOM   1129  HD3 LYS A  67      -0.770   3.420  11.092  1.00 82.14           H  
ATOM   1130  CE  LYS A  67      -1.267   2.227  12.796  1.00 82.14           C  
ATOM   1131  HE2 LYS A  67      -2.250   1.761  12.721  1.00 82.14           H  
ATOM   1132  HE3 LYS A  67      -0.563   1.565  12.291  1.00 82.14           H  
ATOM   1133  NZ  LYS A  67      -0.858   2.346  14.224  1.00 82.14           N  
ATOM   1134  HZ1 LYS A  67       0.071   2.726  14.340  1.00 82.14           H  
ATOM   1135  HZ2 LYS A  67      -0.813   1.427  14.643  1.00 82.14           H  
ATOM   1136  HZ3 LYS A  67      -1.503   2.903  14.765  1.00 82.14           H  
ATOM   1137  N   LEU A  68      -3.785   7.542   8.721  1.00 79.30           N  
ATOM   1138  H   LEU A  68      -3.944   6.684   8.212  1.00 79.30           H  
ATOM   1139  CA  LEU A  68      -3.702   8.784   7.962  1.00 79.30           C  
ATOM   1140  HA  LEU A  68      -2.745   9.255   8.186  1.00 79.30           H  
ATOM   1141  C   LEU A  68      -4.822   9.752   8.361  1.00 79.30           C  
ATOM   1142  CB  LEU A  68      -3.765   8.418   6.473  1.00 79.30           C  
ATOM   1143  HB2 LEU A  68      -4.762   8.042   6.242  1.00 79.30           H  
ATOM   1144  HB3 LEU A  68      -3.057   7.615   6.268  1.00 79.30           H  
ATOM   1145  O   LEU A  68      -4.549  10.910   8.687  1.00 79.30           O  
ATOM   1146  CG  LEU A  68      -3.471   9.575   5.521  1.00 79.30           C  
ATOM   1147  HG  LEU A  68      -4.158  10.401   5.702  1.00 79.30           H  
ATOM   1148  CD1 LEU A  68      -2.035  10.056   5.697  1.00 79.30           C  
ATOM   1149 HD11 LEU A  68      -1.914  10.577   6.647  1.00 79.30           H  
ATOM   1150 HD12 LEU A  68      -1.844  10.745   4.875  1.00 79.30           H  
ATOM   1151 HD13 LEU A  68      -1.343   9.217   5.622  1.00 79.30           H  
ATOM   1152  CD2 LEU A  68      -3.648   9.077   4.089  1.00 79.30           C  
ATOM   1153 HD21 LEU A  68      -2.943   8.274   3.871  1.00 79.30           H  
ATOM   1154 HD22 LEU A  68      -3.505   9.879   3.365  1.00 79.30           H  
ATOM   1155 HD23 LEU A  68      -4.659   8.692   3.951  1.00 79.30           H  
ATOM   1156  N   GLN A  69      -6.056   9.248   8.435  1.00 76.28           N  
ATOM   1157  H   GLN A  69      -6.209   8.301   8.120  1.00 76.28           H  
ATOM   1158  CA  GLN A  69      -7.224  10.018   8.848  1.00 76.28           C  
ATOM   1159  HA  GLN A  69      -7.298  10.880   8.185  1.00 76.28           H  
ATOM   1160  C   GLN A  69      -7.080  10.545  10.278  1.00 76.28           C  
ATOM   1161  CB  GLN A  69      -8.483   9.147   8.688  1.00 76.28           C  
ATOM   1162  HB2 GLN A  69      -8.511   8.738   7.678  1.00 76.28           H  
ATOM   1163  HB3 GLN A  69      -8.437   8.312   9.387  1.00 76.28           H  
ATOM   1164  O   GLN A  69      -7.324  11.724  10.525  1.00 76.28           O  
ATOM   1165  CG  GLN A  69      -9.787   9.924   8.940  1.00 76.28           C  
ATOM   1166  HG2 GLN A  69     -10.623   9.229   8.865  1.00 76.28           H  
ATOM   1167  HG3 GLN A  69      -9.785  10.331   9.951  1.00 76.28           H  
ATOM   1168  CD  GLN A  69     -10.030  11.060   7.946  1.00 76.28           C  
ATOM   1169  NE2 GLN A  69     -11.023  11.889   8.170  1.00 76.28           N  
ATOM   1170 HE21 GLN A  69     -11.654  11.754   8.947  1.00 76.28           H  
ATOM   1171 HE22 GLN A  69     -11.188  12.573   7.446  1.00 76.28           H  
ATOM   1172  OE1 GLN A  69      -9.337  11.244   6.962  1.00 76.28           O  
ATOM   1173  N   MET A  70      -6.594   9.725  11.214  1.00 72.74           N  
ATOM   1174  H   MET A  70      -6.468   8.752  10.974  1.00 72.74           H  
ATOM   1175  CA  MET A  70      -6.301  10.170  12.584  1.00 72.74           C  
ATOM   1176  HA  MET A  70      -7.217  10.552  13.034  1.00 72.74           H  
ATOM   1177  C   MET A  70      -5.275  11.310  12.623  1.00 72.74           C  
ATOM   1178  CB  MET A  70      -5.792   8.980  13.412  1.00 72.74           C  
ATOM   1179  HB2 MET A  70      -5.371   9.348  14.348  1.00 72.74           H  
ATOM   1180  HB3 MET A  70      -4.998   8.465  12.871  1.00 72.74           H  
ATOM   1181  O   MET A  70      -5.416  12.265  13.396  1.00 72.74           O  
ATOM   1182  CG  MET A  70      -6.906   7.979  13.734  1.00 72.74           C  
ATOM   1183  HG2 MET A  70      -7.322   7.595  12.803  1.00 72.74           H  
ATOM   1184  HG3 MET A  70      -6.472   7.136  14.271  1.00 72.74           H  
ATOM   1185  SD  MET A  70      -8.274   8.651  14.721  1.00 72.74           S  
ATOM   1186  CE  MET A  70      -7.435   9.008  16.288  1.00 72.74           C  
ATOM   1187  HE1 MET A  70      -8.171   9.328  17.025  1.00 72.74           H  
ATOM   1188  HE2 MET A  70      -6.703   9.805  16.152  1.00 72.74           H  
ATOM   1189  HE3 MET A  70      -6.939   8.107  16.650  1.00 72.74           H  
ATOM   1190  N   CYS A  71      -4.262  11.249  11.755  1.00 71.11           N  
ATOM   1191  H   CYS A  71      -4.206  10.438  11.156  1.00 71.11           H  
ATOM   1192  CA  CYS A  71      -3.263  12.301  11.599  1.00 71.11           C  
ATOM   1193  HA  CYS A  71      -2.811  12.490  12.573  1.00 71.11           H  
ATOM   1194  C   CYS A  71      -3.895  13.613  11.108  1.00 71.11           C  
ATOM   1195  CB  CYS A  71      -2.193  11.798  10.615  1.00 71.11           C  
ATOM   1196  HB2 CYS A  71      -2.283  12.306   9.655  1.00 71.11           H  
ATOM   1197  HB3 CYS A  71      -2.330  10.733  10.428  1.00 71.11           H  
ATOM   1198  O   CYS A  71      -3.628  14.685  11.656  1.00 71.11           O  
ATOM   1199  SG  CYS A  71      -0.545  12.061  11.312  1.00 71.11           S  
ATOM   1200  HG  CYS A  71      -0.652  13.386  11.444  1.00 71.11           H  
ATOM   1201  N   ILE A  72      -4.763  13.521  10.098  1.00 68.93           N  
ATOM   1202  H   ILE A  72      -4.933  12.605   9.709  1.00 68.93           H  
ATOM   1203  CA  ILE A  72      -5.475  14.654   9.501  1.00 68.93           C  
ATOM   1204  HA  ILE A  72      -4.747  15.419   9.233  1.00 68.93           H  
ATOM   1205  C   ILE A  72      -6.444  15.282  10.505  1.00 68.93           C  
ATOM   1206  CB  ILE A  72      -6.195  14.187   8.215  1.00 68.93           C  
ATOM   1207  HB  ILE A  72      -6.762  13.287   8.451  1.00 68.93           H  
ATOM   1208  O   ILE A  72      -6.452  16.510  10.624  1.00 68.93           O  
ATOM   1209  CG1 ILE A  72      -5.149  13.845   7.129  1.00 68.93           C  
ATOM   1210 HG12 ILE A  72      -4.713  14.765   6.740  1.00 68.93           H  
ATOM   1211 HG13 ILE A  72      -4.338  13.254   7.556  1.00 68.93           H  
ATOM   1212  CG2 ILE A  72      -7.186  15.236   7.672  1.00 68.93           C  
ATOM   1213 HG21 ILE A  72      -7.765  14.788   6.865  1.00 68.93           H  
ATOM   1214 HG22 ILE A  72      -6.667  16.109   7.276  1.00 68.93           H  
ATOM   1215 HG23 ILE A  72      -7.916  15.527   8.428  1.00 68.93           H  
ATOM   1216  CD1 ILE A  72      -5.726  13.039   5.962  1.00 68.93           C  
ATOM   1217 HD11 ILE A  72      -4.927  12.791   5.263  1.00 68.93           H  
ATOM   1218 HD12 ILE A  72      -6.171  12.115   6.332  1.00 68.93           H  
ATOM   1219 HD13 ILE A  72      -6.482  13.617   5.432  1.00 68.93           H  
ATOM   1220  N   SER A  73      -7.209  14.474  11.242  1.00 70.68           N  
ATOM   1221  H   SER A  73      -7.229  13.490  11.014  1.00 70.68           H  
ATOM   1222  CA  SER A  73      -8.137  14.934  12.282  1.00 70.68           C  
ATOM   1223  HA  SER A  73      -8.851  15.634  11.848  1.00 70.68           H  
ATOM   1224  C   SER A  73      -7.397  15.638  13.414  1.00 70.68           C  
ATOM   1225  CB  SER A  73      -8.922  13.748  12.850  1.00 70.68           C  
ATOM   1226  HB2 SER A  73      -8.231  13.004  13.247  1.00 70.68           H  
ATOM   1227  HB3 SER A  73      -9.578  14.091  13.649  1.00 70.68           H  
ATOM   1228  O   SER A  73      -7.776  16.734  13.822  1.00 70.68           O  
ATOM   1229  OG  SER A  73      -9.695  13.171  11.820  1.00 70.68           O  
ATOM   1230  HG  SER A  73     -10.000  12.306  12.105  1.00 70.68           H  
ATOM   1231  N   SER A  74      -6.269  15.076  13.855  1.00 69.52           N  
ATOM   1232  H   SER A  74      -6.012  14.168  13.494  1.00 69.52           H  
ATOM   1233  CA  SER A  74      -5.425  15.696  14.882  1.00 69.52           C  
ATOM   1234  HA  SER A  74      -6.026  15.865  15.776  1.00 69.52           H  
ATOM   1235  C   SER A  74      -4.863  17.048  14.428  1.00 69.52           C  
ATOM   1236  CB  SER A  74      -4.264  14.770  15.246  1.00 69.52           C  
ATOM   1237  HB2 SER A  74      -3.656  14.568  14.364  1.00 69.52           H  
ATOM   1238  HB3 SER A  74      -3.644  15.261  15.997  1.00 69.52           H  
ATOM   1239  O   SER A  74      -4.793  17.992  15.215  1.00 69.52           O  
ATOM   1240  OG  SER A  74      -4.735  13.552  15.775  1.00 69.52           O  
ATOM   1241  HG  SER A  74      -5.099  13.021  15.062  1.00 69.52           H  
ATOM   1242  N   MET A  75      -4.478  17.174  13.152  1.00 61.49           N  
ATOM   1243  H   MET A  75      -4.532  16.365  12.550  1.00 61.49           H  
ATOM   1244  CA  MET A  75      -4.042  18.455  12.582  1.00 61.49           C  
ATOM   1245  HA  MET A  75      -3.302  18.906  13.244  1.00 61.49           H  
ATOM   1246  C   MET A  75      -5.194  19.460  12.457  1.00 61.49           C  
ATOM   1247  CB  MET A  75      -3.397  18.248  11.205  1.00 61.49           C  
ATOM   1248  HB2 MET A  75      -4.053  17.645  10.577  1.00 61.49           H  
ATOM   1249  HB3 MET A  75      -3.272  19.220  10.727  1.00 61.49           H  
ATOM   1250  O   MET A  75      -4.985  20.644  12.712  1.00 61.49           O  
ATOM   1251  CG  MET A  75      -2.021  17.585  11.276  1.00 61.49           C  
ATOM   1252  HG2 MET A  75      -2.114  16.618  11.769  1.00 61.49           H  
ATOM   1253  HG3 MET A  75      -1.351  18.208  11.868  1.00 61.49           H  
ATOM   1254  SD  MET A  75      -1.295  17.341   9.633  1.00 61.49           S  
ATOM   1255  CE  MET A  75      -0.011  16.129  10.035  1.00 61.49           C  
ATOM   1256  HE1 MET A  75       0.674  16.550  10.772  1.00 61.49           H  
ATOM   1257  HE2 MET A  75       0.544  15.875   9.132  1.00 61.49           H  
ATOM   1258  HE3 MET A  75      -0.474  15.228  10.437  1.00 61.49           H  
ATOM   1259  N   ALA A  76      -6.396  19.008  12.081  1.00 57.24           N  
ATOM   1260  H   ALA A  76      -6.510  18.021  11.901  1.00 57.24           H  
ATOM   1261  CA  ALA A  76      -7.583  19.861  11.990  1.00 57.24           C  
ATOM   1262  HA  ALA A  76      -7.372  20.697  11.324  1.00 57.24           H  
ATOM   1263  C   ALA A  76      -7.950  20.447  13.359  1.00 57.24           C  
ATOM   1264  CB  ALA A  76      -8.755  19.054  11.411  1.00 57.24           C  
ATOM   1265  HB1 ALA A  76      -8.497  18.605  10.453  1.00 57.24           H  
ATOM   1266  HB2 ALA A  76      -9.044  18.259  12.098  1.00 57.24           H  
ATOM   1267  HB3 ALA A  76      -9.613  19.712  11.273  1.00 57.24           H  
ATOM   1268  O   ALA A  76      -8.109  21.657  13.483  1.00 57.24           O  
ATOM   1269  N   PHE A  77      -7.987  19.604  14.393  1.00 62.58           N  
ATOM   1270  H   PHE A  77      -7.879  18.615  14.214  1.00 62.58           H  
ATOM   1271  CA  PHE A  77      -8.276  20.022  15.763  1.00 62.58           C  
ATOM   1272  HA  PHE A  77      -9.261  20.489  15.793  1.00 62.58           H  
ATOM   1273  C   PHE A  77      -7.265  21.062  16.269  1.00 62.58           C  
ATOM   1274  CB  PHE A  77      -8.305  18.771  16.647  1.00 62.58           C  
ATOM   1275  HB2 PHE A  77      -7.328  18.288  16.627  1.00 62.58           H  
ATOM   1276  HB3 PHE A  77      -9.028  18.065  16.239  1.00 62.58           H  
ATOM   1277  O   PHE A  77      -7.652  22.119  16.761  1.00 62.58           O  
ATOM   1278  CG  PHE A  77      -8.693  19.064  18.079  1.00 62.58           C  
ATOM   1279  CD1 PHE A  77      -7.723  19.038  19.100  1.00 62.58           C  
ATOM   1280  HD1 PHE A  77      -6.695  18.801  18.869  1.00 62.58           H  
ATOM   1281  CD2 PHE A  77     -10.030  19.372  18.390  1.00 62.58           C  
ATOM   1282  HD2 PHE A  77     -10.781  19.402  17.615  1.00 62.58           H  
ATOM   1283  CE1 PHE A  77      -8.096  19.301  20.430  1.00 62.58           C  
ATOM   1284  HE1 PHE A  77      -7.361  19.261  21.220  1.00 62.58           H  
ATOM   1285  CE2 PHE A  77     -10.397  19.652  19.717  1.00 62.58           C  
ATOM   1286  HE2 PHE A  77     -11.421  19.900  19.955  1.00 62.58           H  
ATOM   1287  CZ  PHE A  77      -9.433  19.613  20.737  1.00 62.58           C  
ATOM   1288  HZ  PHE A  77      -9.724  19.819  21.757  1.00 62.58           H  
ATOM   1289  N   LYS A  78      -5.962  20.828  16.048  1.00 59.43           N  
ATOM   1290  H   LYS A  78      -5.704  19.939  15.644  1.00 59.43           H  
ATOM   1291  CA  LYS A  78      -4.905  21.796  16.397  1.00 59.43           C  
ATOM   1292  HA  LYS A  78      -4.974  22.028  17.460  1.00 59.43           H  
ATOM   1293  C   LYS A  78      -5.070  23.138  15.677  1.00 59.43           C  
ATOM   1294  CB  LYS A  78      -3.524  21.204  16.090  1.00 59.43           C  
ATOM   1295  HB2 LYS A  78      -3.523  20.785  15.084  1.00 59.43           H  
ATOM   1296  HB3 LYS A  78      -2.782  22.002  16.131  1.00 59.43           H  
ATOM   1297  O   LYS A  78      -4.867  24.180  16.292  1.00 59.43           O  
ATOM   1298  CG  LYS A  78      -3.126  20.128  17.107  1.00 59.43           C  
ATOM   1299  HG2 LYS A  78      -3.885  19.347  17.147  1.00 59.43           H  
ATOM   1300  HG3 LYS A  78      -3.054  20.584  18.095  1.00 59.43           H  
ATOM   1301  CD  LYS A  78      -1.772  19.511  16.738  1.00 59.43           C  
ATOM   1302  HD2 LYS A  78      -1.012  20.292  16.753  1.00 59.43           H  
ATOM   1303  HD3 LYS A  78      -1.833  19.078  15.739  1.00 59.43           H  
ATOM   1304  CE  LYS A  78      -1.427  18.421  17.754  1.00 59.43           C  
ATOM   1305  HE2 LYS A  78      -2.162  17.620  17.669  1.00 59.43           H  
ATOM   1306  HE3 LYS A  78      -1.521  18.844  18.754  1.00 59.43           H  
ATOM   1307  NZ  LYS A  78      -0.053  17.894  17.562  1.00 59.43           N  
ATOM   1308  HZ1 LYS A  78       0.143  17.189  18.258  1.00 59.43           H  
ATOM   1309  HZ2 LYS A  78       0.051  17.487  16.643  1.00 59.43           H  
ATOM   1310  HZ3 LYS A  78       0.621  18.637  17.679  1.00 59.43           H  
ATOM   1311  N   ARG A  79      -5.435  23.117  14.389  1.00 52.71           N  
ATOM   1312  H   ARG A  79      -5.593  22.217  13.958  1.00 52.71           H  
ATOM   1313  CA  ARG A  79      -5.664  24.334  13.594  1.00 52.71           C  
ATOM   1314  HA  ARG A  79      -4.805  24.995  13.718  1.00 52.71           H  
ATOM   1315  C   ARG A  79      -6.869  25.126  14.110  1.00 52.71           C  
ATOM   1316  CB  ARG A  79      -5.804  23.962  12.109  1.00 52.71           C  
ATOM   1317  HB2 ARG A  79      -6.720  23.390  11.964  1.00 52.71           H  
ATOM   1318  HB3 ARG A  79      -4.958  23.336  11.825  1.00 52.71           H  
ATOM   1319  O   ARG A  79      -6.758  26.338  14.244  1.00 52.71           O  
ATOM   1320  CG  ARG A  79      -5.830  25.197  11.192  1.00 52.71           C  
ATOM   1321  HG2 ARG A  79      -6.682  25.827  11.449  1.00 52.71           H  
ATOM   1322  HG3 ARG A  79      -4.912  25.767  11.331  1.00 52.71           H  
ATOM   1323  CD  ARG A  79      -5.962  24.773   9.723  1.00 52.71           C  
ATOM   1324  HD2 ARG A  79      -6.945  24.323   9.585  1.00 52.71           H  
ATOM   1325  HD3 ARG A  79      -5.213  24.014   9.495  1.00 52.71           H  
ATOM   1326  NE  ARG A  79      -5.827  25.913   8.791  1.00 52.71           N  
ATOM   1327  HE  ARG A  79      -6.676  26.418   8.581  1.00 52.71           H  
ATOM   1328  NH1 ARG A  79      -3.549  25.854   8.480  1.00 52.71           N  
ATOM   1329 HH11 ARG A  79      -2.748  26.432   8.267  1.00 52.71           H  
ATOM   1330 HH12 ARG A  79      -3.501  25.199   9.247  1.00 52.71           H  
ATOM   1331  NH2 ARG A  79      -4.760  27.368   7.391  1.00 52.71           N  
ATOM   1332 HH21 ARG A  79      -5.637  27.824   7.186  1.00 52.71           H  
ATOM   1333 HH22 ARG A  79      -3.926  27.761   6.978  1.00 52.71           H  
ATOM   1334  CZ  ARG A  79      -4.722  26.367   8.223  1.00 52.71           C  
ATOM   1335  N   ASN A  80      -7.973  24.454  14.436  1.00 55.45           N  
ATOM   1336  H   ASN A  80      -8.000  23.458  14.272  1.00 55.45           H  
ATOM   1337  CA  ASN A  80      -9.184  25.103  14.949  1.00 55.45           C  
ATOM   1338  HA  ASN A  80      -9.469  25.910  14.274  1.00 55.45           H  
ATOM   1339  C   ASN A  80      -8.956  25.752  16.322  1.00 55.45           C  
ATOM   1340  CB  ASN A  80     -10.327  24.074  14.986  1.00 55.45           C  
ATOM   1341  HB2 ASN A  80     -11.172  24.508  15.521  1.00 55.45           H  
ATOM   1342  HB3 ASN A  80     -10.005  23.185  15.528  1.00 55.45           H  
ATOM   1343  O   ASN A  80      -9.381  26.885  16.532  1.00 55.45           O  
ATOM   1344  CG  ASN A  80     -10.821  23.679  13.604  1.00 55.45           C  
ATOM   1345  ND2 ASN A  80     -11.584  22.616  13.510  1.00 55.45           N  
ATOM   1346 HD21 ASN A  80     -11.907  22.155  14.348  1.00 55.45           H  
ATOM   1347 HD22 ASN A  80     -11.992  22.448  12.601  1.00 55.45           H  
ATOM   1348  OD1 ASN A  80     -10.539  24.301  12.595  1.00 55.45           O  
ATOM   1349  N   ASN A  81      -8.213  25.093  17.216  1.00 57.49           N  
ATOM   1350  H   ASN A  81      -7.980  24.127  17.036  1.00 57.49           H  
ATOM   1351  CA  ASN A  81      -7.883  25.660  18.528  1.00 57.49           C  
ATOM   1352  HA  ASN A  81      -8.801  25.995  19.010  1.00 57.49           H  
ATOM   1353  C   ASN A  81      -6.961  26.888  18.414  1.00 57.49           C  
ATOM   1354  CB  ASN A  81      -7.240  24.570  19.401  1.00 57.49           C  
ATOM   1355  HB2 ASN A  81      -6.358  24.173  18.898  1.00 57.49           H  
ATOM   1356  HB3 ASN A  81      -6.931  25.020  20.344  1.00 57.49           H  
ATOM   1357  O   ASN A  81      -7.129  27.857  19.148  1.00 57.49           O  
ATOM   1358  CG  ASN A  81      -8.177  23.421  19.732  1.00 57.49           C  
ATOM   1359  ND2 ASN A  81      -7.655  22.368  20.310  1.00 57.49           N  
ATOM   1360 HD21 ASN A  81      -8.306  21.615  20.479  1.00 57.49           H  
ATOM   1361 HD22 ASN A  81      -6.701  22.378  20.640  1.00 57.49           H  
ATOM   1362  OD1 ASN A  81      -9.363  23.423  19.469  1.00 57.49           O  
ATOM   1363  N   ALA A  82      -6.008  26.877  17.473  1.00 51.83           N  
ATOM   1364  H   ALA A  82      -5.885  26.048  16.909  1.00 51.83           H  
ATOM   1365  CA  ALA A  82      -5.161  28.041  17.205  1.00 51.83           C  
ATOM   1366  HA  ALA A  82      -4.702  28.360  18.141  1.00 51.83           H  
ATOM   1367  C   ALA A  82      -5.972  29.241  16.673  1.00 51.83           C  
ATOM   1368  CB  ALA A  82      -4.045  27.627  16.237  1.00 51.83           C  
ATOM   1369  HB1 ALA A  82      -3.472  26.804  16.663  1.00 51.83           H  
ATOM   1370  HB2 ALA A  82      -4.472  27.319  15.282  1.00 51.83           H  
ATOM   1371  HB3 ALA A  82      -3.381  28.476  16.071  1.00 51.83           H  
ATOM   1372  O   ALA A  82      -5.716  30.371  17.079  1.00 51.83           O  
ATOM   1373  N   LEU A  83      -6.970  28.986  15.816  1.00 49.95           N  
ATOM   1374  H   LEU A  83      -7.112  28.028  15.527  1.00 49.95           H  
ATOM   1375  CA  LEU A  83      -7.878  30.004  15.272  1.00 49.95           C  
ATOM   1376  HA  LEU A  83      -7.267  30.826  14.898  1.00 49.95           H  
ATOM   1377  C   LEU A  83      -8.824  30.604  16.327  1.00 49.95           C  
ATOM   1378  CB  LEU A  83      -8.663  29.406  14.089  1.00 49.95           C  
ATOM   1379  HB2 LEU A  83      -9.703  29.730  14.141  1.00 49.95           H  
ATOM   1380  HB3 LEU A  83      -8.677  28.319  14.179  1.00 49.95           H  
ATOM   1381  O   LEU A  83      -9.052  31.808  16.351  1.00 49.95           O  
ATOM   1382  CG  LEU A  83      -8.081  29.822  12.722  1.00 49.95           C  
ATOM   1383  HG  LEU A  83      -7.046  30.143  12.835  1.00 49.95           H  
ATOM   1384  CD1 LEU A  83      -8.086  28.644  11.748  1.00 49.95           C  
ATOM   1385 HD11 LEU A  83      -7.462  27.850  12.157  1.00 49.95           H  
ATOM   1386 HD12 LEU A  83      -7.685  28.970  10.788  1.00 49.95           H  
ATOM   1387 HD13 LEU A  83      -9.105  28.282  11.617  1.00 49.95           H  
ATOM   1388  CD2 LEU A  83      -8.893  30.960  12.104  1.00 49.95           C  
ATOM   1389 HD21 LEU A  83      -8.903  31.808  12.789  1.00 49.95           H  
ATOM   1390 HD22 LEU A  83      -9.921  30.647  11.920  1.00 49.95           H  
ATOM   1391 HD23 LEU A  83      -8.437  31.283  11.168  1.00 49.95           H  
ATOM   1392  N   GLN A  84      -9.366  29.787  17.231  1.00 50.69           N  
ATOM   1393  H   GLN A  84      -9.200  28.793  17.163  1.00 50.69           H  
ATOM   1394  CA  GLN A  84     -10.218  30.298  18.312  1.00 50.69           C  
ATOM   1395  HA  GLN A  84     -11.015  30.903  17.881  1.00 50.69           H  
ATOM   1396  C   GLN A  84      -9.449  31.221  19.261  1.00 50.69           C  
ATOM   1397  CB  GLN A  84     -10.842  29.129  19.077  1.00 50.69           C  
ATOM   1398  HB2 GLN A  84     -10.096  28.348  19.228  1.00 50.69           H  
ATOM   1399  HB3 GLN A  84     -11.184  29.475  20.053  1.00 50.69           H  
ATOM   1400  O   GLN A  84      -9.971  32.262  19.653  1.00 50.69           O  
ATOM   1401  CG  GLN A  84     -12.052  28.578  18.313  1.00 50.69           C  
ATOM   1402  HG2 GLN A  84     -12.826  29.344  18.271  1.00 50.69           H  
ATOM   1403  HG3 GLN A  84     -11.758  28.331  17.293  1.00 50.69           H  
ATOM   1404  CD  GLN A  84     -12.638  27.322  18.947  1.00 50.69           C  
ATOM   1405  NE2 GLN A  84     -13.776  26.864  18.475  1.00 50.69           N  
ATOM   1406 HE21 GLN A  84     -14.285  27.373  17.767  1.00 50.69           H  
ATOM   1407 HE22 GLN A  84     -14.151  26.064  18.965  1.00 50.69           H  
ATOM   1408  OE1 GLN A  84     -12.096  26.712  19.850  1.00 50.69           O  
ATOM   1409  N   ASN A  85      -8.193  30.890  19.570  1.00 45.59           N  
ATOM   1410  H   ASN A  85      -7.835  29.998  19.260  1.00 45.59           H  
ATOM   1411  CA  ASN A  85      -7.354  31.735  20.416  1.00 45.59           C  
ATOM   1412  HA  ASN A  85      -7.922  32.021  21.300  1.00 45.59           H  
ATOM   1413  C   ASN A  85      -6.943  33.049  19.730  1.00 45.59           C  
ATOM   1414  CB  ASN A  85      -6.123  30.930  20.864  1.00 45.59           C  
ATOM   1415  HB2 ASN A  85      -5.401  31.617  21.305  1.00 45.59           H  
ATOM   1416  HB3 ASN A  85      -5.662  30.453  20.000  1.00 45.59           H  
ATOM   1417  O   ASN A  85      -6.789  34.057  20.418  1.00 45.59           O  
ATOM   1418  CG  ASN A  85      -6.438  29.879  21.915  1.00 45.59           C  
ATOM   1419  ND2 ASN A  85      -5.478  29.051  22.251  1.00 45.59           N  
ATOM   1420 HD21 ASN A  85      -5.713  28.411  22.996  1.00 45.59           H  
ATOM   1421 HD22 ASN A  85      -4.557  29.149  21.848  1.00 45.59           H  
ATOM   1422  OD1 ASN A  85      -7.512  29.789  22.479  1.00 45.59           O  
ATOM   1423  N   CYS A  86      -6.776  33.077  18.399  1.00 41.30           N  
ATOM   1424  H   CYS A  86      -6.899  32.236  17.853  1.00 41.30           H  
ATOM   1425  CA  CYS A  86      -6.409  34.317  17.710  1.00 41.30           C  
ATOM   1426  HA  CYS A  86      -5.676  34.829  18.334  1.00 41.30           H  
ATOM   1427  C   CYS A  86      -7.567  35.318  17.580  1.00 41.30           C  
ATOM   1428  CB  CYS A  86      -5.692  34.037  16.381  1.00 41.30           C  
ATOM   1429  HB2 CYS A  86      -5.317  34.984  15.992  1.00 41.30           H  
ATOM   1430  HB3 CYS A  86      -4.839  33.383  16.564  1.00 41.30           H  
ATOM   1431  O   CYS A  86      -7.300  36.511  17.490  1.00 41.30           O  
ATOM   1432  SG  CYS A  86      -6.751  33.286  15.125  1.00 41.30           S  
ATOM   1433  HG  CYS A  86      -7.735  34.189  15.151  1.00 41.30           H  
ATOM   1434  N   ASN A  87      -8.832  34.887  17.662  1.00 38.96           N  
ATOM   1435  H   ASN A  87      -9.006  33.893  17.698  1.00 38.96           H  
ATOM   1436  CA  ASN A  87      -9.978  35.807  17.617  1.00 38.96           C  
ATOM   1437  HA  ASN A  87      -9.917  36.398  16.703  1.00 38.96           H  
ATOM   1438  C   ASN A  87     -10.011  36.825  18.774  1.00 38.96           C  
ATOM   1439  CB  ASN A  87     -11.287  35.001  17.599  1.00 38.96           C  
ATOM   1440  HB2 ASN A  87     -12.116  35.674  17.817  1.00 38.96           H  
ATOM   1441  HB3 ASN A  87     -11.259  34.238  18.377  1.00 38.96           H  
ATOM   1442  O   ASN A  87     -10.654  37.862  18.639  1.00 38.96           O  
ATOM   1443  CG  ASN A  87     -11.595  34.352  16.264  1.00 38.96           C  
ATOM   1444  ND2 ASN A  87     -12.578  33.483  16.234  1.00 38.96           N  
ATOM   1445 HD21 ASN A  87     -13.106  33.290  17.073  1.00 38.96           H  
ATOM   1446 HD22 ASN A  87     -12.795  33.107  15.322  1.00 38.96           H  
ATOM   1447  OD1 ASN A  87     -11.007  34.618  15.232  1.00 38.96           O  
ATOM   1448  N   HIS A  88      -9.347  36.564  19.906  1.00 38.60           N  
ATOM   1449  H   HIS A  88      -8.840  35.695  19.996  1.00 38.60           H  
ATOM   1450  CA  HIS A  88      -9.273  37.557  20.983  1.00 38.60           C  
ATOM   1451  HA  HIS A  88     -10.268  37.982  21.113  1.00 38.60           H  
ATOM   1452  C   HIS A  88      -8.365  38.743  20.638  1.00 38.60           C  
ATOM   1453  CB  HIS A  88      -8.840  36.898  22.304  1.00 38.60           C  
ATOM   1454  HB2 HIS A  88      -8.116  37.539  22.807  1.00 38.60           H  
ATOM   1455  HB3 HIS A  88      -8.346  35.946  22.109  1.00 38.60           H  
ATOM   1456  O   HIS A  88      -8.686  39.878  20.985  1.00 38.60           O  
ATOM   1457  CG  HIS A  88      -9.985  36.688  23.262  1.00 38.60           C  
ATOM   1458  CD2 HIS A  88     -10.178  35.612  24.085  1.00 38.60           C  
ATOM   1459  HD2 HIS A  88      -9.542  34.742  24.151  1.00 38.60           H  
ATOM   1460  ND1 HIS A  88     -11.008  37.577  23.513  1.00 38.60           N  
ATOM   1461  HD1 HIS A  88     -11.120  38.489  23.094  1.00 38.60           H  
ATOM   1462  CE1 HIS A  88     -11.807  37.040  24.449  1.00 38.60           C  
ATOM   1463  HE1 HIS A  88     -12.690  37.509  24.856  1.00 38.60           H  
ATOM   1464  NE2 HIS A  88     -11.339  35.842  24.831  1.00 38.60           N  
ATOM   1465  N   TYR A  89      -7.258  38.502  19.932  1.00 33.09           N  
ATOM   1466  H   TYR A  89      -7.111  37.569  19.575  1.00 33.09           H  
ATOM   1467  CA  TYR A  89      -6.314  39.536  19.505  1.00 33.09           C  
ATOM   1468  HA  TYR A  89      -6.297  40.330  20.252  1.00 33.09           H  
ATOM   1469  C   TYR A  89      -6.766  40.175  18.184  1.00 33.09           C  
ATOM   1470  CB  TYR A  89      -4.893  38.956  19.417  1.00 33.09           C  
ATOM   1471  HB2 TYR A  89      -4.883  38.161  18.671  1.00 33.09           H  
ATOM   1472  HB3 TYR A  89      -4.222  39.737  19.060  1.00 33.09           H  
ATOM   1473  O   TYR A  89      -6.017  40.209  17.216  1.00 33.09           O  
ATOM   1474  CG  TYR A  89      -4.326  38.422  20.718  1.00 33.09           C  
ATOM   1475  CD1 TYR A  89      -3.724  39.302  21.638  1.00 33.09           C  
ATOM   1476  HD1 TYR A  89      -3.684  40.359  21.418  1.00 33.09           H  
ATOM   1477  CD2 TYR A  89      -4.372  37.041  20.992  1.00 33.09           C  
ATOM   1478  HD2 TYR A  89      -4.841  36.367  20.290  1.00 33.09           H  
ATOM   1479  CE1 TYR A  89      -3.161  38.805  22.829  1.00 33.09           C  
ATOM   1480  HE1 TYR A  89      -2.696  39.486  23.527  1.00 33.09           H  
ATOM   1481  CE2 TYR A  89      -3.805  36.539  22.178  1.00 33.09           C  
ATOM   1482  HE2 TYR A  89      -3.838  35.482  22.398  1.00 33.09           H  
ATOM   1483  OH  TYR A  89      -2.641  36.928  24.235  1.00 33.09           O  
ATOM   1484  HH  TYR A  89      -2.284  37.634  24.778  1.00 33.09           H  
ATOM   1485  CZ  TYR A  89      -3.195  37.419  23.096  1.00 33.09           C  
ATOM   1486  N   ALA A  90      -8.008  40.658  18.106  1.00 33.13           N  
ATOM   1487  H   ALA A  90      -8.625  40.555  18.899  1.00 33.13           H  
ATOM   1488  CA  ALA A  90      -8.479  41.360  16.907  1.00 33.13           C  
ATOM   1489  HA  ALA A  90      -8.231  40.766  16.027  1.00 33.13           H  
ATOM   1490  C   ALA A  90      -7.802  42.733  16.735  1.00 33.13           C  
ATOM   1491  CB  ALA A  90     -10.002  41.496  16.983  1.00 33.13           C  
ATOM   1492  HB1 ALA A  90     -10.366  41.982  16.079  1.00 33.13           H  
ATOM   1493  HB2 ALA A  90     -10.284  42.095  17.849  1.00 33.13           H  
ATOM   1494  HB3 ALA A  90     -10.457  40.508  17.062  1.00 33.13           H  
ATOM   1495  O   ALA A  90      -7.551  43.160  15.617  1.00 33.13           O  
ATOM   1496  N   TRP A  91      -7.494  43.405  17.850  1.00 34.10           N  
ATOM   1497  H   TRP A  91      -7.725  42.969  18.731  1.00 34.10           H  
ATOM   1498  CA  TRP A  91      -6.882  44.742  17.904  1.00 34.10           C  
ATOM   1499  HA  TRP A  91      -7.376  45.395  17.184  1.00 34.10           H  
ATOM   1500  C   TRP A  91      -5.402  44.781  17.542  1.00 34.10           C  
ATOM   1501  CB  TRP A  91      -7.070  45.327  19.312  1.00 34.10           C  
ATOM   1502  HB2 TRP A  91      -7.121  44.518  20.041  1.00 34.10           H  
ATOM   1503  HB3 TRP A  91      -6.216  45.936  19.612  1.00 34.10           H  
ATOM   1504  O   TRP A  91      -4.765  45.808  17.762  1.00 34.10           O  
ATOM   1505  CG  TRP A  91      -8.256  46.204  19.472  1.00 34.10           C  
ATOM   1506  CD1 TRP A  91      -9.479  45.789  19.860  1.00 34.10           C  
ATOM   1507  HD1 TRP A  91      -9.743  44.764  20.077  1.00 34.10           H  
ATOM   1508  CD2 TRP A  91      -8.344  47.653  19.298  1.00 34.10           C  
ATOM   1509  CE2 TRP A  91      -9.665  48.054  19.660  1.00 34.10           C  
ATOM   1510  CE3 TRP A  91      -7.457  48.671  18.884  1.00 34.10           C  
ATOM   1511  HE3 TRP A  91      -6.461  48.413  18.554  1.00 34.10           H  
ATOM   1512  NE1 TRP A  91     -10.316  46.879  19.969  1.00 34.10           N  
ATOM   1513  HE1 TRP A  91     -11.286  46.816  20.242  1.00 34.10           H  
ATOM   1514  CH2 TRP A  91      -9.166  50.383  19.249  1.00 34.10           C  
ATOM   1515  HH2 TRP A  91      -9.463  51.421  19.213  1.00 34.10           H  
ATOM   1516  CZ2 TRP A  91     -10.079  49.394  19.649  1.00 34.10           C  
ATOM   1517  HZ2 TRP A  91     -11.088  49.659  19.929  1.00 34.10           H  
ATOM   1518  CZ3 TRP A  91      -7.864  50.019  18.859  1.00 34.10           C  
ATOM   1519  HZ3 TRP A  91      -7.169  50.770  18.512  1.00 34.10           H  
ATOM   1520  N   CYS A  92      -4.806  43.691  17.061  1.00 26.62           N  
ATOM   1521  H   CYS A  92      -5.366  42.889  16.808  1.00 26.62           H  
ATOM   1522  CA  CYS A  92      -3.482  43.820  16.476  1.00 26.62           C  
ATOM   1523  HA  CYS A  92      -2.840  44.395  17.142  1.00 26.62           H  
ATOM   1524  C   CYS A  92      -3.632  44.649  15.197  1.00 26.62           C  
ATOM   1525  CB  CYS A  92      -2.836  42.443  16.290  1.00 26.62           C  
ATOM   1526  HB2 CYS A  92      -1.980  42.542  15.623  1.00 26.62           H  
ATOM   1527  HB3 CYS A  92      -3.549  41.757  15.834  1.00 26.62           H  
ATOM   1528  O   CYS A  92      -3.837  44.112  14.113  1.00 26.62           O  
ATOM   1529  SG  CYS A  92      -2.286  41.827  17.915  1.00 26.62           S  
ATOM   1530  HG  CYS A  92      -1.473  42.854  18.176  1.00 26.62           H  
ATOM   1531  N   ASP A  93      -3.573  45.971  15.375  1.00 27.21           N  
ATOM   1532  H   ASP A  93      -3.636  46.320  16.321  1.00 27.21           H  
ATOM   1533  CA  ASP A  93      -3.285  46.941  14.345  1.00 27.21           C  
ATOM   1534  HA  ASP A  93      -4.066  46.936  13.584  1.00 27.21           H  
ATOM   1535  C   ASP A  93      -1.973  46.472  13.745  1.00 27.21           C  
ATOM   1536  CB  ASP A  93      -3.140  48.360  14.936  1.00 27.21           C  
ATOM   1537  HB2 ASP A  93      -2.633  48.986  14.202  1.00 27.21           H  
ATOM   1538  HB3 ASP A  93      -2.513  48.320  15.826  1.00 27.21           H  
ATOM   1539  O   ASP A  93      -0.896  46.650  14.326  1.00 27.21           O  
ATOM   1540  CG  ASP A  93      -4.472  49.038  15.276  1.00 27.21           C  
ATOM   1541  OD1 ASP A  93      -5.448  48.818  14.524  1.00 27.21           O  
ATOM   1542  OD2 ASP A  93      -4.492  49.804  16.265  1.00 27.21           O  
ATOM   1543  N   ASP A  94      -2.063  45.809  12.598  1.00 28.99           N  
ATOM   1544  H   ASP A  94      -2.974  45.504  12.286  1.00 28.99           H  
ATOM   1545  CA  ASP A  94      -0.912  45.590  11.750  1.00 28.99           C  
ATOM   1546  HA  ASP A  94      -0.092  45.207  12.357  1.00 28.99           H  
ATOM   1547  C   ASP A  94      -0.502  46.971  11.231  1.00 28.99           C  
ATOM   1548  CB  ASP A  94      -1.209  44.556  10.653  1.00 28.99           C  
ATOM   1549  HB2 ASP A  94      -2.178  44.770  10.202  1.00 28.99           H  
ATOM   1550  HB3 ASP A  94      -0.450  44.654   9.877  1.00 28.99           H  
ATOM   1551  O   ASP A  94      -0.766  47.374  10.103  1.00 28.99           O  
ATOM   1552  CG  ASP A  94      -1.168  43.101  11.148  1.00 28.99           C  
ATOM   1553  OD1 ASP A  94      -0.336  42.797  12.036  1.00 28.99           O  
ATOM   1554  OD2 ASP A  94      -1.886  42.269  10.547  1.00 28.99           O  
ATOM   1555  N   HIS A  95       0.178  47.718  12.099  1.00 31.06           N  
ATOM   1556  H   HIS A  95       0.187  47.383  13.051  1.00 31.06           H  
ATOM   1557  CA  HIS A  95       0.815  48.994  11.822  1.00 31.06           C  
ATOM   1558  HA  HIS A  95       0.059  49.687  11.454  1.00 31.06           H  
ATOM   1559  C   HIS A  95       1.904  48.868  10.764  1.00 31.06           C  
ATOM   1560  CB  HIS A  95       1.447  49.524  13.123  1.00 31.06           C  
ATOM   1561  HB2 HIS A  95       1.340  48.786  13.917  1.00 31.06           H  
ATOM   1562  HB3 HIS A  95       2.517  49.684  12.994  1.00 31.06           H  
ATOM   1563  O   HIS A  95       2.510  49.882  10.415  1.00 31.06           O  
ATOM   1564  CG  HIS A  95       0.850  50.812  13.604  1.00 31.06           C  
ATOM   1565  CD2 HIS A  95       0.484  51.090  14.891  1.00 31.06           C  
ATOM   1566  HD2 HIS A  95       0.550  50.415  15.732  1.00 31.06           H  
ATOM   1567  ND1 HIS A  95       0.586  51.933  12.850  1.00 31.06           N  
ATOM   1568  HD1 HIS A  95       0.733  52.032  11.855  1.00 31.06           H  
ATOM   1569  CE1 HIS A  95       0.060  52.860  13.667  1.00 31.06           C  
ATOM   1570  HE1 HIS A  95      -0.266  53.844  13.364  1.00 31.06           H  
ATOM   1571  NE2 HIS A  95       0.004  52.400  14.925  1.00 31.06           N  
ATOM   1572  N   CYS A  96       2.207  47.647  10.304  1.00 28.48           N  
ATOM   1573  H   CYS A  96       1.595  46.892  10.580  1.00 28.48           H  
ATOM   1574  CA  CYS A  96       3.227  47.365   9.313  1.00 28.48           C  
ATOM   1575  HA  CYS A  96       4.137  47.880   9.622  1.00 28.48           H  
ATOM   1576  C   CYS A  96       2.793  47.955   7.964  1.00 28.48           C  
ATOM   1577  CB  CYS A  96       3.523  45.861   9.295  1.00 28.48           C  
ATOM   1578  HB2 CYS A  96       2.851  45.357   8.600  1.00 28.48           H  
ATOM   1579  HB3 CYS A  96       3.379  45.442  10.290  1.00 28.48           H  
ATOM   1580  O   CYS A  96       2.345  47.275   7.049  1.00 28.48           O  
ATOM   1581  SG  CYS A  96       5.256  45.622   8.808  1.00 28.48           S  
ATOM   1582  HG  CYS A  96       5.211  44.287   8.782  1.00 28.48           H  
ATOM   1583  N   SER A  97       2.910  49.274   7.890  1.00 27.50           N  
ATOM   1584  H   SER A  97       3.208  49.735   8.737  1.00 27.50           H  
ATOM   1585  CA  SER A  97       2.638  50.119   6.738  1.00 27.50           C  
ATOM   1586  HA  SER A  97       1.688  49.848   6.279  1.00 27.50           H  
ATOM   1587  C   SER A  97       3.757  49.995   5.712  1.00 27.50           C  
ATOM   1588  CB  SER A  97       2.616  51.589   7.188  1.00 27.50           C  
ATOM   1589  HB2 SER A  97       2.209  52.203   6.385  1.00 27.50           H  
ATOM   1590  HB3 SER A  97       3.638  51.915   7.380  1.00 27.50           H  
ATOM   1591  O   SER A  97       3.608  50.449   4.580  1.00 27.50           O  
ATOM   1592  OG  SER A  97       1.863  51.803   8.370  1.00 27.50           O  
ATOM   1593  HG  SER A  97       2.129  51.174   9.045  1.00 27.50           H  
ATOM   1594  N   ASP A  98       4.925  49.509   6.148  1.00 28.31           N  
ATOM   1595  H   ASP A  98       4.968  49.123   7.080  1.00 28.31           H  
ATOM   1596  CA  ASP A  98       6.177  49.815   5.480  1.00 28.31           C  
ATOM   1597  HA  ASP A  98       6.196  50.900   5.374  1.00 28.31           H  
ATOM   1598  C   ASP A  98       6.245  49.276   4.045  1.00 28.31           C  
ATOM   1599  CB  ASP A  98       7.393  49.418   6.334  1.00 28.31           C  
ATOM   1600  HB2 ASP A  98       8.247  49.272   5.674  1.00 28.31           H  
ATOM   1601  HB3 ASP A  98       7.194  48.467   6.827  1.00 28.31           H  
ATOM   1602  O   ASP A  98       5.735  48.216   3.683  1.00 28.31           O  
ATOM   1603  CG  ASP A  98       7.800  50.475   7.374  1.00 28.31           C  
ATOM   1604  OD1 ASP A  98       7.471  51.665   7.170  1.00 28.31           O  
ATOM   1605  OD2 ASP A  98       8.521  50.085   8.316  1.00 28.31           O  
ATOM   1606  N   ILE A  99       6.890  50.102   3.224  1.00 26.75           N  
ATOM   1607  H   ILE A  99       7.332  50.879   3.693  1.00 26.75           H  
ATOM   1608  CA  ILE A  99       6.683  50.263   1.784  1.00 26.75           C  
ATOM   1609  HA  ILE A  99       5.606  50.281   1.616  1.00 26.75           H  
ATOM   1610  C   ILE A  99       7.265  49.094   0.967  1.00 26.75           C  
ATOM   1611  CB  ILE A  99       7.269  51.642   1.359  1.00 26.75           C  
ATOM   1612  HB  ILE A  99       8.352  51.574   1.457  1.00 26.75           H  
ATOM   1613  O   ILE A  99       8.102  48.315   1.423  1.00 26.75           O  
ATOM   1614  CG1 ILE A  99       6.790  52.814   2.261  1.00 26.75           C  
ATOM   1615 HG12 ILE A  99       6.733  52.524   3.310  1.00 26.75           H  
ATOM   1616 HG13 ILE A  99       5.788  53.123   1.962  1.00 26.75           H  
ATOM   1617  CG2 ILE A  99       6.942  52.010  -0.107  1.00 26.75           C  
ATOM   1618 HG21 ILE A  99       5.878  51.874  -0.298  1.00 26.75           H  
ATOM   1619 HG22 ILE A  99       7.537  51.416  -0.800  1.00 26.75           H  
ATOM   1620 HG23 ILE A  99       7.188  53.052  -0.312  1.00 26.75           H  
ATOM   1621  CD1 ILE A  99       7.733  54.024   2.223  1.00 26.75           C  
ATOM   1622 HD11 ILE A  99       8.743  53.718   2.495  1.00 26.75           H  
ATOM   1623 HD12 ILE A  99       7.388  54.766   2.943  1.00 26.75           H  
ATOM   1624 HD13 ILE A  99       7.745  54.485   1.235  1.00 26.75           H  
ATOM   1625  N   GLY A 100       6.862  49.034  -0.306  1.00 28.79           N  
ATOM   1626  H   GLY A 100       6.196  49.742  -0.577  1.00 28.79           H  
ATOM   1627  CA  GLY A 100       7.108  47.977  -1.286  1.00 28.79           C  
ATOM   1628  HA2 GLY A 100       6.497  48.174  -2.167  1.00 28.79           H  
ATOM   1629  HA3 GLY A 100       6.767  47.037  -0.853  1.00 28.79           H  
ATOM   1630  C   GLY A 100       8.545  47.763  -1.752  1.00 28.79           C  
ATOM   1631  O   GLY A 100       8.789  47.730  -2.959  1.00 28.79           O  
ATOM   1632  N   ARG A 101       9.506  47.566  -0.842  1.00 30.18           N  
ATOM   1633  H   ARG A 101       9.241  47.586   0.132  1.00 30.18           H  
ATOM   1634  CA  ARG A 101      10.808  47.033  -1.261  1.00 30.18           C  
ATOM   1635  HA  ARG A 101      11.248  47.771  -1.932  1.00 30.18           H  
ATOM   1636  C   ARG A 101      10.558  45.734  -2.039  1.00 30.18           C  
ATOM   1637  CB  ARG A 101      11.761  46.796  -0.086  1.00 30.18           C  
ATOM   1638  HB2 ARG A 101      12.635  46.262  -0.457  1.00 30.18           H  
ATOM   1639  HB3 ARG A 101      11.270  46.182   0.668  1.00 30.18           H  
ATOM   1640  O   ARG A 101       9.834  44.870  -1.539  1.00 30.18           O  
ATOM   1641  CG  ARG A 101      12.219  48.120   0.534  1.00 30.18           C  
ATOM   1642  HG2 ARG A 101      11.376  48.597   1.034  1.00 30.18           H  
ATOM   1643  HG3 ARG A 101      12.591  48.783  -0.248  1.00 30.18           H  
ATOM   1644  CD  ARG A 101      13.337  47.863   1.549  1.00 30.18           C  
ATOM   1645  HD2 ARG A 101      14.196  47.435   1.032  1.00 30.18           H  
ATOM   1646  HD3 ARG A 101      12.974  47.148   2.287  1.00 30.18           H  
ATOM   1647  NE  ARG A 101      13.733  49.107   2.232  1.00 30.18           N  
ATOM   1648  HE  ARG A 101      13.149  49.916   2.072  1.00 30.18           H  
ATOM   1649  NH1 ARG A 101      15.487  48.251   3.439  1.00 30.18           N  
ATOM   1650 HH11 ARG A 101      15.306  47.344   3.035  1.00 30.18           H  
ATOM   1651 HH12 ARG A 101      16.194  48.371   4.152  1.00 30.18           H  
ATOM   1652  NH2 ARG A 101      14.908  50.391   3.700  1.00 30.18           N  
ATOM   1653 HH21 ARG A 101      14.283  51.164   3.524  1.00 30.18           H  
ATOM   1654 HH22 ARG A 101      15.613  50.489   4.416  1.00 30.18           H  
ATOM   1655  CZ  ARG A 101      14.706  49.244   3.115  1.00 30.18           C  
ATOM   1656  N   PRO A 102      11.114  45.591  -3.255  1.00 30.80           N  
ATOM   1657  CA  PRO A 102      10.887  44.414  -4.078  1.00 30.80           C  
ATOM   1658  HA  PRO A 102       9.827  44.331  -4.319  1.00 30.80           H  
ATOM   1659  C   PRO A 102      11.331  43.187  -3.287  1.00 30.80           C  
ATOM   1660  CB  PRO A 102      11.686  44.644  -5.368  1.00 30.80           C  
ATOM   1661  HB2 PRO A 102      11.023  45.056  -6.128  1.00 30.80           H  
ATOM   1662  HB3 PRO A 102      12.152  43.729  -5.733  1.00 30.80           H  
ATOM   1663  O   PRO A 102      12.507  43.063  -2.937  1.00 30.80           O  
ATOM   1664  CG  PRO A 102      12.727  45.696  -4.988  1.00 30.80           C  
ATOM   1665  HG2 PRO A 102      13.603  45.205  -4.562  1.00 30.80           H  
ATOM   1666  HG3 PRO A 102      13.011  46.314  -5.840  1.00 30.80           H  
ATOM   1667  CD  PRO A 102      12.029  46.510  -3.906  1.00 30.80           C  
ATOM   1668  HD2 PRO A 102      11.462  47.322  -4.361  1.00 30.80           H  
ATOM   1669  HD3 PRO A 102      12.771  46.906  -3.212  1.00 30.80           H  
ATOM   1670  N   MET A 103      10.374  42.321  -2.938  1.00 31.67           N  
ATOM   1671  H   MET A 103       9.414  42.540  -3.160  1.00 31.67           H  
ATOM   1672  CA  MET A 103      10.661  41.131  -2.146  1.00 31.67           C  
ATOM   1673  HA  MET A 103      11.104  41.442  -1.200  1.00 31.67           H  
ATOM   1674  C   MET A 103      11.693  40.295  -2.895  1.00 31.67           C  
ATOM   1675  CB  MET A 103       9.394  40.312  -1.849  1.00 31.67           C  
ATOM   1676  HB2 MET A 103       8.702  40.353  -2.690  1.00 31.67           H  
ATOM   1677  HB3 MET A 103       9.687  39.273  -1.702  1.00 31.67           H  
ATOM   1678  O   MET A 103      11.438  39.788  -3.990  1.00 31.67           O  
ATOM   1679  CG  MET A 103       8.698  40.771  -0.564  1.00 31.67           C  
ATOM   1680  HG2 MET A 103       8.218  41.737  -0.725  1.00 31.67           H  
ATOM   1681  HG3 MET A 103       9.455  40.899   0.210  1.00 31.67           H  
ATOM   1682  SD  MET A 103       7.489  39.572   0.067  1.00 31.67           S  
ATOM   1683  CE  MET A 103       5.963  40.217  -0.668  1.00 31.67           C  
ATOM   1684  HE1 MET A 103       5.122  39.590  -0.371  1.00 31.67           H  
ATOM   1685  HE2 MET A 103       5.789  41.233  -0.315  1.00 31.67           H  
ATOM   1686  HE3 MET A 103       6.047  40.219  -1.755  1.00 31.67           H  
ATOM   1687  N   THR A 104      12.879  40.168  -2.303  1.00 31.06           N  
ATOM   1688  H   THR A 104      13.037  40.624  -1.416  1.00 31.06           H  
ATOM   1689  CA  THR A 104      13.910  39.278  -2.821  1.00 31.06           C  
ATOM   1690  HA  THR A 104      14.139  39.581  -3.843  1.00 31.06           H  
ATOM   1691  C   THR A 104      13.364  37.856  -2.866  1.00 31.06           C  
ATOM   1692  CB  THR A 104      15.201  39.353  -1.994  1.00 31.06           C  
ATOM   1693  HB  THR A 104      15.900  38.596  -2.351  1.00 31.06           H  
ATOM   1694  O   THR A 104      12.441  37.493  -2.135  1.00 31.06           O  
ATOM   1695  CG2 THR A 104      15.871  40.720  -2.113  1.00 31.06           C  
ATOM   1696 HG21 THR A 104      16.080  40.936  -3.161  1.00 31.06           H  
ATOM   1697 HG22 THR A 104      16.812  40.723  -1.563  1.00 31.06           H  
ATOM   1698 HG23 THR A 104      15.220  41.500  -1.719  1.00 31.06           H  
ATOM   1699  OG1 THR A 104      14.942  39.130  -0.629  1.00 31.06           O  
ATOM   1700  HG1 THR A 104      15.645  39.546  -0.124  1.00 31.06           H  
ATOM   1701  N   THR A 105      13.915  37.027  -3.752  1.00 33.00           N  
ATOM   1702  H   THR A 105      14.653  37.366  -4.353  1.00 33.00           H  
ATOM   1703  CA  THR A 105      13.488  35.635  -3.906  1.00 33.00           C  
ATOM   1704  HA  THR A 105      12.421  35.618  -4.129  1.00 33.00           H  
ATOM   1705  C   THR A 105      13.720  34.873  -2.596  1.00 33.00           C  
ATOM   1706  CB  THR A 105      14.237  34.961  -5.069  1.00 33.00           C  
ATOM   1707  HB  THR A 105      13.956  33.909  -5.102  1.00 33.00           H  
ATOM   1708  O   THR A 105      14.818  34.363  -2.359  1.00 33.00           O  
ATOM   1709  CG2 THR A 105      13.922  35.593  -6.424  1.00 33.00           C  
ATOM   1710 HG21 THR A 105      12.848  35.557  -6.609  1.00 33.00           H  
ATOM   1711 HG22 THR A 105      14.254  36.631  -6.448  1.00 33.00           H  
ATOM   1712 HG23 THR A 105      14.438  35.041  -7.210  1.00 33.00           H  
ATOM   1713  OG1 THR A 105      15.630  35.056  -4.879  1.00 33.00           O  
ATOM   1714  HG1 THR A 105      15.787  34.875  -3.949  1.00 33.00           H  
ATOM   1715  N   VAL A 106      12.706  34.786  -1.730  1.00 35.33           N  
ATOM   1716  H   VAL A 106      11.924  35.410  -1.871  1.00 35.33           H  
ATOM   1717  CA  VAL A 106      12.752  34.000  -0.488  1.00 35.33           C  
ATOM   1718  HA  VAL A 106      13.684  34.234   0.027  1.00 35.33           H  
ATOM   1719  C   VAL A 106      12.766  32.520  -0.873  1.00 35.33           C  
ATOM   1720  CB  VAL A 106      11.596  34.345   0.477  1.00 35.33           C  
ATOM   1721  HB  VAL A 106      10.644  34.062   0.028  1.00 35.33           H  
ATOM   1722  O   VAL A 106      11.739  31.852  -0.960  1.00 35.33           O  
ATOM   1723  CG1 VAL A 106      11.768  33.589   1.804  1.00 35.33           C  
ATOM   1724 HG11 VAL A 106      12.710  33.867   2.276  1.00 35.33           H  
ATOM   1725 HG12 VAL A 106      10.950  33.851   2.475  1.00 35.33           H  
ATOM   1726 HG13 VAL A 106      11.737  32.512   1.639  1.00 35.33           H  
ATOM   1727  CG2 VAL A 106      11.548  35.842   0.803  1.00 35.33           C  
ATOM   1728 HG21 VAL A 106      12.513  36.186   1.176  1.00 35.33           H  
ATOM   1729 HG22 VAL A 106      10.784  36.038   1.555  1.00 35.33           H  
ATOM   1730 HG23 VAL A 106      11.287  36.416  -0.086  1.00 35.33           H  
ATOM   1731  N   ARG A 107      13.951  32.005  -1.203  1.00 36.30           N  
ATOM   1732  H   ARG A 107      14.709  32.671  -1.266  1.00 36.30           H  
ATOM   1733  CA  ARG A 107      14.109  30.691  -1.836  1.00 36.30           C  
ATOM   1734  HA  ARG A 107      13.349  30.599  -2.612  1.00 36.30           H  
ATOM   1735  C   ARG A 107      13.871  29.530  -0.868  1.00 36.30           C  
ATOM   1736  CB  ARG A 107      15.500  30.638  -2.491  1.00 36.30           C  
ATOM   1737  HB2 ARG A 107      15.653  31.561  -3.050  1.00 36.30           H  
ATOM   1738  HB3 ARG A 107      16.265  30.586  -1.716  1.00 36.30           H  
ATOM   1739  O   ARG A 107      13.159  28.589  -1.202  1.00 36.30           O  
ATOM   1740  CG  ARG A 107      15.670  29.462  -3.463  1.00 36.30           C  
ATOM   1741  HG2 ARG A 107      15.524  28.518  -2.938  1.00 36.30           H  
ATOM   1742  HG3 ARG A 107      14.932  29.550  -4.259  1.00 36.30           H  
ATOM   1743  CD  ARG A 107      17.081  29.496  -4.066  1.00 36.30           C  
ATOM   1744  HD2 ARG A 107      17.805  29.303  -3.275  1.00 36.30           H  
ATOM   1745  HD3 ARG A 107      17.263  30.493  -4.468  1.00 36.30           H  
ATOM   1746  NE  ARG A 107      17.247  28.508  -5.150  1.00 36.30           N  
ATOM   1747  HE  ARG A 107      16.432  27.971  -5.411  1.00 36.30           H  
ATOM   1748  NH1 ARG A 107      19.456  28.956  -5.609  1.00 36.30           N  
ATOM   1749 HH11 ARG A 107      20.283  28.811  -6.171  1.00 36.30           H  
ATOM   1750 HH12 ARG A 107      19.475  29.648  -4.874  1.00 36.30           H  
ATOM   1751  NH2 ARG A 107      18.364  27.454  -6.838  1.00 36.30           N  
ATOM   1752 HH21 ARG A 107      19.208  27.328  -7.378  1.00 36.30           H  
ATOM   1753 HH22 ARG A 107      17.529  26.946  -7.093  1.00 36.30           H  
ATOM   1754  CZ  ARG A 107      18.350  28.311  -5.856  1.00 36.30           C  
ATOM   1755  N   GLY A 108      14.537  29.549   0.290  1.00 36.67           N  
ATOM   1756  H   GLY A 108      15.081  30.376   0.493  1.00 36.67           H  
ATOM   1757  CA  GLY A 108      14.748  28.348   1.114  1.00 36.67           C  
ATOM   1758  HA2 GLY A 108      14.742  27.463   0.478  1.00 36.67           H  
ATOM   1759  HA3 GLY A 108      15.736  28.418   1.568  1.00 36.67           H  
ATOM   1760  C   GLY A 108      13.742  28.119   2.249  1.00 36.67           C  
ATOM   1761  O   GLY A 108      13.314  26.982   2.469  1.00 36.67           O  
ATOM   1762  N   GLN A 109      13.362  29.171   2.983  1.00 37.36           N  
ATOM   1763  H   GLN A 109      13.772  30.073   2.785  1.00 37.36           H  
ATOM   1764  CA  GLN A 109      12.622  29.035   4.250  1.00 37.36           C  
ATOM   1765  HA  GLN A 109      13.185  28.359   4.895  1.00 37.36           H  
ATOM   1766  C   GLN A 109      11.218  28.443   4.079  1.00 37.36           C  
ATOM   1767  CB  GLN A 109      12.496  30.404   4.949  1.00 37.36           C  
ATOM   1768  HB2 GLN A 109      11.451  30.712   4.951  1.00 37.36           H  
ATOM   1769  HB3 GLN A 109      13.036  31.174   4.397  1.00 37.36           H  
ATOM   1770  O   GLN A 109      10.772  27.653   4.910  1.00 37.36           O  
ATOM   1771  CG  GLN A 109      12.978  30.386   6.411  1.00 37.36           C  
ATOM   1772  HG2 GLN A 109      12.676  29.459   6.898  1.00 37.36           H  
ATOM   1773  HG3 GLN A 109      12.493  31.209   6.935  1.00 37.36           H  
ATOM   1774  CD  GLN A 109      14.484  30.582   6.555  1.00 37.36           C  
ATOM   1775  NE2 GLN A 109      14.995  30.677   7.762  1.00 37.36           N  
ATOM   1776 HE21 GLN A 109      15.977  30.910   7.802  1.00 37.36           H  
ATOM   1777 HE22 GLN A 109      14.398  30.763   8.573  1.00 37.36           H  
ATOM   1778  OE1 GLN A 109      15.225  30.642   5.590  1.00 37.36           O  
ATOM   1779  N   CYS A 110      10.541  28.793   2.982  1.00 41.71           N  
ATOM   1780  H   CYS A 110      10.965  29.462   2.355  1.00 41.71           H  
ATOM   1781  CA  CYS A 110       9.167  28.373   2.708  1.00 41.71           C  
ATOM   1782  HA  CYS A 110       8.526  28.725   3.516  1.00 41.71           H  
ATOM   1783  C   CYS A 110       9.037  26.834   2.652  1.00 41.71           C  
ATOM   1784  CB  CYS A 110       8.745  29.069   1.402  1.00 41.71           C  
ATOM   1785  HB2 CYS A 110       9.173  30.070   1.352  1.00 41.71           H  
ATOM   1786  HB3 CYS A 110       9.097  28.502   0.540  1.00 41.71           H  
ATOM   1787  O   CYS A 110       7.983  26.273   2.924  1.00 41.71           O  
ATOM   1788  SG  CYS A 110       6.948  29.251   1.309  1.00 41.71           S  
ATOM   1789  HG  CYS A 110       6.756  30.146   2.282  1.00 41.71           H  
ATOM   1790  N   SER A 111      10.130  26.110   2.380  1.00 43.60           N  
ATOM   1791  H   SER A 111      11.002  26.602   2.247  1.00 43.60           H  
ATOM   1792  CA  SER A 111      10.108  24.653   2.197  1.00 43.60           C  
ATOM   1793  HA  SER A 111       9.434  24.437   1.367  1.00 43.60           H  
ATOM   1794  C   SER A 111       9.596  23.848   3.401  1.00 43.60           C  
ATOM   1795  CB  SER A 111      11.502  24.154   1.805  1.00 43.60           C  
ATOM   1796  HB2 SER A 111      11.844  24.685   0.917  1.00 43.60           H  
ATOM   1797  HB3 SER A 111      11.442  23.090   1.573  1.00 43.60           H  
ATOM   1798  O   SER A 111       8.950  22.818   3.189  1.00 43.60           O  
ATOM   1799  OG  SER A 111      12.430  24.339   2.857  1.00 43.60           O  
ATOM   1800  HG  SER A 111      12.803  25.220   2.778  1.00 43.60           H  
ATOM   1801  N   LYS A 112       9.866  24.275   4.647  1.00 44.99           N  
ATOM   1802  H   LYS A 112      10.357  25.151   4.746  1.00 44.99           H  
ATOM   1803  CA  LYS A 112       9.578  23.462   5.847  1.00 44.99           C  
ATOM   1804  HA  LYS A 112       9.828  22.424   5.628  1.00 44.99           H  
ATOM   1805  C   LYS A 112       8.093  23.439   6.215  1.00 44.99           C  
ATOM   1806  CB  LYS A 112      10.430  23.907   7.049  1.00 44.99           C  
ATOM   1807  HB2 LYS A 112      10.337  24.985   7.180  1.00 44.99           H  
ATOM   1808  HB3 LYS A 112      10.036  23.424   7.943  1.00 44.99           H  
ATOM   1809  O   LYS A 112       7.562  22.356   6.436  1.00 44.99           O  
ATOM   1810  CG  LYS A 112      11.915  23.527   6.917  1.00 44.99           C  
ATOM   1811  HG2 LYS A 112      11.998  22.454   6.745  1.00 44.99           H  
ATOM   1812  HG3 LYS A 112      12.352  24.056   6.070  1.00 44.99           H  
ATOM   1813  CD  LYS A 112      12.679  23.893   8.200  1.00 44.99           C  
ATOM   1814  HD2 LYS A 112      12.582  24.966   8.370  1.00 44.99           H  
ATOM   1815  HD3 LYS A 112      12.235  23.365   9.044  1.00 44.99           H  
ATOM   1816  CE  LYS A 112      14.166  23.527   8.095  1.00 44.99           C  
ATOM   1817  HE2 LYS A 112      14.582  24.019   7.216  1.00 44.99           H  
ATOM   1818  HE3 LYS A 112      14.250  22.450   7.945  1.00 44.99           H  
ATOM   1819  NZ  LYS A 112      14.923  23.935   9.309  1.00 44.99           N  
ATOM   1820  HZ1 LYS A 112      15.899  23.688   9.226  1.00 44.99           H  
ATOM   1821  HZ2 LYS A 112      14.867  24.933   9.450  1.00 44.99           H  
ATOM   1822  HZ3 LYS A 112      14.557  23.481  10.133  1.00 44.99           H  
ATOM   1823  N   CYS A 113       7.429  24.596   6.263  1.00 44.00           N  
ATOM   1824  H   CYS A 113       7.936  25.453   6.094  1.00 44.00           H  
ATOM   1825  CA  CYS A 113       6.012  24.694   6.646  1.00 44.00           C  
ATOM   1826  HA  CYS A 113       5.802  23.981   7.443  1.00 44.00           H  
ATOM   1827  C   CYS A 113       5.066  24.356   5.490  1.00 44.00           C  
ATOM   1828  CB  CYS A 113       5.721  26.100   7.183  1.00 44.00           C  
ATOM   1829  HB2 CYS A 113       4.671  26.164   7.468  1.00 44.00           H  
ATOM   1830  HB3 CYS A 113       5.913  26.847   6.412  1.00 44.00           H  
ATOM   1831  O   CYS A 113       3.970  23.850   5.704  1.00 44.00           O  
ATOM   1832  SG  CYS A 113       6.759  26.423   8.637  1.00 44.00           S  
ATOM   1833  HG  CYS A 113       6.251  27.621   8.942  1.00 44.00           H  
ATOM   1834  N   THR A 114       5.513  24.563   4.255  1.00 55.25           N  
ATOM   1835  H   THR A 114       6.345  25.120   4.123  1.00 55.25           H  
ATOM   1836  CA  THR A 114       4.704  24.294   3.069  1.00 55.25           C  
ATOM   1837  HA  THR A 114       3.696  24.676   3.230  1.00 55.25           H  
ATOM   1838  C   THR A 114       4.593  22.809   2.746  1.00 55.25           C  
ATOM   1839  CB  THR A 114       5.322  25.062   1.912  1.00 55.25           C  
ATOM   1840  HB  THR A 114       6.371  24.788   1.798  1.00 55.25           H  
ATOM   1841  O   THR A 114       3.530  22.329   2.349  1.00 55.25           O  
ATOM   1842  CG2 THR A 114       4.612  24.770   0.615  1.00 55.25           C  
ATOM   1843 HG21 THR A 114       4.575  25.696   0.041  1.00 55.25           H  
ATOM   1844 HG22 THR A 114       3.592  24.426   0.784  1.00 55.25           H  
ATOM   1845 HG23 THR A 114       5.163  24.006   0.067  1.00 55.25           H  
ATOM   1846  OG1 THR A 114       5.220  26.422   2.246  1.00 55.25           O  
ATOM   1847  HG1 THR A 114       5.430  26.994   1.504  1.00 55.25           H  
ATOM   1848  N   LYS A 115       5.677  22.047   2.951  1.00 62.16           N  
ATOM   1849  H   LYS A 115       6.512  22.495   3.302  1.00 62.16           H  
ATOM   1850  CA  LYS A 115       5.693  20.596   2.722  1.00 62.16           C  
ATOM   1851  HA  LYS A 115       5.520  20.434   1.658  1.00 62.16           H  
ATOM   1852  C   LYS A 115       4.546  19.850   3.416  1.00 62.16           C  
ATOM   1853  CB  LYS A 115       7.055  19.997   3.115  1.00 62.16           C  
ATOM   1854  HB2 LYS A 115       6.895  19.080   3.683  1.00 62.16           H  
ATOM   1855  HB3 LYS A 115       7.608  20.685   3.754  1.00 62.16           H  
ATOM   1856  O   LYS A 115       3.892  19.077   2.722  1.00 62.16           O  
ATOM   1857  CG  LYS A 115       7.874  19.645   1.869  1.00 62.16           C  
ATOM   1858  HG2 LYS A 115       7.307  18.928   1.276  1.00 62.16           H  
ATOM   1859  HG3 LYS A 115       8.042  20.542   1.272  1.00 62.16           H  
ATOM   1860  CD  LYS A 115       9.223  19.026   2.254  1.00 62.16           C  
ATOM   1861  HD2 LYS A 115       9.881  19.812   2.624  1.00 62.16           H  
ATOM   1862  HD3 LYS A 115       9.074  18.286   3.041  1.00 62.16           H  
ATOM   1863  CE  LYS A 115       9.841  18.335   1.032  1.00 62.16           C  
ATOM   1864  HE2 LYS A 115       9.172  17.536   0.712  1.00 62.16           H  
ATOM   1865  HE3 LYS A 115       9.910  19.061   0.221  1.00 62.16           H  
ATOM   1866  NZ  LYS A 115      11.184  17.777   1.323  1.00 62.16           N  
ATOM   1867  HZ1 LYS A 115      11.824  18.497   1.625  1.00 62.16           H  
ATOM   1868  HZ2 LYS A 115      11.570  17.319   0.510  1.00 62.16           H  
ATOM   1869  HZ3 LYS A 115      11.124  17.081   2.052  1.00 62.16           H  
ATOM   1870  N   PRO A 116       4.274  20.033   4.723  1.00 55.51           N  
ATOM   1871  CA  PRO A 116       3.199  19.307   5.390  1.00 55.51           C  
ATOM   1872  HA  PRO A 116       3.336  18.239   5.223  1.00 55.51           H  
ATOM   1873  C   PRO A 116       1.808  19.670   4.859  1.00 55.51           C  
ATOM   1874  CB  PRO A 116       3.360  19.579   6.889  1.00 55.51           C  
ATOM   1875  HB2 PRO A 116       3.908  18.756   7.346  1.00 55.51           H  
ATOM   1876  HB3 PRO A 116       2.400  19.712   7.389  1.00 55.51           H  
ATOM   1877  O   PRO A 116       0.992  18.765   4.717  1.00 55.51           O  
ATOM   1878  CG  PRO A 116       4.207  20.845   6.958  1.00 55.51           C  
ATOM   1879  HG2 PRO A 116       4.817  20.880   7.860  1.00 55.51           H  
ATOM   1880  HG3 PRO A 116       3.546  21.711   6.911  1.00 55.51           H  
ATOM   1881  CD  PRO A 116       5.063  20.763   5.699  1.00 55.51           C  
ATOM   1882  HD2 PRO A 116       5.974  20.206   5.917  1.00 55.51           H  
ATOM   1883  HD3 PRO A 116       5.317  21.769   5.365  1.00 55.51           H  
ATOM   1884  N   HIS A 117       1.535  20.929   4.497  1.00 60.97           N  
ATOM   1885  H   HIS A 117       2.218  21.654   4.664  1.00 60.97           H  
ATOM   1886  CA  HIS A 117       0.252  21.319   3.889  1.00 60.97           C  
ATOM   1887  HA  HIS A 117      -0.566  20.981   4.525  1.00 60.97           H  
ATOM   1888  C   HIS A 117       0.027  20.674   2.526  1.00 60.97           C  
ATOM   1889  CB  HIS A 117       0.168  22.843   3.762  1.00 60.97           C  
ATOM   1890  HB2 HIS A 117       1.160  23.256   3.578  1.00 60.97           H  
ATOM   1891  HB3 HIS A 117      -0.468  23.105   2.917  1.00 60.97           H  
ATOM   1892  O   HIS A 117      -1.027  20.085   2.294  1.00 60.97           O  
ATOM   1893  CG  HIS A 117      -0.412  23.482   4.987  1.00 60.97           C  
ATOM   1894  CD2 HIS A 117      -1.667  24.001   5.089  1.00 60.97           C  
ATOM   1895  HD2 HIS A 117      -2.401  24.049   4.298  1.00 60.97           H  
ATOM   1896  ND1 HIS A 117       0.238  23.611   6.212  1.00 60.97           N  
ATOM   1897  CE1 HIS A 117      -0.617  24.257   7.012  1.00 60.97           C  
ATOM   1898  HE1 HIS A 117      -0.392  24.547   8.027  1.00 60.97           H  
ATOM   1899  NE2 HIS A 117      -1.779  24.485   6.371  1.00 60.97           N  
ATOM   1900  HE2 HIS A 117      -2.583  24.964   6.749  1.00 60.97           H  
ATOM   1901  N   LEU A 118       1.028  20.733   1.646  1.00 69.44           N  
ATOM   1902  H   LEU A 118       1.860  21.251   1.889  1.00 69.44           H  
ATOM   1903  CA  LEU A 118       0.935  20.111   0.325  1.00 69.44           C  
ATOM   1904  HA  LEU A 118       0.011  20.430  -0.158  1.00 69.44           H  
ATOM   1905  C   LEU A 118       0.854  18.598   0.412  1.00 69.44           C  
ATOM   1906  CB  LEU A 118       2.148  20.494  -0.525  1.00 69.44           C  
ATOM   1907  HB2 LEU A 118       3.056  20.171  -0.015  1.00 69.44           H  
ATOM   1908  HB3 LEU A 118       2.069  19.970  -1.478  1.00 69.44           H  
ATOM   1909  O   LEU A 118       0.096  17.978  -0.329  1.00 69.44           O  
ATOM   1910  CG  LEU A 118       2.246  21.980  -0.835  1.00 69.44           C  
ATOM   1911  HG  LEU A 118       2.236  22.547   0.096  1.00 69.44           H  
ATOM   1912  CD1 LEU A 118       3.552  22.262  -1.567  1.00 69.44           C  
ATOM   1913 HD11 LEU A 118       4.397  21.894  -0.985  1.00 69.44           H  
ATOM   1914 HD12 LEU A 118       3.533  21.786  -2.547  1.00 69.44           H  
ATOM   1915 HD13 LEU A 118       3.648  23.339  -1.708  1.00 69.44           H  
ATOM   1916  CD2 LEU A 118       1.094  22.444  -1.713  1.00 69.44           C  
ATOM   1917 HD21 LEU A 118       0.131  22.089  -1.344  1.00 69.44           H  
ATOM   1918 HD22 LEU A 118       1.065  23.532  -1.653  1.00 69.44           H  
ATOM   1919 HD23 LEU A 118       1.221  22.101  -2.740  1.00 69.44           H  
ATOM   1920  N   MET A 119       1.601  18.008   1.346  1.00 65.63           N  
ATOM   1921  H   MET A 119       2.224  18.571   1.907  1.00 65.63           H  
ATOM   1922  CA  MET A 119       1.491  16.586   1.611  1.00 65.63           C  
ATOM   1923  HA  MET A 119       1.630  16.068   0.663  1.00 65.63           H  
ATOM   1924  C   MET A 119       0.085  16.256   2.087  1.00 65.63           C  
ATOM   1925  CB  MET A 119       2.559  16.129   2.612  1.00 65.63           C  
ATOM   1926  HB2 MET A 119       3.499  16.641   2.408  1.00 65.63           H  
ATOM   1927  HB3 MET A 119       2.247  16.356   3.632  1.00 65.63           H  
ATOM   1928  O   MET A 119      -0.534  15.379   1.516  1.00 65.63           O  
ATOM   1929  CG  MET A 119       2.824  14.634   2.466  1.00 65.63           C  
ATOM   1930  HG2 MET A 119       1.897  14.074   2.590  1.00 65.63           H  
ATOM   1931  HG3 MET A 119       3.516  14.331   3.251  1.00 65.63           H  
ATOM   1932  SD  MET A 119       3.541  14.243   0.846  1.00 65.63           S  
ATOM   1933  CE  MET A 119       4.784  13.057   1.377  1.00 65.63           C  
ATOM   1934  HE1 MET A 119       5.319  12.657   0.516  1.00 65.63           H  
ATOM   1935  HE2 MET A 119       5.481  13.516   2.077  1.00 65.63           H  
ATOM   1936  HE3 MET A 119       4.280  12.229   1.875  1.00 65.63           H  
ATOM   1937  N   ARG A 120      -0.473  17.002   3.044  1.00 61.59           N  
ATOM   1938  H   ARG A 120       0.072  17.745   3.457  1.00 61.59           H  
ATOM   1939  CA  ARG A 120      -1.841  16.789   3.529  1.00 61.59           C  
ATOM   1940  HA  ARG A 120      -1.906  15.791   3.962  1.00 61.59           H  
ATOM   1941  C   ARG A 120      -2.879  16.813   2.412  1.00 61.59           C  
ATOM   1942  CB  ARG A 120      -2.157  17.811   4.620  1.00 61.59           C  
ATOM   1943  HB2 ARG A 120      -2.224  18.808   4.185  1.00 61.59           H  
ATOM   1944  HB3 ARG A 120      -1.353  17.802   5.355  1.00 61.59           H  
ATOM   1945  O   ARG A 120      -3.745  15.948   2.397  1.00 61.59           O  
ATOM   1946  CG  ARG A 120      -3.467  17.476   5.338  1.00 61.59           C  
ATOM   1947  HG2 ARG A 120      -3.379  16.494   5.803  1.00 61.59           H  
ATOM   1948  HG3 ARG A 120      -4.302  17.474   4.637  1.00 61.59           H  
ATOM   1949  CD  ARG A 120      -3.714  18.533   6.412  1.00 61.59           C  
ATOM   1950  HD2 ARG A 120      -3.886  19.487   5.913  1.00 61.59           H  
ATOM   1951  HD3 ARG A 120      -2.821  18.625   7.030  1.00 61.59           H  
ATOM   1952  NE  ARG A 120      -4.850  18.172   7.278  1.00 61.59           N  
ATOM   1953  HE  ARG A 120      -4.970  17.190   7.483  1.00 61.59           H  
ATOM   1954  NH1 ARG A 120      -5.747  20.272   7.531  1.00 61.59           N  
ATOM   1955 HH11 ARG A 120      -5.116  20.611   6.818  1.00 61.59           H  
ATOM   1956 HH12 ARG A 120      -6.517  20.848   7.840  1.00 61.59           H  
ATOM   1957  NH2 ARG A 120      -6.651  18.563   8.616  1.00 61.59           N  
ATOM   1958 HH21 ARG A 120      -7.385  19.178   8.938  1.00 61.59           H  
ATOM   1959 HH22 ARG A 120      -6.622  17.625   8.989  1.00 61.59           H  
ATOM   1960  CZ  ARG A 120      -5.740  18.996   7.799  1.00 61.59           C  
ATOM   1961  N   TRP A 121      -2.778  17.760   1.484  1.00 71.92           N  
ATOM   1962  H   TRP A 121      -2.058  18.462   1.575  1.00 71.92           H  
ATOM   1963  CA  TRP A 121      -3.671  17.798   0.328  1.00 71.92           C  
ATOM   1964  HA  TRP A 121      -4.704  17.733   0.671  1.00 71.92           H  
ATOM   1965  C   TRP A 121      -3.447  16.596  -0.596  1.00 71.92           C  
ATOM   1966  CB  TRP A 121      -3.510  19.139  -0.384  1.00 71.92           C  
ATOM   1967  HB2 TRP A 121      -3.635  19.915   0.371  1.00 71.92           H  
ATOM   1968  HB3 TRP A 121      -2.506  19.220  -0.799  1.00 71.92           H  
ATOM   1969  O   TRP A 121      -4.398  15.911  -0.942  1.00 71.92           O  
ATOM   1970  CG  TRP A 121      -4.509  19.373  -1.473  1.00 71.92           C  
ATOM   1971  CD1 TRP A 121      -5.695  20.017  -1.347  1.00 71.92           C  
ATOM   1972  HD1 TRP A 121      -6.072  20.471  -0.442  1.00 71.92           H  
ATOM   1973  CD2 TRP A 121      -4.496  18.843  -2.833  1.00 71.92           C  
ATOM   1974  CE2 TRP A 121      -5.734  19.165  -3.455  1.00 71.92           C  
ATOM   1975  CE3 TRP A 121      -3.599  18.037  -3.562  1.00 71.92           C  
ATOM   1976  HE3 TRP A 121      -2.669  17.748  -3.096  1.00 71.92           H  
ATOM   1977  NE1 TRP A 121      -6.418  19.901  -2.519  1.00 71.92           N  
ATOM   1978  HE1 TRP A 121      -7.409  20.080  -2.593  1.00 71.92           H  
ATOM   1979  CH2 TRP A 121      -5.200  17.809  -5.379  1.00 71.92           C  
ATOM   1980  HH2 TRP A 121      -5.520  17.328  -6.291  1.00 71.92           H  
ATOM   1981  CZ2 TRP A 121      -6.092  18.651  -4.702  1.00 71.92           C  
ATOM   1982  HZ2 TRP A 121      -7.088  18.816  -5.085  1.00 71.92           H  
ATOM   1983  CZ3 TRP A 121      -3.939  17.529  -4.828  1.00 71.92           C  
ATOM   1984  HZ3 TRP A 121      -3.262  16.862  -5.343  1.00 71.92           H  
ATOM   1985  N   LEU A 122      -2.193  16.251  -0.909  1.00 73.54           N  
ATOM   1986  H   LEU A 122      -1.431  16.823  -0.575  1.00 73.54           H  
ATOM   1987  CA  LEU A 122      -1.885  15.063  -1.714  1.00 73.54           C  
ATOM   1988  HA  LEU A 122      -2.349  15.178  -2.694  1.00 73.54           H  
ATOM   1989  C   LEU A 122      -2.448  13.776  -1.086  1.00 73.54           C  
ATOM   1990  CB  LEU A 122      -0.359  14.953  -1.865  1.00 73.54           C  
ATOM   1991  HB2 LEU A 122       0.058  14.655  -0.903  1.00 73.54           H  
ATOM   1992  HB3 LEU A 122       0.058  15.927  -2.120  1.00 73.54           H  
ATOM   1993  O   LEU A 122      -2.924  12.905  -1.800  1.00 73.54           O  
ATOM   1994  CG  LEU A 122       0.070  13.930  -2.933  1.00 73.54           C  
ATOM   1995  HG  LEU A 122      -0.572  13.050  -2.916  1.00 73.54           H  
ATOM   1996  CD1 LEU A 122       0.032  14.557  -4.327  1.00 73.54           C  
ATOM   1997 HD11 LEU A 122       0.741  15.383  -4.384  1.00 73.54           H  
ATOM   1998 HD12 LEU A 122      -0.975  14.916  -4.538  1.00 73.54           H  
ATOM   1999 HD13 LEU A 122       0.292  13.800  -5.067  1.00 73.54           H  
ATOM   2000  CD2 LEU A 122       1.501  13.476  -2.651  1.00 73.54           C  
ATOM   2001 HD21 LEU A 122       2.154  14.345  -2.566  1.00 73.54           H  
ATOM   2002 HD22 LEU A 122       1.518  12.916  -1.716  1.00 73.54           H  
ATOM   2003 HD23 LEU A 122       1.844  12.820  -3.451  1.00 73.54           H  
ATOM   2004  N   LEU A 123      -2.399  13.672   0.243  1.00 61.47           N  
ATOM   2005  H   LEU A 123      -1.952  14.423   0.749  1.00 61.47           H  
ATOM   2006  CA  LEU A 123      -2.926  12.540   1.004  1.00 61.47           C  
ATOM   2007  HA  LEU A 123      -2.531  11.612   0.589  1.00 61.47           H  
ATOM   2008  C   LEU A 123      -4.455  12.462   0.941  1.00 61.47           C  
ATOM   2009  CB  LEU A 123      -2.502  12.680   2.472  1.00 61.47           C  
ATOM   2010  HB2 LEU A 123      -2.877  13.646   2.810  1.00 61.47           H  
ATOM   2011  HB3 LEU A 123      -3.022  11.931   3.069  1.00 61.47           H  
ATOM   2012  O   LEU A 123      -5.001  11.371   0.838  1.00 61.47           O  
ATOM   2013  CG  LEU A 123      -0.997  12.596   2.773  1.00 61.47           C  
ATOM   2014  HG  LEU A 123      -0.442  13.191   2.048  1.00 61.47           H  
ATOM   2015  CD1 LEU A 123      -0.729  13.191   4.161  1.00 61.47           C  
ATOM   2016 HD11 LEU A 123       0.211  13.741   4.137  1.00 61.47           H  
ATOM   2017 HD12 LEU A 123      -1.523  13.878   4.454  1.00 61.47           H  
ATOM   2018 HD13 LEU A 123      -0.705  12.422   4.933  1.00 61.47           H  
ATOM   2019  CD2 LEU A 123      -0.386  11.215   2.634  1.00 61.47           C  
ATOM   2020 HD21 LEU A 123      -1.137  10.441   2.790  1.00 61.47           H  
ATOM   2021 HD22 LEU A 123       0.447  11.072   3.323  1.00 61.47           H  
ATOM   2022 HD23 LEU A 123       0.015  11.154   1.622  1.00 61.47           H  
ATOM   2023  N   LEU A 124      -5.131  13.612   1.027  1.00 61.85           N  
ATOM   2024  H   LEU A 124      -4.602  14.468   1.108  1.00 61.85           H  
ATOM   2025  CA  LEU A 124      -6.591  13.719   0.943  1.00 61.85           C  
ATOM   2026  HA  LEU A 124      -7.050  12.970   1.589  1.00 61.85           H  
ATOM   2027  C   LEU A 124      -7.114  13.445  -0.472  1.00 61.85           C  
ATOM   2028  CB  LEU A 124      -7.007  15.131   1.397  1.00 61.85           C  
ATOM   2029  HB2 LEU A 124      -8.001  15.353   1.008  1.00 61.85           H  
ATOM   2030  HB3 LEU A 124      -6.322  15.855   0.955  1.00 61.85           H  
ATOM   2031  O   LEU A 124      -8.216  12.932  -0.625  1.00 61.85           O  
ATOM   2032  CG  LEU A 124      -7.028  15.313   2.922  1.00 61.85           C  
ATOM   2033  HG  LEU A 124      -6.129  14.882   3.362  1.00 61.85           H  
ATOM   2034  CD1 LEU A 124      -7.065  16.802   3.277  1.00 61.85           C  
ATOM   2035 HD11 LEU A 124      -7.084  16.925   4.360  1.00 61.85           H  
ATOM   2036 HD12 LEU A 124      -6.183  17.292   2.866  1.00 61.85           H  
ATOM   2037 HD13 LEU A 124      -7.956  17.255   2.841  1.00 61.85           H  
ATOM   2038  CD2 LEU A 124      -8.261  14.649   3.540  1.00 61.85           C  
ATOM   2039 HD21 LEU A 124      -8.321  14.864   4.607  1.00 61.85           H  
ATOM   2040 HD22 LEU A 124      -8.212  13.569   3.401  1.00 61.85           H  
ATOM   2041 HD23 LEU A 124      -9.165  15.018   3.054  1.00 61.85           H  
ATOM   2042  N   HIS A 125      -6.315  13.767  -1.487  1.00 65.93           N  
ATOM   2043  H   HIS A 125      -5.450  14.241  -1.268  1.00 65.93           H  
ATOM   2044  CA  HIS A 125      -6.656  13.633  -2.900  1.00 65.93           C  
ATOM   2045  HA  HIS A 125      -7.681  13.270  -2.984  1.00 65.93           H  
ATOM   2046  C   HIS A 125      -5.773  12.579  -3.592  1.00 65.93           C  
ATOM   2047  CB  HIS A 125      -6.609  15.023  -3.561  1.00 65.93           C  
ATOM   2048  HB2 HIS A 125      -5.600  15.427  -3.480  1.00 65.93           H  
ATOM   2049  HB3 HIS A 125      -6.846  14.922  -4.620  1.00 65.93           H  
ATOM   2050  O   HIS A 125      -5.395  12.758  -4.747  1.00 65.93           O  
ATOM   2051  CG  HIS A 125      -7.585  16.009  -2.964  1.00 65.93           C  
ATOM   2052  CD2 HIS A 125      -7.408  16.766  -1.838  1.00 65.93           C  
ATOM   2053  HD2 HIS A 125      -6.531  16.777  -1.208  1.00 65.93           H  
ATOM   2054  ND1 HIS A 125      -8.824  16.335  -3.462  1.00 65.93           N  
ATOM   2055  HD1 HIS A 125      -9.202  16.056  -4.356  1.00 65.93           H  
ATOM   2056  CE1 HIS A 125      -9.368  17.262  -2.655  1.00 65.93           C  
ATOM   2057  HE1 HIS A 125     -10.300  17.774  -2.844  1.00 65.93           H  
ATOM   2058  NE2 HIS A 125      -8.546  17.544  -1.630  1.00 65.93           N  
ATOM   2059  N   TYR A 126      -5.408  11.488  -2.901  1.00 62.61           N  
ATOM   2060  H   TYR A 126      -5.725  11.390  -1.947  1.00 62.61           H  
ATOM   2061  CA  TYR A 126      -4.479  10.480  -3.443  1.00 62.61           C  
ATOM   2062  HA  TYR A 126      -3.528  10.971  -3.649  1.00 62.61           H  
ATOM   2063  C   TYR A 126      -4.967   9.863  -4.755  1.00 62.61           C  
ATOM   2064  CB  TYR A 126      -4.240   9.353  -2.431  1.00 62.61           C  
ATOM   2065  HB2 TYR A 126      -5.204   8.925  -2.156  1.00 62.61           H  
ATOM   2066  HB3 TYR A 126      -3.805   9.777  -1.526  1.00 62.61           H  
ATOM   2067  O   TYR A 126      -4.175   9.702  -5.681  1.00 62.61           O  
ATOM   2068  CG  TYR A 126      -3.331   8.232  -2.937  1.00 62.61           C  
ATOM   2069  CD1 TYR A 126      -3.792   6.903  -2.998  1.00 62.61           C  
ATOM   2070  HD1 TYR A 126      -4.817   6.678  -2.745  1.00 62.61           H  
ATOM   2071  CD2 TYR A 126      -2.030   8.510  -3.395  1.00 62.61           C  
ATOM   2072  HD2 TYR A 126      -1.722   9.536  -3.535  1.00 62.61           H  
ATOM   2073  CE1 TYR A 126      -2.928   5.863  -3.407  1.00 62.61           C  
ATOM   2074  HE1 TYR A 126      -3.296   4.850  -3.464  1.00 62.61           H  
ATOM   2075  CE2 TYR A 126      -1.135   7.473  -3.721  1.00 62.61           C  
ATOM   2076  HE2 TYR A 126      -0.125   7.690  -4.036  1.00 62.61           H  
ATOM   2077  OH  TYR A 126      -0.718   5.142  -4.074  1.00 62.61           O  
ATOM   2078  HH  TYR A 126      -1.134   4.278  -4.112  1.00 62.61           H  
ATOM   2079  CZ  TYR A 126      -1.581   6.139  -3.725  1.00 62.61           C  
ATOM   2080  N   ASP A 127      -6.267   9.575  -4.850  1.00 62.04           N  
ATOM   2081  H   ASP A 127      -6.838   9.651  -4.020  1.00 62.04           H  
ATOM   2082  CA  ASP A 127      -6.874   8.957  -6.033  1.00 62.04           C  
ATOM   2083  HA  ASP A 127      -6.322   8.053  -6.290  1.00 62.04           H  
ATOM   2084  C   ASP A 127      -6.862   9.889  -7.251  1.00 62.04           C  
ATOM   2085  CB  ASP A 127      -8.323   8.569  -5.710  1.00 62.04           C  
ATOM   2086  HB2 ASP A 127      -8.768   8.099  -6.587  1.00 62.04           H  
ATOM   2087  HB3 ASP A 127      -8.891   9.473  -5.488  1.00 62.04           H  
ATOM   2088  O   ASP A 127      -6.804   9.442  -8.397  1.00 62.04           O  
ATOM   2089  CG  ASP A 127      -8.424   7.598  -4.533  1.00 62.04           C  
ATOM   2090  OD1 ASP A 127      -7.637   6.626  -4.508  1.00 62.04           O  
ATOM   2091  OD2 ASP A 127      -9.265   7.866  -3.649  1.00 62.04           O  
ATOM   2092  N   ASN A 128      -6.901  11.201  -7.012  1.00 67.29           N  
ATOM   2093  H   ASN A 128      -6.860  11.503  -6.049  1.00 67.29           H  
ATOM   2094  CA  ASN A 128      -6.826  12.209  -8.057  1.00 67.29           C  
ATOM   2095  HA  ASN A 128      -6.342  11.768  -8.928  1.00 67.29           H  
ATOM   2096  C   ASN A 128      -5.967  13.386  -7.584  1.00 67.29           C  
ATOM   2097  CB  ASN A 128      -8.243  12.609  -8.490  1.00 67.29           C  
ATOM   2098  HB2 ASN A 128      -8.723  13.211  -7.718  1.00 67.29           H  
ATOM   2099  HB3 ASN A 128      -8.834  11.705  -8.641  1.00 67.29           H  
ATOM   2100  O   ASN A 128      -6.496  14.426  -7.182  1.00 67.29           O  
ATOM   2101  CG  ASN A 128      -8.228  13.376  -9.798  1.00 67.29           C  
ATOM   2102  ND2 ASN A 128      -9.384  13.629 -10.361  1.00 67.29           N  
ATOM   2103 HD21 ASN A 128      -9.366  14.156 -11.222  1.00 67.29           H  
ATOM   2104 HD22 ASN A 128     -10.239  13.346  -9.902  1.00 67.29           H  
ATOM   2105  OD1 ASN A 128      -7.197  13.731 -10.350  1.00 67.29           O  
ATOM   2106  N   PRO A 129      -4.628  13.256  -7.640  1.00 72.55           N  
ATOM   2107  CA  PRO A 129      -3.713  14.216  -7.039  1.00 72.55           C  
ATOM   2108  HA  PRO A 129      -4.094  14.511  -6.061  1.00 72.55           H  
ATOM   2109  C   PRO A 129      -3.582  15.486  -7.884  1.00 72.55           C  
ATOM   2110  CB  PRO A 129      -2.405  13.435  -6.849  1.00 72.55           C  
ATOM   2111  HB2 PRO A 129      -2.461  12.870  -5.918  1.00 72.55           H  
ATOM   2112  HB3 PRO A 129      -1.514  14.064  -6.848  1.00 72.55           H  
ATOM   2113  O   PRO A 129      -2.504  16.076  -7.894  1.00 72.55           O  
ATOM   2114  CG  PRO A 129      -2.412  12.462  -8.025  1.00 72.55           C  
ATOM   2115  HG2 PRO A 129      -1.808  11.578  -7.823  1.00 72.55           H  
ATOM   2116  HG3 PRO A 129      -2.070  12.968  -8.928  1.00 72.55           H  
ATOM   2117  CD  PRO A 129      -3.891  12.112  -8.163  1.00 72.55           C  
ATOM   2118  HD2 PRO A 129      -4.137  11.922  -9.208  1.00 72.55           H  
ATOM   2119  HD3 PRO A 129      -4.118  11.229  -7.566  1.00 72.55           H  
ATOM   2120  N   TYR A 130      -4.626  15.882  -8.623  1.00 76.47           N  
ATOM   2121  H   TYR A 130      -5.491  15.387  -8.456  1.00 76.47           H  
ATOM   2122  CA  TYR A 130      -4.735  17.026  -9.526  1.00 76.47           C  
ATOM   2123  HA  TYR A 130      -3.755  17.471  -9.699  1.00 76.47           H  
ATOM   2124  C   TYR A 130      -5.621  18.112  -8.911  1.00 76.47           C  
ATOM   2125  CB  TYR A 130      -5.267  16.585 -10.899  1.00 76.47           C  
ATOM   2126  HB2 TYR A 130      -5.506  17.479 -11.476  1.00 76.47           H  
ATOM   2127  HB3 TYR A 130      -6.203  16.043 -10.765  1.00 76.47           H  
ATOM   2128  O   TYR A 130      -6.836  18.060  -9.082  1.00 76.47           O  
ATOM   2129  CG  TYR A 130      -4.312  15.731 -11.711  1.00 76.47           C  
ATOM   2130  CD1 TYR A 130      -3.640  16.277 -12.822  1.00 76.47           C  
ATOM   2131  HD1 TYR A 130      -3.846  17.295 -13.119  1.00 76.47           H  
ATOM   2132  CD2 TYR A 130      -4.139  14.373 -11.387  1.00 76.47           C  
ATOM   2133  HD2 TYR A 130      -4.702  13.938 -10.575  1.00 76.47           H  
ATOM   2134  CE1 TYR A 130      -2.791  15.464 -13.602  1.00 76.47           C  
ATOM   2135  HE1 TYR A 130      -2.321  15.860 -14.490  1.00 76.47           H  
ATOM   2136  CE2 TYR A 130      -3.255  13.572 -12.129  1.00 76.47           C  
ATOM   2137  HE2 TYR A 130      -3.124  12.529 -11.879  1.00 76.47           H  
ATOM   2138  OH  TYR A 130      -1.698  13.349 -13.928  1.00 76.47           O  
ATOM   2139  HH  TYR A 130      -1.485  13.701 -14.795  1.00 76.47           H  
ATOM   2140  CZ  TYR A 130      -2.578  14.115 -13.235  1.00 76.47           C  
ATOM   2141  N   PRO A 131      -5.022  19.113  -8.236  1.00 79.73           N  
ATOM   2142  CA  PRO A 131      -5.796  20.202  -7.672  1.00 79.73           C  
ATOM   2143  HA  PRO A 131      -6.558  19.786  -7.014  1.00 79.73           H  
ATOM   2144  C   PRO A 131      -6.486  20.994  -8.776  1.00 79.73           C  
ATOM   2145  CB  PRO A 131      -4.841  21.077  -6.853  1.00 79.73           C  
ATOM   2146  HB2 PRO A 131      -5.203  21.192  -5.832  1.00 79.73           H  
ATOM   2147  HB3 PRO A 131      -4.733  22.059  -7.313  1.00 79.73           H  
ATOM   2148  O   PRO A 131      -5.892  21.310  -9.812  1.00 79.73           O  
ATOM   2149  CG  PRO A 131      -3.499  20.351  -6.866  1.00 79.73           C  
ATOM   2150  HG2 PRO A 131      -2.687  21.045  -7.086  1.00 79.73           H  
ATOM   2151  HG3 PRO A 131      -3.329  19.889  -5.894  1.00 79.73           H  
ATOM   2152  CD  PRO A 131      -3.608  19.282  -7.948  1.00 79.73           C  
ATOM   2153  HD2 PRO A 131      -3.166  18.358  -7.574  1.00 79.73           H  
ATOM   2154  HD3 PRO A 131      -3.093  19.620  -8.847  1.00 79.73           H  
ATOM   2155  N   SER A 132      -7.738  21.339  -8.529  1.00 77.01           N  
ATOM   2156  H   SER A 132      -8.144  20.972  -7.680  1.00 77.01           H  
ATOM   2157  CA  SER A 132      -8.501  22.330  -9.273  1.00 77.01           C  
ATOM   2158  HA  SER A 132      -8.460  22.077 -10.332  1.00 77.01           H  
ATOM   2159  C   SER A 132      -7.922  23.738  -9.083  1.00 77.01           C  
ATOM   2160  CB  SER A 132      -9.963  22.275  -8.821  1.00 77.01           C  
ATOM   2161  HB2 SER A 132     -10.359  21.272  -8.982  1.00 77.01           H  
ATOM   2162  HB3 SER A 132     -10.556  22.989  -9.391  1.00 77.01           H  
ATOM   2163  O   SER A 132      -7.102  23.996  -8.200  1.00 77.01           O  
ATOM   2164  OG  SER A 132     -10.042  22.595  -7.453  1.00 77.01           O  
ATOM   2165  HG  SER A 132      -9.742  21.823  -6.967  1.00 77.01           H  
ATOM   2166  N   ASN A 133      -8.349  24.689  -9.919  1.00 77.73           N  
ATOM   2167  H   ASN A 133      -9.031  24.443 -10.622  1.00 77.73           H  
ATOM   2168  CA  ASN A 133      -7.895  26.080  -9.810  1.00 77.73           C  
ATOM   2169  HA  ASN A 133      -6.809  26.104  -9.896  1.00 77.73           H  
ATOM   2170  C   ASN A 133      -8.230  26.707  -8.445  1.00 77.73           C  
ATOM   2171  CB  ASN A 133      -8.511  26.912 -10.947  1.00 77.73           C  
ATOM   2172  HB2 ASN A 133      -8.390  27.970 -10.713  1.00 77.73           H  
ATOM   2173  HB3 ASN A 133      -9.580  26.709 -11.012  1.00 77.73           H  
ATOM   2174  O   ASN A 133      -7.413  27.467  -7.927  1.00 77.73           O  
ATOM   2175  CG  ASN A 133      -7.853  26.679 -12.294  1.00 77.73           C  
ATOM   2176  ND2 ASN A 133      -8.614  26.756 -13.360  1.00 77.73           N  
ATOM   2177 HD21 ASN A 133      -8.184  26.563 -14.253  1.00 77.73           H  
ATOM   2178 HD22 ASN A 133      -9.602  26.948 -13.270  1.00 77.73           H  
ATOM   2179  OD1 ASN A 133      -6.655  26.472 -12.418  1.00 77.73           O  
ATOM   2180  N   SER A 134      -9.386  26.372  -7.865  1.00 77.51           N  
ATOM   2181  H   SER A 134      -9.995  25.693  -8.301  1.00 77.51           H  
ATOM   2182  CA  SER A 134      -9.771  26.795  -6.514  1.00 77.51           C  
ATOM   2183  HA  SER A 134      -9.669  27.877  -6.431  1.00 77.51           H  
ATOM   2184  C   SER A 134      -8.859  26.176  -5.456  1.00 77.51           C  
ATOM   2185  CB  SER A 134     -11.236  26.435  -6.238  1.00 77.51           C  
ATOM   2186  HB2 SER A 134     -11.448  26.521  -5.173  1.00 77.51           H  
ATOM   2187  HB3 SER A 134     -11.873  27.138  -6.776  1.00 77.51           H  
ATOM   2188  O   SER A 134      -8.328  26.895  -4.619  1.00 77.51           O  
ATOM   2189  OG  SER A 134     -11.529  25.127  -6.696  1.00 77.51           O  
ATOM   2190  HG  SER A 134     -11.477  24.512  -5.960  1.00 77.51           H  
ATOM   2191  N   GLU A 135      -8.559  24.879  -5.552  1.00 79.57           N  
ATOM   2192  H   GLU A 135      -9.012  24.316  -6.257  1.00 79.57           H  
ATOM   2193  CA  GLU A 135      -7.652  24.220  -4.601  1.00 79.57           C  
ATOM   2194  HA  GLU A 135      -7.996  24.410  -3.585  1.00 79.57           H  
ATOM   2195  C   GLU A 135      -6.218  24.745  -4.707  1.00 79.57           C  
ATOM   2196  CB  GLU A 135      -7.644  22.713  -4.850  1.00 79.57           C  
ATOM   2197  HB2 GLU A 135      -6.838  22.256  -4.275  1.00 79.57           H  
ATOM   2198  HB3 GLU A 135      -7.446  22.543  -5.908  1.00 79.57           H  
ATOM   2199  O   GLU A 135      -5.536  24.896  -3.698  1.00 79.57           O  
ATOM   2200  CG  GLU A 135      -8.966  22.064  -4.429  1.00 79.57           C  
ATOM   2201  HG2 GLU A 135      -9.024  22.064  -3.341  1.00 79.57           H  
ATOM   2202  HG3 GLU A 135      -9.809  22.643  -4.808  1.00 79.57           H  
ATOM   2203  CD  GLU A 135      -9.066  20.641  -4.965  1.00 79.57           C  
ATOM   2204  OE1 GLU A 135      -9.396  19.735  -4.182  1.00 79.57           O  
ATOM   2205  OE2 GLU A 135      -8.813  20.472  -6.178  1.00 79.57           O  
ATOM   2206  N   PHE A 136      -5.746  25.083  -5.912  1.00 83.30           N  
ATOM   2207  H   PHE A 136      -6.320  24.893  -6.721  1.00 83.30           H  
ATOM   2208  CA  PHE A 136      -4.470  25.782  -6.069  1.00 83.30           C  
ATOM   2209  HA  PHE A 136      -3.688  25.182  -5.604  1.00 83.30           H  
ATOM   2210  C   PHE A 136      -4.469  27.133  -5.352  1.00 83.30           C  
ATOM   2211  CB  PHE A 136      -4.133  25.990  -7.553  1.00 83.30           C  
ATOM   2212  HB2 PHE A 136      -5.048  26.192  -8.110  1.00 83.30           H  
ATOM   2213  HB3 PHE A 136      -3.504  26.875  -7.644  1.00 83.30           H  
ATOM   2214  O   PHE A 136      -3.437  27.505  -4.798  1.00 83.30           O  
ATOM   2215  CG  PHE A 136      -3.376  24.845  -8.192  1.00 83.30           C  
ATOM   2216  CD1 PHE A 136      -2.067  24.552  -7.770  1.00 83.30           C  
ATOM   2217  HD1 PHE A 136      -1.626  25.139  -6.977  1.00 83.30           H  
ATOM   2218  CD2 PHE A 136      -3.959  24.081  -9.216  1.00 83.30           C  
ATOM   2219  HD2 PHE A 136      -4.970  24.281  -9.538  1.00 83.30           H  
ATOM   2220  CE1 PHE A 136      -1.352  23.492  -8.355  1.00 83.30           C  
ATOM   2221  HE1 PHE A 136      -0.358  23.247  -8.013  1.00 83.30           H  
ATOM   2222  CE2 PHE A 136      -3.243  23.024  -9.803  1.00 83.30           C  
ATOM   2223  HE2 PHE A 136      -3.720  22.422 -10.563  1.00 83.30           H  
ATOM   2224  CZ  PHE A 136      -1.942  22.725  -9.371  1.00 83.30           C  
ATOM   2225  HZ  PHE A 136      -1.409  21.890  -9.802  1.00 83.30           H  
ATOM   2226  N   TYR A 137      -5.589  27.858  -5.360  1.00 77.97           N  
ATOM   2227  H   TYR A 137      -6.421  27.473  -5.784  1.00 77.97           H  
ATOM   2228  CA  TYR A 137      -5.720  29.126  -4.649  1.00 77.97           C  
ATOM   2229  HA  TYR A 137      -4.875  29.762  -4.915  1.00 77.97           H  
ATOM   2230  C   TYR A 137      -5.676  28.919  -3.130  1.00 77.97           C  
ATOM   2231  CB  TYR A 137      -7.002  29.836  -5.095  1.00 77.97           C  
ATOM   2232  HB2 TYR A 137      -7.096  29.758  -6.179  1.00 77.97           H  
ATOM   2233  HB3 TYR A 137      -7.873  29.349  -4.655  1.00 77.97           H  
ATOM   2234  O   TYR A 137      -4.883  29.570  -2.452  1.00 77.97           O  
ATOM   2235  CG  TYR A 137      -7.024  31.298  -4.720  1.00 77.97           C  
ATOM   2236  CD1 TYR A 137      -7.597  31.708  -3.500  1.00 77.97           C  
ATOM   2237  HD1 TYR A 137      -8.029  30.978  -2.832  1.00 77.97           H  
ATOM   2238  CD2 TYR A 137      -6.458  32.247  -5.592  1.00 77.97           C  
ATOM   2239  HD2 TYR A 137      -6.021  31.930  -6.527  1.00 77.97           H  
ATOM   2240  CE1 TYR A 137      -7.609  33.073  -3.153  1.00 77.97           C  
ATOM   2241  HE1 TYR A 137      -8.054  33.386  -2.220  1.00 77.97           H  
ATOM   2242  CE2 TYR A 137      -6.469  33.611  -5.248  1.00 77.97           C  
ATOM   2243  HE2 TYR A 137      -6.047  34.356  -5.906  1.00 77.97           H  
ATOM   2244  OH  TYR A 137      -7.056  35.345  -3.714  1.00 77.97           O  
ATOM   2245  HH  TYR A 137      -7.494  35.512  -2.877  1.00 77.97           H  
ATOM   2246  CZ  TYR A 137      -7.047  34.025  -4.030  1.00 77.97           C  
ATOM   2247  N   ASP A 138      -6.419  27.941  -2.610  1.00 74.95           N  
ATOM   2248  H   ASP A 138      -7.106  27.494  -3.201  1.00 74.95           H  
ATOM   2249  CA  ASP A 138      -6.426  27.604  -1.181  1.00 74.95           C  
ATOM   2250  HA  ASP A 138      -6.707  28.486  -0.605  1.00 74.95           H  
ATOM   2251  C   ASP A 138      -5.050  27.137  -0.695  1.00 74.95           C  
ATOM   2252  CB  ASP A 138      -7.453  26.495  -0.914  1.00 74.95           C  
ATOM   2253  HB2 ASP A 138      -7.367  26.185   0.128  1.00 74.95           H  
ATOM   2254  HB3 ASP A 138      -7.221  25.632  -1.539  1.00 74.95           H  
ATOM   2255  O   ASP A 138      -4.552  27.570   0.347  1.00 74.95           O  
ATOM   2256  CG  ASP A 138      -8.897  26.929  -1.159  1.00 74.95           C  
ATOM   2257  OD1 ASP A 138      -9.171  28.142  -1.021  1.00 74.95           O  
ATOM   2258  OD2 ASP A 138      -9.707  26.025  -1.452  1.00 74.95           O  
ATOM   2259  N   LEU A 139      -4.387  26.284  -1.479  1.00 76.10           N  
ATOM   2260  H   LEU A 139      -4.862  25.936  -2.299  1.00 76.10           H  
ATOM   2261  CA  LEU A 139      -3.021  25.850  -1.208  1.00 76.10           C  
ATOM   2262  HA  LEU A 139      -2.969  25.470  -0.187  1.00 76.10           H  
ATOM   2263  C   LEU A 139      -2.039  27.015  -1.287  1.00 76.10           C  
ATOM   2264  CB  LEU A 139      -2.620  24.752  -2.202  1.00 76.10           C  
ATOM   2265  HB2 LEU A 139      -2.851  25.098  -3.209  1.00 76.10           H  
ATOM   2266  HB3 LEU A 139      -1.543  24.599  -2.138  1.00 76.10           H  
ATOM   2267  O   LEU A 139      -1.141  27.100  -0.451  1.00 76.10           O  
ATOM   2268  CG  LEU A 139      -3.316  23.404  -1.966  1.00 76.10           C  
ATOM   2269  HG  LEU A 139      -4.400  23.518  -1.969  1.00 76.10           H  
ATOM   2270  CD1 LEU A 139      -2.913  22.448  -3.088  1.00 76.10           C  
ATOM   2271 HD11 LEU A 139      -1.835  22.289  -3.072  1.00 76.10           H  
ATOM   2272 HD12 LEU A 139      -3.435  21.500  -2.961  1.00 76.10           H  
ATOM   2273 HD13 LEU A 139      -3.220  22.869  -4.046  1.00 76.10           H  
ATOM   2274  CD2 LEU A 139      -2.909  22.803  -0.622  1.00 76.10           C  
ATOM   2275 HD21 LEU A 139      -1.824  22.777  -0.517  1.00 76.10           H  
ATOM   2276 HD22 LEU A 139      -3.346  23.384   0.190  1.00 76.10           H  
ATOM   2277 HD23 LEU A 139      -3.319  21.795  -0.565  1.00 76.10           H  
ATOM   2278  N   SER A 140      -2.200  27.918  -2.255  1.00 76.00           N  
ATOM   2279  H   SER A 140      -2.960  27.789  -2.907  1.00 76.00           H  
ATOM   2280  CA  SER A 140      -1.368  29.117  -2.398  1.00 76.00           C  
ATOM   2281  HA  SER A 140      -0.322  28.819  -2.463  1.00 76.00           H  
ATOM   2282  C   SER A 140      -1.520  30.026  -1.185  1.00 76.00           C  
ATOM   2283  CB  SER A 140      -1.743  29.867  -3.685  1.00 76.00           C  
ATOM   2284  HB2 SER A 140      -2.796  30.147  -3.652  1.00 76.00           H  
ATOM   2285  HB3 SER A 140      -1.587  29.209  -4.540  1.00 76.00           H  
ATOM   2286  O   SER A 140      -0.514  30.466  -0.637  1.00 76.00           O  
ATOM   2287  OG  SER A 140      -0.972  31.038  -3.883  1.00 76.00           O  
ATOM   2288  HG  SER A 140      -0.834  31.473  -3.038  1.00 76.00           H  
ATOM   2289  N   ALA A 141      -2.746  30.257  -0.719  1.00 68.23           N  
ATOM   2290  H   ALA A 141      -3.538  29.890  -1.228  1.00 68.23           H  
ATOM   2291  CA  ALA A 141      -3.024  31.056   0.469  1.00 68.23           C  
ATOM   2292  HA  ALA A 141      -2.539  32.027   0.370  1.00 68.23           H  
ATOM   2293  C   ALA A 141      -2.479  30.392   1.744  1.00 68.23           C  
ATOM   2294  CB  ALA A 141      -4.540  31.273   0.544  1.00 68.23           C  
ATOM   2295  HB1 ALA A 141      -4.779  31.896   1.405  1.00 68.23           H  
ATOM   2296  HB2 ALA A 141      -5.057  30.318   0.637  1.00 68.23           H  
ATOM   2297  HB3 ALA A 141      -4.887  31.774  -0.359  1.00 68.23           H  
ATOM   2298  O   ALA A 141      -1.899  31.055   2.599  1.00 68.23           O  
ATOM   2299  N   ALA A 142      -2.606  29.067   1.860  1.00 63.98           N  
ATOM   2300  H   ALA A 142      -3.159  28.580   1.169  1.00 63.98           H  
ATOM   2301  CA  ALA A 142      -2.147  28.332   3.035  1.00 63.98           C  
ATOM   2302  HA  ALA A 142      -2.443  28.889   3.924  1.00 63.98           H  
ATOM   2303  C   ALA A 142      -0.622  28.154   3.103  1.00 63.98           C  
ATOM   2304  CB  ALA A 142      -2.854  26.973   3.055  1.00 63.98           C  
ATOM   2305  HB1 ALA A 142      -2.576  26.435   3.962  1.00 63.98           H  
ATOM   2306  HB2 ALA A 142      -3.934  27.121   3.040  1.00 63.98           H  
ATOM   2307  HB3 ALA A 142      -2.564  26.391   2.181  1.00 63.98           H  
ATOM   2308  O   ALA A 142      -0.080  27.977   4.194  1.00 63.98           O  
ATOM   2309  N   THR A 143       0.062  28.143   1.956  1.00 66.17           N  
ATOM   2310  H   THR A 143      -0.463  28.250   1.100  1.00 66.17           H  
ATOM   2311  CA  THR A 143       1.504  27.857   1.869  1.00 66.17           C  
ATOM   2312  HA  THR A 143       1.869  27.547   2.848  1.00 66.17           H  
ATOM   2313  C   THR A 143       2.362  29.054   1.472  1.00 66.17           C  
ATOM   2314  CB  THR A 143       1.791  26.706   0.903  1.00 66.17           C  
ATOM   2315  HB  THR A 143       2.867  26.536   0.947  1.00 66.17           H  
ATOM   2316  O   THR A 143       3.583  28.984   1.589  1.00 66.17           O  
ATOM   2317  CG2 THR A 143       1.082  25.405   1.279  1.00 66.17           C  
ATOM   2318 HG21 THR A 143       1.435  25.086   2.260  1.00 66.17           H  
ATOM   2319 HG22 THR A 143       1.308  24.637   0.540  1.00 66.17           H  
ATOM   2320 HG23 THR A 143       0.002  25.547   1.315  1.00 66.17           H  
ATOM   2321  OG1 THR A 143       1.470  27.016  -0.431  1.00 66.17           O  
ATOM   2322  HG1 THR A 143       0.513  27.065  -0.477  1.00 66.17           H  
ATOM   2323  N   GLY A 144       1.756  30.130   0.967  1.00 68.16           N  
ATOM   2324  H   GLY A 144       0.750  30.131   0.880  1.00 68.16           H  
ATOM   2325  CA  GLY A 144       2.460  31.270   0.376  1.00 68.16           C  
ATOM   2326  HA2 GLY A 144       1.740  32.069   0.201  1.00 68.16           H  
ATOM   2327  HA3 GLY A 144       3.214  31.631   1.075  1.00 68.16           H  
ATOM   2328  C   GLY A 144       3.152  30.960  -0.958  1.00 68.16           C  
ATOM   2329  O   GLY A 144       3.883  31.803  -1.474  1.00 68.16           O  
ATOM   2330  N   LEU A 145       2.967  29.762  -1.527  1.00 71.45           N  
ATOM   2331  H   LEU A 145       2.328  29.115  -1.087  1.00 71.45           H  
ATOM   2332  CA  LEU A 145       3.547  29.411  -2.821  1.00 71.45           C  
ATOM   2333  HA  LEU A 145       4.512  29.907  -2.926  1.00 71.45           H  
ATOM   2334  C   LEU A 145       2.671  29.867  -3.974  1.00 71.45           C  
ATOM   2335  CB  LEU A 145       3.744  27.904  -2.962  1.00 71.45           C  
ATOM   2336  HB2 LEU A 145       2.789  27.415  -2.768  1.00 71.45           H  
ATOM   2337  HB3 LEU A 145       4.015  27.694  -3.997  1.00 71.45           H  
ATOM   2338  O   LEU A 145       1.470  29.643  -3.984  1.00 71.45           O  
ATOM   2339  CG  LEU A 145       4.806  27.300  -2.051  1.00 71.45           C  
ATOM   2340  HG  LEU A 145       4.486  27.432  -1.017  1.00 71.45           H  
ATOM   2341  CD1 LEU A 145       4.891  25.821  -2.440  1.00 71.45           C  
ATOM   2342 HD11 LEU A 145       5.675  25.318  -1.874  1.00 71.45           H  
ATOM   2343 HD12 LEU A 145       5.114  25.720  -3.502  1.00 71.45           H  
ATOM   2344 HD13 LEU A 145       3.920  25.369  -2.239  1.00 71.45           H  
ATOM   2345  CD2 LEU A 145       6.207  27.887  -2.195  1.00 71.45           C  
ATOM   2346 HD21 LEU A 145       6.543  27.814  -3.230  1.00 71.45           H  
ATOM   2347 HD22 LEU A 145       6.194  28.933  -1.889  1.00 71.45           H  
ATOM   2348 HD23 LEU A 145       6.898  27.357  -1.540  1.00 71.45           H  
ATOM   2349  N   THR A 146       3.308  30.367  -5.023  1.00 75.82           N  
ATOM   2350  H   THR A 146       4.307  30.498  -4.940  1.00 75.82           H  
ATOM   2351  CA  THR A 146       2.636  30.694  -6.282  1.00 75.82           C  
ATOM   2352  HA  THR A 146       1.818  31.379  -6.055  1.00 75.82           H  
ATOM   2353  C   THR A 146       2.042  29.455  -6.962  1.00 75.82           C  
ATOM   2354  CB  THR A 146       3.599  31.388  -7.255  1.00 75.82           C  
ATOM   2355  HB  THR A 146       3.059  31.637  -8.168  1.00 75.82           H  
ATOM   2356  O   THR A 146       2.564  28.340  -6.841  1.00 75.82           O  
ATOM   2357  CG2 THR A 146       4.199  32.669  -6.676  1.00 75.82           C  
ATOM   2358 HG21 THR A 146       3.399  33.348  -6.382  1.00 75.82           H  
ATOM   2359 HG22 THR A 146       4.810  33.159  -7.434  1.00 75.82           H  
ATOM   2360 HG23 THR A 146       4.818  32.456  -5.804  1.00 75.82           H  
ATOM   2361  OG1 THR A 146       4.667  30.525  -7.576  1.00 75.82           O  
ATOM   2362  HG1 THR A 146       5.201  30.496  -6.778  1.00 75.82           H  
ATOM   2363  N   ARG A 147       1.009  29.656  -7.796  1.00 77.74           N  
ATOM   2364  H   ARG A 147       0.566  30.563  -7.775  1.00 77.74           H  
ATOM   2365  CA  ARG A 147       0.400  28.591  -8.620  1.00 77.74           C  
ATOM   2366  HA  ARG A 147      -0.101  27.894  -7.947  1.00 77.74           H  
ATOM   2367  C   ARG A 147       1.440  27.781  -9.404  1.00 77.74           C  
ATOM   2368  CB  ARG A 147      -0.650  29.210  -9.565  1.00 77.74           C  
ATOM   2369  HB2 ARG A 147      -1.296  29.870  -8.987  1.00 77.74           H  
ATOM   2370  HB3 ARG A 147      -0.155  29.799 -10.336  1.00 77.74           H  
ATOM   2371  O   ARG A 147       1.336  26.561  -9.503  1.00 77.74           O  
ATOM   2372  CG  ARG A 147      -1.529  28.127 -10.217  1.00 77.74           C  
ATOM   2373  HG2 ARG A 147      -0.920  27.445 -10.810  1.00 77.74           H  
ATOM   2374  HG3 ARG A 147      -1.998  27.550  -9.420  1.00 77.74           H  
ATOM   2375  CD  ARG A 147      -2.648  28.701 -11.100  1.00 77.74           C  
ATOM   2376  HD2 ARG A 147      -3.427  27.942 -11.168  1.00 77.74           H  
ATOM   2377  HD3 ARG A 147      -3.078  29.578 -10.617  1.00 77.74           H  
ATOM   2378  NE  ARG A 147      -2.192  29.038 -12.468  1.00 77.74           N  
ATOM   2379  HE  ARG A 147      -1.196  29.074 -12.628  1.00 77.74           H  
ATOM   2380  NH1 ARG A 147      -4.283  29.360 -13.373  1.00 77.74           N  
ATOM   2381 HH11 ARG A 147      -4.882  29.586 -14.154  1.00 77.74           H  
ATOM   2382 HH12 ARG A 147      -4.708  29.117 -12.489  1.00 77.74           H  
ATOM   2383  NH2 ARG A 147      -2.488  29.572 -14.671  1.00 77.74           N  
ATOM   2384 HH21 ARG A 147      -1.490  29.635 -14.806  1.00 77.74           H  
ATOM   2385 HH22 ARG A 147      -3.112  29.828 -15.423  1.00 77.74           H  
ATOM   2386  CZ  ARG A 147      -2.986  29.320 -13.491  1.00 77.74           C  
ATOM   2387  N   THR A 148       2.471  28.441  -9.930  1.00 80.13           N  
ATOM   2388  H   THR A 148       2.489  29.447  -9.841  1.00 80.13           H  
ATOM   2389  CA  THR A 148       3.562  27.790 -10.670  1.00 80.13           C  
ATOM   2390  HA  THR A 148       3.127  27.153 -11.440  1.00 80.13           H  
ATOM   2391  C   THR A 148       4.419  26.899  -9.767  1.00 80.13           C  
ATOM   2392  CB  THR A 148       4.436  28.843 -11.366  1.00 80.13           C  
ATOM   2393  HB  THR A 148       4.969  29.430 -10.618  1.00 80.13           H  
ATOM   2394  O   THR A 148       4.739  25.774 -10.149  1.00 80.13           O  
ATOM   2395  CG2 THR A 148       5.438  28.222 -12.339  1.00 80.13           C  
ATOM   2396 HG21 THR A 148       5.994  29.010 -12.846  1.00 80.13           H  
ATOM   2397 HG22 THR A 148       4.915  27.618 -13.080  1.00 80.13           H  
ATOM   2398 HG23 THR A 148       6.145  27.594 -11.797  1.00 80.13           H  
ATOM   2399  OG1 THR A 148       3.606  29.699 -12.117  1.00 80.13           O  
ATOM   2400  HG1 THR A 148       4.150  30.407 -12.470  1.00 80.13           H  
ATOM   2401  N   GLN A 149       4.756  27.351  -8.553  1.00 78.76           N  
ATOM   2402  H   GLN A 149       4.401  28.246  -8.248  1.00 78.76           H  
ATOM   2403  CA  GLN A 149       5.500  26.542  -7.580  1.00 78.76           C  
ATOM   2404  HA  GLN A 149       6.417  26.174  -8.041  1.00 78.76           H  
ATOM   2405  C   GLN A 149       4.699  25.322  -7.127  1.00 78.76           C  
ATOM   2406  CB  GLN A 149       5.866  27.390  -6.359  1.00 78.76           C  
ATOM   2407  HB2 GLN A 149       4.979  27.934  -6.035  1.00 78.76           H  
ATOM   2408  HB3 GLN A 149       6.179  26.735  -5.546  1.00 78.76           H  
ATOM   2409  O   GLN A 149       5.255  24.227  -7.070  1.00 78.76           O  
ATOM   2410  CG  GLN A 149       7.008  28.375  -6.639  1.00 78.76           C  
ATOM   2411  HG2 GLN A 149       7.941  27.821  -6.739  1.00 78.76           H  
ATOM   2412  HG3 GLN A 149       6.829  28.913  -7.569  1.00 78.76           H  
ATOM   2413  CD  GLN A 149       7.124  29.393  -5.512  1.00 78.76           C  
ATOM   2414  NE2 GLN A 149       8.288  29.604  -4.942  1.00 78.76           N  
ATOM   2415 HE21 GLN A 149       8.290  30.300  -4.211  1.00 78.76           H  
ATOM   2416 HE22 GLN A 149       9.126  29.124  -5.239  1.00 78.76           H  
ATOM   2417  OE1 GLN A 149       6.153  30.024  -5.135  1.00 78.76           O  
ATOM   2418  N   LEU A 150       3.398  25.490  -6.875  1.00 79.42           N  
ATOM   2419  H   LEU A 150       3.021  26.427  -6.896  1.00 79.42           H  
ATOM   2420  CA  LEU A 150       2.503  24.382  -6.546  1.00 79.42           C  
ATOM   2421  HA  LEU A 150       2.890  23.856  -5.674  1.00 79.42           H  
ATOM   2422  C   LEU A 150       2.451  23.361  -7.687  1.00 79.42           C  
ATOM   2423  CB  LEU A 150       1.102  24.930  -6.235  1.00 79.42           C  
ATOM   2424  HB2 LEU A 150       0.758  25.518  -7.087  1.00 79.42           H  
ATOM   2425  HB3 LEU A 150       0.425  24.087  -6.102  1.00 79.42           H  
ATOM   2426  O   LEU A 150       2.658  22.172  -7.454  1.00 79.42           O  
ATOM   2427  CG  LEU A 150       1.016  25.798  -4.974  1.00 79.42           C  
ATOM   2428  HG  LEU A 150       1.760  26.595  -5.006  1.00 79.42           H  
ATOM   2429  CD1 LEU A 150      -0.370  26.412  -4.861  1.00 79.42           C  
ATOM   2430 HD11 LEU A 150      -1.137  25.644  -4.763  1.00 79.42           H  
ATOM   2431 HD12 LEU A 150      -0.392  27.053  -3.979  1.00 79.42           H  
ATOM   2432 HD13 LEU A 150      -0.582  27.039  -5.727  1.00 79.42           H  
ATOM   2433  CD2 LEU A 150       1.232  24.951  -3.734  1.00 79.42           C  
ATOM   2434 HD21 LEU A 150       1.116  25.577  -2.849  1.00 79.42           H  
ATOM   2435 HD22 LEU A 150       2.233  24.521  -3.725  1.00 79.42           H  
ATOM   2436 HD23 LEU A 150       0.479  24.163  -3.716  1.00 79.42           H  
ATOM   2437  N   ARG A 151       2.257  23.814  -8.936  1.00 80.00           N  
ATOM   2438  H   ARG A 151       2.064  24.798  -9.057  1.00 80.00           H  
ATOM   2439  CA  ARG A 151       2.243  22.933 -10.116  1.00 80.00           C  
ATOM   2440  HA  ARG A 151       1.455  22.193  -9.975  1.00 80.00           H  
ATOM   2441  C   ARG A 151       3.551  22.155 -10.256  1.00 80.00           C  
ATOM   2442  CB  ARG A 151       1.933  23.759 -11.375  1.00 80.00           C  
ATOM   2443  HB2 ARG A 151       1.045  24.363 -11.190  1.00 80.00           H  
ATOM   2444  HB3 ARG A 151       2.767  24.428 -11.587  1.00 80.00           H  
ATOM   2445  O   ARG A 151       3.515  20.952 -10.502  1.00 80.00           O  
ATOM   2446  CG  ARG A 151       1.667  22.862 -12.595  1.00 80.00           C  
ATOM   2447  HG2 ARG A 151       2.537  22.236 -12.793  1.00 80.00           H  
ATOM   2448  HG3 ARG A 151       0.810  22.222 -12.384  1.00 80.00           H  
ATOM   2449  CD  ARG A 151       1.377  23.708 -13.839  1.00 80.00           C  
ATOM   2450  HD2 ARG A 151       0.546  24.380 -13.623  1.00 80.00           H  
ATOM   2451  HD3 ARG A 151       2.262  24.308 -14.053  1.00 80.00           H  
ATOM   2452  NE  ARG A 151       1.025  22.864 -15.001  1.00 80.00           N  
ATOM   2453  HE  ARG A 151       0.474  22.040 -14.807  1.00 80.00           H  
ATOM   2454  NH1 ARG A 151       2.007  24.125 -16.660  1.00 80.00           N  
ATOM   2455 HH11 ARG A 151       2.212  24.271 -17.638  1.00 80.00           H  
ATOM   2456 HH12 ARG A 151       2.361  24.770 -15.968  1.00 80.00           H  
ATOM   2457  NH2 ARG A 151       0.893  22.275 -17.200  1.00 80.00           N  
ATOM   2458 HH21 ARG A 151       0.327  21.472 -16.965  1.00 80.00           H  
ATOM   2459 HH22 ARG A 151       1.100  22.458 -18.172  1.00 80.00           H  
ATOM   2460  CZ  ARG A 151       1.311  23.092 -16.274  1.00 80.00           C  
ATOM   2461  N   ASN A 152       4.691  22.813 -10.051  1.00 80.01           N  
ATOM   2462  H   ASN A 152       4.645  23.810  -9.897  1.00 80.01           H  
ATOM   2463  CA  ASN A 152       6.002  22.162 -10.078  1.00 80.01           C  
ATOM   2464  HA  ASN A 152       6.100  21.597 -11.005  1.00 80.01           H  
ATOM   2465  C   ASN A 152       6.167  21.155  -8.932  1.00 80.01           C  
ATOM   2466  CB  ASN A 152       7.098  23.240 -10.042  1.00 80.01           C  
ATOM   2467  HB2 ASN A 152       6.913  23.927  -9.216  1.00 80.01           H  
ATOM   2468  HB3 ASN A 152       8.063  22.759  -9.881  1.00 80.01           H  
ATOM   2469  O   ASN A 152       6.682  20.062  -9.152  1.00 80.01           O  
ATOM   2470  CG  ASN A 152       7.199  24.028 -11.336  1.00 80.01           C  
ATOM   2471  ND2 ASN A 152       7.898  25.139 -11.325  1.00 80.01           N  
ATOM   2472 HD21 ASN A 152       8.343  25.467 -10.480  1.00 80.01           H  
ATOM   2473 HD22 ASN A 152       7.972  25.620 -12.210  1.00 80.01           H  
ATOM   2474  OD1 ASN A 152       6.686  23.653 -12.376  1.00 80.01           O  
ATOM   2475  N   TRP A 153       5.699  21.488  -7.726  1.00 79.01           N  
ATOM   2476  H   TRP A 153       5.291  22.403  -7.597  1.00 79.01           H  
ATOM   2477  CA  TRP A 153       5.753  20.593  -6.571  1.00 79.01           C  
ATOM   2478  HA  TRP A 153       6.789  20.294  -6.411  1.00 79.01           H  
ATOM   2479  C   TRP A 153       4.951  19.312  -6.811  1.00 79.01           C  
ATOM   2480  CB  TRP A 153       5.271  21.329  -5.317  1.00 79.01           C  
ATOM   2481  HB2 TRP A 153       4.212  21.568  -5.414  1.00 79.01           H  
ATOM   2482  HB3 TRP A 153       5.812  22.271  -5.231  1.00 79.01           H  
ATOM   2483  O   TRP A 153       5.496  18.220  -6.654  1.00 79.01           O  
ATOM   2484  CG  TRP A 153       5.467  20.559  -4.050  1.00 79.01           C  
ATOM   2485  CD1 TRP A 153       6.523  20.691  -3.217  1.00 79.01           C  
ATOM   2486  HD1 TRP A 153       7.338  21.382  -3.373  1.00 79.01           H  
ATOM   2487  CD2 TRP A 153       4.602  19.546  -3.445  1.00 79.01           C  
ATOM   2488  CE2 TRP A 153       5.210  19.108  -2.228  1.00 79.01           C  
ATOM   2489  CE3 TRP A 153       3.352  18.977  -3.773  1.00 79.01           C  
ATOM   2490  HE3 TRP A 153       2.827  19.312  -4.655  1.00 79.01           H  
ATOM   2491  NE1 TRP A 153       6.372  19.845  -2.138  1.00 79.01           N  
ATOM   2492  HE1 TRP A 153       7.011  19.824  -1.356  1.00 79.01           H  
ATOM   2493  CH2 TRP A 153       3.395  17.579  -1.766  1.00 79.01           C  
ATOM   2494  HH2 TRP A 153       2.905  16.852  -1.136  1.00 79.01           H  
ATOM   2495  CZ2 TRP A 153       4.623  18.150  -1.388  1.00 79.01           C  
ATOM   2496  HZ2 TRP A 153       5.087  17.884  -0.450  1.00 79.01           H  
ATOM   2497  CZ3 TRP A 153       2.768  17.992  -2.954  1.00 79.01           C  
ATOM   2498  HZ3 TRP A 153       1.806  17.577  -3.218  1.00 79.01           H  
ATOM   2499  N   PHE A 154       3.700  19.433  -7.269  1.00 79.50           N  
ATOM   2500  H   PHE A 154       3.304  20.358  -7.360  1.00 79.50           H  
ATOM   2501  CA  PHE A 154       2.869  18.275  -7.609  1.00 79.50           C  
ATOM   2502  HA  PHE A 154       2.839  17.604  -6.751  1.00 79.50           H  
ATOM   2503  C   PHE A 154       3.457  17.470  -8.769  1.00 79.50           C  
ATOM   2504  CB  PHE A 154       1.435  18.721  -7.930  1.00 79.50           C  
ATOM   2505  HB2 PHE A 154       1.458  19.567  -8.617  1.00 79.50           H  
ATOM   2506  HB3 PHE A 154       0.923  17.901  -8.434  1.00 79.50           H  
ATOM   2507  O   PHE A 154       3.529  16.248  -8.682  1.00 79.50           O  
ATOM   2508  CG  PHE A 154       0.628  19.069  -6.699  1.00 79.50           C  
ATOM   2509  CD1 PHE A 154       0.268  18.050  -5.801  1.00 79.50           C  
ATOM   2510  HD1 PHE A 154       0.533  17.024  -6.011  1.00 79.50           H  
ATOM   2511  CD2 PHE A 154       0.243  20.396  -6.435  1.00 79.50           C  
ATOM   2512  HD2 PHE A 154       0.468  21.180  -7.143  1.00 79.50           H  
ATOM   2513  CE1 PHE A 154      -0.432  18.361  -4.627  1.00 79.50           C  
ATOM   2514  HE1 PHE A 154      -0.693  17.573  -3.935  1.00 79.50           H  
ATOM   2515  CE2 PHE A 154      -0.461  20.708  -5.261  1.00 79.50           C  
ATOM   2516  HE2 PHE A 154      -0.769  21.725  -5.069  1.00 79.50           H  
ATOM   2517  CZ  PHE A 154      -0.794  19.690  -4.352  1.00 79.50           C  
ATOM   2518  HZ  PHE A 154      -1.350  19.923  -3.456  1.00 79.50           H  
ATOM   2519  N   SER A 155       3.937  18.135  -9.824  1.00 80.08           N  
ATOM   2520  H   SER A 155       3.844  19.140  -9.846  1.00 80.08           H  
ATOM   2521  CA  SER A 155       4.568  17.468 -10.972  1.00 80.08           C  
ATOM   2522  HA  SER A 155       3.850  16.780 -11.420  1.00 80.08           H  
ATOM   2523  C   SER A 155       5.801  16.650 -10.565  1.00 80.08           C  
ATOM   2524  CB  SER A 155       4.948  18.518 -12.018  1.00 80.08           C  
ATOM   2525  HB2 SER A 155       5.780  19.119 -11.652  1.00 80.08           H  
ATOM   2526  HB3 SER A 155       4.093  19.168 -12.203  1.00 80.08           H  
ATOM   2527  O   SER A 155       5.983  15.525 -11.019  1.00 80.08           O  
ATOM   2528  OG  SER A 155       5.300  17.898 -13.235  1.00 80.08           O  
ATOM   2529  HG  SER A 155       5.674  18.554 -13.827  1.00 80.08           H  
ATOM   2530  N   ASN A 156       6.612  17.167  -9.638  1.00 71.94           N  
ATOM   2531  H   ASN A 156       6.441  18.108  -9.313  1.00 71.94           H  
ATOM   2532  CA  ASN A 156       7.770  16.447  -9.108  1.00 71.94           C  
ATOM   2533  HA  ASN A 156       8.337  16.025  -9.937  1.00 71.94           H  
ATOM   2534  C   ASN A 156       7.390  15.266  -8.207  1.00 71.94           C  
ATOM   2535  CB  ASN A 156       8.661  17.438  -8.342  1.00 71.94           C  
ATOM   2536  HB2 ASN A 156       8.053  18.017  -7.648  1.00 71.94           H  
ATOM   2537  HB3 ASN A 156       9.399  16.878  -7.767  1.00 71.94           H  
ATOM   2538  O   ASN A 156       8.161  14.319  -8.110  1.00 71.94           O  
ATOM   2539  CG  ASN A 156       9.428  18.379  -9.252  1.00 71.94           C  
ATOM   2540  ND2 ASN A 156       9.941  19.460  -8.713  1.00 71.94           N  
ATOM   2541 HD21 ASN A 156       9.775  19.669  -7.739  1.00 71.94           H  
ATOM   2542 HD22 ASN A 156      10.458  20.057  -9.342  1.00 71.94           H  
ATOM   2543  OD1 ASN A 156       9.620  18.153 -10.435  1.00 71.94           O  
ATOM   2544  N   ARG A 157       6.235  15.323  -7.532  1.00 66.19           N  
ATOM   2545  H   ARG A 157       5.664  16.148  -7.650  1.00 66.19           H  
ATOM   2546  CA  ARG A 157       5.771  14.282  -6.601  1.00 66.19           C  
ATOM   2547  HA  ARG A 157       6.641  13.830  -6.125  1.00 66.19           H  
ATOM   2548  C   ARG A 157       5.045  13.127  -7.297  1.00 66.19           C  
ATOM   2549  CB  ARG A 157       4.867  14.934  -5.540  1.00 66.19           C  
ATOM   2550  HB2 ARG A 157       3.834  14.900  -5.885  1.00 66.19           H  
ATOM   2551  HB3 ARG A 157       5.127  15.986  -5.423  1.00 66.19           H  
ATOM   2552  O   ARG A 157       4.987  12.044  -6.735  1.00 66.19           O  
ATOM   2553  CG  ARG A 157       4.950  14.288  -4.152  1.00 66.19           C  
ATOM   2554  HG2 ARG A 157       4.138  14.707  -3.558  1.00 66.19           H  
ATOM   2555  HG3 ARG A 157       4.798  13.211  -4.225  1.00 66.19           H  
ATOM   2556  CD  ARG A 157       6.287  14.583  -3.448  1.00 66.19           C  
ATOM   2557  HD2 ARG A 157       6.904  13.687  -3.497  1.00 66.19           H  
ATOM   2558  HD3 ARG A 157       6.808  15.376  -3.986  1.00 66.19           H  
ATOM   2559  NE  ARG A 157       6.083  15.029  -2.051  1.00 66.19           N  
ATOM   2560  HE  ARG A 157       5.376  15.737  -1.914  1.00 66.19           H  
ATOM   2561  NH1 ARG A 157       7.622  13.660  -0.994  1.00 66.19           N  
ATOM   2562 HH11 ARG A 157       7.998  13.271  -0.141  1.00 66.19           H  
ATOM   2563 HH12 ARG A 157       7.763  13.131  -1.843  1.00 66.19           H  
ATOM   2564  NH2 ARG A 157       6.510  15.153   0.185  1.00 66.19           N  
ATOM   2565 HH21 ARG A 157       5.620  15.607   0.330  1.00 66.19           H  
ATOM   2566 HH22 ARG A 157       6.972  14.705   0.963  1.00 66.19           H  
ATOM   2567  CZ  ARG A 157       6.734  14.612  -0.976  1.00 66.19           C  
ATOM   2568  N   ARG A 158       4.480  13.373  -8.485  1.00 62.52           N  
ATOM   2569  H   ARG A 158       4.534  14.319  -8.833  1.00 62.52           H  
ATOM   2570  CA  ARG A 158       3.794  12.364  -9.317  1.00 62.52           C  
ATOM   2571  HA  ARG A 158       3.320  11.623  -8.673  1.00 62.52           H  
ATOM   2572  C   ARG A 158       4.737  11.554 -10.216  1.00 62.52           C  
ATOM   2573  CB  ARG A 158       2.716  13.041 -10.178  1.00 62.52           C  
ATOM   2574  HB2 ARG A 158       3.184  13.835 -10.761  1.00 62.52           H  
ATOM   2575  HB3 ARG A 158       2.310  12.307 -10.875  1.00 62.52           H  
ATOM   2576  O   ARG A 158       4.258  10.727 -10.984  1.00 62.52           O  
ATOM   2577  CG  ARG A 158       1.537  13.612  -9.378  1.00 62.52           C  
ATOM   2578  HG2 ARG A 158       1.073  12.829  -8.779  1.00 62.52           H  
ATOM   2579  HG3 ARG A 158       1.883  14.406  -8.716  1.00 62.52           H  
ATOM   2580  CD  ARG A 158       0.520  14.165 -10.379  1.00 62.52           C  
ATOM   2581  HD2 ARG A 158       1.075  14.568 -11.225  1.00 62.52           H  
ATOM   2582  HD3 ARG A 158      -0.098  13.344 -10.742  1.00 62.52           H  
ATOM   2583  NE  ARG A 158      -0.334  15.226  -9.812  1.00 62.52           N  
ATOM   2584  HE  ARG A 158      -0.590  15.179  -8.837  1.00 62.52           H  
ATOM   2585  NH1 ARG A 158      -0.698  16.293 -11.798  1.00 62.52           N  
ATOM   2586 HH11 ARG A 158      -0.348  15.453 -12.237  1.00 62.52           H  
ATOM   2587 HH12 ARG A 158      -1.360  16.861 -12.307  1.00 62.52           H  
ATOM   2588  NH2 ARG A 158      -1.428  17.227  -9.963  1.00 62.52           N  
ATOM   2589 HH21 ARG A 158      -1.838  17.962 -10.520  1.00 62.52           H  
ATOM   2590 HH22 ARG A 158      -1.706  17.106  -8.999  1.00 62.52           H  
ATOM   2591  CZ  ARG A 158      -0.823  16.229 -10.512  1.00 62.52           C  
ATOM   2592  N   ARG A 159       6.037  11.839 -10.177  1.00 52.73           N  
ATOM   2593  H   ARG A 159       6.365  12.411  -9.412  1.00 52.73           H  
ATOM   2594  CA  ARG A 159       7.063  11.130 -10.945  1.00 52.73           C  
ATOM   2595  HA  ARG A 159       6.625  10.719 -11.854  1.00 52.73           H  
ATOM   2596  C   ARG A 159       7.583   9.934 -10.156  1.00 52.73           C  
ATOM   2597  CB  ARG A 159       8.182  12.115 -11.298  1.00 52.73           C  
ATOM   2598  HB2 ARG A 159       7.744  13.027 -11.703  1.00 52.73           H  
ATOM   2599  HB3 ARG A 159       8.730  12.362 -10.389  1.00 52.73           H  
ATOM   2600  O   ARG A 159       7.834   8.901 -10.808  1.00 52.73           O  
ATOM   2601  CG  ARG A 159       9.137  11.515 -12.339  1.00 52.73           C  
ATOM   2602  HG2 ARG A 159       8.637  11.456 -13.305  1.00 52.73           H  
ATOM   2603  HG3 ARG A 159       9.431  10.509 -12.039  1.00 52.73           H  
ATOM   2604  CD  ARG A 159      10.421  12.339 -12.464  1.00 52.73           C  
ATOM   2605  HD2 ARG A 159      10.900  12.381 -11.485  1.00 52.73           H  
ATOM   2606  HD3 ARG A 159      11.097  11.812 -13.137  1.00 52.73           H  
ATOM   2607  NE  ARG A 159      10.165  13.715 -12.933  1.00 52.73           N  
ATOM   2608  HE  ARG A 159       9.537  14.256 -12.357  1.00 52.73           H  
ATOM   2609  NH1 ARG A 159      11.427  13.666 -14.853  1.00 52.73           N  
ATOM   2610 HH11 ARG A 159      11.616  12.688 -14.688  1.00 52.73           H  
ATOM   2611 HH12 ARG A 159      11.788  14.125 -15.677  1.00 52.73           H  
ATOM   2612  NH2 ARG A 159      10.386  15.544 -14.256  1.00 52.73           N  
ATOM   2613 HH21 ARG A 159      10.762  15.993 -15.079  1.00 52.73           H  
ATOM   2614 HH22 ARG A 159       9.800  16.057 -13.614  1.00 52.73           H  
ATOM   2615  CZ  ARG A 159      10.659  14.295 -14.008  1.00 52.73           C  
ATOM   2616  OXT ARG A 159       7.795  10.131  -8.941  1.00 52.73           O  
TER    2617      ARG A 159                                                       
ATOM   2617  N   MET B   1       4.606  10.792  13.498  1.00 52.07           N  
ATOM   2618  H   MET B   1       4.124  11.680  13.504  1.00 52.07           H  
ATOM   2619  H2  MET B   1       4.516  10.347  14.400  1.00 52.07           H  
ATOM   2620  H3  MET B   1       5.588  10.954  13.322  1.00 52.07           H  
ATOM   2621  CA  MET B   1       4.036   9.926  12.446  1.00 52.07           C  
ATOM   2622  HA  MET B   1       4.579   8.980  12.442  1.00 52.07           H  
ATOM   2623  C   MET B   1       4.214  10.592  11.099  1.00 52.07           C  
ATOM   2624  CB  MET B   1       2.546   9.640  12.695  1.00 52.07           C  
ATOM   2625  HB2 MET B   1       2.444   9.344  13.739  1.00 52.07           H  
ATOM   2626  HB3 MET B   1       1.936  10.527  12.525  1.00 52.07           H  
ATOM   2627  O   MET B   1       3.552  11.597  10.859  1.00 52.07           O  
ATOM   2628  CG  MET B   1       2.116   8.510  11.748  1.00 52.07           C  
ATOM   2629  HG2 MET B   1       2.156   8.878  10.723  1.00 52.07           H  
ATOM   2630  HG3 MET B   1       2.883   7.743  11.856  1.00 52.07           H  
ATOM   2631  SD  MET B   1       0.539   7.645  11.971  1.00 52.07           S  
ATOM   2632  CE  MET B   1      -0.705   8.937  11.904  1.00 52.07           C  
ATOM   2633  HE1 MET B   1      -0.792   9.294  10.878  1.00 52.07           H  
ATOM   2634  HE2 MET B   1      -0.425   9.741  12.586  1.00 52.07           H  
ATOM   2635  HE3 MET B   1      -1.660   8.529  12.233  1.00 52.07           H  
ATOM   2636  N   SER B   2       5.121  10.104  10.252  1.00 67.89           N  
ATOM   2637  H   SER B   2       5.635   9.253  10.427  1.00 67.89           H  
ATOM   2638  CA  SER B   2       5.251  10.713   8.932  1.00 67.89           C  
ATOM   2639  HA  SER B   2       5.157  11.794   9.032  1.00 67.89           H  
ATOM   2640  C   SER B   2       4.128  10.211   8.033  1.00 67.89           C  
ATOM   2641  CB  SER B   2       6.621  10.466   8.308  1.00 67.89           C  
ATOM   2642  HB2 SER B   2       6.696   9.435   7.965  1.00 67.89           H  
ATOM   2643  HB3 SER B   2       7.413  10.675   9.027  1.00 67.89           H  
ATOM   2644  O   SER B   2       4.008   9.020   7.763  1.00 67.89           O  
ATOM   2645  OG  SER B   2       6.731  11.349   7.215  1.00 67.89           O  
ATOM   2646  HG  SER B   2       7.538  11.121   6.748  1.00 67.89           H  
ATOM   2647  N   ALA B   3       3.291  11.130   7.570  1.00 72.24           N  
ATOM   2648  H   ALA B   3       3.395  12.082   7.890  1.00 72.24           H  
ATOM   2649  CA  ALA B   3       2.366  10.873   6.476  1.00 72.24           C  
ATOM   2650  HA  ALA B   3       1.593  10.166   6.779  1.00 72.24           H  
ATOM   2651  C   ALA B   3       3.072  10.309   5.231  1.00 72.24           C  
ATOM   2652  CB  ALA B   3       1.741  12.219   6.132  1.00 72.24           C  
ATOM   2653  HB1 ALA B   3       2.485  13.014   6.167  1.00 72.24           H  
ATOM   2654  HB2 ALA B   3       0.921  12.440   6.815  1.00 72.24           H  
ATOM   2655  HB3 ALA B   3       1.389  12.146   5.103  1.00 72.24           H  
ATOM   2656  O   ALA B   3       2.496   9.512   4.498  1.00 72.24           O  
ATOM   2657  N   GLU B   4       4.326  10.710   5.012  1.00 74.17           N  
ATOM   2658  H   GLU B   4       4.767  11.317   5.688  1.00 74.17           H  
ATOM   2659  CA  GLU B   4       5.160  10.216   3.917  1.00 74.17           C  
ATOM   2660  HA  GLU B   4       4.646  10.377   2.970  1.00 74.17           H  
ATOM   2661  C   GLU B   4       5.422   8.713   4.032  1.00 74.17           C  
ATOM   2662  CB  GLU B   4       6.463  11.026   3.932  1.00 74.17           C  
ATOM   2663  HB2 GLU B   4       7.038  10.774   4.823  1.00 74.17           H  
ATOM   2664  HB3 GLU B   4       6.191  12.080   3.978  1.00 74.17           H  
ATOM   2665  O   GLU B   4       5.369   7.997   3.032  1.00 74.17           O  
ATOM   2666  CG  GLU B   4       7.369  10.812   2.716  1.00 74.17           C  
ATOM   2667  HG2 GLU B   4       7.924   9.881   2.830  1.00 74.17           H  
ATOM   2668  HG3 GLU B   4       6.742  10.734   1.828  1.00 74.17           H  
ATOM   2669  CD  GLU B   4       8.338  11.996   2.543  1.00 74.17           C  
ATOM   2670  OE1 GLU B   4       8.511  12.442   1.379  1.00 74.17           O  
ATOM   2671  OE2 GLU B   4       8.771  12.592   3.554  1.00 74.17           O  
ATOM   2672  N   ASP B   5       5.609   8.217   5.253  1.00 84.57           N  
ATOM   2673  H   ASP B   5       5.659   8.845   6.042  1.00 84.57           H  
ATOM   2674  CA  ASP B   5       5.794   6.792   5.498  1.00 84.57           C  
ATOM   2675  HA  ASP B   5       6.600   6.416   4.868  1.00 84.57           H  
ATOM   2676  C   ASP B   5       4.515   6.006   5.190  1.00 84.57           C  
ATOM   2677  CB  ASP B   5       6.152   6.538   6.957  1.00 84.57           C  
ATOM   2678  HB2 ASP B   5       5.345   6.916   7.585  1.00 84.57           H  
ATOM   2679  HB3 ASP B   5       6.184   5.454   7.069  1.00 84.57           H  
ATOM   2680  O   ASP B   5       4.573   4.970   4.533  1.00 84.57           O  
ATOM   2681  CG  ASP B   5       7.475   7.107   7.456  1.00 84.57           C  
ATOM   2682  OD1 ASP B   5       8.271   7.583   6.622  1.00 84.57           O  
ATOM   2683  OD2 ASP B   5       7.607   7.139   8.704  1.00 84.57           O  
ATOM   2684  N   LEU B   6       3.350   6.509   5.618  1.00 83.08           N  
ATOM   2685  H   LEU B   6       3.377   7.379   6.130  1.00 83.08           H  
ATOM   2686  CA  LEU B   6       2.053   5.875   5.348  1.00 83.08           C  
ATOM   2687  HA  LEU B   6       2.072   4.850   5.717  1.00 83.08           H  
ATOM   2688  C   LEU B   6       1.768   5.783   3.844  1.00 83.08           C  
ATOM   2689  CB  LEU B   6       0.934   6.660   6.055  1.00 83.08           C  
ATOM   2690  HB2 LEU B   6       1.047   7.719   5.824  1.00 83.08           H  
ATOM   2691  HB3 LEU B   6      -0.024   6.340   5.646  1.00 83.08           H  
ATOM   2692  O   LEU B   6       1.311   4.749   3.362  1.00 83.08           O  
ATOM   2693  CG  LEU B   6       0.889   6.477   7.580  1.00 83.08           C  
ATOM   2694  HG  LEU B   6       1.851   6.738   8.021  1.00 83.08           H  
ATOM   2695  CD1 LEU B   6      -0.180   7.402   8.163  1.00 83.08           C  
ATOM   2696 HD11 LEU B   6       0.070   8.440   7.946  1.00 83.08           H  
ATOM   2697 HD12 LEU B   6      -1.145   7.161   7.719  1.00 83.08           H  
ATOM   2698 HD13 LEU B   6      -0.244   7.265   9.243  1.00 83.08           H  
ATOM   2699  CD2 LEU B   6       0.526   5.041   7.961  1.00 83.08           C  
ATOM   2700 HD21 LEU B   6       0.301   4.974   9.025  1.00 83.08           H  
ATOM   2701 HD22 LEU B   6      -0.350   4.723   7.395  1.00 83.08           H  
ATOM   2702 HD23 LEU B   6       1.360   4.375   7.740  1.00 83.08           H  
ATOM   2703  N   PHE B   7       2.105   6.828   3.091  1.00 82.76           N  
ATOM   2704  H   PHE B   7       2.449   7.662   3.545  1.00 82.76           H  
ATOM   2705  CA  PHE B   7       2.005   6.809   1.633  1.00 82.76           C  
ATOM   2706  HA  PHE B   7       1.004   6.484   1.352  1.00 82.76           H  
ATOM   2707  C   PHE B   7       2.985   5.834   0.995  1.00 82.76           C  
ATOM   2708  CB  PHE B   7       2.262   8.216   1.093  1.00 82.76           C  
ATOM   2709  HB2 PHE B   7       3.199   8.245   0.538  1.00 82.76           H  
ATOM   2710  HB3 PHE B   7       2.362   8.927   1.913  1.00 82.76           H  
ATOM   2711  O   PHE B   7       2.627   5.083   0.092  1.00 82.76           O  
ATOM   2712  CG  PHE B   7       1.144   8.702   0.217  1.00 82.76           C  
ATOM   2713  CD1 PHE B   7       1.388   9.087  -1.110  1.00 82.76           C  
ATOM   2714  HD1 PHE B   7       2.360   8.940  -1.556  1.00 82.76           H  
ATOM   2715  CD2 PHE B   7      -0.144   8.818   0.759  1.00 82.76           C  
ATOM   2716  HD2 PHE B   7      -0.354   8.445   1.750  1.00 82.76           H  
ATOM   2717  CE1 PHE B   7       0.385   9.764  -1.820  1.00 82.76           C  
ATOM   2718  HE1 PHE B   7       0.578  10.123  -2.820  1.00 82.76           H  
ATOM   2719  CE2 PHE B   7      -1.152   9.468   0.039  1.00 82.76           C  
ATOM   2720  HE2 PHE B   7      -2.146   9.552   0.452  1.00 82.76           H  
ATOM   2721  CZ  PHE B   7      -0.854  10.025  -1.208  1.00 82.76           C  
ATOM   2722  HZ  PHE B   7      -1.609  10.605  -1.718  1.00 82.76           H  
ATOM   2723  N   THR B   8       4.219   5.804   1.497  1.00 87.41           N  
ATOM   2724  H   THR B   8       4.459   6.460   2.227  1.00 87.41           H  
ATOM   2725  CA  THR B   8       5.227   4.841   1.047  1.00 87.41           C  
ATOM   2726  HA  THR B   8       5.399   4.986  -0.020  1.00 87.41           H  
ATOM   2727  C   THR B   8       4.734   3.409   1.249  1.00 87.41           C  
ATOM   2728  CB  THR B   8       6.554   5.059   1.788  1.00 87.41           C  
ATOM   2729  HB  THR B   8       6.416   4.915   2.860  1.00 87.41           H  
ATOM   2730  O   THR B   8       4.933   2.562   0.381  1.00 87.41           O  
ATOM   2731  CG2 THR B   8       7.655   4.115   1.304  1.00 87.41           C  
ATOM   2732 HG21 THR B   8       8.595   4.391   1.781  1.00 87.41           H  
ATOM   2733 HG22 THR B   8       7.755   4.194   0.221  1.00 87.41           H  
ATOM   2734 HG23 THR B   8       7.411   3.089   1.579  1.00 87.41           H  
ATOM   2735  OG1 THR B   8       7.029   6.363   1.557  1.00 87.41           O  
ATOM   2736  HG1 THR B   8       6.487   6.970   2.065  1.00 87.41           H  
ATOM   2737  N   ILE B   9       4.053   3.134   2.364  1.00 90.10           N  
ATOM   2738  H   ILE B   9       3.943   3.867   3.051  1.00 90.10           H  
ATOM   2739  CA  ILE B   9       3.443   1.831   2.636  1.00 90.10           C  
ATOM   2740  HA  ILE B   9       4.204   1.059   2.516  1.00 90.10           H  
ATOM   2741  C   ILE B   9       2.332   1.516   1.631  1.00 90.10           C  
ATOM   2742  CB  ILE B   9       2.928   1.775   4.086  1.00 90.10           C  
ATOM   2743  HB  ILE B   9       2.285   2.637   4.264  1.00 90.10           H  
ATOM   2744  O   ILE B   9       2.321   0.408   1.095  1.00 90.10           O  
ATOM   2745  CG1 ILE B   9       4.106   1.814   5.082  1.00 90.10           C  
ATOM   2746 HG12 ILE B   9       4.877   2.503   4.735  1.00 90.10           H  
ATOM   2747 HG13 ILE B   9       4.571   0.829   5.123  1.00 90.10           H  
ATOM   2748  CG2 ILE B   9       2.107   0.494   4.309  1.00 90.10           C  
ATOM   2749 HG21 ILE B   9       2.649  -0.369   3.921  1.00 90.10           H  
ATOM   2750 HG22 ILE B   9       1.899   0.339   5.367  1.00 90.10           H  
ATOM   2751 HG23 ILE B   9       1.157   0.550   3.777  1.00 90.10           H  
ATOM   2752  CD1 ILE B   9       3.686   2.254   6.490  1.00 90.10           C  
ATOM   2753 HD11 ILE B   9       2.615   2.449   6.539  1.00 90.10           H  
ATOM   2754 HD12 ILE B   9       3.954   1.484   7.213  1.00 90.10           H  
ATOM   2755 HD13 ILE B   9       4.205   3.178   6.744  1.00 90.10           H  
ATOM   2756  N   GLN B  10       1.439   2.470   1.351  1.00 90.00           N  
ATOM   2757  H   GLN B  10       1.495   3.350   1.843  1.00 90.00           H  
ATOM   2758  CA  GLN B  10       0.363   2.304   0.369  1.00 90.00           C  
ATOM   2759  HA  GLN B  10      -0.277   1.482   0.689  1.00 90.00           H  
ATOM   2760  C   GLN B  10       0.927   1.953  -1.017  1.00 90.00           C  
ATOM   2761  CB  GLN B  10      -0.472   3.596   0.327  1.00 90.00           C  
ATOM   2762  HB2 GLN B  10       0.120   4.396  -0.116  1.00 90.00           H  
ATOM   2763  HB3 GLN B  10      -0.731   3.901   1.341  1.00 90.00           H  
ATOM   2764  O   GLN B  10       0.573   0.922  -1.587  1.00 90.00           O  
ATOM   2765  CG  GLN B  10      -1.759   3.441  -0.494  1.00 90.00           C  
ATOM   2766  HG2 GLN B  10      -2.192   4.429  -0.647  1.00 90.00           H  
ATOM   2767  HG3 GLN B  10      -1.527   3.031  -1.477  1.00 90.00           H  
ATOM   2768  CD  GLN B  10      -2.814   2.574   0.180  1.00 90.00           C  
ATOM   2769  NE2 GLN B  10      -3.808   2.152  -0.563  1.00 90.00           N  
ATOM   2770 HE21 GLN B  10      -3.805   2.336  -1.556  1.00 90.00           H  
ATOM   2771 HE22 GLN B  10      -4.548   1.639  -0.105  1.00 90.00           H  
ATOM   2772  OE1 GLN B  10      -2.774   2.273   1.366  1.00 90.00           O  
ATOM   2773  N   ILE B  11       1.902   2.735  -1.493  1.00 89.81           N  
ATOM   2774  H   ILE B  11       2.130   3.567  -0.968  1.00 89.81           H  
ATOM   2775  CA  ILE B  11       2.573   2.524  -2.785  1.00 89.81           C  
ATOM   2776  HA  ILE B  11       1.823   2.555  -3.575  1.00 89.81           H  
ATOM   2777  C   ILE B  11       3.242   1.145  -2.843  1.00 89.81           C  
ATOM   2778  CB  ILE B  11       3.602   3.655  -3.025  1.00 89.81           C  
ATOM   2779  HB  ILE B  11       4.237   3.730  -2.142  1.00 89.81           H  
ATOM   2780  O   ILE B  11       3.144   0.440  -3.849  1.00 89.81           O  
ATOM   2781  CG1 ILE B  11       2.883   5.009  -3.230  1.00 89.81           C  
ATOM   2782 HG12 ILE B  11       2.109   5.138  -2.473  1.00 89.81           H  
ATOM   2783 HG13 ILE B  11       2.386   5.013  -4.200  1.00 89.81           H  
ATOM   2784  CG2 ILE B  11       4.507   3.349  -4.238  1.00 89.81           C  
ATOM   2785 HG21 ILE B  11       5.193   4.176  -4.424  1.00 89.81           H  
ATOM   2786 HG22 ILE B  11       3.890   3.193  -5.122  1.00 89.81           H  
ATOM   2787 HG23 ILE B  11       5.109   2.459  -4.057  1.00 89.81           H  
ATOM   2788  CD1 ILE B  11       3.814   6.226  -3.138  1.00 89.81           C  
ATOM   2789 HD11 ILE B  11       3.215   7.135  -3.183  1.00 89.81           H  
ATOM   2790 HD12 ILE B  11       4.356   6.208  -2.192  1.00 89.81           H  
ATOM   2791 HD13 ILE B  11       4.520   6.239  -3.968  1.00 89.81           H  
ATOM   2792  N   LEU B  12       3.927   0.731  -1.771  1.00 93.88           N  
ATOM   2793  H   LEU B  12       3.983   1.343  -0.969  1.00 93.88           H  
ATOM   2794  CA  LEU B  12       4.550  -0.593  -1.711  1.00 93.88           C  
ATOM   2795  HA  LEU B  12       5.179  -0.719  -2.592  1.00 93.88           H  
ATOM   2796  C   LEU B  12       3.508  -1.716  -1.765  1.00 93.88           C  
ATOM   2797  CB  LEU B  12       5.409  -0.718  -0.441  1.00 93.88           C  
ATOM   2798  HB2 LEU B  12       4.829  -0.352   0.407  1.00 93.88           H  
ATOM   2799  HB3 LEU B  12       5.617  -1.774  -0.269  1.00 93.88           H  
ATOM   2800  O   LEU B  12       3.768  -2.742  -2.395  1.00 93.88           O  
ATOM   2801  CG  LEU B  12       6.750   0.031  -0.505  1.00 93.88           C  
ATOM   2802  HG  LEU B  12       6.596   1.060  -0.830  1.00 93.88           H  
ATOM   2803  CD1 LEU B  12       7.404   0.043   0.878  1.00 93.88           C  
ATOM   2804 HD11 LEU B  12       6.726   0.513   1.590  1.00 93.88           H  
ATOM   2805 HD12 LEU B  12       8.323   0.627   0.833  1.00 93.88           H  
ATOM   2806 HD13 LEU B  12       7.625  -0.974   1.202  1.00 93.88           H  
ATOM   2807  CD2 LEU B  12       7.744  -0.633  -1.463  1.00 93.88           C  
ATOM   2808 HD21 LEU B  12       7.901  -1.674  -1.182  1.00 93.88           H  
ATOM   2809 HD22 LEU B  12       8.691  -0.092  -1.445  1.00 93.88           H  
ATOM   2810 HD23 LEU B  12       7.354  -0.594  -2.480  1.00 93.88           H  
ATOM   2811  N   CYS B  13       2.342  -1.540  -1.139  1.00 93.70           N  
ATOM   2812  H   CYS B  13       2.161  -0.663  -0.672  1.00 93.70           H  
ATOM   2813  CA  CYS B  13       1.259  -2.517  -1.221  1.00 93.70           C  
ATOM   2814  HA  CYS B  13       1.664  -3.494  -0.960  1.00 93.70           H  
ATOM   2815  C   CYS B  13       0.728  -2.637  -2.656  1.00 93.70           C  
ATOM   2816  CB  CYS B  13       0.147  -2.180  -0.218  1.00 93.70           C  
ATOM   2817  HB2 CYS B  13      -0.685  -2.868  -0.366  1.00 93.70           H  
ATOM   2818  HB3 CYS B  13      -0.216  -1.166  -0.384  1.00 93.70           H  
ATOM   2819  O   CYS B  13       0.659  -3.755  -3.170  1.00 93.70           O  
ATOM   2820  SG  CYS B  13       0.765  -2.359   1.482  1.00 93.70           S  
ATOM   2821  HG  CYS B  13       1.480  -1.231   1.464  1.00 93.70           H  
ATOM   2822  N   ASP B  14       0.475  -1.515  -3.335  1.00 92.47           N  
ATOM   2823  H   ASP B  14       0.497  -0.635  -2.840  1.00 92.47           H  
ATOM   2824  CA  ASP B  14      -0.002  -1.495  -4.725  1.00 92.47           C  
ATOM   2825  HA  ASP B  14      -0.943  -2.044  -4.784  1.00 92.47           H  
ATOM   2826  C   ASP B  14       1.005  -2.173  -5.679  1.00 92.47           C  
ATOM   2827  CB  ASP B  14      -0.269  -0.039  -5.160  1.00 92.47           C  
ATOM   2828  HB2 ASP B  14      -0.558  -0.043  -6.210  1.00 92.47           H  
ATOM   2829  HB3 ASP B  14       0.656   0.531  -5.074  1.00 92.47           H  
ATOM   2830  O   ASP B  14       0.643  -2.993  -6.528  1.00 92.47           O  
ATOM   2831  CG  ASP B  14      -1.377   0.676  -4.364  1.00 92.47           C  
ATOM   2832  OD1 ASP B  14      -2.266  -0.022  -3.821  1.00 92.47           O  
ATOM   2833  OD2 ASP B  14      -1.322   1.928  -4.301  1.00 92.47           O  
ATOM   2834  N   GLN B  15       2.306  -1.917  -5.494  1.00 95.69           N  
ATOM   2835  H   GLN B  15       2.549  -1.221  -4.804  1.00 95.69           H  
ATOM   2836  CA  GLN B  15       3.371  -2.581  -6.258  1.00 95.69           C  
ATOM   2837  HA  GLN B  15       3.203  -2.404  -7.321  1.00 95.69           H  
ATOM   2838  C   GLN B  15       3.388  -4.103  -6.047  1.00 95.69           C  
ATOM   2839  CB  GLN B  15       4.733  -1.997  -5.858  1.00 95.69           C  
ATOM   2840  HB2 GLN B  15       4.813  -1.974  -4.771  1.00 95.69           H  
ATOM   2841  HB3 GLN B  15       5.523  -2.641  -6.244  1.00 95.69           H  
ATOM   2842  O   GLN B  15       3.593  -4.867  -6.999  1.00 95.69           O  
ATOM   2843  CG  GLN B  15       4.954  -0.587  -6.423  1.00 95.69           C  
ATOM   2844  HG2 GLN B  15       4.943  -0.642  -7.511  1.00 95.69           H  
ATOM   2845  HG3 GLN B  15       4.143   0.075  -6.120  1.00 95.69           H  
ATOM   2846  CD  GLN B  15       6.277   0.032  -5.979  1.00 95.69           C  
ATOM   2847  NE2 GLN B  15       6.690   1.107  -6.612  1.00 95.69           N  
ATOM   2848 HE21 GLN B  15       7.537   1.539  -6.272  1.00 95.69           H  
ATOM   2849 HE22 GLN B  15       6.089   1.557  -7.288  1.00 95.69           H  
ATOM   2850  OE1 GLN B  15       6.982  -0.434  -5.095  1.00 95.69           O  
ATOM   2851  N   ILE B  16       3.177  -4.559  -4.808  1.00 96.50           N  
ATOM   2852  H   ILE B  16       2.982  -3.885  -4.082  1.00 96.50           H  
ATOM   2853  CA  ILE B  16       3.115  -5.987  -4.479  1.00 96.50           C  
ATOM   2854  HA  ILE B  16       3.985  -6.469  -4.924  1.00 96.50           H  
ATOM   2855  C   ILE B  16       1.881  -6.630  -5.122  1.00 96.50           C  
ATOM   2856  CB  ILE B  16       3.178  -6.195  -2.947  1.00 96.50           C  
ATOM   2857  HB  ILE B  16       2.439  -5.541  -2.485  1.00 96.50           H  
ATOM   2858  O   ILE B  16       2.006  -7.700  -5.725  1.00 96.50           O  
ATOM   2859  CG1 ILE B  16       4.581  -5.830  -2.403  1.00 96.50           C  
ATOM   2860 HG12 ILE B  16       5.296  -6.606  -2.676  1.00 96.50           H  
ATOM   2861 HG13 ILE B  16       4.927  -4.904  -2.861  1.00 96.50           H  
ATOM   2862  CG2 ILE B  16       2.847  -7.644  -2.535  1.00 96.50           C  
ATOM   2863 HG21 ILE B  16       1.889  -7.948  -2.957  1.00 96.50           H  
ATOM   2864 HG22 ILE B  16       2.771  -7.713  -1.450  1.00 96.50           H  
ATOM   2865 HG23 ILE B  16       3.606  -8.345  -2.882  1.00 96.50           H  
ATOM   2866  CD1 ILE B  16       4.607  -5.635  -0.881  1.00 96.50           C  
ATOM   2867 HD11 ILE B  16       3.870  -4.884  -0.594  1.00 96.50           H  
ATOM   2868 HD12 ILE B  16       4.390  -6.568  -0.361  1.00 96.50           H  
ATOM   2869 HD13 ILE B  16       5.595  -5.285  -0.582  1.00 96.50           H  
ATOM   2870  N   GLU B  17       0.714  -5.989  -5.041  1.00 95.00           N  
ATOM   2871  H   GLU B  17       0.676  -5.113  -4.539  1.00 95.00           H  
ATOM   2872  CA  GLU B  17      -0.535  -6.476  -5.639  1.00 95.00           C  
ATOM   2873  HA  GLU B  17      -0.768  -7.461  -5.234  1.00 95.00           H  
ATOM   2874  C   GLU B  17      -0.418  -6.632  -7.158  1.00 95.00           C  
ATOM   2875  CB  GLU B  17      -1.698  -5.533  -5.296  1.00 95.00           C  
ATOM   2876  HB2 GLU B  17      -1.406  -4.502  -5.495  1.00 95.00           H  
ATOM   2877  HB3 GLU B  17      -2.549  -5.786  -5.928  1.00 95.00           H  
ATOM   2878  O   GLU B  17      -0.692  -7.714  -7.691  1.00 95.00           O  
ATOM   2879  CG  GLU B  17      -2.124  -5.685  -3.831  1.00 95.00           C  
ATOM   2880  HG2 GLU B  17      -2.431  -6.717  -3.664  1.00 95.00           H  
ATOM   2881  HG3 GLU B  17      -1.266  -5.479  -3.192  1.00 95.00           H  
ATOM   2882  CD  GLU B  17      -3.261  -4.747  -3.416  1.00 95.00           C  
ATOM   2883  OE1 GLU B  17      -3.620  -4.777  -2.222  1.00 95.00           O  
ATOM   2884  OE2 GLU B  17      -3.792  -3.988  -4.252  1.00 95.00           O  
ATOM   2885  N   LEU B  18       0.085  -5.607  -7.855  1.00 93.74           N  
ATOM   2886  H   LEU B  18       0.260  -4.742  -7.364  1.00 93.74           H  
ATOM   2887  CA  LEU B  18       0.304  -5.651  -9.304  1.00 93.74           C  
ATOM   2888  HA  LEU B  18      -0.648  -5.836  -9.802  1.00 93.74           H  
ATOM   2889  C   LEU B  18       1.246  -6.790  -9.705  1.00 93.74           C  
ATOM   2890  CB  LEU B  18       0.889  -4.305  -9.768  1.00 93.74           C  
ATOM   2891  HB2 LEU B  18       1.287  -4.424 -10.776  1.00 93.74           H  
ATOM   2892  HB3 LEU B  18       1.720  -4.042  -9.113  1.00 93.74           H  
ATOM   2893  O   LEU B  18       1.010  -7.509 -10.685  1.00 93.74           O  
ATOM   2894  CG  LEU B  18      -0.117  -3.141  -9.789  1.00 93.74           C  
ATOM   2895  HG  LEU B  18      -0.585  -3.029  -8.811  1.00 93.74           H  
ATOM   2896  CD1 LEU B  18       0.629  -1.853 -10.134  1.00 93.74           C  
ATOM   2897 HD11 LEU B  18       1.096  -1.927 -11.117  1.00 93.74           H  
ATOM   2898 HD12 LEU B  18      -0.072  -1.018 -10.129  1.00 93.74           H  
ATOM   2899 HD13 LEU B  18       1.387  -1.657  -9.375  1.00 93.74           H  
ATOM   2900  CD2 LEU B  18      -1.213  -3.359 -10.835  1.00 93.74           C  
ATOM   2901 HD21 LEU B  18      -1.849  -4.198 -10.550  1.00 93.74           H  
ATOM   2902 HD22 LEU B  18      -1.844  -2.471 -10.878  1.00 93.74           H  
ATOM   2903 HD23 LEU B  18      -0.777  -3.534 -11.818  1.00 93.74           H  
ATOM   2904  N   LYS B  19       2.314  -7.001  -8.930  1.00 95.45           N  
ATOM   2905  H   LYS B  19       2.464  -6.382  -8.146  1.00 95.45           H  
ATOM   2906  CA  LYS B  19       3.266  -8.074  -9.212  1.00 95.45           C  
ATOM   2907  HA  LYS B  19       3.491  -8.015 -10.277  1.00 95.45           H  
ATOM   2908  C   LYS B  19       2.657  -9.454  -8.968  1.00 95.45           C  
ATOM   2909  CB  LYS B  19       4.545  -7.826  -8.407  1.00 95.45           C  
ATOM   2910  HB2 LYS B  19       4.312  -7.913  -7.346  1.00 95.45           H  
ATOM   2911  HB3 LYS B  19       4.877  -6.803  -8.581  1.00 95.45           H  
ATOM   2912  O   LYS B  19       2.879 -10.356  -9.779  1.00 95.45           O  
ATOM   2913  CG  LYS B  19       5.697  -8.775  -8.770  1.00 95.45           C  
ATOM   2914  HG2 LYS B  19       6.561  -8.495  -8.167  1.00 95.45           H  
ATOM   2915  HG3 LYS B  19       5.427  -9.805  -8.537  1.00 95.45           H  
ATOM   2916  CD  LYS B  19       6.089  -8.656 -10.249  1.00 95.45           C  
ATOM   2917  HD2 LYS B  19       5.293  -9.055 -10.878  1.00 95.45           H  
ATOM   2918  HD3 LYS B  19       6.241  -7.603 -10.485  1.00 95.45           H  
ATOM   2919  CE  LYS B  19       7.375  -9.432 -10.524  1.00 95.45           C  
ATOM   2920  HE2 LYS B  19       7.192 -10.495 -10.365  1.00 95.45           H  
ATOM   2921  HE3 LYS B  19       8.123  -9.108  -9.801  1.00 95.45           H  
ATOM   2922  NZ  LYS B  19       7.862  -9.171 -11.901  1.00 95.45           N  
ATOM   2923  HZ1 LYS B  19       8.727  -9.664 -12.072  1.00 95.45           H  
ATOM   2924  HZ2 LYS B  19       8.041  -8.183 -12.017  1.00 95.45           H  
ATOM   2925  HZ3 LYS B  19       7.172  -9.448 -12.584  1.00 95.45           H  
ATOM   2926  N   LEU B  20       1.864  -9.624  -7.909  1.00 94.71           N  
ATOM   2927  H   LEU B  20       1.711  -8.832  -7.301  1.00 94.71           H  
ATOM   2928  CA  LEU B  20       1.123 -10.860  -7.642  1.00 94.71           C  
ATOM   2929  HA  LEU B  20       1.822 -11.696  -7.624  1.00 94.71           H  
ATOM   2930  C   LEU B  20       0.117 -11.175  -8.759  1.00 94.71           C  
ATOM   2931  CB  LEU B  20       0.419 -10.758  -6.277  1.00 94.71           C  
ATOM   2932  HB2 LEU B  20      -0.352 -11.526  -6.228  1.00 94.71           H  
ATOM   2933  HB3 LEU B  20      -0.088  -9.796  -6.213  1.00 94.71           H  
ATOM   2934  O   LEU B  20       0.093 -12.311  -9.243  1.00 94.71           O  
ATOM   2935  CG  LEU B  20       1.337 -10.917  -5.050  1.00 94.71           C  
ATOM   2936  HG  LEU B  20       2.142 -10.182  -5.083  1.00 94.71           H  
ATOM   2937  CD1 LEU B  20       0.518 -10.696  -3.777  1.00 94.71           C  
ATOM   2938 HD11 LEU B  20       0.089  -9.694  -3.797  1.00 94.71           H  
ATOM   2939 HD12 LEU B  20       1.159 -10.770  -2.899  1.00 94.71           H  
ATOM   2940 HD13 LEU B  20      -0.293 -11.421  -3.711  1.00 94.71           H  
ATOM   2941  CD2 LEU B  20       1.969 -12.313  -4.966  1.00 94.71           C  
ATOM   2942 HD21 LEU B  20       2.674 -12.452  -5.785  1.00 94.71           H  
ATOM   2943 HD22 LEU B  20       1.189 -13.073  -5.013  1.00 94.71           H  
ATOM   2944 HD23 LEU B  20       2.512 -12.405  -4.025  1.00 94.71           H  
ATOM   2945  N   ALA B  21      -0.642 -10.182  -9.230  1.00 92.73           N  
ATOM   2946  H   ALA B  21      -0.611  -9.285  -8.767  1.00 92.73           H  
ATOM   2947  CA  ALA B  21      -1.560 -10.339 -10.357  1.00 92.73           C  
ATOM   2948  HA  ALA B  21      -2.286 -11.115 -10.114  1.00 92.73           H  
ATOM   2949  C   ALA B  21      -0.817 -10.771 -11.634  1.00 92.73           C  
ATOM   2950  CB  ALA B  21      -2.315  -9.019 -10.554  1.00 92.73           C  
ATOM   2951  HB1 ALA B  21      -1.622  -8.211 -10.785  1.00 92.73           H  
ATOM   2952  HB2 ALA B  21      -2.858  -8.764  -9.643  1.00 92.73           H  
ATOM   2953  HB3 ALA B  21      -3.030  -9.120 -11.370  1.00 92.73           H  
ATOM   2954  O   ALA B  21      -1.187 -11.757 -12.278  1.00 92.73           O  
ATOM   2955  N   SER B  22       0.305 -10.112 -11.944  1.00 92.71           N  
ATOM   2956  H   SER B  22       0.530  -9.290 -11.401  1.00 92.71           H  
ATOM   2957  CA  SER B  22       1.170 -10.474 -13.074  1.00 92.71           C  
ATOM   2958  HA  SER B  22       0.594 -10.373 -13.994  1.00 92.71           H  
ATOM   2959  C   SER B  22       1.674 -11.921 -12.984  1.00 92.71           C  
ATOM   2960  CB  SER B  22       2.353  -9.504 -13.131  1.00 92.71           C  
ATOM   2961  HB2 SER B  22       1.984  -8.480 -13.190  1.00 92.71           H  
ATOM   2962  HB3 SER B  22       2.951  -9.606 -12.225  1.00 92.71           H  
ATOM   2963  O   SER B  22       1.691 -12.643 -13.984  1.00 92.71           O  
ATOM   2964  OG  SER B  22       3.168  -9.777 -14.256  1.00 92.71           O  
ATOM   2965  HG  SER B  22       2.839  -9.240 -14.981  1.00 92.71           H  
ATOM   2966  N   ILE B  23       2.047 -12.394 -11.790  1.00 90.41           N  
ATOM   2967  H   ILE B  23       2.019 -11.764 -11.001  1.00 90.41           H  
ATOM   2968  CA  ILE B  23       2.488 -13.781 -11.577  1.00 90.41           C  
ATOM   2969  HA  ILE B  23       3.298 -13.999 -12.273  1.00 90.41           H  
ATOM   2970  C   ILE B  23       1.362 -14.780 -11.879  1.00 90.41           C  
ATOM   2971  CB  ILE B  23       3.029 -13.950 -10.140  1.00 90.41           C  
ATOM   2972  HB  ILE B  23       2.314 -13.513  -9.444  1.00 90.41           H  
ATOM   2973  O   ILE B  23       1.612 -15.806 -12.523  1.00 90.41           O  
ATOM   2974  CG1 ILE B  23       4.384 -13.230  -9.978  1.00 90.41           C  
ATOM   2975 HG12 ILE B  23       4.399 -12.306 -10.556  1.00 90.41           H  
ATOM   2976 HG13 ILE B  23       5.183 -13.866 -10.360  1.00 90.41           H  
ATOM   2977  CG2 ILE B  23       3.203 -15.437  -9.771  1.00 90.41           C  
ATOM   2978 HG21 ILE B  23       3.808 -15.945 -10.522  1.00 90.41           H  
ATOM   2979 HG22 ILE B  23       3.683 -15.540  -8.798  1.00 90.41           H  
ATOM   2980 HG23 ILE B  23       2.226 -15.916  -9.704  1.00 90.41           H  
ATOM   2981  CD1 ILE B  23       4.678 -12.873  -8.517  1.00 90.41           C  
ATOM   2982 HD11 ILE B  23       4.014 -12.073  -8.188  1.00 90.41           H  
ATOM   2983 HD12 ILE B  23       5.707 -12.525  -8.432  1.00 90.41           H  
ATOM   2984 HD13 ILE B  23       4.522 -13.730  -7.862  1.00 90.41           H  
ATOM   2985  N   VAL B  24       0.134 -14.498 -11.437  1.00 89.29           N  
ATOM   2986  H   VAL B  24      -0.009 -13.638 -10.928  1.00 89.29           H  
ATOM   2987  CA  VAL B  24      -1.027 -15.370 -11.684  1.00 89.29           C  
ATOM   2988  HA  VAL B  24      -0.779 -16.382 -11.365  1.00 89.29           H  
ATOM   2989  C   VAL B  24      -1.342 -15.445 -13.177  1.00 89.29           C  
ATOM   2990  CB  VAL B  24      -2.251 -14.906 -10.873  1.00 89.29           C  
ATOM   2991  HB  VAL B  24      -2.436 -13.847 -11.056  1.00 89.29           H  
ATOM   2992  O   VAL B  24      -1.478 -16.548 -13.712  1.00 89.29           O  
ATOM   2993  CG1 VAL B  24      -3.520 -15.695 -11.223  1.00 89.29           C  
ATOM   2994 HG11 VAL B  24      -3.828 -15.482 -12.247  1.00 89.29           H  
ATOM   2995 HG12 VAL B  24      -3.350 -16.765 -11.110  1.00 89.29           H  
ATOM   2996 HG13 VAL B  24      -4.335 -15.388 -10.567  1.00 89.29           H  
ATOM   2997  CG2 VAL B  24      -1.994 -15.121  -9.380  1.00 89.29           C  
ATOM   2998 HG21 VAL B  24      -1.110 -14.564  -9.068  1.00 89.29           H  
ATOM   2999 HG22 VAL B  24      -1.849 -16.180  -9.169  1.00 89.29           H  
ATOM   3000 HG23 VAL B  24      -2.851 -14.755  -8.817  1.00 89.29           H  
ATOM   3001  N   ILE B  25      -1.370 -14.302 -13.867  1.00 89.49           N  
ATOM   3002  H   ILE B  25      -1.259 -13.437 -13.358  1.00 89.49           H  
ATOM   3003  CA  ILE B  25      -1.627 -14.222 -15.314  1.00 89.49           C  
ATOM   3004  HA  ILE B  25      -2.598 -14.669 -15.527  1.00 89.49           H  
ATOM   3005  C   ILE B  25      -0.577 -15.024 -16.091  1.00 89.49           C  
ATOM   3006  CB  ILE B  25      -1.667 -12.741 -15.756  1.00 89.49           C  
ATOM   3007  HB  ILE B  25      -0.764 -12.248 -15.397  1.00 89.49           H  
ATOM   3008  O   ILE B  25      -0.917 -15.910 -16.877  1.00 89.49           O  
ATOM   3009  CG1 ILE B  25      -2.896 -12.033 -15.139  1.00 89.49           C  
ATOM   3010 HG12 ILE B  25      -3.802 -12.374 -15.640  1.00 89.49           H  
ATOM   3011 HG13 ILE B  25      -2.990 -12.294 -14.085  1.00 89.49           H  
ATOM   3012  CG2 ILE B  25      -1.703 -12.623 -17.292  1.00 89.49           C  
ATOM   3013 HG21 ILE B  25      -1.783 -11.578 -17.593  1.00 89.49           H  
ATOM   3014 HG22 ILE B  25      -2.556 -13.167 -17.695  1.00 89.49           H  
ATOM   3015 HG23 ILE B  25      -0.783 -13.008 -17.733  1.00 89.49           H  
ATOM   3016  CD1 ILE B  25      -2.826 -10.503 -15.221  1.00 89.49           C  
ATOM   3017 HD11 ILE B  25      -2.876 -10.167 -16.256  1.00 89.49           H  
ATOM   3018 HD12 ILE B  25      -1.902 -10.148 -14.765  1.00 89.49           H  
ATOM   3019 HD13 ILE B  25      -3.671 -10.077 -14.680  1.00 89.49           H  
ATOM   3020  N   ASN B  26       0.707 -14.789 -15.810  1.00 87.84           N  
ATOM   3021  H   ASN B  26       0.925 -14.046 -15.162  1.00 87.84           H  
ATOM   3022  CA  ASN B  26       1.804 -15.501 -16.465  1.00 87.84           C  
ATOM   3023  HA  ASN B  26       1.728 -15.359 -17.543  1.00 87.84           H  
ATOM   3024  C   ASN B  26       1.761 -17.016 -16.210  1.00 87.84           C  
ATOM   3025  CB  ASN B  26       3.129 -14.903 -15.971  1.00 87.84           C  
ATOM   3026  HB2 ASN B  26       3.943 -15.590 -16.202  1.00 87.84           H  
ATOM   3027  HB3 ASN B  26       3.103 -14.755 -14.891  1.00 87.84           H  
ATOM   3028  O   ASN B  26       2.083 -17.813 -17.095  1.00 87.84           O  
ATOM   3029  CG  ASN B  26       3.453 -13.602 -16.677  1.00 87.84           C  
ATOM   3030  ND2 ASN B  26       3.689 -12.530 -15.966  1.00 87.84           N  
ATOM   3031 HD21 ASN B  26       3.331 -12.479 -15.022  1.00 87.84           H  
ATOM   3032 HD22 ASN B  26       3.854 -11.685 -16.494  1.00 87.84           H  
ATOM   3033  OD1 ASN B  26       3.531 -13.556 -17.887  1.00 87.84           O  
ATOM   3034  N   SER B  27       1.353 -17.433 -15.009  1.00 86.26           N  
ATOM   3035  H   SER B  27       1.097 -16.737 -14.323  1.00 86.26           H  
ATOM   3036  CA  SER B  27       1.194 -18.851 -14.674  1.00 86.26           C  
ATOM   3037  HA  SER B  27       2.108 -19.380 -14.944  1.00 86.26           H  
ATOM   3038  C   SER B  27       0.045 -19.491 -15.458  1.00 86.26           C  
ATOM   3039  CB  SER B  27       0.975 -19.029 -13.171  1.00 86.26           C  
ATOM   3040  HB2 SER B  27       0.065 -18.516 -12.860  1.00 86.26           H  
ATOM   3041  HB3 SER B  27       0.878 -20.092 -12.946  1.00 86.26           H  
ATOM   3042  O   SER B  27       0.203 -20.603 -15.964  1.00 86.26           O  
ATOM   3043  OG  SER B  27       2.083 -18.507 -12.463  1.00 86.26           O  
ATOM   3044  HG  SER B  27       1.990 -17.552 -12.452  1.00 86.26           H  
ATOM   3045  N   ASN B  28      -1.076 -18.780 -15.623  1.00 86.58           N  
ATOM   3046  H   ASN B  28      -1.144 -17.869 -15.192  1.00 86.58           H  
ATOM   3047  CA  ASN B  28      -2.208 -19.245 -16.422  1.00 86.58           C  
ATOM   3048  HA  ASN B  28      -2.493 -20.237 -16.070  1.00 86.58           H  
ATOM   3049  C   ASN B  28      -1.818 -19.391 -17.903  1.00 86.58           C  
ATOM   3050  CB  ASN B  28      -3.403 -18.299 -16.197  1.00 86.58           C  
ATOM   3051  HB2 ASN B  28      -3.520 -18.119 -15.128  1.00 86.58           H  
ATOM   3052  HB3 ASN B  28      -3.215 -17.340 -16.680  1.00 86.58           H  
ATOM   3053  O   ASN B  28      -2.003 -20.461 -18.478  1.00 86.58           O  
ATOM   3054  CG  ASN B  28      -4.725 -18.852 -16.713  1.00 86.58           C  
ATOM   3055  ND2 ASN B  28      -5.800 -18.133 -16.497  1.00 86.58           N  
ATOM   3056 HD21 ASN B  28      -5.744 -17.234 -16.041  1.00 86.58           H  
ATOM   3057 HD22 ASN B  28      -6.679 -18.487 -16.849  1.00 86.58           H  
ATOM   3058  OD1 ASN B  28      -4.822 -19.926 -17.290  1.00 86.58           O  
ATOM   3059  N   ILE B  29      -1.155 -18.388 -18.492  1.00 87.65           N  
ATOM   3060  H   ILE B  29      -1.032 -17.530 -17.973  1.00 87.65           H  
ATOM   3061  CA  ILE B  29      -0.675 -18.439 -19.887  1.00 87.65           C  
ATOM   3062  HA  ILE B  29      -1.535 -18.547 -20.547  1.00 87.65           H  
ATOM   3063  C   ILE B  29       0.224 -19.664 -20.120  1.00 87.65           C  
ATOM   3064  CB  ILE B  29       0.049 -17.120 -20.249  1.00 87.65           C  
ATOM   3065  HB  ILE B  29       0.804 -16.920 -19.489  1.00 87.65           H  
ATOM   3066  O   ILE B  29       0.018 -20.425 -21.068  1.00 87.65           O  
ATOM   3067  CG1 ILE B  29      -0.959 -15.947 -20.269  1.00 87.65           C  
ATOM   3068 HG12 ILE B  29      -1.622 -16.052 -21.128  1.00 87.65           H  
ATOM   3069 HG13 ILE B  29      -1.581 -15.975 -19.374  1.00 87.65           H  
ATOM   3070  CG2 ILE B  29       0.757 -17.228 -21.615  1.00 87.65           C  
ATOM   3071 HG21 ILE B  29       1.540 -17.987 -21.594  1.00 87.65           H  
ATOM   3072 HG22 ILE B  29       1.239 -16.284 -21.871  1.00 87.65           H  
ATOM   3073 HG23 ILE B  29       0.036 -17.474 -22.395  1.00 87.65           H  
ATOM   3074  CD1 ILE B  29      -0.299 -14.564 -20.317  1.00 87.65           C  
ATOM   3075 HD11 ILE B  29       0.210 -14.409 -21.269  1.00 87.65           H  
ATOM   3076 HD12 ILE B  29      -1.066 -13.797 -20.213  1.00 87.65           H  
ATOM   3077 HD13 ILE B  29       0.415 -14.462 -19.500  1.00 87.65           H  
ATOM   3078  N   LYS B  30       1.183 -19.918 -19.219  1.00 88.37           N  
ATOM   3079  H   LYS B  30       1.307 -19.259 -18.464  1.00 88.37           H  
ATOM   3080  CA  LYS B  30       2.068 -21.093 -19.307  1.00 88.37           C  
ATOM   3081  HA  LYS B  30       2.564 -21.083 -20.278  1.00 88.37           H  
ATOM   3082  C   LYS B  30       1.297 -22.416 -19.245  1.00 88.37           C  
ATOM   3083  CB  LYS B  30       3.128 -21.031 -18.198  1.00 88.37           C  
ATOM   3084  HB2 LYS B  30       3.616 -22.002 -18.121  1.00 88.37           H  
ATOM   3085  HB3 LYS B  30       2.642 -20.815 -17.246  1.00 88.37           H  
ATOM   3086  O   LYS B  30       1.655 -23.354 -19.958  1.00 88.37           O  
ATOM   3087  CG  LYS B  30       4.204 -19.974 -18.486  1.00 88.37           C  
ATOM   3088  HG2 LYS B  30       4.738 -20.249 -19.395  1.00 88.37           H  
ATOM   3089  HG3 LYS B  30       3.737 -19.002 -18.646  1.00 88.37           H  
ATOM   3090  CD  LYS B  30       5.203 -19.873 -17.325  1.00 88.37           C  
ATOM   3091  HD2 LYS B  30       5.712 -20.828 -17.204  1.00 88.37           H  
ATOM   3092  HD3 LYS B  30       4.662 -19.630 -16.410  1.00 88.37           H  
ATOM   3093  CE  LYS B  30       6.224 -18.768 -17.622  1.00 88.37           C  
ATOM   3094  HE2 LYS B  30       5.688 -17.824 -17.720  1.00 88.37           H  
ATOM   3095  HE3 LYS B  30       6.691 -18.975 -18.585  1.00 88.37           H  
ATOM   3096  NZ  LYS B  30       7.264 -18.658 -16.567  1.00 88.37           N  
ATOM   3097  HZ1 LYS B  30       6.847 -18.443 -15.674  1.00 88.37           H  
ATOM   3098  HZ2 LYS B  30       7.906 -17.914 -16.800  1.00 88.37           H  
ATOM   3099  HZ3 LYS B  30       7.799 -19.512 -16.493  1.00 88.37           H  
ATOM   3100  N   LEU B  31       0.258 -22.513 -18.412  1.00 88.78           N  
ATOM   3101  H   LEU B  31       0.003 -21.701 -17.868  1.00 88.78           H  
ATOM   3102  CA  LEU B  31      -0.584 -23.711 -18.320  1.00 88.78           C  
ATOM   3103  HA  LEU B  31       0.058 -24.586 -18.220  1.00 88.78           H  
ATOM   3104  C   LEU B  31      -1.403 -23.936 -19.598  1.00 88.78           C  
ATOM   3105  CB  LEU B  31      -1.500 -23.617 -17.085  1.00 88.78           C  
ATOM   3106  HB2 LEU B  31      -2.285 -24.368 -17.171  1.00 88.78           H  
ATOM   3107  HB3 LEU B  31      -1.987 -22.642 -17.081  1.00 88.78           H  
ATOM   3108  O   LEU B  31      -1.450 -25.066 -20.087  1.00 88.78           O  
ATOM   3109  CG  LEU B  31      -0.780 -23.825 -15.741  1.00 88.78           C  
ATOM   3110  HG  LEU B  31       0.099 -23.183 -15.685  1.00 88.78           H  
ATOM   3111  CD1 LEU B  31      -1.722 -23.468 -14.592  1.00 88.78           C  
ATOM   3112 HD11 LEU B  31      -2.612 -24.096 -14.622  1.00 88.78           H  
ATOM   3113 HD12 LEU B  31      -2.020 -22.423 -14.679  1.00 88.78           H  
ATOM   3114 HD13 LEU B  31      -1.213 -23.604 -13.637  1.00 88.78           H  
ATOM   3115  CD2 LEU B  31      -0.328 -25.278 -15.553  1.00 88.78           C  
ATOM   3116 HD21 LEU B  31      -1.185 -25.947 -15.629  1.00 88.78           H  
ATOM   3117 HD22 LEU B  31       0.412 -25.548 -16.307  1.00 88.78           H  
ATOM   3118 HD23 LEU B  31       0.123 -25.393 -14.568  1.00 88.78           H  
ATOM   3119  N   GLN B  32      -1.981 -22.879 -20.175  1.00 90.82           N  
ATOM   3120  H   GLN B  32      -1.921 -21.982 -19.715  1.00 90.82           H  
ATOM   3121  CA  GLN B  32      -2.729 -22.971 -21.434  1.00 90.82           C  
ATOM   3122  HA  GLN B  32      -3.504 -23.730 -21.327  1.00 90.82           H  
ATOM   3123  C   GLN B  32      -1.832 -23.417 -22.598  1.00 90.82           C  
ATOM   3124  CB  GLN B  32      -3.401 -21.625 -21.762  1.00 90.82           C  
ATOM   3125  HB2 GLN B  32      -2.634 -20.857 -21.861  1.00 90.82           H  
ATOM   3126  HB3 GLN B  32      -3.904 -21.715 -22.725  1.00 90.82           H  
ATOM   3127  O   GLN B  32      -2.212 -24.297 -23.370  1.00 90.82           O  
ATOM   3128  CG  GLN B  32      -4.432 -21.151 -20.723  1.00 90.82           C  
ATOM   3129  HG2 GLN B  32      -4.853 -20.203 -21.056  1.00 90.82           H  
ATOM   3130  HG3 GLN B  32      -3.936 -20.966 -19.770  1.00 90.82           H  
ATOM   3131  CD  GLN B  32      -5.584 -22.116 -20.472  1.00 90.82           C  
ATOM   3132  NE2 GLN B  32      -6.225 -22.013 -19.330  1.00 90.82           N  
ATOM   3133 HE21 GLN B  32      -7.109 -22.495 -19.262  1.00 90.82           H  
ATOM   3134 HE22 GLN B  32      -5.946 -21.298 -18.673  1.00 90.82           H  
ATOM   3135  OE1 GLN B  32      -5.914 -22.979 -21.269  1.00 90.82           O  
ATOM   3136  N   LEU B  33      -0.607 -22.886 -22.690  1.00 91.11           N  
ATOM   3137  H   LEU B  33      -0.364 -22.134 -22.061  1.00 91.11           H  
ATOM   3138  CA  LEU B  33       0.361 -23.286 -23.720  1.00 91.11           C  
ATOM   3139  HA  LEU B  33      -0.108 -23.188 -24.699  1.00 91.11           H  
ATOM   3140  C   LEU B  33       0.780 -24.761 -23.598  1.00 91.11           C  
ATOM   3141  CB  LEU B  33       1.591 -22.364 -23.651  1.00 91.11           C  
ATOM   3142  HB2 LEU B  33       1.949 -22.341 -22.622  1.00 91.11           H  
ATOM   3143  HB3 LEU B  33       2.382 -22.792 -24.267  1.00 91.11           H  
ATOM   3144  O   LEU B  33       0.897 -25.450 -24.609  1.00 91.11           O  
ATOM   3145  CG  LEU B  33       1.343 -20.920 -24.128  1.00 91.11           C  
ATOM   3146  HG  LEU B  33       0.493 -20.492 -23.596  1.00 91.11           H  
ATOM   3147  CD1 LEU B  33       2.581 -20.075 -23.829  1.00 91.11           C  
ATOM   3148 HD11 LEU B  33       2.777 -20.073 -22.757  1.00 91.11           H  
ATOM   3149 HD12 LEU B  33       3.446 -20.465 -24.365  1.00 91.11           H  
ATOM   3150 HD13 LEU B  33       2.404 -19.047 -24.147  1.00 91.11           H  
ATOM   3151  CD2 LEU B  33       1.058 -20.850 -25.629  1.00 91.11           C  
ATOM   3152 HD21 LEU B  33       1.874 -21.301 -26.193  1.00 91.11           H  
ATOM   3153 HD22 LEU B  33       0.125 -21.360 -25.868  1.00 91.11           H  
ATOM   3154 HD23 LEU B  33       0.959 -19.807 -25.932  1.00 91.11           H  
ATOM   3155  N   LYS B  34       0.976 -25.272 -22.374  1.00 90.79           N  
ATOM   3156  H   LYS B  34       0.878 -24.653 -21.582  1.00 90.79           H  
ATOM   3157  CA  LYS B  34       1.296 -26.694 -22.143  1.00 90.79           C  
ATOM   3158  HA  LYS B  34       2.141 -26.979 -22.770  1.00 90.79           H  
ATOM   3159  C   LYS B  34       0.154 -27.625 -22.554  1.00 90.79           C  
ATOM   3160  CB  LYS B  34       1.657 -26.931 -20.670  1.00 90.79           C  
ATOM   3161  HB2 LYS B  34       0.914 -26.451 -20.032  1.00 90.79           H  
ATOM   3162  HB3 LYS B  34       1.630 -28.003 -20.476  1.00 90.79           H  
ATOM   3163  O   LYS B  34       0.416 -28.669 -23.143  1.00 90.79           O  
ATOM   3164  CG  LYS B  34       3.059 -26.419 -20.318  1.00 90.79           C  
ATOM   3165  HG2 LYS B  34       3.793 -26.942 -20.930  1.00 90.79           H  
ATOM   3166  HG3 LYS B  34       3.134 -25.351 -20.523  1.00 90.79           H  
ATOM   3167  CD  LYS B  34       3.353 -26.685 -18.837  1.00 90.79           C  
ATOM   3168  HD2 LYS B  34       2.617 -26.163 -18.225  1.00 90.79           H  
ATOM   3169  HD3 LYS B  34       3.276 -27.756 -18.653  1.00 90.79           H  
ATOM   3170  CE  LYS B  34       4.760 -26.201 -18.476  1.00 90.79           C  
ATOM   3171  HE2 LYS B  34       4.794 -25.116 -18.577  1.00 90.79           H  
ATOM   3172  HE3 LYS B  34       5.461 -26.626 -19.193  1.00 90.79           H  
ATOM   3173  NZ  LYS B  34       5.141 -26.614 -17.101  1.00 90.79           N  
ATOM   3174  HZ1 LYS B  34       5.126 -27.622 -17.026  1.00 90.79           H  
ATOM   3175  HZ2 LYS B  34       6.082 -26.315 -16.885  1.00 90.79           H  
ATOM   3176  HZ3 LYS B  34       4.505 -26.235 -16.414  1.00 90.79           H  
ATOM   3177  N   ARG B  35      -1.098 -27.246 -22.265  1.00 91.75           N  
ATOM   3178  H   ARG B  35      -1.226 -26.372 -21.774  1.00 91.75           H  
ATOM   3179  CA  ARG B  35      -2.286 -28.019 -22.663  1.00 91.75           C  
ATOM   3180  HA  ARG B  35      -2.188 -29.048 -22.315  1.00 91.75           H  
ATOM   3181  C   ARG B  35      -2.393 -28.129 -24.182  1.00 91.75           C  
ATOM   3182  CB  ARG B  35      -3.556 -27.407 -22.056  1.00 91.75           C  
ATOM   3183  HB2 ARG B  35      -4.427 -27.846 -22.544  1.00 91.75           H  
ATOM   3184  HB3 ARG B  35      -3.570 -26.332 -22.239  1.00 91.75           H  
ATOM   3185  O   ARG B  35      -2.500 -29.240 -24.681  1.00 91.75           O  
ATOM   3186  CG  ARG B  35      -3.657 -27.683 -20.550  1.00 91.75           C  
ATOM   3187  HG2 ARG B  35      -3.757 -28.757 -20.392  1.00 91.75           H  
ATOM   3188  HG3 ARG B  35      -2.759 -27.333 -20.041  1.00 91.75           H  
ATOM   3189  CD  ARG B  35      -4.878 -26.965 -19.968  1.00 91.75           C  
ATOM   3190  HD2 ARG B  35      -5.761 -27.265 -20.532  1.00 91.75           H  
ATOM   3191  HD3 ARG B  35      -4.739 -25.891 -20.087  1.00 91.75           H  
ATOM   3192  NE  ARG B  35      -5.075 -27.293 -18.542  1.00 91.75           N  
ATOM   3193  HE  ARG B  35      -4.507 -28.035 -18.160  1.00 91.75           H  
ATOM   3194  NH1 ARG B  35      -6.822 -25.850 -18.177  1.00 91.75           N  
ATOM   3195 HH11 ARG B  35      -6.756 -25.539 -19.136  1.00 91.75           H  
ATOM   3196 HH12 ARG B  35      -7.585 -25.526 -17.600  1.00 91.75           H  
ATOM   3197  NH2 ARG B  35      -6.141 -27.191 -16.529  1.00 91.75           N  
ATOM   3198 HH21 ARG B  35      -6.901 -26.836 -15.967  1.00 91.75           H  
ATOM   3199 HH22 ARG B  35      -5.597 -27.971 -16.189  1.00 91.75           H  
ATOM   3200  CZ  ARG B  35      -6.006 -26.776 -17.758  1.00 91.75           C  
ATOM   3201  N   LYS B  36      -2.238 -27.011 -24.902  1.00 91.11           N  
ATOM   3202  H   LYS B  36      -2.162 -26.135 -24.404  1.00 91.11           H  
ATOM   3203  CA  LYS B  36      -2.253 -26.987 -26.376  1.00 91.11           C  
ATOM   3204  HA  LYS B  36      -3.212 -27.367 -26.727  1.00 91.11           H  
ATOM   3205  C   LYS B  36      -1.206 -27.921 -26.995  1.00 91.11           C  
ATOM   3206  CB  LYS B  36      -2.072 -25.548 -26.885  1.00 91.11           C  
ATOM   3207  HB2 LYS B  36      -1.199 -25.097 -26.414  1.00 91.11           H  
ATOM   3208  HB3 LYS B  36      -1.899 -25.585 -27.960  1.00 91.11           H  
ATOM   3209  O   LYS B  36      -1.538 -28.682 -27.893  1.00 91.11           O  
ATOM   3210  CG  LYS B  36      -3.313 -24.679 -26.627  1.00 91.11           C  
ATOM   3211  HG2 LYS B  36      -3.511 -24.613 -25.557  1.00 91.11           H  
ATOM   3212  HG3 LYS B  36      -4.174 -25.144 -27.108  1.00 91.11           H  
ATOM   3213  CD  LYS B  36      -3.125 -23.267 -27.199  1.00 91.11           C  
ATOM   3214  HD2 LYS B  36      -2.920 -23.349 -28.267  1.00 91.11           H  
ATOM   3215  HD3 LYS B  36      -2.280 -22.785 -26.708  1.00 91.11           H  
ATOM   3216  CE  LYS B  36      -4.397 -22.436 -26.986  1.00 91.11           C  
ATOM   3217  HE2 LYS B  36      -4.546 -22.284 -25.917  1.00 91.11           H  
ATOM   3218  HE3 LYS B  36      -5.245 -23.011 -27.357  1.00 91.11           H  
ATOM   3219  NZ  LYS B  36      -4.338 -21.131 -27.697  1.00 91.11           N  
ATOM   3220  HZ1 LYS B  36      -4.235 -21.280 -28.691  1.00 91.11           H  
ATOM   3221  HZ2 LYS B  36      -3.567 -20.563 -27.376  1.00 91.11           H  
ATOM   3222  HZ3 LYS B  36      -5.197 -20.617 -27.566  1.00 91.11           H  
ATOM   3223  N   LYS B  37       0.030 -27.922 -26.475  1.00 91.31           N  
ATOM   3224  H   LYS B  37       0.240 -27.246 -25.754  1.00 91.31           H  
ATOM   3225  CA  LYS B  37       1.097 -28.822 -26.954  1.00 91.31           C  
ATOM   3226  HA  LYS B  37       1.201 -28.710 -28.033  1.00 91.31           H  
ATOM   3227  C   LYS B  37       0.769 -30.303 -26.744  1.00 91.31           C  
ATOM   3228  CB  LYS B  37       2.436 -28.483 -26.285  1.00 91.31           C  
ATOM   3229  HB2 LYS B  37       3.142 -29.282 -26.509  1.00 91.31           H  
ATOM   3230  HB3 LYS B  37       2.306 -28.431 -25.204  1.00 91.31           H  
ATOM   3231  O   LYS B  37       1.038 -31.102 -27.627  1.00 91.31           O  
ATOM   3232  CG  LYS B  37       3.020 -27.165 -26.809  1.00 91.31           C  
ATOM   3233  HG2 LYS B  37       2.349 -26.339 -26.575  1.00 91.31           H  
ATOM   3234  HG3 LYS B  37       3.124 -27.231 -27.892  1.00 91.31           H  
ATOM   3235  CD  LYS B  37       4.397 -26.900 -26.190  1.00 91.31           C  
ATOM   3236  HD2 LYS B  37       4.301 -26.819 -25.107  1.00 91.31           H  
ATOM   3237  HD3 LYS B  37       5.054 -27.734 -26.434  1.00 91.31           H  
ATOM   3238  CE  LYS B  37       4.971 -25.603 -26.767  1.00 91.31           C  
ATOM   3239  HE2 LYS B  37       4.356 -24.765 -26.439  1.00 91.31           H  
ATOM   3240  HE3 LYS B  37       4.894 -25.658 -27.853  1.00 91.31           H  
ATOM   3241  NZ  LYS B  37       6.390 -25.405 -26.383  1.00 91.31           N  
ATOM   3242  HZ1 LYS B  37       6.503 -25.351 -25.380  1.00 91.31           H  
ATOM   3243  HZ2 LYS B  37       6.945 -26.173 -26.732  1.00 91.31           H  
ATOM   3244  HZ3 LYS B  37       6.755 -24.566 -26.811  1.00 91.31           H  
ATOM   3245  N   LYS B  38       0.168 -30.662 -25.600  1.00 90.09           N  
ATOM   3246  H   LYS B  38      -0.034 -29.942 -24.921  1.00 90.09           H  
ATOM   3247  CA  LYS B  38      -0.222 -32.050 -25.306  1.00 90.09           C  
ATOM   3248  HA  LYS B  38       0.627 -32.696 -25.527  1.00 90.09           H  
ATOM   3249  C   LYS B  38      -1.349 -32.535 -26.221  1.00 90.09           C  
ATOM   3250  CB  LYS B  38      -0.583 -32.194 -23.818  1.00 90.09           C  
ATOM   3251  HB2 LYS B  38       0.237 -31.796 -23.219  1.00 90.09           H  
ATOM   3252  HB3 LYS B  38      -1.487 -31.624 -23.601  1.00 90.09           H  
ATOM   3253  O   LYS B  38      -1.310 -33.678 -26.645  1.00 90.09           O  
ATOM   3254  CG  LYS B  38      -0.801 -33.669 -23.445  1.00 90.09           C  
ATOM   3255  HG2 LYS B  38       0.074 -34.241 -23.755  1.00 90.09           H  
ATOM   3256  HG3 LYS B  38      -1.670 -34.052 -23.979  1.00 90.09           H  
ATOM   3257  CD  LYS B  38      -1.022 -33.881 -21.943  1.00 90.09           C  
ATOM   3258  HD2 LYS B  38      -1.920 -33.349 -21.629  1.00 90.09           H  
ATOM   3259  HD3 LYS B  38      -0.156 -33.513 -21.394  1.00 90.09           H  
ATOM   3260  CE  LYS B  38      -1.192 -35.389 -21.709  1.00 90.09           C  
ATOM   3261  HE2 LYS B  38      -0.313 -35.899 -22.103  1.00 90.09           H  
ATOM   3262  HE3 LYS B  38      -2.042 -35.734 -22.296  1.00 90.09           H  
ATOM   3263  NZ  LYS B  38      -1.384 -35.742 -20.280  1.00 90.09           N  
ATOM   3264  HZ1 LYS B  38      -1.490 -36.744 -20.204  1.00 90.09           H  
ATOM   3265  HZ2 LYS B  38      -2.226 -35.320 -19.917  1.00 90.09           H  
ATOM   3266  HZ3 LYS B  38      -0.580 -35.475 -19.730  1.00 90.09           H  
ATOM   3267  N   THR B  39      -2.321 -31.676 -26.528  1.00 90.72           N  
ATOM   3268  H   THR B  39      -2.346 -30.773 -26.077  1.00 90.72           H  
ATOM   3269  CA  THR B  39      -3.414 -32.007 -27.456  1.00 90.72           C  
ATOM   3270  HA  THR B  39      -3.841 -32.971 -27.178  1.00 90.72           H  
ATOM   3271  C   THR B  39      -2.929 -32.145 -28.897  1.00 90.72           C  
ATOM   3272  CB  THR B  39      -4.520 -30.942 -27.394  1.00 90.72           C  
ATOM   3273  HB  THR B  39      -4.161 -30.019 -27.850  1.00 90.72           H  
ATOM   3274  O   THR B  39      -3.484 -32.936 -29.631  1.00 90.72           O  
ATOM   3275  CG2 THR B  39      -5.816 -31.379 -28.072  1.00 90.72           C  
ATOM   3276 HG21 THR B  39      -6.593 -30.631 -27.914  1.00 90.72           H  
ATOM   3277 HG22 THR B  39      -6.147 -32.342 -27.682  1.00 90.72           H  
ATOM   3278 HG23 THR B  39      -5.656 -31.481 -29.145  1.00 90.72           H  
ATOM   3279  OG1 THR B  39      -4.869 -30.675 -26.052  1.00 90.72           O  
ATOM   3280  HG1 THR B  39      -5.531 -31.335 -25.834  1.00 90.72           H  
ATOM   3281  N   GLN B  40      -1.891 -31.407 -29.300  1.00 90.20           N  
ATOM   3282  H   GLN B  40      -1.505 -30.716 -28.672  1.00 90.20           H  
ATOM   3283  CA  GLN B  40      -1.314 -31.508 -30.647  1.00 90.20           C  
ATOM   3284  HA  GLN B  40      -2.127 -31.590 -31.367  1.00 90.20           H  
ATOM   3285  C   GLN B  40      -0.422 -32.751 -30.839  1.00 90.20           C  
ATOM   3286  CB  GLN B  40      -0.540 -30.207 -30.914  1.00 90.20           C  
ATOM   3287  HB2 GLN B  40      -1.172 -29.364 -30.637  1.00 90.20           H  
ATOM   3288  HB3 GLN B  40       0.356 -30.186 -30.294  1.00 90.20           H  
ATOM   3289  O   GLN B  40      -0.100 -33.106 -31.966  1.00 90.20           O  
ATOM   3290  CG  GLN B  40      -0.148 -30.034 -32.389  1.00 90.20           C  
ATOM   3291  HG2 GLN B  40      -1.041 -30.137 -33.006  1.00 90.20           H  
ATOM   3292  HG3 GLN B  40       0.562 -30.806 -32.683  1.00 90.20           H  
ATOM   3293  CD  GLN B  40       0.499 -28.684 -32.675  1.00 90.20           C  
ATOM   3294  NE2 GLN B  40       0.486 -28.253 -33.917  1.00 90.20           N  
ATOM   3295 HE21 GLN B  40       0.092 -28.833 -34.644  1.00 90.20           H  
ATOM   3296 HE22 GLN B  40       0.952 -27.379 -34.112  1.00 90.20           H  
ATOM   3297  OE1 GLN B  40       1.023 -27.995 -31.808  1.00 90.20           O  
ATOM   3298  N   GLN B  41       0.019 -33.376 -29.745  1.00 87.56           N  
ATOM   3299  H   GLN B  41      -0.299 -33.041 -28.847  1.00 87.56           H  
ATOM   3300  CA  GLN B  41       0.822 -34.605 -29.754  1.00 87.56           C  
ATOM   3301  HA  GLN B  41       1.340 -34.690 -30.710  1.00 87.56           H  
ATOM   3302  C   GLN B  41      -0.010 -35.887 -29.639  1.00 87.56           C  
ATOM   3303  CB  GLN B  41       1.864 -34.526 -28.621  1.00 87.56           C  
ATOM   3304  HB2 GLN B  41       2.054 -35.515 -28.205  1.00 87.56           H  
ATOM   3305  HB3 GLN B  41       1.493 -33.891 -27.817  1.00 87.56           H  
ATOM   3306  O   GLN B  41       0.572 -36.968 -29.710  1.00 87.56           O  
ATOM   3307  CG  GLN B  41       3.189 -33.984 -29.164  1.00 87.56           C  
ATOM   3308  HG2 GLN B  41       3.000 -33.061 -29.712  1.00 87.56           H  
ATOM   3309  HG3 GLN B  41       3.601 -34.713 -29.862  1.00 87.56           H  
ATOM   3310  CD  GLN B  41       4.226 -33.683 -28.087  1.00 87.56           C  
ATOM   3311  NE2 GLN B  41       5.483 -33.607 -28.466  1.00 87.56           N  
ATOM   3312 HE21 GLN B  41       5.724 -33.840 -29.419  1.00 87.56           H  
ATOM   3313 HE22 GLN B  41       6.172 -33.509 -27.734  1.00 87.56           H  
ATOM   3314  OE1 GLN B  41       3.956 -33.467 -26.913  1.00 87.56           O  
ATOM   3315  N   LEU B  42      -1.321 -35.765 -29.412  1.00 77.59           N  
ATOM   3316  H   LEU B  42      -1.746 -34.865 -29.581  1.00 77.59           H  
ATOM   3317  CA  LEU B  42      -2.269 -36.874 -29.347  1.00 77.59           C  
ATOM   3318  HA  LEU B  42      -1.730 -37.816 -29.249  1.00 77.59           H  
ATOM   3319  C   LEU B  42      -3.035 -36.965 -30.670  1.00 77.59           C  
ATOM   3320  CB  LEU B  42      -3.217 -36.663 -28.145  1.00 77.59           C  
ATOM   3321  HB2 LEU B  42      -2.725 -36.070 -27.374  1.00 77.59           H  
ATOM   3322  HB3 LEU B  42      -4.075 -36.095 -28.506  1.00 77.59           H  
ATOM   3323  O   LEU B  42      -3.274 -38.107 -31.106  1.00 77.59           O  
ATOM   3324  CG  LEU B  42      -3.689 -37.999 -27.553  1.00 77.59           C  
ATOM   3325  HG  LEU B  42      -3.728 -38.770 -28.322  1.00 77.59           H  
ATOM   3326  CD1 LEU B  42      -2.726 -38.432 -26.443  1.00 77.59           C  
ATOM   3327 HD11 LEU B  42      -2.723 -37.699 -25.636  1.00 77.59           H  
ATOM   3328 HD12 LEU B  42      -1.726 -38.516 -26.869  1.00 77.59           H  
ATOM   3329 HD13 LEU B  42      -3.029 -39.410 -26.068  1.00 77.59           H  
ATOM   3330  CD2 LEU B  42      -5.083 -37.859 -26.944  1.00 77.59           C  
ATOM   3331 HD21 LEU B  42      -5.781 -37.600 -27.739  1.00 77.59           H  
ATOM   3332 HD22 LEU B  42      -5.087 -37.078 -26.184  1.00 77.59           H  
ATOM   3333 HD23 LEU B  42      -5.390 -38.813 -26.515  1.00 77.59           H  
ATOM   3334  OXT LEU B  42      -3.389 -35.873 -31.168  1.00 77.59           O  
TER    3335      LEU B  42                                                       
END   
