# Supplementary material for: A high-quality reference genome for the fission yeast Schizosaccharomyces osmophilus
Source: G3 (Bethesda). 2023 Feb 7;13(4):jkad028. doi: 10.1093/g3journal/jkad028 (PMC10085805; doi:10.1093/g3journal/jkad028)
Supplement: jkad028_Supplementary_Data [file jkad028_supplementary_data.zip › File_S6_G3-2022-403979.pdb]

ATOM      1  N   MET A   1     -12.057  14.392   4.485  1.00 80.04           N  
ATOM      2  H   MET A   1     -12.494  13.973   3.677  1.00 80.04           H  
ATOM      3  H2  MET A   1     -12.754  14.511   5.206  1.00 80.04           H  
ATOM      4  H3  MET A   1     -11.716  15.300   4.204  1.00 80.04           H  
ATOM      5  CA  MET A   1     -10.925  13.548   4.948  1.00 80.04           C  
ATOM      6  HA  MET A   1     -10.207  13.487   4.130  1.00 80.04           H  
ATOM      7  C   MET A   1     -11.320  12.103   5.205  1.00 80.04           C  
ATOM      8  CB  MET A   1     -10.167  14.112   6.156  1.00 80.04           C  
ATOM      9  HB2 MET A   1      -9.512  13.340   6.558  1.00 80.04           H  
ATOM     10  HB3 MET A   1     -10.871  14.402   6.937  1.00 80.04           H  
ATOM     11  O   MET A   1     -10.633  11.247   4.673  1.00 80.04           O  
ATOM     12  CG  MET A   1      -9.304  15.314   5.768  1.00 80.04           C  
ATOM     13  HG2 MET A   1      -8.752  15.627   6.654  1.00 80.04           H  
ATOM     14  HG3 MET A   1      -9.962  16.140   5.496  1.00 80.04           H  
ATOM     15  SD  MET A   1      -8.144  15.059   4.390  1.00 80.04           S  
ATOM     16  CE  MET A   1      -7.116  13.655   4.920  1.00 80.04           C  
ATOM     17  HE1 MET A   1      -6.736  13.806   5.931  1.00 80.04           H  
ATOM     18  HE2 MET A   1      -6.276  13.543   4.235  1.00 80.04           H  
ATOM     19  HE3 MET A   1      -7.703  12.737   4.896  1.00 80.04           H  
ATOM     20  N   LYS A   2     -12.388  11.805   5.968  1.00 81.48           N  
ATOM     21  H   LYS A   2     -12.916  12.524   6.441  1.00 81.48           H  
ATOM     22  CA  LYS A   2     -12.865  10.414   6.120  1.00 81.48           C  
ATOM     23  HA  LYS A   2     -12.072   9.801   6.548  1.00 81.48           H  
ATOM     24  C   LYS A   2     -13.180   9.762   4.765  1.00 81.48           C  
ATOM     25  CB  LYS A   2     -14.089  10.339   7.049  1.00 81.48           C  
ATOM     26  HB2 LYS A   2     -14.513   9.339   6.961  1.00 81.48           H  
ATOM     27  HB3 LYS A   2     -14.848  11.047   6.716  1.00 81.48           H  
ATOM     28  O   LYS A   2     -12.655   8.691   4.493  1.00 81.48           O  
ATOM     29  CG  LYS A   2     -13.752  10.587   8.530  1.00 81.48           C  
ATOM     30  HG2 LYS A   2     -12.971   9.894   8.845  1.00 81.48           H  
ATOM     31  HG3 LYS A   2     -13.400  11.610   8.664  1.00 81.48           H  
ATOM     32  CD  LYS A   2     -15.008  10.355   9.384  1.00 81.48           C  
ATOM     33  HD2 LYS A   2     -15.784  11.051   9.065  1.00 81.48           H  
ATOM     34  HD3 LYS A   2     -15.369   9.342   9.206  1.00 81.48           H  
ATOM     35  CE  LYS A   2     -14.749  10.535  10.885  1.00 81.48           C  
ATOM     36  HE2 LYS A   2     -14.392  11.549  11.063  1.00 81.48           H  
ATOM     37  HE3 LYS A   2     -13.965   9.841  11.188  1.00 81.48           H  
ATOM     38  NZ  LYS A   2     -15.989  10.279  11.669  1.00 81.48           N  
ATOM     39  HZ1 LYS A   2     -16.732  10.903  11.390  1.00 81.48           H  
ATOM     40  HZ2 LYS A   2     -15.841  10.388  12.662  1.00 81.48           H  
ATOM     41  HZ3 LYS A   2     -16.326   9.341  11.507  1.00 81.48           H  
ATOM     42  N   GLU A   3     -13.886  10.481   3.890  1.00 85.39           N  
ATOM     43  H   GLU A   3     -14.519  11.177   4.259  1.00 85.39           H  
ATOM     44  CA  GLU A   3     -14.166  10.032   2.514  1.00 85.39           C  
ATOM     45  HA  GLU A   3     -14.754   9.115   2.545  1.00 85.39           H  
ATOM     46  C   GLU A   3     -12.903   9.707   1.712  1.00 85.39           C  
ATOM     47  CB  GLU A   3     -14.967  11.110   1.757  1.00 85.39           C  
ATOM     48  HB2 GLU A   3     -14.359  12.009   1.658  1.00 85.39           H  
ATOM     49  HB3 GLU A   3     -15.180  10.739   0.755  1.00 85.39           H  
ATOM     50  O   GLU A   3     -12.827   8.666   1.075  1.00 85.39           O  
ATOM     51  CG  GLU A   3     -16.292  11.495   2.428  1.00 85.39           C  
ATOM     52  HG2 GLU A   3     -16.067  12.140   3.277  1.00 85.39           H  
ATOM     53  HG3 GLU A   3     -16.897  12.069   1.726  1.00 85.39           H  
ATOM     54  CD  GLU A   3     -17.056  10.255   2.899  1.00 85.39           C  
ATOM     55  OE1 GLU A   3     -17.307  10.215   4.125  1.00 85.39           O  
ATOM     56  OE2 GLU A   3     -17.185   9.313   2.093  1.00 85.39           O  
ATOM     57  N   LEU A   4     -11.870  10.551   1.802  1.00 87.25           N  
ATOM     58  H   LEU A   4     -11.984  11.388   2.356  1.00 87.25           H  
ATOM     59  CA  LEU A   4     -10.600  10.324   1.110  1.00 87.25           C  
ATOM     60  HA  LEU A   4     -10.809  10.188   0.048  1.00 87.25           H  
ATOM     61  C   LEU A   4      -9.898   9.051   1.604  1.00 87.25           C  
ATOM     62  CB  LEU A   4      -9.710  11.564   1.293  1.00 87.25           C  
ATOM     63  HB2 LEU A   4      -9.546  11.717   2.360  1.00 87.25           H  
ATOM     64  HB3 LEU A   4     -10.226  12.437   0.892  1.00 87.25           H  
ATOM     65  O   LEU A   4      -9.361   8.297   0.803  1.00 87.25           O  
ATOM     66  CG  LEU A   4      -8.336  11.444   0.611  1.00 87.25           C  
ATOM     67  HG  LEU A   4      -7.826  10.544   0.958  1.00 87.25           H  
ATOM     68  CD1 LEU A   4      -8.441  11.408  -0.913  1.00 87.25           C  
ATOM     69 HD11 LEU A   4      -7.439  11.405  -1.342  1.00 87.25           H  
ATOM     70 HD12 LEU A   4      -8.950  10.500  -1.236  1.00 87.25           H  
ATOM     71 HD13 LEU A   4      -8.979  12.281  -1.283  1.00 87.25           H  
ATOM     72  CD2 LEU A   4      -7.480  12.636   1.024  1.00 87.25           C  
ATOM     73 HD21 LEU A   4      -6.474  12.482   0.636  1.00 87.25           H  
ATOM     74 HD22 LEU A   4      -7.417  12.696   2.110  1.00 87.25           H  
ATOM     75 HD23 LEU A   4      -7.891  13.560   0.615  1.00 87.25           H  
ATOM     76  N   ILE A   5      -9.911   8.794   2.914  1.00 87.99           N  
ATOM     77  H   ILE A   5     -10.398   9.434   3.524  1.00 87.99           H  
ATOM     78  CA  ILE A   5      -9.312   7.581   3.492  1.00 87.99           C  
ATOM     79  HA  ILE A   5      -8.300   7.461   3.106  1.00 87.99           H  
ATOM     80  C   ILE A   5     -10.095   6.341   3.061  1.00 87.99           C  
ATOM     81  CB  ILE A   5      -9.239   7.712   5.026  1.00 87.99           C  
ATOM     82  HB  ILE A   5     -10.210   8.044   5.393  1.00 87.99           H  
ATOM     83  O   ILE A   5      -9.492   5.346   2.667  1.00 87.99           O  
ATOM     84  CG1 ILE A   5      -8.178   8.777   5.369  1.00 87.99           C  
ATOM     85 HG12 ILE A   5      -7.184   8.391   5.147  1.00 87.99           H  
ATOM     86 HG13 ILE A   5      -8.331   9.669   4.762  1.00 87.99           H  
ATOM     87  CG2 ILE A   5      -8.901   6.378   5.717  1.00 87.99           C  
ATOM     88 HG21 ILE A   5      -8.850   6.496   6.799  1.00 87.99           H  
ATOM     89 HG22 ILE A   5      -7.942   6.007   5.356  1.00 87.99           H  
ATOM     90 HG23 ILE A   5      -9.666   5.628   5.513  1.00 87.99           H  
ATOM     91  CD1 ILE A   5      -8.231   9.214   6.827  1.00 87.99           C  
ATOM     92 HD11 ILE A   5      -7.958   8.395   7.492  1.00 87.99           H  
ATOM     93 HD12 ILE A   5      -9.234   9.571   7.061  1.00 87.99           H  
ATOM     94 HD13 ILE A   5      -7.511  10.021   6.961  1.00 87.99           H  
ATOM     95  N   SER A   6     -11.428   6.413   3.097  1.00 88.54           N  
ATOM     96  H   SER A   6     -11.856   7.268   3.421  1.00 88.54           H  
ATOM     97  CA  SER A   6     -12.304   5.344   2.607  1.00 88.54           C  
ATOM     98  HA  SER A   6     -12.122   4.434   3.178  1.00 88.54           H  
ATOM     99  C   SER A   6     -12.029   5.041   1.130  1.00 88.54           C  
ATOM    100  CB  SER A   6     -13.766   5.758   2.805  1.00 88.54           C  
ATOM    101  HB2 SER A   6     -13.935   6.015   3.851  1.00 88.54           H  
ATOM    102  HB3 SER A   6     -13.996   6.625   2.187  1.00 88.54           H  
ATOM    103  O   SER A   6     -11.790   3.894   0.753  1.00 88.54           O  
ATOM    104  OG  SER A   6     -14.609   4.688   2.447  1.00 88.54           O  
ATOM    105  HG  SER A   6     -15.504   5.019   2.342  1.00 88.54           H  
ATOM    106  N   PHE A   7     -11.950   6.091   0.311  1.00 90.89           N  
ATOM    107  H   PHE A   7     -12.179   7.003   0.680  1.00 90.89           H  
ATOM    108  CA  PHE A   7     -11.618   6.012  -1.105  1.00 90.89           C  
ATOM    109  HA  PHE A   7     -12.367   5.403  -1.610  1.00 90.89           H  
ATOM    110  C   PHE A   7     -10.252   5.357  -1.348  1.00 90.89           C  
ATOM    111  CB  PHE A   7     -11.667   7.429  -1.686  1.00 90.89           C  
ATOM    112  HB2 PHE A   7     -11.000   8.081  -1.123  1.00 90.89           H  
ATOM    113  HB3 PHE A   7     -12.678   7.821  -1.574  1.00 90.89           H  
ATOM    114  O   PHE A   7     -10.160   4.418  -2.138  1.00 90.89           O  
ATOM    115  CG  PHE A   7     -11.282   7.496  -3.143  1.00 90.89           C  
ATOM    116  CD1 PHE A   7      -9.963   7.814  -3.521  1.00 90.89           C  
ATOM    117  HD1 PHE A   7      -9.208   7.997  -2.770  1.00 90.89           H  
ATOM    118  CD2 PHE A   7     -12.254   7.233  -4.122  1.00 90.89           C  
ATOM    119  HD2 PHE A   7     -13.267   6.992  -3.836  1.00 90.89           H  
ATOM    120  CE1 PHE A   7      -9.627   7.887  -4.884  1.00 90.89           C  
ATOM    121  HE1 PHE A   7      -8.617   8.113  -5.193  1.00 90.89           H  
ATOM    122  CE2 PHE A   7     -11.921   7.335  -5.480  1.00 90.89           C  
ATOM    123  HE2 PHE A   7     -12.680   7.186  -6.234  1.00 90.89           H  
ATOM    124  CZ  PHE A   7     -10.615   7.678  -5.859  1.00 90.89           C  
ATOM    125  HZ  PHE A   7     -10.383   7.801  -6.907  1.00 90.89           H  
ATOM    126  N   LEU A   8      -9.204   5.799  -0.643  1.00 91.15           N  
ATOM    127  H   LEU A   8      -9.347   6.575  -0.012  1.00 91.15           H  
ATOM    128  CA  LEU A   8      -7.851   5.250  -0.778  1.00 91.15           C  
ATOM    129  HA  LEU A   8      -7.570   5.273  -1.831  1.00 91.15           H  
ATOM    130  C   LEU A   8      -7.778   3.778  -0.348  1.00 91.15           C  
ATOM    131  CB  LEU A   8      -6.858   6.105   0.031  1.00 91.15           C  
ATOM    132  HB2 LEU A   8      -5.918   5.559   0.106  1.00 91.15           H  
ATOM    133  HB3 LEU A   8      -7.250   6.231   1.040  1.00 91.15           H  
ATOM    134  O   LEU A   8      -7.125   2.982  -1.020  1.00 91.15           O  
ATOM    135  CG  LEU A   8      -6.532   7.482  -0.572  1.00 91.15           C  
ATOM    136  HG  LEU A   8      -7.449   8.020  -0.814  1.00 91.15           H  
ATOM    137  CD1 LEU A   8      -5.739   8.296   0.454  1.00 91.15           C  
ATOM    138 HD11 LEU A   8      -6.357   8.467   1.335  1.00 91.15           H  
ATOM    139 HD12 LEU A   8      -4.843   7.752   0.750  1.00 91.15           H  
ATOM    140 HD13 LEU A   8      -5.460   9.260   0.028  1.00 91.15           H  
ATOM    141  CD2 LEU A   8      -5.697   7.365  -1.850  1.00 91.15           C  
ATOM    142 HD21 LEU A   8      -5.447   8.359  -2.220  1.00 91.15           H  
ATOM    143 HD22 LEU A   8      -6.263   6.847  -2.625  1.00 91.15           H  
ATOM    144 HD23 LEU A   8      -4.778   6.815  -1.651  1.00 91.15           H  
ATOM    145  N   ASN A   9      -8.482   3.390   0.720  1.00 87.68           N  
ATOM    146  H   ASN A   9      -8.979   4.089   1.253  1.00 87.68           H  
ATOM    147  CA  ASN A   9      -8.569   1.990   1.141  1.00 87.68           C  
ATOM    148  HA  ASN A   9      -7.561   1.584   1.234  1.00 87.68           H  
ATOM    149  C   ASN A   9      -9.278   1.120   0.097  1.00 87.68           C  
ATOM    150  CB  ASN A   9      -9.284   1.905   2.501  1.00 87.68           C  
ATOM    151  HB2 ASN A   9     -10.084   2.644   2.553  1.00 87.68           H  
ATOM    152  HB3 ASN A   9      -9.731   0.916   2.610  1.00 87.68           H  
ATOM    153  O   ASN A   9      -8.804   0.032  -0.227  1.00 87.68           O  
ATOM    154  CG  ASN A   9      -8.338   2.074   3.673  1.00 87.68           C  
ATOM    155  ND2 ASN A   9      -8.820   2.552   4.794  1.00 87.68           N  
ATOM    156 HD21 ASN A   9      -8.171   2.581   5.567  1.00 87.68           H  
ATOM    157 HD22 ASN A   9      -9.796   2.805   4.864  1.00 87.68           H  
ATOM    158  OD1 ASN A   9      -7.169   1.742   3.618  1.00 87.68           O  
ATOM    159  N   ASN A  10     -10.389   1.596  -0.468  1.00 88.48           N  
ATOM    160  H   ASN A  10     -10.757   2.482  -0.152  1.00 88.48           H  
ATOM    161  CA  ASN A  10     -11.084   0.885  -1.540  1.00 88.48           C  
ATOM    162  HA  ASN A  10     -11.340  -0.117  -1.197  1.00 88.48           H  
ATOM    163  C   ASN A  10     -10.195   0.732  -2.787  1.00 88.48           C  
ATOM    164  CB  ASN A  10     -12.375   1.648  -1.862  1.00 88.48           C  
ATOM    165  HB2 ASN A  10     -12.128   2.635  -2.253  1.00 88.48           H  
ATOM    166  HB3 ASN A  10     -12.961   1.777  -0.953  1.00 88.48           H  
ATOM    167  O   ASN A  10     -10.138  -0.334  -3.399  1.00 88.48           O  
ATOM    168  CG  ASN A  10     -13.237   0.906  -2.866  1.00 88.48           C  
ATOM    169  ND2 ASN A  10     -13.866   1.604  -3.781  1.00 88.48           N  
ATOM    170 HD21 ASN A  10     -13.837   2.612  -3.727  1.00 88.48           H  
ATOM    171 HD22 ASN A  10     -14.627   1.111  -4.225  1.00 88.48           H  
ATOM    172  OD1 ASN A  10     -13.389  -0.300  -2.836  1.00 88.48           O  
ATOM    173  N   LEU A  11      -9.459   1.787  -3.142  1.00 89.30           N  
ATOM    174  H   LEU A  11      -9.561   2.642  -2.614  1.00 89.30           H  
ATOM    175  CA  LEU A  11      -8.517   1.775  -4.255  1.00 89.30           C  
ATOM    176  HA  LEU A  11      -9.050   1.463  -5.153  1.00 89.30           H  
ATOM    177  C   LEU A  11      -7.379   0.772  -4.039  1.00 89.30           C  
ATOM    178  CB  LEU A  11      -8.017   3.208  -4.461  1.00 89.30           C  
ATOM    179  HB2 LEU A  11      -7.512   3.559  -3.561  1.00 89.30           H  
ATOM    180  HB3 LEU A  11      -8.895   3.838  -4.601  1.00 89.30           H  
ATOM    181  O   LEU A  11      -7.059   0.029  -4.965  1.00 89.30           O  
ATOM    182  CG  LEU A  11      -7.079   3.351  -5.673  1.00 89.30           C  
ATOM    183  HG  LEU A  11      -7.214   2.519  -6.364  1.00 89.30           H  
ATOM    184  CD1 LEU A  11      -7.426   4.631  -6.404  1.00 89.30           C  
ATOM    185 HD11 LEU A  11      -6.770   4.745  -7.267  1.00 89.30           H  
ATOM    186 HD12 LEU A  11      -7.313   5.493  -5.746  1.00 89.30           H  
ATOM    187 HD13 LEU A  11      -8.463   4.549  -6.728  1.00 89.30           H  
ATOM    188  CD2 LEU A  11      -5.615   3.448  -5.258  1.00 89.30           C  
ATOM    189 HD21 LEU A  11      -5.297   2.513  -4.795  1.00 89.30           H  
ATOM    190 HD22 LEU A  11      -5.487   4.263  -4.547  1.00 89.30           H  
ATOM    191 HD23 LEU A  11      -4.982   3.643  -6.124  1.00 89.30           H  
ATOM    192  N   LEU A  12      -6.823   0.694  -2.825  1.00 87.30           N  
ATOM    193  H   LEU A  12      -7.102   1.364  -2.123  1.00 87.30           H  
ATOM    194  CA  LEU A  12      -5.821  -0.310  -2.468  1.00 87.30           C  
ATOM    195  HA  LEU A  12      -4.968  -0.185  -3.135  1.00 87.30           H  
ATOM    196  C   LEU A  12      -6.364  -1.729  -2.689  1.00 87.30           C  
ATOM    197  CB  LEU A  12      -5.349  -0.072  -1.020  1.00 87.30           C  
ATOM    198  HB2 LEU A  12      -4.883   0.911  -0.961  1.00 87.30           H  
ATOM    199  HB3 LEU A  12      -6.220  -0.065  -0.365  1.00 87.30           H  
ATOM    200  O   LEU A  12      -5.739  -2.500  -3.409  1.00 87.30           O  
ATOM    201  CG  LEU A  12      -4.361  -1.129  -0.484  1.00 87.30           C  
ATOM    202  HG  LEU A  12      -4.823  -2.115  -0.532  1.00 87.30           H  
ATOM    203  CD1 LEU A  12      -3.046  -1.162  -1.266  1.00 87.30           C  
ATOM    204 HD11 LEU A  12      -2.400  -1.935  -0.850  1.00 87.30           H  
ATOM    205 HD12 LEU A  12      -3.235  -1.403  -2.312  1.00 87.30           H  
ATOM    206 HD13 LEU A  12      -2.540  -0.199  -1.191  1.00 87.30           H  
ATOM    207  CD2 LEU A  12      -4.035  -0.831   0.978  1.00 87.30           C  
ATOM    208 HD21 LEU A  12      -4.953  -0.828   1.566  1.00 87.30           H  
ATOM    209 HD22 LEU A  12      -3.376  -1.604   1.373  1.00 87.30           H  
ATOM    210 HD23 LEU A  12      -3.551   0.142   1.067  1.00 87.30           H  
ATOM    211  N   ARG A  13      -7.552  -2.058  -2.164  1.00 83.06           N  
ATOM    212  H   ARG A  13      -8.025  -1.370  -1.595  1.00 83.06           H  
ATOM    213  CA  ARG A  13      -8.170  -3.388  -2.357  1.00 83.06           C  
ATOM    214  HA  ARG A  13      -7.546  -4.156  -1.899  1.00 83.06           H  
ATOM    215  C   ARG A  13      -8.313  -3.763  -3.829  1.00 83.06           C  
ATOM    216  CB  ARG A  13      -9.567  -3.429  -1.741  1.00 83.06           C  
ATOM    217  HB2 ARG A  13     -10.041  -4.371  -2.019  1.00 83.06           H  
ATOM    218  HB3 ARG A  13     -10.165  -2.617  -2.153  1.00 83.06           H  
ATOM    219  O   ARG A  13      -7.925  -4.861  -4.232  1.00 83.06           O  
ATOM    220  CG  ARG A  13      -9.563  -3.332  -0.222  1.00 83.06           C  
ATOM    221  HG2 ARG A  13      -9.080  -2.410   0.102  1.00 83.06           H  
ATOM    222  HG3 ARG A  13      -9.032  -4.183   0.203  1.00 83.06           H  
ATOM    223  CD  ARG A  13     -11.029  -3.337   0.215  1.00 83.06           C  
ATOM    224  HD2 ARG A  13     -11.579  -2.589  -0.355  1.00 83.06           H  
ATOM    225  HD3 ARG A  13     -11.471  -4.312   0.009  1.00 83.06           H  
ATOM    226  NE  ARG A  13     -11.152  -3.017   1.632  1.00 83.06           N  
ATOM    227  HE  ARG A  13     -11.505  -2.103   1.876  1.00 83.06           H  
ATOM    228  NH1 ARG A  13     -10.398  -5.021   2.467  1.00 83.06           N  
ATOM    229 HH11 ARG A  13     -10.041  -5.465   3.301  1.00 83.06           H  
ATOM    230 HH12 ARG A  13     -10.336  -5.468   1.564  1.00 83.06           H  
ATOM    231  NH2 ARG A  13     -10.835  -3.277   3.805  1.00 83.06           N  
ATOM    232 HH21 ARG A  13     -11.033  -2.303   3.985  1.00 83.06           H  
ATOM    233 HH22 ARG A  13     -10.334  -3.780   4.523  1.00 83.06           H  
ATOM    234  CZ  ARG A  13     -10.797  -3.791   2.624  1.00 83.06           C  
ATOM    235  N   LYS A  14      -8.840  -2.838  -4.640  1.00 85.11           N  
ATOM    236  H   LYS A  14      -9.144  -1.969  -4.225  1.00 85.11           H  
ATOM    237  CA  LYS A  14      -8.973  -3.033  -6.090  1.00 85.11           C  
ATOM    238  HA  LYS A  14      -9.566  -3.927  -6.286  1.00 85.11           H  
ATOM    239  C   LYS A  14      -7.612  -3.279  -6.730  1.00 85.11           C  
ATOM    240  CB  LYS A  14      -9.653  -1.821  -6.741  1.00 85.11           C  
ATOM    241  HB2 LYS A  14      -9.552  -1.913  -7.822  1.00 85.11           H  
ATOM    242  HB3 LYS A  14      -9.154  -0.904  -6.427  1.00 85.11           H  
ATOM    243  O   LYS A  14      -7.453  -4.226  -7.493  1.00 85.11           O  
ATOM    244  CG  LYS A  14     -11.147  -1.740  -6.400  1.00 85.11           C  
ATOM    245  HG2 LYS A  14     -11.283  -1.593  -5.329  1.00 85.11           H  
ATOM    246  HG3 LYS A  14     -11.630  -2.673  -6.690  1.00 85.11           H  
ATOM    247  CD  LYS A  14     -11.794  -0.582  -7.166  1.00 85.11           C  
ATOM    248  HD2 LYS A  14     -11.651  -0.751  -8.233  1.00 85.11           H  
ATOM    249  HD3 LYS A  14     -11.315   0.354  -6.879  1.00 85.11           H  
ATOM    250  CE  LYS A  14     -13.292  -0.511  -6.861  1.00 85.11           C  
ATOM    251  HE2 LYS A  14     -13.424  -0.246  -5.812  1.00 85.11           H  
ATOM    252  HE3 LYS A  14     -13.716  -1.505  -7.004  1.00 85.11           H  
ATOM    253  NZ  LYS A  14     -13.981   0.460  -7.751  1.00 85.11           N  
ATOM    254  HZ1 LYS A  14     -14.977   0.454  -7.584  1.00 85.11           H  
ATOM    255  HZ2 LYS A  14     -13.631   1.397  -7.617  1.00 85.11           H  
ATOM    256  HZ3 LYS A  14     -13.841   0.204  -8.718  1.00 85.11           H  
ATOM    257  N   PHE A  15      -6.617  -2.470  -6.374  1.00 85.88           N  
ATOM    258  H   PHE A  15      -6.803  -1.722  -5.720  1.00 85.88           H  
ATOM    259  CA  PHE A  15      -5.290  -2.571  -6.958  1.00 85.88           C  
ATOM    260  HA  PHE A  15      -5.412  -2.512  -8.039  1.00 85.88           H  
ATOM    261  C   PHE A  15      -4.607  -3.906  -6.657  1.00 85.88           C  
ATOM    262  CB  PHE A  15      -4.432  -1.394  -6.489  1.00 85.88           C  
ATOM    263  HB2 PHE A  15      -4.292  -1.467  -5.411  1.00 85.88           H  
ATOM    264  HB3 PHE A  15      -4.965  -0.464  -6.690  1.00 85.88           H  
ATOM    265  O   PHE A  15      -3.985  -4.475  -7.553  1.00 85.88           O  
ATOM    266  CG  PHE A  15      -3.078  -1.299  -7.163  1.00 85.88           C  
ATOM    267  CD1 PHE A  15      -1.953  -0.933  -6.404  1.00 85.88           C  
ATOM    268  HD1 PHE A  15      -2.049  -0.745  -5.344  1.00 85.88           H  
ATOM    269  CD2 PHE A  15      -2.938  -1.529  -8.548  1.00 85.88           C  
ATOM    270  HD2 PHE A  15      -3.784  -1.814  -9.156  1.00 85.88           H  
ATOM    271  CE1 PHE A  15      -0.704  -0.787  -7.025  1.00 85.88           C  
ATOM    272  HE1 PHE A  15       0.153  -0.479  -6.446  1.00 85.88           H  
ATOM    273  CE2 PHE A  15      -1.688  -1.378  -9.166  1.00 85.88           C  
ATOM    274  HE2 PHE A  15      -1.572  -1.524 -10.230  1.00 85.88           H  
ATOM    275  CZ  PHE A  15      -0.573  -1.012  -8.403  1.00 85.88           C  
ATOM    276  HZ  PHE A  15       0.389  -0.884  -8.876  1.00 85.88           H  
ATOM    277  N   VAL A  16      -4.754  -4.438  -5.442  1.00 80.53           N  
ATOM    278  H   VAL A  16      -5.249  -3.909  -4.739  1.00 80.53           H  
ATOM    279  CA  VAL A  16      -4.198  -5.752  -5.081  1.00 80.53           C  
ATOM    280  HA  VAL A  16      -3.143  -5.774  -5.354  1.00 80.53           H  
ATOM    281  C   VAL A  16      -4.886  -6.886  -5.852  1.00 80.53           C  
ATOM    282  CB  VAL A  16      -4.307  -5.998  -3.566  1.00 80.53           C  
ATOM    283  HB  VAL A  16      -5.357  -6.059  -3.279  1.00 80.53           H  
ATOM    284  O   VAL A  16      -4.244  -7.874  -6.197  1.00 80.53           O  
ATOM    285  CG1 VAL A  16      -3.583  -7.290  -3.188  1.00 80.53           C  
ATOM    286 HG11 VAL A  16      -2.516  -7.209  -3.395  1.00 80.53           H  
ATOM    287 HG12 VAL A  16      -3.961  -8.138  -3.761  1.00 80.53           H  
ATOM    288 HG13 VAL A  16      -3.732  -7.488  -2.127  1.00 80.53           H  
ATOM    289  CG2 VAL A  16      -3.613  -4.919  -2.728  1.00 80.53           C  
ATOM    290 HG21 VAL A  16      -3.863  -5.055  -1.676  1.00 80.53           H  
ATOM    291 HG22 VAL A  16      -2.533  -4.987  -2.862  1.00 80.53           H  
ATOM    292 HG23 VAL A  16      -3.914  -3.915  -3.027  1.00 80.53           H  
ATOM    293  N   THR A  17      -6.176  -6.741  -6.152  1.00 77.44           N  
ATOM    294  H   THR A  17      -6.648  -5.899  -5.852  1.00 77.44           H  
ATOM    295  CA  THR A  17      -6.962  -7.787  -6.827  1.00 77.44           C  
ATOM    296  HA  THR A  17      -6.732  -8.747  -6.366  1.00 77.44           H  
ATOM    297  C   THR A  17      -6.620  -7.911  -8.316  1.00 77.44           C  
ATOM    298  CB  THR A  17      -8.461  -7.527  -6.630  1.00 77.44           C  
ATOM    299  HB  THR A  17      -8.747  -6.611  -7.147  1.00 77.44           H  
ATOM    300  O   THR A  17      -6.603  -9.014  -8.859  1.00 77.44           O  
ATOM    301  CG2 THR A  17      -9.322  -8.681  -7.141  1.00 77.44           C  
ATOM    302 HG21 THR A  17      -9.011  -9.615  -6.674  1.00 77.44           H  
ATOM    303 HG22 THR A  17     -10.367  -8.491  -6.896  1.00 77.44           H  
ATOM    304 HG23 THR A  17      -9.233  -8.770  -8.224  1.00 77.44           H  
ATOM    305  OG1 THR A  17      -8.751  -7.385  -5.253  1.00 77.44           O  
ATOM    306  HG1 THR A  17      -8.379  -6.560  -4.932  1.00 77.44           H  
ATOM    307  N   ILE A  18      -6.303  -6.799  -8.979  1.00 74.45           N  
ATOM    308  H   ILE A  18      -6.357  -5.922  -8.482  1.00 74.45           H  
ATOM    309  CA  ILE A  18      -5.914  -6.779 -10.397  1.00 74.45           C  
ATOM    310  HA  ILE A  18      -6.666  -7.311 -10.980  1.00 74.45           H  
ATOM    311  C   ILE A  18      -4.560  -7.497 -10.574  1.00 74.45           C  
ATOM    312  CB  ILE A  18      -5.872  -5.307 -10.874  1.00 74.45           C  
ATOM    313  HB  ILE A  18      -5.182  -4.754 -10.236  1.00 74.45           H  
ATOM    314  O   ILE A  18      -3.666  -7.260  -9.776  1.00 74.45           O  
ATOM    315  CG1 ILE A  18      -7.269  -4.638 -10.808  1.00 74.45           C  
ATOM    316 HG12 ILE A  18      -7.817  -4.967  -9.925  1.00 74.45           H  
ATOM    317 HG13 ILE A  18      -7.856  -4.949 -11.672  1.00 74.45           H  
ATOM    318  CG2 ILE A  18      -5.367  -5.249 -12.322  1.00 74.45           C  
ATOM    319 HG21 ILE A  18      -6.034  -5.850 -12.939  1.00 74.45           H  
ATOM    320 HG22 ILE A  18      -5.372  -4.226 -12.699  1.00 74.45           H  
ATOM    321 HG23 ILE A  18      -4.357  -5.646 -12.423  1.00 74.45           H  
ATOM    322  CD1 ILE A  18      -7.216  -3.105 -10.774  1.00 74.45           C  
ATOM    323 HD11 ILE A  18      -6.777  -2.776  -9.833  1.00 74.45           H  
ATOM    324 HD12 ILE A  18      -6.625  -2.716 -11.603  1.00 74.45           H  
ATOM    325 HD13 ILE A  18      -8.228  -2.708 -10.851  1.00 74.45           H  
ATOM    326  N   ASN A  19      -4.327  -8.315 -11.608  1.00 62.19           N  
ATOM    327  H   ASN A  19      -5.093  -8.515 -12.235  1.00 62.19           H  
ATOM    328  CA  ASN A  19      -2.985  -8.903 -11.869  1.00 62.19           C  
ATOM    329  HA  ASN A  19      -2.235  -8.403 -11.256  1.00 62.19           H  
ATOM    330  C   ASN A  19      -2.481  -8.743 -13.304  1.00 62.19           C  
ATOM    331  CB  ASN A  19      -2.949 -10.386 -11.475  1.00 62.19           C  
ATOM    332  HB2 ASN A  19      -1.962 -10.794 -11.694  1.00 62.19           H  
ATOM    333  HB3 ASN A  19      -3.684 -10.950 -12.048  1.00 62.19           H  
ATOM    334  O   ASN A  19      -1.274  -8.638 -13.506  1.00 62.19           O  
ATOM    335  CG  ASN A  19      -3.189 -10.545  -9.997  1.00 62.19           C  
ATOM    336  ND2 ASN A  19      -4.350 -11.024  -9.633  1.00 62.19           N  
ATOM    337 HD21 ASN A  19      -5.071 -11.146 -10.329  1.00 62.19           H  
ATOM    338 HD22 ASN A  19      -4.612 -10.797  -8.685  1.00 62.19           H  
ATOM    339  OD1 ASN A  19      -2.385 -10.183  -9.159  1.00 62.19           O  
ATOM    340  N   HIS A  20      -3.391  -8.716 -14.277  1.00 60.02           N  
ATOM    341  H   HIS A  20      -4.369  -8.788 -14.038  1.00 60.02           H  
ATOM    342  CA  HIS A  20      -3.072  -8.744 -15.708  1.00 60.02           C  
ATOM    343  HA  HIS A  20      -2.037  -8.437 -15.861  1.00 60.02           H  
ATOM    344  C   HIS A  20      -3.931  -7.735 -16.485  1.00 60.02           C  
ATOM    345  CB  HIS A  20      -3.238 -10.185 -16.228  1.00 60.02           C  
ATOM    346  HB2 HIS A  20      -2.947 -10.215 -17.277  1.00 60.02           H  
ATOM    347  HB3 HIS A  20      -4.289 -10.468 -16.164  1.00 60.02           H  
ATOM    348  O   HIS A  20      -4.421  -8.032 -17.571  1.00 60.02           O  
ATOM    349  CG  HIS A  20      -2.409 -11.201 -15.483  1.00 60.02           C  
ATOM    350  CD2 HIS A  20      -2.862 -12.296 -14.796  1.00 60.02           C  
ATOM    351  HD2 HIS A  20      -3.891 -12.613 -14.716  1.00 60.02           H  
ATOM    352  ND1 HIS A  20      -1.045 -11.158 -15.325  1.00 60.02           N  
ATOM    353  HD1 HIS A  20      -0.450 -10.408 -15.645  1.00 60.02           H  
ATOM    354  CE1 HIS A  20      -0.684 -12.196 -14.555  1.00 60.02           C  
ATOM    355  HE1 HIS A  20       0.324 -12.406 -14.228  1.00 60.02           H  
ATOM    356  NE2 HIS A  20      -1.759 -12.913 -14.195  1.00 60.02           N  
ATOM    357  N   GLU A  21      -4.194  -6.568 -15.889  1.00 63.24           N  
ATOM    358  H   GLU A  21      -3.655  -6.309 -15.075  1.00 63.24           H  
ATOM    359  CA  GLU A  21      -5.028  -5.527 -16.497  1.00 63.24           C  
ATOM    360  HA  GLU A  21      -5.235  -5.797 -17.533  1.00 63.24           H  
ATOM    361  C   GLU A  21      -4.309  -4.179 -16.515  1.00 63.24           C  
ATOM    362  CB  GLU A  21      -6.383  -5.359 -15.791  1.00 63.24           C  
ATOM    363  HB2 GLU A  21      -7.002  -4.709 -16.408  1.00 63.24           H  
ATOM    364  HB3 GLU A  21      -6.213  -4.837 -14.849  1.00 63.24           H  
ATOM    365  O   GLU A  21      -3.375  -3.935 -15.747  1.00 63.24           O  
ATOM    366  CG  GLU A  21      -7.161  -6.659 -15.545  1.00 63.24           C  
ATOM    367  HG2 GLU A  21      -7.327  -7.151 -16.504  1.00 63.24           H  
ATOM    368  HG3 GLU A  21      -6.565  -7.323 -14.919  1.00 63.24           H  
ATOM    369  CD  GLU A  21      -8.508  -6.413 -14.846  1.00 63.24           C  
ATOM    370  OE1 GLU A  21      -9.352  -7.331 -14.900  1.00 63.24           O  
ATOM    371  OE2 GLU A  21      -8.661  -5.345 -14.207  1.00 63.24           O  
ATOM    372  N   ARG A  22      -4.804  -3.276 -17.368  1.00 71.71           N  
ATOM    373  H   ARG A  22      -5.628  -3.534 -17.892  1.00 71.71           H  
ATOM    374  CA  ARG A  22      -4.348  -1.887 -17.419  1.00 71.71           C  
ATOM    375  HA  ARG A  22      -3.267  -1.877 -17.560  1.00 71.71           H  
ATOM    376  C   ARG A  22      -4.631  -1.197 -16.093  1.00 71.71           C  
ATOM    377  CB  ARG A  22      -5.004  -1.125 -18.575  1.00 71.71           C  
ATOM    378  HB2 ARG A  22      -6.089  -1.162 -18.476  1.00 71.71           H  
ATOM    379  HB3 ARG A  22      -4.685  -0.084 -18.521  1.00 71.71           H  
ATOM    380  O   ARG A  22      -5.774  -1.110 -15.645  1.00 71.71           O  
ATOM    381  CG  ARG A  22      -4.587  -1.699 -19.933  1.00 71.71           C  
ATOM    382  HG2 ARG A  22      -5.012  -2.695 -20.060  1.00 71.71           H  
ATOM    383  HG3 ARG A  22      -3.500  -1.765 -19.976  1.00 71.71           H  
ATOM    384  CD  ARG A  22      -5.076  -0.786 -21.058  1.00 71.71           C  
ATOM    385  HD2 ARG A  22      -4.632   0.200 -20.918  1.00 71.71           H  
ATOM    386  HD3 ARG A  22      -6.160  -0.699 -20.993  1.00 71.71           H  
ATOM    387  NE  ARG A  22      -4.698  -1.318 -22.379  1.00 71.71           N  
ATOM    388  HE  ARG A  22      -4.239  -2.218 -22.390  1.00 71.71           H  
ATOM    389  NH1 ARG A  22      -5.516   0.423 -23.629  1.00 71.71           N  
ATOM    390 HH11 ARG A  22      -5.698   0.853 -24.525  1.00 71.71           H  
ATOM    391 HH12 ARG A  22      -5.800   0.881 -22.775  1.00 71.71           H  
ATOM    392  NH2 ARG A  22      -4.548  -1.310 -24.652  1.00 71.71           N  
ATOM    393 HH21 ARG A  22      -4.739  -0.867 -25.540  1.00 71.71           H  
ATOM    394 HH22 ARG A  22      -4.108  -2.219 -24.629  1.00 71.71           H  
ATOM    395  CZ  ARG A  22      -4.920  -0.734 -23.543  1.00 71.71           C  
ATOM    396  N   PHE A  23      -3.592  -0.629 -15.499  1.00 81.16           N  
ATOM    397  H   PHE A  23      -2.708  -0.648 -15.987  1.00 81.16           H  
ATOM    398  CA  PHE A  23      -3.692   0.105 -14.245  1.00 81.16           C  
ATOM    399  HA  PHE A  23      -4.467  -0.373 -13.646  1.00 81.16           H  
ATOM    400  C   PHE A  23      -4.147   1.556 -14.446  1.00 81.16           C  
ATOM    401  CB  PHE A  23      -2.384  -0.007 -13.462  1.00 81.16           C  
ATOM    402  HB2 PHE A  23      -1.613   0.590 -13.949  1.00 81.16           H  
ATOM    403  HB3 PHE A  23      -2.566   0.397 -12.466  1.00 81.16           H  
ATOM    404  O   PHE A  23      -4.206   2.315 -13.477  1.00 81.16           O  
ATOM    405  CG  PHE A  23      -1.888  -1.420 -13.266  1.00 81.16           C  
ATOM    406  CD1 PHE A  23      -2.607  -2.294 -12.433  1.00 81.16           C  
ATOM    407  HD1 PHE A  23      -3.525  -1.962 -11.969  1.00 81.16           H  
ATOM    408  CD2 PHE A  23      -0.741  -1.877 -13.937  1.00 81.16           C  
ATOM    409  HD2 PHE A  23      -0.210  -1.224 -14.614  1.00 81.16           H  
ATOM    410  CE1 PHE A  23      -2.170  -3.614 -12.253  1.00 81.16           C  
ATOM    411  HE1 PHE A  23      -2.781  -4.302 -11.687  1.00 81.16           H  
ATOM    412  CE2 PHE A  23      -0.306  -3.201 -13.754  1.00 81.16           C  
ATOM    413  HE2 PHE A  23       0.551  -3.569 -14.298  1.00 81.16           H  
ATOM    414  CZ  PHE A  23      -1.015  -4.071 -12.910  1.00 81.16           C  
ATOM    415  HZ  PHE A  23      -0.710  -5.104 -12.834  1.00 81.16           H  
ATOM    416  N   GLY A  24      -4.517   1.939 -15.675  1.00 82.58           N  
ATOM    417  H   GLY A  24      -4.315   1.311 -16.440  1.00 82.58           H  
ATOM    418  CA  GLY A  24      -5.047   3.261 -16.012  1.00 82.58           C  
ATOM    419  HA2 GLY A  24      -4.237   3.989 -15.975  1.00 82.58           H  
ATOM    420  HA3 GLY A  24      -5.436   3.235 -17.030  1.00 82.58           H  
ATOM    421  C   GLY A  24      -6.171   3.731 -15.082  1.00 82.58           C  
ATOM    422  O   GLY A  24      -6.139   4.871 -14.628  1.00 82.58           O  
ATOM    423  N   PHE A  25      -7.091   2.842 -14.685  1.00 84.62           N  
ATOM    424  H   PHE A  25      -7.075   1.916 -15.090  1.00 84.62           H  
ATOM    425  CA  PHE A  25      -8.146   3.174 -13.717  1.00 84.62           C  
ATOM    426  HA  PHE A  25      -8.719   4.020 -14.096  1.00 84.62           H  
ATOM    427  C   PHE A  25      -7.584   3.587 -12.344  1.00 84.62           C  
ATOM    428  CB  PHE A  25      -9.088   1.970 -13.568  1.00 84.62           C  
ATOM    429  HB2 PHE A  25      -9.603   1.806 -14.515  1.00 84.62           H  
ATOM    430  HB3 PHE A  25      -8.499   1.079 -13.354  1.00 84.62           H  
ATOM    431  O   PHE A  25      -8.036   4.556 -11.736  1.00 84.62           O  
ATOM    432  CG  PHE A  25     -10.123   2.152 -12.473  1.00 84.62           C  
ATOM    433  CD1 PHE A  25      -9.968   1.499 -11.235  1.00 84.62           C  
ATOM    434  HD1 PHE A  25      -9.134   0.830 -11.083  1.00 84.62           H  
ATOM    435  CD2 PHE A  25     -11.205   3.028 -12.668  1.00 84.62           C  
ATOM    436  HD2 PHE A  25     -11.315   3.552 -13.607  1.00 84.62           H  
ATOM    437  CE1 PHE A  25     -10.888   1.726 -10.195  1.00 84.62           C  
ATOM    438  HE1 PHE A  25     -10.741   1.240  -9.242  1.00 84.62           H  
ATOM    439  CE2 PHE A  25     -12.132   3.246 -11.635  1.00 84.62           C  
ATOM    440  HE2 PHE A  25     -12.949   3.935 -11.792  1.00 84.62           H  
ATOM    441  CZ  PHE A  25     -11.975   2.596 -10.399  1.00 84.62           C  
ATOM    442  HZ  PHE A  25     -12.677   2.801  -9.604  1.00 84.62           H  
ATOM    443  N   ILE A  26      -6.571   2.874 -11.842  1.00 89.22           N  
ATOM    444  H   ILE A  26      -6.145   2.179 -12.439  1.00 89.22           H  
ATOM    445  CA  ILE A  26      -5.927   3.185 -10.556  1.00 89.22           C  
ATOM    446  HA  ILE A  26      -6.696   3.282  -9.789  1.00 89.22           H  
ATOM    447  C   ILE A  26      -5.209   4.531 -10.637  1.00 89.22           C  
ATOM    448  CB  ILE A  26      -4.948   2.058 -10.155  1.00 89.22           C  
ATOM    449  HB  ILE A  26      -4.179   1.980 -10.924  1.00 89.22           H  
ATOM    450  O   ILE A  26      -5.314   5.347  -9.720  1.00 89.22           O  
ATOM    451  CG1 ILE A  26      -5.646   0.683 -10.074  1.00 89.22           C  
ATOM    452 HG12 ILE A  26      -4.892  -0.067  -9.834  1.00 89.22           H  
ATOM    453 HG13 ILE A  26      -6.045   0.419 -11.053  1.00 89.22           H  
ATOM    454  CG2 ILE A  26      -4.231   2.374  -8.832  1.00 89.22           C  
ATOM    455 HG21 ILE A  26      -3.587   3.245  -8.944  1.00 89.22           H  
ATOM    456 HG22 ILE A  26      -3.607   1.532  -8.534  1.00 89.22           H  
ATOM    457 HG23 ILE A  26      -4.966   2.574  -8.051  1.00 89.22           H  
ATOM    458  CD1 ILE A  26      -6.780   0.575  -9.042  1.00 89.22           C  
ATOM    459 HD11 ILE A  26      -6.409   0.784  -8.039  1.00 89.22           H  
ATOM    460 HD12 ILE A  26      -7.581   1.274  -9.283  1.00 89.22           H  
ATOM    461 HD13 ILE A  26      -7.185  -0.436  -9.057  1.00 89.22           H  
ATOM    462  N   LEU A  27      -4.521   4.773 -11.753  1.00 89.57           N  
ATOM    463  H   LEU A  27      -4.495   4.056 -12.464  1.00 89.57           H  
ATOM    464  CA  LEU A  27      -3.841   6.032 -12.019  1.00 89.57           C  
ATOM    465  HA  LEU A  27      -3.120   6.204 -11.220  1.00 89.57           H  
ATOM    466  C   LEU A  27      -4.824   7.211 -12.028  1.00 89.57           C  
ATOM    467  CB  LEU A  27      -3.109   5.901 -13.364  1.00 89.57           C  
ATOM    468  HB2 LEU A  27      -2.510   4.990 -13.374  1.00 89.57           H  
ATOM    469  HB3 LEU A  27      -3.849   5.818 -14.160  1.00 89.57           H  
ATOM    470  O   LEU A  27      -4.576   8.225 -11.377  1.00 89.57           O  
ATOM    471  CG  LEU A  27      -2.206   7.103 -13.659  1.00 89.57           C  
ATOM    472  HG  LEU A  27      -2.727   8.032 -13.431  1.00 89.57           H  
ATOM    473  CD1 LEU A  27      -0.930   7.025 -12.828  1.00 89.57           C  
ATOM    474 HD11 LEU A  27      -0.321   7.911 -13.011  1.00 89.57           H  
ATOM    475 HD12 LEU A  27      -0.361   6.145 -13.126  1.00 89.57           H  
ATOM    476 HD13 LEU A  27      -1.154   6.951 -11.764  1.00 89.57           H  
ATOM    477  CD2 LEU A  27      -1.828   7.131 -15.134  1.00 89.57           C  
ATOM    478 HD21 LEU A  27      -2.721   7.183 -15.756  1.00 89.57           H  
ATOM    479 HD22 LEU A  27      -1.272   6.231 -15.397  1.00 89.57           H  
ATOM    480 HD23 LEU A  27      -1.189   7.990 -15.339  1.00 89.57           H  
ATOM    481  N   GLU A  28      -5.945   7.077 -12.732  1.00 91.43           N  
ATOM    482  H   GLU A  28      -6.083   6.230 -13.265  1.00 91.43           H  
ATOM    483  CA  GLU A  28      -6.989   8.100 -12.814  1.00 91.43           C  
ATOM    484  HA  GLU A  28      -6.562   9.023 -13.207  1.00 91.43           H  
ATOM    485  C   GLU A  28      -7.588   8.411 -11.439  1.00 91.43           C  
ATOM    486  CB  GLU A  28      -8.061   7.609 -13.791  1.00 91.43           C  
ATOM    487  HB2 GLU A  28      -7.575   7.349 -14.731  1.00 91.43           H  
ATOM    488  HB3 GLU A  28      -8.541   6.719 -13.383  1.00 91.43           H  
ATOM    489  O   GLU A  28      -7.676   9.570 -11.030  1.00 91.43           O  
ATOM    490  CG  GLU A  28      -9.116   8.686 -14.064  1.00 91.43           C  
ATOM    491  HG2 GLU A  28      -8.614   9.573 -14.450  1.00 91.43           H  
ATOM    492  HG3 GLU A  28      -9.605   8.953 -13.128  1.00 91.43           H  
ATOM    493  CD  GLU A  28     -10.183   8.227 -15.066  1.00 91.43           C  
ATOM    494  OE1 GLU A  28     -11.069   9.060 -15.348  1.00 91.43           O  
ATOM    495  OE2 GLU A  28     -10.109   7.064 -15.525  1.00 91.43           O  
ATOM    496  N   GLN A  29      -7.907   7.377 -10.666  1.00 91.66           N  
ATOM    497  H   GLN A  29      -7.841   6.447 -11.055  1.00 91.66           H  
ATOM    498  CA  GLN A  29      -8.438   7.552  -9.322  1.00 91.66           C  
ATOM    499  HA  GLN A  29      -9.307   8.207  -9.371  1.00 91.66           H  
ATOM    500  C   GLN A  29      -7.431   8.212  -8.360  1.00 91.66           C  
ATOM    501  CB  GLN A  29      -8.882   6.189  -8.806  1.00 91.66           C  
ATOM    502  HB2 GLN A  29      -8.075   5.470  -8.947  1.00 91.66           H  
ATOM    503  HB3 GLN A  29      -9.070   6.312  -7.739  1.00 91.66           H  
ATOM    504  O   GLN A  29      -7.824   9.007  -7.503  1.00 91.66           O  
ATOM    505  CG  GLN A  29     -10.154   5.640  -9.472  1.00 91.66           C  
ATOM    506  HG2 GLN A  29     -10.626   6.410 -10.083  1.00 91.66           H  
ATOM    507  HG3 GLN A  29      -9.902   4.800 -10.118  1.00 91.66           H  
ATOM    508  CD  GLN A  29     -11.157   5.168  -8.432  1.00 91.66           C  
ATOM    509  NE2 GLN A  29     -10.884   4.099  -7.713  1.00 91.66           N  
ATOM    510 HE21 GLN A  29     -10.016   3.612  -7.887  1.00 91.66           H  
ATOM    511 HE22 GLN A  29     -11.474   3.967  -6.904  1.00 91.66           H  
ATOM    512  OE1 GLN A  29     -12.185   5.769  -8.190  1.00 91.66           O  
ATOM    513  N   LEU A  30      -6.128   7.946  -8.507  1.00 94.30           N  
ATOM    514  H   LEU A  30      -5.850   7.264  -9.198  1.00 94.30           H  
ATOM    515  CA  LEU A  30      -5.093   8.649  -7.744  1.00 94.30           C  
ATOM    516  HA  LEU A  30      -5.391   8.676  -6.696  1.00 94.30           H  
ATOM    517  C   LEU A  30      -4.942  10.115  -8.175  1.00 94.30           C  
ATOM    518  CB  LEU A  30      -3.757   7.904  -7.861  1.00 94.30           C  
ATOM    519  HB2 LEU A  30      -2.961   8.569  -7.527  1.00 94.30           H  
ATOM    520  HB3 LEU A  30      -3.578   7.661  -8.908  1.00 94.30           H  
ATOM    521  O   LEU A  30      -4.773  10.975  -7.310  1.00 94.30           O  
ATOM    522  CG  LEU A  30      -3.667   6.629  -7.011  1.00 94.30           C  
ATOM    523  HG  LEU A  30      -4.514   5.975  -7.218  1.00 94.30           H  
ATOM    524  CD1 LEU A  30      -2.380   5.903  -7.377  1.00 94.30           C  
ATOM    525 HD11 LEU A  30      -2.409   5.644  -8.435  1.00 94.30           H  
ATOM    526 HD12 LEU A  30      -2.302   4.986  -6.793  1.00 94.30           H  
ATOM    527 HD13 LEU A  30      -1.511   6.532  -7.182  1.00 94.30           H  
ATOM    528  CD2 LEU A  30      -3.620   6.931  -5.508  1.00 94.30           C  
ATOM    529 HD21 LEU A  30      -2.804   7.620  -5.291  1.00 94.30           H  
ATOM    530 HD22 LEU A  30      -4.566   7.364  -5.181  1.00 94.30           H  
ATOM    531 HD23 LEU A  30      -3.461   6.004  -4.958  1.00 94.30           H  
ATOM    532  N   LYS A  31      -5.064  10.428  -9.474  1.00 93.22           N  
ATOM    533  H   LYS A  31      -5.186   9.674 -10.135  1.00 93.22           H  
ATOM    534  CA  LYS A  31      -5.123  11.822  -9.960  1.00 93.22           C  
ATOM    535  HA  LYS A  31      -4.232  12.356  -9.628  1.00 93.22           H  
ATOM    536  C   LYS A  31      -6.315  12.562  -9.355  1.00 93.22           C  
ATOM    537  CB  LYS A  31      -5.194  11.878 -11.499  1.00 93.22           C  
ATOM    538  HB2 LYS A  31      -5.990  11.226 -11.859  1.00 93.22           H  
ATOM    539  HB3 LYS A  31      -5.434  12.897 -11.803  1.00 93.22           H  
ATOM    540  O   LYS A  31      -6.158  13.689  -8.889  1.00 93.22           O  
ATOM    541  CG  LYS A  31      -3.872  11.482 -12.162  1.00 93.22           C  
ATOM    542  HG2 LYS A  31      -3.108  12.203 -11.871  1.00 93.22           H  
ATOM    543  HG3 LYS A  31      -3.589  10.491 -11.807  1.00 93.22           H  
ATOM    544  CD  LYS A  31      -3.955  11.432 -13.693  1.00 93.22           C  
ATOM    545  HD2 LYS A  31      -4.722  10.713 -13.980  1.00 93.22           H  
ATOM    546  HD3 LYS A  31      -4.223  12.416 -14.078  1.00 93.22           H  
ATOM    547  CE  LYS A  31      -2.596  10.993 -14.262  1.00 93.22           C  
ATOM    548  HE2 LYS A  31      -1.849  11.747 -14.011  1.00 93.22           H  
ATOM    549  HE3 LYS A  31      -2.305  10.067 -13.767  1.00 93.22           H  
ATOM    550  NZ  LYS A  31      -2.629  10.773 -15.731  1.00 93.22           N  
ATOM    551  HZ1 LYS A  31      -1.740  10.422 -16.058  1.00 93.22           H  
ATOM    552  HZ2 LYS A  31      -2.844  11.624 -16.230  1.00 93.22           H  
ATOM    553  HZ3 LYS A  31      -3.321  10.077 -15.970  1.00 93.22           H  
ATOM    554  N   HIS A  32      -7.474  11.910  -9.285  1.00 92.17           N  
ATOM    555  H   HIS A  32      -7.547  11.017  -9.751  1.00 92.17           H  
ATOM    556  CA  HIS A  32      -8.660  12.461  -8.633  1.00 92.17           C  
ATOM    557  HA  HIS A  32      -8.899  13.417  -9.097  1.00 92.17           H  
ATOM    558  C   HIS A  32      -8.419  12.732  -7.137  1.00 92.17           C  
ATOM    559  CB  HIS A  32      -9.842  11.513  -8.865  1.00 92.17           C  
ATOM    560  HB2 HIS A  32      -9.600  10.517  -8.493  1.00 92.17           H  
ATOM    561  HB3 HIS A  32     -10.031  11.433  -9.936  1.00 92.17           H  
ATOM    562  O   HIS A  32      -8.669  13.840  -6.661  1.00 92.17           O  
ATOM    563  CG  HIS A  32     -11.098  11.985  -8.188  1.00 92.17           C  
ATOM    564  CD2 HIS A  32     -11.885  13.038  -8.570  1.00 92.17           C  
ATOM    565  HD2 HIS A  32     -11.724  13.676  -9.427  1.00 92.17           H  
ATOM    566  ND1 HIS A  32     -11.653  11.451  -7.047  1.00 92.17           N  
ATOM    567  HD1 HIS A  32     -11.344  10.618  -6.568  1.00 92.17           H  
ATOM    568  CE1 HIS A  32     -12.756  12.161  -6.758  1.00 92.17           C  
ATOM    569  HE1 HIS A  32     -13.432  11.956  -5.941  1.00 92.17           H  
ATOM    570  NE2 HIS A  32     -12.928  13.148  -7.647  1.00 92.17           N  
ATOM    571  N   ALA A  33      -7.851  11.769  -6.399  1.00 92.14           N  
ATOM    572  H   ALA A  33      -7.679  10.871  -6.827  1.00 92.14           H  
ATOM    573  CA  ALA A  33      -7.482  11.969  -4.996  1.00 92.14           C  
ATOM    574  HA  ALA A  33      -8.382  12.214  -4.432  1.00 92.14           H  
ATOM    575  C   ALA A  33      -6.498  13.135  -4.808  1.00 92.14           C  
ATOM    576  CB  ALA A  33      -6.893  10.671  -4.434  1.00 92.14           C  
ATOM    577  HB1 ALA A  33      -6.528  10.839  -3.421  1.00 92.14           H  
ATOM    578  HB2 ALA A  33      -6.063  10.332  -5.055  1.00 92.14           H  
ATOM    579  HB3 ALA A  33      -7.666   9.904  -4.407  1.00 92.14           H  
ATOM    580  O   ALA A  33      -6.683  13.941  -3.896  1.00 92.14           O  
ATOM    581  N   TYR A  34      -5.484  13.255  -5.674  1.00 91.23           N  
ATOM    582  H   TYR A  34      -5.367  12.550  -6.387  1.00 91.23           H  
ATOM    583  CA  TYR A  34      -4.560  14.388  -5.653  1.00 91.23           C  
ATOM    584  HA  TYR A  34      -4.084  14.426  -4.673  1.00 91.23           H  
ATOM    585  C   TYR A  34      -5.303  15.714  -5.844  1.00 91.23           C  
ATOM    586  CB  TYR A  34      -3.461  14.211  -6.709  1.00 91.23           C  
ATOM    587  HB2 TYR A  34      -3.913  14.145  -7.698  1.00 91.23           H  
ATOM    588  HB3 TYR A  34      -2.940  13.271  -6.527  1.00 91.23           H  
ATOM    589  O   TYR A  34      -5.109  16.623  -5.040  1.00 91.23           O  
ATOM    590  CG  TYR A  34      -2.447  15.341  -6.705  1.00 91.23           C  
ATOM    591  CD1 TYR A  34      -2.553  16.394  -7.636  1.00 91.23           C  
ATOM    592  HD1 TYR A  34      -3.352  16.398  -8.362  1.00 91.23           H  
ATOM    593  CD2 TYR A  34      -1.411  15.354  -5.752  1.00 91.23           C  
ATOM    594  HD2 TYR A  34      -1.323  14.548  -5.037  1.00 91.23           H  
ATOM    595  CE1 TYR A  34      -1.621  17.450  -7.614  1.00 91.23           C  
ATOM    596  HE1 TYR A  34      -1.695  18.262  -8.322  1.00 91.23           H  
ATOM    597  CE2 TYR A  34      -0.471  16.400  -5.731  1.00 91.23           C  
ATOM    598  HE2 TYR A  34       0.332  16.390  -5.010  1.00 91.23           H  
ATOM    599  OH  TYR A  34       0.332  18.460  -6.654  1.00 91.23           O  
ATOM    600  HH  TYR A  34       1.058  18.279  -6.053  1.00 91.23           H  
ATOM    601  CZ  TYR A  34      -0.577  17.451  -6.666  1.00 91.23           C  
ATOM    602  N   GLY A  35      -6.208  15.794  -6.825  1.00 89.90           N  
ATOM    603  H   GLY A  35      -6.317  15.001  -7.441  1.00 89.90           H  
ATOM    604  CA  GLY A  35      -7.057  16.964  -7.065  1.00 89.90           C  
ATOM    605  HA2 GLY A  35      -6.443  17.798  -7.407  1.00 89.90           H  
ATOM    606  HA3 GLY A  35      -7.777  16.722  -7.846  1.00 89.90           H  
ATOM    607  C   GLY A  35      -7.835  17.405  -5.822  1.00 89.90           C  
ATOM    608  O   GLY A  35      -7.790  18.576  -5.454  1.00 89.90           O  
ATOM    609  N   LEU A  36      -8.443  16.461  -5.092  1.00 86.55           N  
ATOM    610  H   LEU A  36      -8.445  15.518  -5.454  1.00 86.55           H  
ATOM    611  CA  LEU A  36      -9.160  16.746  -3.838  1.00 86.55           C  
ATOM    612  HA  LEU A  36      -9.923  17.498  -4.037  1.00 86.55           H  
ATOM    613  C   LEU A  36      -8.267  17.323  -2.726  1.00 86.55           C  
ATOM    614  CB  LEU A  36      -9.825  15.458  -3.318  1.00 86.55           C  
ATOM    615  HB2 LEU A  36      -9.057  14.693  -3.205  1.00 86.55           H  
ATOM    616  HB3 LEU A  36     -10.231  15.662  -2.328  1.00 86.55           H  
ATOM    617  O   LEU A  36      -8.769  17.954  -1.796  1.00 86.55           O  
ATOM    618  CG  LEU A  36     -10.960  14.889  -4.185  1.00 86.55           C  
ATOM    619  HG  LEU A  36     -10.590  14.652  -5.182  1.00 86.55           H  
ATOM    620  CD1 LEU A  36     -11.468  13.602  -3.530  1.00 86.55           C  
ATOM    621 HD11 LEU A  36     -10.661  12.870  -3.485  1.00 86.55           H  
ATOM    622 HD12 LEU A  36     -11.842  13.809  -2.527  1.00 86.55           H  
ATOM    623 HD13 LEU A  36     -12.277  13.189  -4.133  1.00 86.55           H  
ATOM    624  CD2 LEU A  36     -12.132  15.862  -4.311  1.00 86.55           C  
ATOM    625 HD21 LEU A  36     -12.940  15.387  -4.867  1.00 86.55           H  
ATOM    626 HD22 LEU A  36     -12.493  16.160  -3.326  1.00 86.55           H  
ATOM    627 HD23 LEU A  36     -11.825  16.744  -4.872  1.00 86.55           H  
ATOM    628  N   LEU A  37      -6.956  17.080  -2.779  1.00 88.91           N  
ATOM    629  H   LEU A  37      -6.614  16.564  -3.577  1.00 88.91           H  
ATOM    630  CA  LEU A  37      -5.978  17.543  -1.794  1.00 88.91           C  
ATOM    631  HA  LEU A  37      -6.474  17.686  -0.833  1.00 88.91           H  
ATOM    632  C   LEU A  37      -5.343  18.892  -2.152  1.00 88.91           C  
ATOM    633  CB  LEU A  37      -4.903  16.452  -1.638  1.00 88.91           C  
ATOM    634  HB2 LEU A  37      -3.956  16.910  -1.354  1.00 88.91           H  
ATOM    635  HB3 LEU A  37      -4.739  15.986  -2.609  1.00 88.91           H  
ATOM    636  O   LEU A  37      -4.773  19.520  -1.255  1.00 88.91           O  
ATOM    637  CG  LEU A  37      -5.265  15.373  -0.599  1.00 88.91           C  
ATOM    638  HG  LEU A  37      -6.339  15.367  -0.410  1.00 88.91           H  
ATOM    639  CD1 LEU A  37      -4.848  13.989  -1.091  1.00 88.91           C  
ATOM    640 HD11 LEU A  37      -3.932  14.063  -1.677  1.00 88.91           H  
ATOM    641 HD12 LEU A  37      -4.674  13.306  -0.260  1.00 88.91           H  
ATOM    642 HD13 LEU A  37      -5.636  13.580  -1.725  1.00 88.91           H  
ATOM    643  CD2 LEU A  37      -4.536  15.640   0.723  1.00 88.91           C  
ATOM    644 HD21 LEU A  37      -4.879  14.926   1.472  1.00 88.91           H  
ATOM    645 HD22 LEU A  37      -4.763  16.650   1.064  1.00 88.91           H  
ATOM    646 HD23 LEU A  37      -3.461  15.534   0.581  1.00 88.91           H  
ATOM    647  N   VAL A  38      -5.409  19.342  -3.414  1.00 84.76           N  
ATOM    648  H   VAL A  38      -5.918  18.791  -4.090  1.00 84.76           H  
ATOM    649  CA  VAL A  38      -4.690  20.538  -3.902  1.00 84.76           C  
ATOM    650  HA  VAL A  38      -3.621  20.362  -3.785  1.00 84.76           H  
ATOM    651  C   VAL A  38      -5.026  21.779  -3.069  1.00 84.76           C  
ATOM    652  CB  VAL A  38      -4.942  20.781  -5.409  1.00 84.76           C  
ATOM    653  HB  VAL A  38      -6.014  20.775  -5.605  1.00 84.76           H  
ATOM    654  O   VAL A  38      -4.108  22.432  -2.562  1.00 84.76           O  
ATOM    655  CG1 VAL A  38      -4.366  22.118  -5.892  1.00 84.76           C  
ATOM    656 HG11 VAL A  38      -4.898  22.949  -5.429  1.00 84.76           H  
ATOM    657 HG12 VAL A  38      -3.302  22.187  -5.663  1.00 84.76           H  
ATOM    658 HG13 VAL A  38      -4.510  22.214  -6.968  1.00 84.76           H  
ATOM    659  CG2 VAL A  38      -4.265  19.696  -6.256  1.00 84.76           C  
ATOM    660 HG21 VAL A  38      -4.417  19.905  -7.315  1.00 84.76           H  
ATOM    661 HG22 VAL A  38      -3.196  19.650  -6.047  1.00 84.76           H  
ATOM    662 HG23 VAL A  38      -4.722  18.729  -6.046  1.00 84.76           H  
ATOM    663  N   ASP A  39      -6.308  22.038  -2.813  1.00 84.40           N  
ATOM    664  H   ASP A  39      -7.000  21.503  -3.319  1.00 84.40           H  
ATOM    665  CA  ASP A  39      -6.766  23.270  -2.146  1.00 84.40           C  
ATOM    666  HA  ASP A  39      -6.015  24.046  -2.298  1.00 84.40           H  
ATOM    667  C   ASP A  39      -6.945  23.149  -0.629  1.00 84.40           C  
ATOM    668  CB  ASP A  39      -8.054  23.750  -2.817  1.00 84.40           C  
ATOM    669  HB2 ASP A  39      -8.803  22.960  -2.770  1.00 84.40           H  
ATOM    670  HB3 ASP A  39      -8.438  24.621  -2.286  1.00 84.40           H  
ATOM    671  O   ASP A  39      -7.247  24.122   0.073  1.00 84.40           O  
ATOM    672  CG  ASP A  39      -7.791  24.151  -4.266  1.00 84.40           C  
ATOM    673  OD1 ASP A  39      -6.747  24.808  -4.487  1.00 84.40           O  
ATOM    674  OD2 ASP A  39      -8.623  23.777  -5.112  1.00 84.40           O  
ATOM    675  N   VAL A  40      -6.733  21.957  -0.071  1.00 85.21           N  
ATOM    676  H   VAL A  40      -6.435  21.201  -0.670  1.00 85.21           H  
ATOM    677  CA  VAL A  40      -6.896  21.737   1.365  1.00 85.21           C  
ATOM    678  HA  VAL A  40      -7.852  22.176   1.653  1.00 85.21           H  
ATOM    679  C   VAL A  40      -5.781  22.466   2.121  1.00 85.21           C  
ATOM    680  CB  VAL A  40      -6.957  20.238   1.697  1.00 85.21           C  
ATOM    681  HB  VAL A  40      -6.012  19.761   1.439  1.00 85.21           H  
ATOM    682  O   VAL A  40      -4.606  22.319   1.806  1.00 85.21           O  
ATOM    683  CG1 VAL A  40      -7.230  20.035   3.191  1.00 85.21           C  
ATOM    684 HG11 VAL A  40      -6.383  20.393   3.776  1.00 85.21           H  
ATOM    685 HG12 VAL A  40      -7.369  18.970   3.379  1.00 85.21           H  
ATOM    686 HG13 VAL A  40      -8.138  20.563   3.484  1.00 85.21           H  
ATOM    687  CG2 VAL A  40      -8.094  19.549   0.937  1.00 85.21           C  
ATOM    688 HG21 VAL A  40      -7.937  19.651  -0.137  1.00 85.21           H  
ATOM    689 HG22 VAL A  40      -8.117  18.484   1.167  1.00 85.21           H  
ATOM    690 HG23 VAL A  40      -9.056  19.998   1.187  1.00 85.21           H  
ATOM    691  N   LYS A  41      -6.135  23.256   3.147  1.00 83.31           N  
ATOM    692  H   LYS A  41      -7.125  23.429   3.244  1.00 83.31           H  
ATOM    693  CA  LYS A  41      -5.179  24.059   3.953  1.00 83.31           C  
ATOM    694  HA  LYS A  41      -4.209  24.056   3.455  1.00 83.31           H  
ATOM    695  C   LYS A  41      -4.923  23.524   5.361  1.00 83.31           C  
ATOM    696  CB  LYS A  41      -5.666  25.515   4.044  1.00 83.31           C  
ATOM    697  HB2 LYS A  41      -6.675  25.534   4.457  1.00 83.31           H  
ATOM    698  HB3 LYS A  41      -5.008  26.067   4.714  1.00 83.31           H  
ATOM    699  O   LYS A  41      -4.059  24.032   6.082  1.00 83.31           O  
ATOM    700  CG  LYS A  41      -5.658  26.228   2.687  1.00 83.31           C  
ATOM    701  HG2 LYS A  41      -6.348  25.725   2.010  1.00 83.31           H  
ATOM    702  HG3 LYS A  41      -4.655  26.181   2.264  1.00 83.31           H  
ATOM    703  CD  LYS A  41      -6.081  27.698   2.824  1.00 83.31           C  
ATOM    704  HD2 LYS A  41      -7.085  27.745   3.248  1.00 83.31           H  
ATOM    705  HD3 LYS A  41      -5.382  28.227   3.471  1.00 83.31           H  
ATOM    706  CE  LYS A  41      -6.085  28.336   1.429  1.00 83.31           C  
ATOM    707  HE2 LYS A  41      -5.079  28.284   1.014  1.00 83.31           H  
ATOM    708  HE3 LYS A  41      -6.722  27.735   0.780  1.00 83.31           H  
ATOM    709  NZ  LYS A  41      -6.565  29.743   1.427  1.00 83.31           N  
ATOM    710  HZ1 LYS A  41      -6.561  30.094   0.480  1.00 83.31           H  
ATOM    711  HZ2 LYS A  41      -5.975  30.349   1.980  1.00 83.31           H  
ATOM    712  HZ3 LYS A  41      -7.521  29.801   1.747  1.00 83.31           H  
ATOM    713  N   HIS A  42      -5.743  22.589   5.818  1.00 82.45           N  
ATOM    714  H   HIS A  42      -6.441  22.212   5.192  1.00 82.45           H  
ATOM    715  CA  HIS A  42      -5.629  22.008   7.146  1.00 82.45           C  
ATOM    716  HA  HIS A  42      -4.576  21.933   7.420  1.00 82.45           H  
ATOM    717  C   HIS A  42      -6.228  20.612   7.133  1.00 82.45           C  
ATOM    718  CB  HIS A  42      -6.341  22.895   8.177  1.00 82.45           C  
ATOM    719  HB2 HIS A  42      -7.400  22.961   7.925  1.00 82.45           H  
ATOM    720  HB3 HIS A  42      -5.924  23.901   8.135  1.00 82.45           H  
ATOM    721  O   HIS A  42      -7.382  20.421   6.755  1.00 82.45           O  
ATOM    722  CG  HIS A  42      -6.206  22.379   9.586  1.00 82.45           C  
ATOM    723  CD2 HIS A  42      -5.233  22.704  10.493  1.00 82.45           C  
ATOM    724  HD2 HIS A  42      -4.398  23.367  10.322  1.00 82.45           H  
ATOM    725  ND1 HIS A  42      -7.039  21.473  10.198  1.00 82.45           N  
ATOM    726  HD1 HIS A  42      -7.869  21.066   9.791  1.00 82.45           H  
ATOM    727  CE1 HIS A  42      -6.582  21.262  11.444  1.00 82.45           C  
ATOM    728  HE1 HIS A  42      -7.043  20.611  12.173  1.00 82.45           H  
ATOM    729  NE2 HIS A  42      -5.489  22.004  11.675  1.00 82.45           N  
ATOM    730  N   VAL A  43      -5.447  19.648   7.596  1.00 86.10           N  
ATOM    731  H   VAL A  43      -4.515  19.885   7.904  1.00 86.10           H  
ATOM    732  CA  VAL A  43      -5.873  18.263   7.748  1.00 86.10           C  
ATOM    733  HA  VAL A  43      -6.955  18.192   7.639  1.00 86.10           H  
ATOM    734  C   VAL A  43      -5.455  17.815   9.141  1.00 86.10           C  
ATOM    735  CB  VAL A  43      -5.241  17.377   6.665  1.00 86.10           C  
ATOM    736  HB  VAL A  43      -4.156  17.479   6.684  1.00 86.10           H  
ATOM    737  O   VAL A  43      -4.274  17.924   9.456  1.00 86.10           O  
ATOM    738  CG1 VAL A  43      -5.610  15.915   6.885  1.00 86.10           C  
ATOM    739 HG11 VAL A  43      -6.695  15.806   6.877  1.00 86.10           H  
ATOM    740 HG12 VAL A  43      -5.230  15.554   7.840  1.00 86.10           H  
ATOM    741 HG13 VAL A  43      -5.160  15.314   6.095  1.00 86.10           H  
ATOM    742  CG2 VAL A  43      -5.750  17.775   5.281  1.00 86.10           C  
ATOM    743 HG21 VAL A  43      -6.840  17.775   5.268  1.00 86.10           H  
ATOM    744 HG22 VAL A  43      -5.380  18.768   5.027  1.00 86.10           H  
ATOM    745 HG23 VAL A  43      -5.389  17.072   4.530  1.00 86.10           H  
ATOM    746  N   PRO A  44      -6.369  17.330   9.997  1.00 87.85           N  
ATOM    747  CA  PRO A  44      -5.990  16.767  11.289  1.00 87.85           C  
ATOM    748  HA  PRO A  44      -5.627  17.576  11.924  1.00 87.85           H  
ATOM    749  C   PRO A  44      -4.903  15.694  11.144  1.00 87.85           C  
ATOM    750  CB  PRO A  44      -7.281  16.196  11.882  1.00 87.85           C  
ATOM    751  HB2 PRO A  44      -7.299  16.292  12.968  1.00 87.85           H  
ATOM    752  HB3 PRO A  44      -7.400  15.151  11.596  1.00 87.85           H  
ATOM    753  O   PRO A  44      -5.019  14.816  10.290  1.00 87.85           O  
ATOM    754  CG  PRO A  44      -8.375  17.039  11.225  1.00 87.85           C  
ATOM    755  HG2 PRO A  44      -8.504  17.962  11.790  1.00 87.85           H  
ATOM    756  HG3 PRO A  44      -9.322  16.503  11.160  1.00 87.85           H  
ATOM    757  CD  PRO A  44      -7.814  17.372   9.843  1.00 87.85           C  
ATOM    758  HD2 PRO A  44      -8.148  18.363   9.539  1.00 87.85           H  
ATOM    759  HD3 PRO A  44      -8.129  16.634   9.105  1.00 87.85           H  
ATOM    760  N   ALA A  45      -3.877  15.742  12.000  1.00 88.06           N  
ATOM    761  H   ALA A  45      -3.844  16.505  12.661  1.00 88.06           H  
ATOM    762  CA  ALA A  45      -2.681  14.894  11.902  1.00 88.06           C  
ATOM    763  HA  ALA A  45      -2.130  15.166  11.002  1.00 88.06           H  
ATOM    764  C   ALA A  45      -2.994  13.392  11.802  1.00 88.06           C  
ATOM    765  CB  ALA A  45      -1.795  15.181  13.120  1.00 88.06           C  
ATOM    766  HB1 ALA A  45      -1.480  16.225  13.114  1.00 88.06           H  
ATOM    767  HB2 ALA A  45      -2.334  14.969  14.043  1.00 88.06           H  
ATOM    768  HB3 ALA A  45      -0.908  14.550  13.078  1.00 88.06           H  
ATOM    769  O   ALA A  45      -2.362  12.689  11.019  1.00 88.06           O  
ATOM    770  N   LYS A  46      -4.026  12.923  12.521  1.00 89.83           N  
ATOM    771  H   LYS A  46      -4.479  13.558  13.163  1.00 89.83           H  
ATOM    772  CA  LYS A  46      -4.514  11.540  12.431  1.00 89.83           C  
ATOM    773  HA  LYS A  46      -3.734  10.866  12.783  1.00 89.83           H  
ATOM    774  C   LYS A  46      -4.799  11.132  10.982  1.00 89.83           C  
ATOM    775  CB  LYS A  46      -5.759  11.371  13.323  1.00 89.83           C  
ATOM    776  HB2 LYS A  46      -6.542  12.052  12.990  1.00 89.83           H  
ATOM    777  HB3 LYS A  46      -5.494  11.619  14.351  1.00 89.83           H  
ATOM    778  O   LYS A  46      -4.336  10.095  10.537  1.00 89.83           O  
ATOM    779  CG  LYS A  46      -6.293   9.929  13.281  1.00 89.83           C  
ATOM    780  HG2 LYS A  46      -6.579   9.676  12.260  1.00 89.83           H  
ATOM    781  HG3 LYS A  46      -5.501   9.249  13.596  1.00 89.83           H  
ATOM    782  CD  LYS A  46      -7.519   9.722  14.181  1.00 89.83           C  
ATOM    783  HD2 LYS A  46      -8.316  10.401  13.878  1.00 89.83           H  
ATOM    784  HD3 LYS A  46      -7.242   9.918  15.217  1.00 89.83           H  
ATOM    785  CE  LYS A  46      -7.984   8.266  14.029  1.00 89.83           C  
ATOM    786  HE2 LYS A  46      -8.255   8.088  12.989  1.00 89.83           H  
ATOM    787  HE3 LYS A  46      -7.139   7.612  14.246  1.00 89.83           H  
ATOM    788  NZ  LYS A  46      -9.120   7.925  14.923  1.00 89.83           N  
ATOM    789  HZ1 LYS A  46      -9.365   6.953  14.798  1.00 89.83           H  
ATOM    790  HZ2 LYS A  46      -8.854   8.035  15.891  1.00 89.83           H  
ATOM    791  HZ3 LYS A  46      -9.934   8.491  14.729  1.00 89.83           H  
ATOM    792  N   TYR A  47      -5.523  11.958  10.229  1.00 89.93           N  
ATOM    793  H   TYR A  47      -5.765  12.868  10.593  1.00 89.93           H  
ATOM    794  CA  TYR A  47      -5.899  11.623   8.856  1.00 89.93           C  
ATOM    795  HA  TYR A  47      -6.253  10.592   8.834  1.00 89.93           H  
ATOM    796  C   TYR A  47      -4.725  11.698   7.877  1.00 89.93           C  
ATOM    797  CB  TYR A  47      -7.029  12.544   8.393  1.00 89.93           C  
ATOM    798  HB2 TYR A  47      -6.661  13.570   8.377  1.00 89.93           H  
ATOM    799  HB3 TYR A  47      -7.287  12.268   7.370  1.00 89.93           H  
ATOM    800  O   TYR A  47      -4.707  10.955   6.900  1.00 89.93           O  
ATOM    801  CG  TYR A  47      -8.308  12.478   9.203  1.00 89.93           C  
ATOM    802  CD1 TYR A  47      -8.955  11.247   9.415  1.00 89.93           C  
ATOM    803  HD1 TYR A  47      -8.499  10.326   9.084  1.00 89.93           H  
ATOM    804  CD2 TYR A  47      -8.880  13.656   9.711  1.00 89.93           C  
ATOM    805  HD2 TYR A  47      -8.376  14.597   9.546  1.00 89.93           H  
ATOM    806  CE1 TYR A  47     -10.190  11.195  10.084  1.00 89.93           C  
ATOM    807  HE1 TYR A  47     -10.688  10.249  10.232  1.00 89.93           H  
ATOM    808  CE2 TYR A  47     -10.097  13.610  10.418  1.00 89.93           C  
ATOM    809  HE2 TYR A  47     -10.535  14.516  10.811  1.00 89.93           H  
ATOM    810  OH  TYR A  47     -11.944  12.323  11.259  1.00 89.93           O  
ATOM    811  HH  TYR A  47     -12.190  13.180  11.615  1.00 89.93           H  
ATOM    812  CZ  TYR A  47     -10.761  12.376  10.593  1.00 89.93           C  
ATOM    813  N   ILE A  48      -3.746  12.569   8.139  1.00 90.80           N  
ATOM    814  H   ILE A  48      -3.813  13.134   8.973  1.00 90.80           H  
ATOM    815  CA  ILE A  48      -2.505  12.621   7.357  1.00 90.80           C  
ATOM    816  HA  ILE A  48      -2.752  12.744   6.302  1.00 90.80           H  
ATOM    817  C   ILE A  48      -1.749  11.300   7.500  1.00 90.80           C  
ATOM    818  CB  ILE A  48      -1.614  13.800   7.803  1.00 90.80           C  
ATOM    819  HB  ILE A  48      -1.349  13.666   8.851  1.00 90.80           H  
ATOM    820  O   ILE A  48      -1.380  10.700   6.494  1.00 90.80           O  
ATOM    821  CG1 ILE A  48      -2.357  15.146   7.664  1.00 90.80           C  
ATOM    822 HG12 ILE A  48      -3.164  15.158   8.397  1.00 90.80           H  
ATOM    823 HG13 ILE A  48      -2.782  15.220   6.663  1.00 90.80           H  
ATOM    824  CG2 ILE A  48      -0.310  13.815   7.001  1.00 90.80           C  
ATOM    825 HG21 ILE A  48       0.166  12.835   6.962  1.00 90.80           H  
ATOM    826 HG22 ILE A  48      -0.496  14.186   5.993  1.00 90.80           H  
ATOM    827 HG23 ILE A  48       0.408  14.464   7.503  1.00 90.80           H  
ATOM    828  CD1 ILE A  48      -1.509  16.398   7.921  1.00 90.80           C  
ATOM    829 HD11 ILE A  48      -0.974  16.300   8.866  1.00 90.80           H  
ATOM    830 HD12 ILE A  48      -2.151  17.277   7.963  1.00 90.80           H  
ATOM    831 HD13 ILE A  48      -0.797  16.538   7.108  1.00 90.80           H  
ATOM    832  N   LEU A  49      -1.551  10.848   8.741  1.00 88.98           N  
ATOM    833  H   LEU A  49      -1.891  11.395   9.519  1.00 88.98           H  
ATOM    834  CA  LEU A  49      -0.790   9.639   9.040  1.00 88.98           C  
ATOM    835  HA  LEU A  49       0.197   9.742   8.590  1.00 88.98           H  
ATOM    836  C   LEU A  49      -1.442   8.390   8.433  1.00 88.98           C  
ATOM    837  CB  LEU A  49      -0.642   9.529  10.567  1.00 88.98           C  
ATOM    838  HB2 LEU A  49      -1.632   9.410  11.006  1.00 88.98           H  
ATOM    839  HB3 LEU A  49      -0.212  10.455  10.948  1.00 88.98           H  
ATOM    840  O   LEU A  49      -0.759   7.600   7.786  1.00 88.98           O  
ATOM    841  CG  LEU A  49       0.241   8.352  11.019  1.00 88.98           C  
ATOM    842  HG  LEU A  49      -0.167   7.415  10.639  1.00 88.98           H  
ATOM    843  CD1 LEU A  49       1.686   8.502  10.537  1.00 88.98           C  
ATOM    844 HD11 LEU A  49       2.298   7.706  10.962  1.00 88.98           H  
ATOM    845 HD12 LEU A  49       1.732   8.409   9.452  1.00 88.98           H  
ATOM    846 HD13 LEU A  49       2.093   9.467  10.842  1.00 88.98           H  
ATOM    847  CD2 LEU A  49       0.246   8.286  12.546  1.00 88.98           C  
ATOM    848 HD21 LEU A  49       0.838   7.429  12.869  1.00 88.98           H  
ATOM    849 HD22 LEU A  49      -0.772   8.155  12.911  1.00 88.98           H  
ATOM    850 HD23 LEU A  49       0.675   9.197  12.963  1.00 88.98           H  
ATOM    851  N   GLU A  50      -2.764   8.255   8.575  1.00 91.69           N  
ATOM    852  H   GLU A  50      -3.256   8.898   9.179  1.00 91.69           H  
ATOM    853  CA  GLU A  50      -3.522   7.162   7.950  1.00 91.69           C  
ATOM    854  HA  GLU A  50      -3.141   6.201   8.296  1.00 91.69           H  
ATOM    855  C   GLU A  50      -3.374   7.175   6.424  1.00 91.69           C  
ATOM    856  CB  GLU A  50      -5.010   7.275   8.320  1.00 91.69           C  
ATOM    857  HB2 GLU A  50      -5.357   8.281   8.084  1.00 91.69           H  
ATOM    858  HB3 GLU A  50      -5.585   6.581   7.706  1.00 91.69           H  
ATOM    859  O   GLU A  50      -3.077   6.150   5.816  1.00 91.69           O  
ATOM    860  CG  GLU A  50      -5.315   6.990   9.799  1.00 91.69           C  
ATOM    861  HG2 GLU A  50      -4.778   7.707  10.420  1.00 91.69           H  
ATOM    862  HG3 GLU A  50      -6.380   7.153   9.964  1.00 91.69           H  
ATOM    863  CD  GLU A  50      -4.946   5.576  10.264  1.00 91.69           C  
ATOM    864  OE1 GLU A  50      -4.770   5.431  11.494  1.00 91.69           O  
ATOM    865  OE2 GLU A  50      -4.858   4.668   9.411  1.00 91.69           O  
ATOM    866  N   SER A  51      -3.499   8.351   5.797  1.00 91.58           N  
ATOM    867  H   SER A  51      -3.684   9.176   6.350  1.00 91.58           H  
ATOM    868  CA  SER A  51      -3.330   8.480   4.344  1.00 91.58           C  
ATOM    869  HA  SER A  51      -4.032   7.809   3.849  1.00 91.58           H  
ATOM    870  C   SER A  51      -1.918   8.065   3.917  1.00 91.58           C  
ATOM    871  CB  SER A  51      -3.623   9.907   3.872  1.00 91.58           C  
ATOM    872  HB2 SER A  51      -3.576   9.935   2.783  1.00 91.58           H  
ATOM    873  HB3 SER A  51      -2.870  10.585   4.274  1.00 91.58           H  
ATOM    874  O   SER A  51      -1.765   7.302   2.970  1.00 91.58           O  
ATOM    875  OG  SER A  51      -4.904  10.347   4.293  1.00 91.58           O  
ATOM    876  HG  SER A  51      -4.867  10.466   5.245  1.00 91.58           H  
ATOM    877  N   PHE A  52      -0.885   8.491   4.651  1.00 91.10           N  
ATOM    878  H   PHE A  52      -1.071   9.091   5.442  1.00 91.10           H  
ATOM    879  CA  PHE A  52       0.504   8.103   4.393  1.00 91.10           C  
ATOM    880  HA  PHE A  52       0.787   8.456   3.401  1.00 91.10           H  
ATOM    881  C   PHE A  52       0.701   6.589   4.393  1.00 91.10           C  
ATOM    882  CB  PHE A  52       1.428   8.744   5.439  1.00 91.10           C  
ATOM    883  HB2 PHE A  52       0.849   9.152   6.267  1.00 91.10           H  
ATOM    884  HB3 PHE A  52       2.090   7.990   5.864  1.00 91.10           H  
ATOM    885  O   PHE A  52       1.317   6.055   3.471  1.00 91.10           O  
ATOM    886  CG  PHE A  52       2.291   9.829   4.851  1.00 91.10           C  
ATOM    887  CD1 PHE A  52       3.473   9.481   4.176  1.00 91.10           C  
ATOM    888  HD1 PHE A  52       3.772   8.447   4.090  1.00 91.10           H  
ATOM    889  CD2 PHE A  52       1.903  11.175   4.960  1.00 91.10           C  
ATOM    890  HD2 PHE A  52       0.983  11.430   5.465  1.00 91.10           H  
ATOM    891  CE1 PHE A  52       4.271  10.483   3.606  1.00 91.10           C  
ATOM    892  HE1 PHE A  52       5.176  10.216   3.082  1.00 91.10           H  
ATOM    893  CE2 PHE A  52       2.716  12.179   4.410  1.00 91.10           C  
ATOM    894  HE2 PHE A  52       2.452  13.222   4.509  1.00 91.10           H  
ATOM    895  CZ  PHE A  52       3.888  11.827   3.722  1.00 91.10           C  
ATOM    896  HZ  PHE A  52       4.505  12.590   3.271  1.00 91.10           H  
ATOM    897  N   LYS A  53       0.144   5.903   5.396  1.00 89.97           N  
ATOM    898  H   LYS A  53      -0.351   6.422   6.107  1.00 89.97           H  
ATOM    899  CA  LYS A  53       0.236   4.446   5.527  1.00 89.97           C  
ATOM    900  HA  LYS A  53       1.288   4.158   5.522  1.00 89.97           H  
ATOM    901  C   LYS A  53      -0.423   3.724   4.348  1.00 89.97           C  
ATOM    902  CB  LYS A  53      -0.393   4.049   6.870  1.00 89.97           C  
ATOM    903  HB2 LYS A  53      -1.460   4.268   6.848  1.00 89.97           H  
ATOM    904  HB3 LYS A  53       0.062   4.640   7.665  1.00 89.97           H  
ATOM    905  O   LYS A  53       0.134   2.757   3.826  1.00 89.97           O  
ATOM    906  CG  LYS A  53      -0.185   2.562   7.181  1.00 89.97           C  
ATOM    907  HG2 LYS A  53      -0.609   1.955   6.382  1.00 89.97           H  
ATOM    908  HG3 LYS A  53       0.883   2.354   7.257  1.00 89.97           H  
ATOM    909  CD  LYS A  53      -0.875   2.188   8.496  1.00 89.97           C  
ATOM    910  HD2 LYS A  53      -0.437   2.760   9.314  1.00 89.97           H  
ATOM    911  HD3 LYS A  53      -1.935   2.430   8.421  1.00 89.97           H  
ATOM    912  CE  LYS A  53      -0.707   0.687   8.754  1.00 89.97           C  
ATOM    913  HE2 LYS A  53      -1.057   0.146   7.875  1.00 89.97           H  
ATOM    914  HE3 LYS A  53       0.353   0.467   8.879  1.00 89.97           H  
ATOM    915  NZ  LYS A  53      -1.472   0.255   9.949  1.00 89.97           N  
ATOM    916  HZ1 LYS A  53      -1.153   0.740  10.775  1.00 89.97           H  
ATOM    917  HZ2 LYS A  53      -1.371  -0.739  10.095  1.00 89.97           H  
ATOM    918  HZ3 LYS A  53      -2.454   0.456   9.823  1.00 89.97           H  
ATOM    919  N   ILE A  54      -1.588   4.201   3.904  1.00 91.24           N  
ATOM    920  H   ILE A  54      -2.008   4.975   4.398  1.00 91.24           H  
ATOM    921  CA  ILE A  54      -2.300   3.612   2.761  1.00 91.24           C  
ATOM    922  HA  ILE A  54      -2.375   2.536   2.916  1.00 91.24           H  
ATOM    923  C   ILE A  54      -1.505   3.825   1.469  1.00 91.24           C  
ATOM    924  CB  ILE A  54      -3.734   4.172   2.646  1.00 91.24           C  
ATOM    925  HB  ILE A  54      -3.682   5.252   2.511  1.00 91.24           H  
ATOM    926  O   ILE A  54      -1.330   2.885   0.697  1.00 91.24           O  
ATOM    927  CG1 ILE A  54      -4.557   3.861   3.915  1.00 91.24           C  
ATOM    928 HG12 ILE A  54      -3.959   4.028   4.811  1.00 91.24           H  
ATOM    929 HG13 ILE A  54      -4.834   2.807   3.917  1.00 91.24           H  
ATOM    930  CG2 ILE A  54      -4.432   3.545   1.424  1.00 91.24           C  
ATOM    931 HG21 ILE A  54      -4.344   2.459   1.459  1.00 91.24           H  
ATOM    932 HG22 ILE A  54      -3.991   3.907   0.495  1.00 91.24           H  
ATOM    933 HG23 ILE A  54      -5.495   3.786   1.419  1.00 91.24           H  
ATOM    934  CD1 ILE A  54      -5.816   4.725   4.048  1.00 91.24           C  
ATOM    935 HD11 ILE A  54      -6.513   4.536   3.231  1.00 91.24           H  
ATOM    936 HD12 ILE A  54      -6.306   4.472   4.989  1.00 91.24           H  
ATOM    937 HD13 ILE A  54      -5.545   5.781   4.061  1.00 91.24           H  
ATOM    938  N   LEU A  55      -0.963   5.026   1.249  1.00 91.49           N  
ATOM    939  H   LEU A  55      -1.126   5.765   1.919  1.00 91.49           H  
ATOM    940  CA  LEU A  55      -0.145   5.310   0.069  1.00 91.49           C  
ATOM    941  HA  LEU A  55      -0.705   5.019  -0.820  1.00 91.49           H  
ATOM    942  C   LEU A  55       1.141   4.485   0.024  1.00 91.49           C  
ATOM    943  CB  LEU A  55       0.182   6.807  -0.006  1.00 91.49           C  
ATOM    944  HB2 LEU A  55       0.333   7.230   0.987  1.00 91.49           H  
ATOM    945  HB3 LEU A  55       1.120   6.908  -0.552  1.00 91.49           H  
ATOM    946  O   LEU A  55       1.512   3.996  -1.041  1.00 91.49           O  
ATOM    947  CG  LEU A  55      -0.904   7.574  -0.771  1.00 91.49           C  
ATOM    948  HG  LEU A  55      -1.292   6.953  -1.579  1.00 91.49           H  
ATOM    949  CD1 LEU A  55      -2.070   8.047   0.090  1.00 91.49           C  
ATOM    950 HD11 LEU A  55      -1.712   8.722   0.867  1.00 91.49           H  
ATOM    951 HD12 LEU A  55      -2.556   7.181   0.540  1.00 91.49           H  
ATOM    952 HD13 LEU A  55      -2.797   8.567  -0.533  1.00 91.49           H  
ATOM    953  CD2 LEU A  55      -0.305   8.806  -1.409  1.00 91.49           C  
ATOM    954 HD21 LEU A  55      -0.008   9.530  -0.649  1.00 91.49           H  
ATOM    955 HD22 LEU A  55       0.564   8.525  -2.004  1.00 91.49           H  
ATOM    956 HD23 LEU A  55      -1.060   9.223  -2.075  1.00 91.49           H  
ATOM    957  N   GLU A  56       1.784   4.275   1.169  1.00 90.21           N  
ATOM    958  H   GLU A  56       1.480   4.759   2.002  1.00 90.21           H  
ATOM    959  CA  GLU A  56       2.956   3.406   1.257  1.00 90.21           C  
ATOM    960  HA  GLU A  56       3.698   3.759   0.542  1.00 90.21           H  
ATOM    961  C   GLU A  56       2.607   1.958   0.889  1.00 90.21           C  
ATOM    962  CB  GLU A  56       3.526   3.492   2.683  1.00 90.21           C  
ATOM    963  HB2 GLU A  56       2.936   2.867   3.353  1.00 90.21           H  
ATOM    964  HB3 GLU A  56       3.459   4.518   3.045  1.00 90.21           H  
ATOM    965  O   GLU A  56       3.351   1.279   0.180  1.00 90.21           O  
ATOM    966  CG  GLU A  56       4.995   3.058   2.748  1.00 90.21           C  
ATOM    967  HG2 GLU A  56       5.069   2.018   2.432  1.00 90.21           H  
ATOM    968  HG3 GLU A  56       5.323   3.115   3.786  1.00 90.21           H  
ATOM    969  CD  GLU A  56       5.914   3.940   1.881  1.00 90.21           C  
ATOM    970  OE1 GLU A  56       6.971   3.426   1.461  1.00 90.21           O  
ATOM    971  OE2 GLU A  56       5.546   5.109   1.596  1.00 90.21           O  
ATOM    972  N   SER A  57       1.417   1.510   1.295  1.00 90.66           N  
ATOM    973  H   SER A  57       0.841   2.130   1.847  1.00 90.66           H  
ATOM    974  CA  SER A  57       0.898   0.192   0.930  1.00 90.66           C  
ATOM    975  HA  SER A  57       1.641  -0.558   1.199  1.00 90.66           H  
ATOM    976  C   SER A  57       0.667   0.083  -0.583  1.00 90.66           C  
ATOM    977  CB  SER A  57      -0.385  -0.123   1.707  1.00 90.66           C  
ATOM    978  HB2 SER A  57      -0.680  -1.151   1.499  1.00 90.66           H  
ATOM    979  HB3 SER A  57      -1.191   0.536   1.387  1.00 90.66           H  
ATOM    980  O   SER A  57       1.076  -0.905  -1.186  1.00 90.66           O  
ATOM    981  OG  SER A  57      -0.181   0.026   3.103  1.00 90.66           O  
ATOM    982  HG  SER A  57      -0.004   0.950   3.296  1.00 90.66           H  
ATOM    983  N   ILE A  58       0.099   1.112  -1.226  1.00 91.54           N  
ATOM    984  H   ILE A  58      -0.207   1.903  -0.677  1.00 91.54           H  
ATOM    985  CA  ILE A  58      -0.085   1.152  -2.691  1.00 91.54           C  
ATOM    986  HA  ILE A  58      -0.641   0.264  -2.994  1.00 91.54           H  
ATOM    987  C   ILE A  58       1.269   1.093  -3.414  1.00 91.54           C  
ATOM    988  CB  ILE A  58      -0.903   2.398  -3.114  1.00 91.54           C  
ATOM    989  HB  ILE A  58      -0.421   3.285  -2.704  1.00 91.54           H  
ATOM    990  O   ILE A  58       1.440   0.290  -4.332  1.00 91.54           O  
ATOM    991  CG1 ILE A  58      -2.346   2.318  -2.562  1.00 91.54           C  
ATOM    992 HG12 ILE A  58      -2.895   1.540  -3.092  1.00 91.54           H  
ATOM    993 HG13 ILE A  58      -2.323   2.048  -1.507  1.00 91.54           H  
ATOM    994  CG2 ILE A  58      -0.941   2.540  -4.650  1.00 91.54           C  
ATOM    995 HG21 ILE A  58       0.061   2.688  -5.053  1.00 91.54           H  
ATOM    996 HG22 ILE A  58      -1.524   3.412  -4.945  1.00 91.54           H  
ATOM    997 HG23 ILE A  58      -1.377   1.651  -5.106  1.00 91.54           H  
ATOM    998  CD1 ILE A  58      -3.128   3.634  -2.659  1.00 91.54           C  
ATOM    999 HD11 ILE A  58      -3.256   3.931  -3.700  1.00 91.54           H  
ATOM   1000 HD12 ILE A  58      -4.112   3.500  -2.210  1.00 91.54           H  
ATOM   1001 HD13 ILE A  58      -2.598   4.420  -2.121  1.00 91.54           H  
ATOM   1002  N   LYS A  59       2.259   1.879  -2.974  1.00 88.19           N  
ATOM   1003  H   LYS A  59       2.057   2.524  -2.223  1.00 88.19           H  
ATOM   1004  CA  LYS A  59       3.622   1.851  -3.536  1.00 88.19           C  
ATOM   1005  HA  LYS A  59       3.576   2.071  -4.602  1.00 88.19           H  
ATOM   1006  C   LYS A  59       4.265   0.469  -3.406  1.00 88.19           C  
ATOM   1007  CB  LYS A  59       4.490   2.911  -2.843  1.00 88.19           C  
ATOM   1008  HB2 LYS A  59       5.535   2.726  -3.093  1.00 88.19           H  
ATOM   1009  HB3 LYS A  59       4.379   2.824  -1.762  1.00 88.19           H  
ATOM   1010  O   LYS A  59       4.913  -0.000  -4.342  1.00 88.19           O  
ATOM   1011  CG  LYS A  59       4.121   4.333  -3.290  1.00 88.19           C  
ATOM   1012  HG2 LYS A  59       4.378   4.459  -4.342  1.00 88.19           H  
ATOM   1013  HG3 LYS A  59       3.046   4.478  -3.183  1.00 88.19           H  
ATOM   1014  CD  LYS A  59       4.831   5.410  -2.462  1.00 88.19           C  
ATOM   1015  HD2 LYS A  59       4.556   5.297  -1.414  1.00 88.19           H  
ATOM   1016  HD3 LYS A  59       4.496   6.391  -2.801  1.00 88.19           H  
ATOM   1017  CE  LYS A  59       6.350   5.345  -2.603  1.00 88.19           C  
ATOM   1018  HE2 LYS A  59       6.702   4.375  -2.251  1.00 88.19           H  
ATOM   1019  HE3 LYS A  59       6.608   5.463  -3.655  1.00 88.19           H  
ATOM   1020  NZ  LYS A  59       6.981   6.423  -1.818  1.00 88.19           N  
ATOM   1021  HZ1 LYS A  59       6.568   6.502  -0.899  1.00 88.19           H  
ATOM   1022  HZ2 LYS A  59       6.827   7.305  -2.286  1.00 88.19           H  
ATOM   1023  HZ3 LYS A  59       7.981   6.302  -1.745  1.00 88.19           H  
ATOM   1024  N   HIS A  60       4.051  -0.218  -2.284  1.00 85.88           N  
ATOM   1025  H   HIS A  60       3.562   0.236  -1.525  1.00 85.88           H  
ATOM   1026  CA  HIS A  60       4.539  -1.583  -2.104  1.00 85.88           C  
ATOM   1027  HA  HIS A  60       5.613  -1.575  -2.288  1.00 85.88           H  
ATOM   1028  C   HIS A  60       3.913  -2.560  -3.108  1.00 85.88           C  
ATOM   1029  CB  HIS A  60       4.297  -2.043  -0.662  1.00 85.88           C  
ATOM   1030  HB2 HIS A  60       4.704  -1.301   0.024  1.00 85.88           H  
ATOM   1031  HB3 HIS A  60       3.226  -2.126  -0.474  1.00 85.88           H  
ATOM   1032  O   HIS A  60       4.636  -3.343  -3.724  1.00 85.88           O  
ATOM   1033  CG  HIS A  60       4.953  -3.368  -0.373  1.00 85.88           C  
ATOM   1034  CD2 HIS A  60       4.385  -4.467   0.213  1.00 85.88           C  
ATOM   1035  HD2 HIS A  60       3.366  -4.544   0.562  1.00 85.88           H  
ATOM   1036  ND1 HIS A  60       6.257  -3.693  -0.662  1.00 85.88           N  
ATOM   1037  HD1 HIS A  60       6.912  -3.105  -1.157  1.00 85.88           H  
ATOM   1038  CE1 HIS A  60       6.470  -4.956  -0.274  1.00 85.88           C  
ATOM   1039  HE1 HIS A  60       7.393  -5.499  -0.420  1.00 85.88           H  
ATOM   1040  NE2 HIS A  60       5.373  -5.457   0.311  1.00 85.88           N  
ATOM   1041  N   VAL A  61       2.596  -2.474  -3.323  1.00 84.72           N  
ATOM   1042  H   VAL A  61       2.065  -1.809  -2.778  1.00 84.72           H  
ATOM   1043  CA  VAL A  61       1.883  -3.278  -4.329  1.00 84.72           C  
ATOM   1044  HA  VAL A  61       2.032  -4.335  -4.107  1.00 84.72           H  
ATOM   1045  C   VAL A  61       2.439  -3.022  -5.733  1.00 84.72           C  
ATOM   1046  CB  VAL A  61       0.370  -2.986  -4.302  1.00 84.72           C  
ATOM   1047  HB  VAL A  61       0.208  -1.924  -4.485  1.00 84.72           H  
ATOM   1048  O   VAL A  61       2.642  -3.979  -6.481  1.00 84.72           O  
ATOM   1049  CG1 VAL A  61      -0.387  -3.785  -5.367  1.00 84.72           C  
ATOM   1050 HG11 VAL A  61      -0.167  -4.848  -5.272  1.00 84.72           H  
ATOM   1051 HG12 VAL A  61      -0.084  -3.435  -6.353  1.00 84.72           H  
ATOM   1052 HG13 VAL A  61      -1.460  -3.626  -5.263  1.00 84.72           H  
ATOM   1053  CG2 VAL A  61      -0.281  -3.334  -2.966  1.00 84.72           C  
ATOM   1054 HG21 VAL A  61      -1.262  -2.863  -2.910  1.00 84.72           H  
ATOM   1055 HG22 VAL A  61       0.325  -2.995  -2.126  1.00 84.72           H  
ATOM   1056 HG23 VAL A  61      -0.405  -4.415  -2.892  1.00 84.72           H  
ATOM   1057  N   CYS A  62       2.746  -1.765  -6.087  1.00 85.91           N  
ATOM   1058  H   CYS A  62       2.515  -1.006  -5.462  1.00 85.91           H  
ATOM   1059  CA  CYS A  62       3.405  -1.456  -7.361  1.00 85.91           C  
ATOM   1060  HA  CYS A  62       2.755  -1.770  -8.178  1.00 85.91           H  
ATOM   1061  C   CYS A  62       4.716  -2.225  -7.512  1.00 85.91           C  
ATOM   1062  CB  CYS A  62       3.705   0.042  -7.508  1.00 85.91           C  
ATOM   1063  HB2 CYS A  62       4.173   0.439  -6.608  1.00 85.91           H  
ATOM   1064  HB3 CYS A  62       4.399   0.175  -8.338  1.00 85.91           H  
ATOM   1065  O   CYS A  62       4.922  -2.888  -8.525  1.00 85.91           O  
ATOM   1066  SG  CYS A  62       2.210   0.971  -7.887  1.00 85.91           S  
ATOM   1067  HG  CYS A  62       2.795   1.917  -8.628  1.00 85.91           H  
ATOM   1068  N   ASN A  63       5.583  -2.176  -6.500  1.00 82.75           N  
ATOM   1069  H   ASN A  63       5.360  -1.598  -5.703  1.00 82.75           H  
ATOM   1070  CA  ASN A  63       6.885  -2.840  -6.552  1.00 82.75           C  
ATOM   1071  HA  ASN A  63       7.421  -2.492  -7.435  1.00 82.75           H  
ATOM   1072  C   ASN A  63       6.752  -4.363  -6.699  1.00 82.75           C  
ATOM   1073  CB  ASN A  63       7.695  -2.452  -5.305  1.00 82.75           C  
ATOM   1074  HB2 ASN A  63       7.102  -2.635  -4.408  1.00 82.75           H  
ATOM   1075  HB3 ASN A  63       8.592  -3.070  -5.260  1.00 82.75           H  
ATOM   1076  O   ASN A  63       7.491  -4.960  -7.480  1.00 82.75           O  
ATOM   1077  CG  ASN A  63       8.145  -1.001  -5.324  1.00 82.75           C  
ATOM   1078  ND2 ASN A  63       8.626  -0.489  -4.216  1.00 82.75           N  
ATOM   1079 HD21 ASN A  63       8.956   0.463  -4.289  1.00 82.75           H  
ATOM   1080 HD22 ASN A  63       8.718  -1.041  -3.375  1.00 82.75           H  
ATOM   1081  OD1 ASN A  63       8.101  -0.313  -6.327  1.00 82.75           O  
ATOM   1082  N   VAL A  64       5.786  -4.980  -6.007  1.00 80.02           N  
ATOM   1083  H   VAL A  64       5.213  -4.426  -5.386  1.00 80.02           H  
ATOM   1084  CA  VAL A  64       5.492  -6.416  -6.151  1.00 80.02           C  
ATOM   1085  HA  VAL A  64       6.401  -6.983  -5.954  1.00 80.02           H  
ATOM   1086  C   VAL A  64       5.084  -6.741  -7.590  1.00 80.02           C  
ATOM   1087  CB  VAL A  64       4.419  -6.873  -5.140  1.00 80.02           C  
ATOM   1088  HB  VAL A  64       3.546  -6.225  -5.221  1.00 80.02           H  
ATOM   1089  O   VAL A  64       5.689  -7.610  -8.208  1.00 80.02           O  
ATOM   1090  CG1 VAL A  64       3.971  -8.321  -5.374  1.00 80.02           C  
ATOM   1091 HG11 VAL A  64       3.279  -8.636  -4.592  1.00 80.02           H  
ATOM   1092 HG12 VAL A  64       3.450  -8.417  -6.327  1.00 80.02           H  
ATOM   1093 HG13 VAL A  64       4.829  -8.993  -5.380  1.00 80.02           H  
ATOM   1094  CG2 VAL A  64       4.959  -6.794  -3.704  1.00 80.02           C  
ATOM   1095 HG21 VAL A  64       5.801  -7.476  -3.587  1.00 80.02           H  
ATOM   1096 HG22 VAL A  64       4.173  -7.071  -3.002  1.00 80.02           H  
ATOM   1097 HG23 VAL A  64       5.286  -5.780  -3.472  1.00 80.02           H  
ATOM   1098  N   LYS A  65       4.138  -5.996  -8.169  1.00 81.70           N  
ATOM   1099  H   LYS A  65       3.693  -5.276  -7.617  1.00 81.70           H  
ATOM   1100  CA  LYS A  65       3.661  -6.227  -9.546  1.00 81.70           C  
ATOM   1101  HA  LYS A  65       3.345  -7.265  -9.650  1.00 81.70           H  
ATOM   1102  C   LYS A  65       4.730  -5.981 -10.605  1.00 81.70           C  
ATOM   1103  CB  LYS A  65       2.477  -5.309  -9.831  1.00 81.70           C  
ATOM   1104  HB2 LYS A  65       2.244  -5.340 -10.895  1.00 81.70           H  
ATOM   1105  HB3 LYS A  65       2.757  -4.288  -9.571  1.00 81.70           H  
ATOM   1106  O   LYS A  65       4.775  -6.689 -11.608  1.00 81.70           O  
ATOM   1107  CG  LYS A  65       1.228  -5.728  -9.056  1.00 81.70           C  
ATOM   1108  HG2 LYS A  65       1.467  -5.924  -8.011  1.00 81.70           H  
ATOM   1109  HG3 LYS A  65       0.800  -6.625  -9.504  1.00 81.70           H  
ATOM   1110  CD  LYS A  65       0.241  -4.570  -9.134  1.00 81.70           C  
ATOM   1111  HD2 LYS A  65       0.690  -3.704  -8.649  1.00 81.70           H  
ATOM   1112  HD3 LYS A  65       0.037  -4.311 -10.173  1.00 81.70           H  
ATOM   1113  CE  LYS A  65      -1.041  -4.912  -8.395  1.00 81.70           C  
ATOM   1114  HE2 LYS A  65      -1.391  -4.013  -7.888  1.00 81.70           H  
ATOM   1115  HE3 LYS A  65      -0.854  -5.678  -7.642  1.00 81.70           H  
ATOM   1116  NZ  LYS A  65      -2.076  -5.339  -9.328  1.00 81.70           N  
ATOM   1117  HZ1 LYS A  65      -2.125  -4.738 -10.138  1.00 81.70           H  
ATOM   1118  HZ2 LYS A  65      -1.979  -6.306  -9.605  1.00 81.70           H  
ATOM   1119  HZ3 LYS A  65      -2.970  -5.327  -8.857  1.00 81.70           H  
ATOM   1120  N   ILE A  66       5.592  -4.982 -10.406  1.00 78.18           N  
ATOM   1121  H   ILE A  66       5.467  -4.404  -9.586  1.00 78.18           H  
ATOM   1122  CA  ILE A  66       6.737  -4.731 -11.291  1.00 78.18           C  
ATOM   1123  HA  ILE A  66       6.377  -4.630 -12.315  1.00 78.18           H  
ATOM   1124  C   ILE A  66       7.672  -5.941 -11.262  1.00 78.18           C  
ATOM   1125  CB  ILE A  66       7.476  -3.428 -10.903  1.00 78.18           C  
ATOM   1126  HB  ILE A  66       7.680  -3.450  -9.833  1.00 78.18           H  
ATOM   1127  O   ILE A  66       8.054  -6.435 -12.321  1.00 78.18           O  
ATOM   1128  CG1 ILE A  66       6.604  -2.193 -11.221  1.00 78.18           C  
ATOM   1129 HG12 ILE A  66       6.505  -2.079 -12.301  1.00 78.18           H  
ATOM   1130 HG13 ILE A  66       5.604  -2.343 -10.814  1.00 78.18           H  
ATOM   1131  CG2 ILE A  66       8.820  -3.310 -11.650  1.00 78.18           C  
ATOM   1132 HG21 ILE A  66       9.494  -4.118 -11.365  1.00 78.18           H  
ATOM   1133 HG22 ILE A  66       8.659  -3.344 -12.728  1.00 78.18           H  
ATOM   1134 HG23 ILE A  66       9.323  -2.379 -11.389  1.00 78.18           H  
ATOM   1135  CD1 ILE A  66       7.127  -0.881 -10.623  1.00 78.18           C  
ATOM   1136 HD11 ILE A  66       8.051  -0.573 -11.113  1.00 78.18           H  
ATOM   1137 HD12 ILE A  66       6.387  -0.095 -10.770  1.00 78.18           H  
ATOM   1138 HD13 ILE A  66       7.302  -1.003  -9.554  1.00 78.18           H  
ATOM   1139  N   HIS A  67       8.000  -6.440 -10.068  1.00 76.33           N  
ATOM   1140  H   HIS A  67       7.641  -6.004  -9.231  1.00 76.33           H  
ATOM   1141  CA  HIS A  67       8.859  -7.609  -9.917  1.00 76.33           C  
ATOM   1142  HA  HIS A  67       9.800  -7.419 -10.434  1.00 76.33           H  
ATOM   1143  C   HIS A  67       8.234  -8.853 -10.555  1.00 76.33           C  
ATOM   1144  CB  HIS A  67       9.166  -7.827  -8.433  1.00 76.33           C  
ATOM   1145  HB2 HIS A  67       9.573  -6.908  -8.013  1.00 76.33           H  
ATOM   1146  HB3 HIS A  67       8.251  -8.071  -7.895  1.00 76.33           H  
ATOM   1147  O   HIS A  67       8.890  -9.517 -11.347  1.00 76.33           O  
ATOM   1148  CG  HIS A  67      10.164  -8.932  -8.223  1.00 76.33           C  
ATOM   1149  CD2 HIS A  67      11.522  -8.792  -8.141  1.00 76.33           C  
ATOM   1150  HD2 HIS A  67      12.072  -7.864  -8.190  1.00 76.33           H  
ATOM   1151  ND1 HIS A  67       9.890 -10.280  -8.149  1.00 76.33           N  
ATOM   1152  HD1 HIS A  67       8.992 -10.722  -8.286  1.00 76.33           H  
ATOM   1153  CE1 HIS A  67      11.055 -10.933  -8.015  1.00 76.33           C  
ATOM   1154  HE1 HIS A  67      11.165 -12.006  -7.961  1.00 76.33           H  
ATOM   1155  NE2 HIS A  67      12.077 -10.065  -8.006  1.00 76.33           N  
ATOM   1156  N   GLU A  68       6.951  -9.124 -10.300  1.00 75.01           N  
ATOM   1157  H   GLU A  68       6.463  -8.561  -9.618  1.00 75.01           H  
ATOM   1158  CA  GLU A  68       6.218 -10.220 -10.946  1.00 75.01           C  
ATOM   1159  HA  GLU A  68       6.676 -11.172 -10.678  1.00 75.01           H  
ATOM   1160  C   GLU A  68       6.245 -10.114 -12.477  1.00 75.01           C  
ATOM   1161  CB  GLU A  68       4.756 -10.220 -10.481  1.00 75.01           C  
ATOM   1162  HB2 GLU A  68       4.360  -9.209 -10.574  1.00 75.01           H  
ATOM   1163  HB3 GLU A  68       4.186 -10.870 -11.145  1.00 75.01           H  
ATOM   1164  O   GLU A  68       6.439 -11.120 -13.157  1.00 75.01           O  
ATOM   1165  CG  GLU A  68       4.558 -10.726  -9.042  1.00 75.01           C  
ATOM   1166  HG2 GLU A  68       5.166 -10.134  -8.358  1.00 75.01           H  
ATOM   1167  HG3 GLU A  68       4.908 -11.757  -8.990  1.00 75.01           H  
ATOM   1168  CD  GLU A  68       3.084 -10.664  -8.600  1.00 75.01           C  
ATOM   1169  OE1 GLU A  68       2.791 -11.137  -7.479  1.00 75.01           O  
ATOM   1170  OE2 GLU A  68       2.248 -10.148  -9.378  1.00 75.01           O  
ATOM   1171  N   ASN A  69       6.095  -8.907 -13.032  1.00 71.27           N  
ATOM   1172  H   ASN A  69       5.906  -8.124 -12.422  1.00 71.27           H  
ATOM   1173  CA  ASN A  69       6.205  -8.663 -14.470  1.00 71.27           C  
ATOM   1174  HA  ASN A  69       5.537  -9.351 -14.988  1.00 71.27           H  
ATOM   1175  C   ASN A  69       7.606  -8.985 -15.004  1.00 71.27           C  
ATOM   1176  CB  ASN A  69       5.794  -7.201 -14.776  1.00 71.27           C  
ATOM   1177  HB2 ASN A  69       5.948  -6.566 -13.904  1.00 71.27           H  
ATOM   1178  HB3 ASN A  69       6.421  -6.813 -15.579  1.00 71.27           H  
ATOM   1179  O   ASN A  69       7.732  -9.642 -16.037  1.00 71.27           O  
ATOM   1180  CG  ASN A  69       4.360  -7.080 -15.257  1.00 71.27           C  
ATOM   1181  ND2 ASN A  69       3.650  -6.014 -14.995  1.00 71.27           N  
ATOM   1182 HD21 ASN A  69       3.957  -5.320 -14.328  1.00 71.27           H  
ATOM   1183 HD22 ASN A  69       2.734  -6.016 -15.421  1.00 71.27           H  
ATOM   1184  OD1 ASN A  69       3.854  -7.948 -15.939  1.00 71.27           O  
ATOM   1185  N   VAL A  70       8.658  -8.564 -14.297  1.00 69.73           N  
ATOM   1186  H   VAL A  70       8.488  -8.048 -13.445  1.00 69.73           H  
ATOM   1187  CA  VAL A  70      10.043  -8.886 -14.665  1.00 69.73           C  
ATOM   1188  HA  VAL A  70      10.204  -8.596 -15.703  1.00 69.73           H  
ATOM   1189  C   VAL A  70      10.271 -10.393 -14.598  1.00 69.73           C  
ATOM   1190  CB  VAL A  70      11.056  -8.115 -13.798  1.00 69.73           C  
ATOM   1191  HB  VAL A  70      10.829  -8.267 -12.743  1.00 69.73           H  
ATOM   1192  O   VAL A  70      10.710 -10.969 -15.586  1.00 69.73           O  
ATOM   1193  CG1 VAL A  70      12.499  -8.567 -14.057  1.00 69.73           C  
ATOM   1194 HG11 VAL A  70      12.731  -8.507 -15.121  1.00 69.73           H  
ATOM   1195 HG12 VAL A  70      13.193  -7.936 -13.502  1.00 69.73           H  
ATOM   1196 HG13 VAL A  70      12.640  -9.594 -13.720  1.00 69.73           H  
ATOM   1197  CG2 VAL A  70      10.986  -6.613 -14.108  1.00 69.73           C  
ATOM   1198 HG21 VAL A  70      11.267  -6.432 -15.145  1.00 69.73           H  
ATOM   1199 HG22 VAL A  70       9.978  -6.233 -13.942  1.00 69.73           H  
ATOM   1200 HG23 VAL A  70      11.670  -6.072 -13.453  1.00 69.73           H  
ATOM   1201  N   THR A  71       9.908 -11.053 -13.495  1.00 65.91           N  
ATOM   1202  H   THR A  71       9.550 -10.531 -12.708  1.00 65.91           H  
ATOM   1203  CA  THR A  71      10.063 -12.506 -13.337  1.00 65.91           C  
ATOM   1204  HA  THR A  71      11.121 -12.754 -13.429  1.00 65.91           H  
ATOM   1205  C   THR A  71       9.321 -13.271 -14.429  1.00 65.91           C  
ATOM   1206  CB  THR A  71       9.569 -12.977 -11.961  1.00 65.91           C  
ATOM   1207  HB  THR A  71       8.490 -12.837 -11.897  1.00 65.91           H  
ATOM   1208  O   THR A  71       9.908 -14.157 -15.044  1.00 65.91           O  
ATOM   1209  CG2 THR A  71       9.898 -14.444 -11.694  1.00 65.91           C  
ATOM   1210 HG21 THR A  71       9.611 -14.703 -10.675  1.00 65.91           H  
ATOM   1211 HG22 THR A  71      10.966 -14.623 -11.822  1.00 65.91           H  
ATOM   1212 HG23 THR A  71       9.343 -15.085 -12.379  1.00 65.91           H  
ATOM   1213  OG1 THR A  71      10.172 -12.237 -10.926  1.00 65.91           O  
ATOM   1214  HG1 THR A  71      11.125 -12.336 -10.987  1.00 65.91           H  
ATOM   1215  N   ARG A  72       8.066 -12.907 -14.731  1.00 66.30           N  
ATOM   1216  H   ARG A  72       7.635 -12.170 -14.192  1.00 66.30           H  
ATOM   1217  CA  ARG A  72       7.294 -13.526 -15.821  1.00 66.30           C  
ATOM   1218  HA  ARG A  72       7.251 -14.603 -15.662  1.00 66.30           H  
ATOM   1219  C   ARG A  72       7.977 -13.353 -17.175  1.00 66.30           C  
ATOM   1220  CB  ARG A  72       5.863 -12.964 -15.860  1.00 66.30           C  
ATOM   1221  HB2 ARG A  72       5.434 -13.185 -16.838  1.00 66.30           H  
ATOM   1222  HB3 ARG A  72       5.881 -11.882 -15.732  1.00 66.30           H  
ATOM   1223  O   ARG A  72       8.082 -14.322 -17.918  1.00 66.30           O  
ATOM   1224  CG  ARG A  72       4.968 -13.614 -14.795  1.00 66.30           C  
ATOM   1225  HG2 ARG A  72       5.030 -14.696 -14.913  1.00 66.30           H  
ATOM   1226  HG3 ARG A  72       5.320 -13.368 -13.793  1.00 66.30           H  
ATOM   1227  CD  ARG A  72       3.493 -13.214 -14.947  1.00 66.30           C  
ATOM   1228  HD2 ARG A  72       2.895 -13.947 -14.407  1.00 66.30           H  
ATOM   1229  HD3 ARG A  72       3.201 -13.275 -15.995  1.00 66.30           H  
ATOM   1230  NE  ARG A  72       3.191 -11.883 -14.384  1.00 66.30           N  
ATOM   1231  HE  ARG A  72       3.121 -11.830 -13.378  1.00 66.30           H  
ATOM   1232  NH1 ARG A  72       3.136 -10.629 -16.320  1.00 66.30           N  
ATOM   1233 HH11 ARG A  72       3.111  -9.687 -16.686  1.00 66.30           H  
ATOM   1234 HH12 ARG A  72       3.503 -11.393 -16.869  1.00 66.30           H  
ATOM   1235  NH2 ARG A  72       2.535  -9.716 -14.393  1.00 66.30           N  
ATOM   1236 HH21 ARG A  72       2.456  -8.850 -14.907  1.00 66.30           H  
ATOM   1237 HH22 ARG A  72       2.324  -9.739 -13.405  1.00 66.30           H  
ATOM   1238  CZ  ARG A  72       2.963 -10.760 -15.037  1.00 66.30           C  
ATOM   1239  N   ASN A  73       8.488 -12.163 -17.482  1.00 64.15           N  
ATOM   1240  H   ASN A  73       8.363 -11.399 -16.833  1.00 64.15           H  
ATOM   1241  CA  ASN A  73       9.194 -11.918 -18.740  1.00 64.15           C  
ATOM   1242  HA  ASN A  73       8.573 -12.261 -19.567  1.00 64.15           H  
ATOM   1243  C   ASN A  73      10.508 -12.704 -18.830  1.00 64.15           C  
ATOM   1244  CB  ASN A  73       9.427 -10.411 -18.902  1.00 64.15           C  
ATOM   1245  HB2 ASN A  73       9.927 -10.021 -18.015  1.00 64.15           H  
ATOM   1246  HB3 ASN A  73      10.076 -10.243 -19.761  1.00 64.15           H  
ATOM   1247  O   ASN A  73      10.800 -13.274 -19.877  1.00 64.15           O  
ATOM   1248  CG  ASN A  73       8.143  -9.639 -19.142  1.00 64.15           C  
ATOM   1249  ND2 ASN A  73       8.175  -8.339 -18.974  1.00 64.15           N  
ATOM   1250 HD21 ASN A  73       9.015  -7.898 -18.626  1.00 64.15           H  
ATOM   1251 HD22 ASN A  73       7.290  -7.868 -19.098  1.00 64.15           H  
ATOM   1252  OD1 ASN A  73       7.105 -10.168 -19.505  1.00 64.15           O  
ATOM   1253  N   THR A  74      11.270 -12.789 -17.738  1.00 64.63           N  
ATOM   1254  H   THR A  74      11.033 -12.232 -16.929  1.00 64.63           H  
ATOM   1255  CA  THR A  74      12.505 -13.582 -17.680  1.00 64.63           C  
ATOM   1256  HA  THR A  74      13.150 -13.281 -18.505  1.00 64.63           H  
ATOM   1257  C   THR A  74      12.222 -15.074 -17.826  1.00 64.63           C  
ATOM   1258  CB  THR A  74      13.260 -13.339 -16.365  1.00 64.63           C  
ATOM   1259  HB  THR A  74      12.715 -13.793 -15.537  1.00 64.63           H  
ATOM   1260  O   THR A  74      12.947 -15.762 -18.540  1.00 64.63           O  
ATOM   1261  CG2 THR A  74      14.683 -13.892 -16.411  1.00 64.63           C  
ATOM   1262 HG21 THR A  74      15.226 -13.449 -17.246  1.00 64.63           H  
ATOM   1263 HG22 THR A  74      14.660 -14.974 -16.535  1.00 64.63           H  
ATOM   1264 HG23 THR A  74      15.201 -13.663 -15.480  1.00 64.63           H  
ATOM   1265  OG1 THR A  74      13.394 -11.962 -16.119  1.00 64.63           O  
ATOM   1266  HG1 THR A  74      13.872 -11.854 -15.294  1.00 64.63           H  
ATOM   1267  N   LEU A  75      11.157 -15.582 -17.195  1.00 60.09           N  
ATOM   1268  H   LEU A  75      10.613 -14.976 -16.598  1.00 60.09           H  
ATOM   1269  CA  LEU A  75      10.720 -16.969 -17.351  1.00 60.09           C  
ATOM   1270  HA  LEU A  75      11.566 -17.631 -17.166  1.00 60.09           H  
ATOM   1271  C   LEU A  75      10.270 -17.248 -18.780  1.00 60.09           C  
ATOM   1272  CB  LEU A  75       9.592 -17.298 -16.362  1.00 60.09           C  
ATOM   1273  HB2 LEU A  75       8.836 -16.515 -16.422  1.00 60.09           H  
ATOM   1274  HB3 LEU A  75       9.121 -18.232 -16.669  1.00 60.09           H  
ATOM   1275  O   LEU A  75      10.725 -18.229 -19.346  1.00 60.09           O  
ATOM   1276  CG  LEU A  75      10.049 -17.451 -14.902  1.00 60.09           C  
ATOM   1277  HG  LEU A  75      10.585 -16.557 -14.580  1.00 60.09           H  
ATOM   1278  CD1 LEU A  75       8.817 -17.626 -14.015  1.00 60.09           C  
ATOM   1279 HD11 LEU A  75       8.164 -16.760 -14.120  1.00 60.09           H  
ATOM   1280 HD12 LEU A  75       9.122 -17.711 -12.972  1.00 60.09           H  
ATOM   1281 HD13 LEU A  75       8.273 -18.526 -14.303  1.00 60.09           H  
ATOM   1282  CD2 LEU A  75      10.969 -18.657 -14.696  1.00 60.09           C  
ATOM   1283 HD21 LEU A  75      11.187 -18.775 -13.634  1.00 60.09           H  
ATOM   1284 HD22 LEU A  75      10.486 -19.562 -15.063  1.00 60.09           H  
ATOM   1285 HD23 LEU A  75      11.913 -18.509 -15.221  1.00 60.09           H  
ATOM   1286  N   ASN A  76       9.464 -16.373 -19.386  1.00 59.86           N  
ATOM   1287  H   ASN A  76       9.082 -15.611 -18.845  1.00 59.86           H  
ATOM   1288  CA  ASN A  76       9.054 -16.510 -20.784  1.00 59.86           C  
ATOM   1289  HA  ASN A  76       8.549 -17.466 -20.918  1.00 59.86           H  
ATOM   1290  C   ASN A  76      10.268 -16.520 -21.721  1.00 59.86           C  
ATOM   1291  CB  ASN A  76       8.078 -15.378 -21.146  1.00 59.86           C  
ATOM   1292  HB2 ASN A  76       8.496 -14.419 -20.841  1.00 59.86           H  
ATOM   1293  HB3 ASN A  76       7.943 -15.365 -22.228  1.00 59.86           H  
ATOM   1294  O   ASN A  76      10.379 -17.404 -22.561  1.00 59.86           O  
ATOM   1295  CG  ASN A  76       6.701 -15.551 -20.529  1.00 59.86           C  
ATOM   1296  ND2 ASN A  76       5.920 -14.498 -20.468  1.00 59.86           N  
ATOM   1297 HD21 ASN A  76       4.990 -14.673 -20.113  1.00 59.86           H  
ATOM   1298 HD22 ASN A  76       6.233 -13.604 -20.818  1.00 59.86           H  
ATOM   1299  OD1 ASN A  76       6.284 -16.620 -20.121  1.00 59.86           O  
ATOM   1300  N   PHE A  77      11.227 -15.610 -21.524  1.00 57.23           N  
ATOM   1301  H   PHE A  77      11.078 -14.891 -20.830  1.00 57.23           H  
ATOM   1302  CA  PHE A  77      12.470 -15.585 -22.297  1.00 57.23           C  
ATOM   1303  HA  PHE A  77      12.220 -15.523 -23.356  1.00 57.23           H  
ATOM   1304  C   PHE A  77      13.302 -16.861 -22.102  1.00 57.23           C  
ATOM   1305  CB  PHE A  77      13.274 -14.339 -21.910  1.00 57.23           C  
ATOM   1306  HB2 PHE A  77      12.654 -13.456 -22.063  1.00 57.23           H  
ATOM   1307  HB3 PHE A  77      13.527 -14.384 -20.851  1.00 57.23           H  
ATOM   1308  O   PHE A  77      13.775 -17.447 -23.074  1.00 57.23           O  
ATOM   1309  CG  PHE A  77      14.544 -14.180 -22.721  1.00 57.23           C  
ATOM   1310  CD1 PHE A  77      15.783 -14.595 -22.196  1.00 57.23           C  
ATOM   1311  HD1 PHE A  77      15.837 -15.017 -21.204  1.00 57.23           H  
ATOM   1312  CD2 PHE A  77      14.477 -13.649 -24.021  1.00 57.23           C  
ATOM   1313  HD2 PHE A  77      13.526 -13.343 -24.433  1.00 57.23           H  
ATOM   1314  CE1 PHE A  77      16.951 -14.472 -22.970  1.00 57.23           C  
ATOM   1315  HE1 PHE A  77      17.901 -14.794 -22.570  1.00 57.23           H  
ATOM   1316  CE2 PHE A  77      15.644 -13.526 -24.794  1.00 57.23           C  
ATOM   1317  HE2 PHE A  77      15.590 -13.123 -25.795  1.00 57.23           H  
ATOM   1318  CZ  PHE A  77      16.881 -13.938 -24.269  1.00 57.23           C  
ATOM   1319  HZ  PHE A  77      17.777 -13.848 -24.866  1.00 57.23           H  
ATOM   1320  N   SER A  78      13.441 -17.326 -20.856  1.00 57.41           N  
ATOM   1321  H   SER A  78      13.030 -16.793 -20.102  1.00 57.41           H  
ATOM   1322  CA  SER A  78      14.124 -18.581 -20.527  1.00 57.41           C  
ATOM   1323  HA  SER A  78      15.137 -18.546 -20.928  1.00 57.41           H  
ATOM   1324  C   SER A  78      13.419 -19.789 -21.143  1.00 57.41           C  
ATOM   1325  CB  SER A  78      14.215 -18.744 -19.008  1.00 57.41           C  
ATOM   1326  HB2 SER A  78      13.212 -18.840 -18.592  1.00 57.41           H  
ATOM   1327  HB3 SER A  78      14.690 -17.861 -18.582  1.00 57.41           H  
ATOM   1328  O   SER A  78      14.099 -20.668 -21.661  1.00 57.41           O  
ATOM   1329  OG  SER A  78      14.979 -19.887 -18.665  1.00 57.41           O  
ATOM   1330  HG  SER A  78      14.999 -19.952 -17.707  1.00 57.41           H  
ATOM   1331  N   LEU A  79      12.079 -19.809 -21.160  1.00 53.51           N  
ATOM   1332  H   LEU A  79      11.585 -19.056 -20.704  1.00 53.51           H  
ATOM   1333  CA  LEU A  79      11.273 -20.860 -21.781  1.00 53.51           C  
ATOM   1334  HA  LEU A  79      11.631 -21.814 -21.394  1.00 53.51           H  
ATOM   1335  C   LEU A  79      11.436 -20.849 -23.307  1.00 53.51           C  
ATOM   1336  CB  LEU A  79       9.784 -20.729 -21.398  1.00 53.51           C  
ATOM   1337  HB2 LEU A  79       9.642 -20.017 -20.585  1.00 53.51           H  
ATOM   1338  HB3 LEU A  79       9.230 -20.342 -22.253  1.00 53.51           H  
ATOM   1339  O   LEU A  79      11.646 -21.893 -23.914  1.00 53.51           O  
ATOM   1340  CG  LEU A  79       9.185 -22.082 -20.970  1.00 53.51           C  
ATOM   1341  HG  LEU A  79       9.619 -22.884 -21.567  1.00 53.51           H  
ATOM   1342  CD1 LEU A  79       9.456 -22.346 -19.486  1.00 53.51           C  
ATOM   1343 HD11 LEU A  79       9.031 -23.308 -19.201  1.00 53.51           H  
ATOM   1344 HD12 LEU A  79       9.017 -21.558 -18.874  1.00 53.51           H  
ATOM   1345 HD13 LEU A  79      10.532 -22.383 -19.314  1.00 53.51           H  
ATOM   1346  CD2 LEU A  79       7.675 -22.095 -21.197  1.00 53.51           C  
ATOM   1347 HD21 LEU A  79       7.204 -21.296 -20.624  1.00 53.51           H  
ATOM   1348 HD22 LEU A  79       7.464 -21.955 -22.257  1.00 53.51           H  
ATOM   1349 HD23 LEU A  79       7.267 -23.056 -20.885  1.00 53.51           H  
ATOM   1350  N   GLN A  80      11.411 -19.671 -23.936  1.00 52.81           N  
ATOM   1351  H   GLN A  80      11.188 -18.843 -23.403  1.00 52.81           H  
ATOM   1352  CA  GLN A  80      11.675 -19.532 -25.371  1.00 52.81           C  
ATOM   1353  HA  GLN A  80      10.981 -20.181 -25.905  1.00 52.81           H  
ATOM   1354  C   GLN A  80      13.091 -20.012 -25.727  1.00 52.81           C  
ATOM   1355  CB  GLN A  80      11.476 -18.070 -25.827  1.00 52.81           C  
ATOM   1356  HB2 GLN A  80      12.397 -17.734 -26.305  1.00 52.81           H  
ATOM   1357  HB3 GLN A  80      11.327 -17.406 -24.976  1.00 52.81           H  
ATOM   1358  O   GLN A  80      13.269 -20.727 -26.710  1.00 52.81           O  
ATOM   1359  CG  GLN A  80      10.351 -17.888 -26.864  1.00 52.81           C  
ATOM   1360  HG2 GLN A  80      10.221 -18.806 -27.438  1.00 52.81           H  
ATOM   1361  HG3 GLN A  80      10.667 -17.119 -27.568  1.00 52.81           H  
ATOM   1362  CD  GLN A  80       9.003 -17.432 -26.307  1.00 52.81           C  
ATOM   1363  NE2 GLN A  80       7.933 -17.633 -27.045  1.00 52.81           N  
ATOM   1364 HE21 GLN A  80       7.059 -17.320 -26.646  1.00 52.81           H  
ATOM   1365 HE22 GLN A  80       7.996 -18.121 -27.927  1.00 52.81           H  
ATOM   1366  OE1 GLN A  80       8.873 -16.833 -25.254  1.00 52.81           O  
ATOM   1367  N   ALA A  81      14.094 -19.667 -24.912  1.00 52.74           N  
ATOM   1368  H   ALA A  81      13.896 -19.040 -24.146  1.00 52.74           H  
ATOM   1369  CA  ALA A  81      15.470 -20.133 -25.089  1.00 52.74           C  
ATOM   1370  HA  ALA A  81      15.761 -19.971 -26.127  1.00 52.74           H  
ATOM   1371  C   ALA A  81      15.622 -21.643 -24.803  1.00 52.74           C  
ATOM   1372  CB  ALA A  81      16.377 -19.282 -24.190  1.00 52.74           C  
ATOM   1373  HB1 ALA A  81      16.102 -19.420 -23.145  1.00 52.74           H  
ATOM   1374  HB2 ALA A  81      16.271 -18.229 -24.450  1.00 52.74           H  
ATOM   1375  HB3 ALA A  81      17.415 -19.582 -24.332  1.00 52.74           H  
ATOM   1376  O   ALA A  81      16.443 -22.318 -25.426  1.00 52.74           O  
ATOM   1377  N   GLN A  82      14.811 -22.180 -23.886  1.00 49.45           N  
ATOM   1378  H   GLN A  82      14.218 -21.548 -23.368  1.00 49.45           H  
ATOM   1379  CA  GLN A  82      14.690 -23.602 -23.561  1.00 49.45           C  
ATOM   1380  HA  GLN A  82      15.670 -24.006 -23.307  1.00 49.45           H  
ATOM   1381  C   GLN A  82      14.153 -24.448 -24.688  1.00 49.45           C  
ATOM   1382  CB  GLN A  82      13.705 -23.781 -22.403  1.00 49.45           C  
ATOM   1383  HB2 GLN A  82      13.086 -22.892 -22.287  1.00 49.45           H  
ATOM   1384  HB3 GLN A  82      13.054 -24.644 -22.544  1.00 49.45           H  
ATOM   1385  O   GLN A  82      14.616 -25.564 -24.855  1.00 49.45           O  
ATOM   1386  CG  GLN A  82      14.493 -23.981 -21.159  1.00 49.45           C  
ATOM   1387  HG2 GLN A  82      15.340 -23.297 -21.211  1.00 49.45           H  
ATOM   1388  HG3 GLN A  82      14.786 -25.031 -21.154  1.00 49.45           H  
ATOM   1389  CD  GLN A  82      13.739 -23.710 -19.876  1.00 49.45           C  
ATOM   1390  NE2 GLN A  82      14.224 -22.868 -19.002  1.00 49.45           N  
ATOM   1391 HE21 GLN A  82      13.747 -22.867 -18.111  1.00 49.45           H  
ATOM   1392 HE22 GLN A  82      14.934 -22.199 -19.264  1.00 49.45           H  
ATOM   1393  OE1 GLN A  82      12.722 -24.292 -19.581  1.00 49.45           O  
ATOM   1394  N   LEU A  83      13.211 -23.952 -25.484  1.00 44.73           N  
ATOM   1395  H   LEU A  83      12.797 -23.057 -25.268  1.00 44.73           H  
ATOM   1396  CA  LEU A  83      12.676 -24.757 -26.582  1.00 44.73           C  
ATOM   1397  HA  LEU A  83      12.303 -25.693 -26.166  1.00 44.73           H  
ATOM   1398  C   LEU A  83      13.767 -25.184 -27.589  1.00 44.73           C  
ATOM   1399  CB  LEU A  83      11.506 -24.013 -27.244  1.00 44.73           C  
ATOM   1400  HB2 LEU A  83      11.845 -23.019 -27.534  1.00 44.73           H  
ATOM   1401  HB3 LEU A  83      11.227 -24.547 -28.152  1.00 44.73           H  
ATOM   1402  O   LEU A  83      13.592 -26.188 -28.269  1.00 44.73           O  
ATOM   1403  CG  LEU A  83      10.250 -23.883 -26.357  1.00 44.73           C  
ATOM   1404  HG  LEU A  83      10.505 -23.371 -25.429  1.00 44.73           H  
ATOM   1405  CD1 LEU A  83       9.199 -23.041 -27.081  1.00 44.73           C  
ATOM   1406 HD11 LEU A  83       8.333 -22.901 -26.434  1.00 44.73           H  
ATOM   1407 HD12 LEU A  83       8.889 -23.540 -27.999  1.00 44.73           H  
ATOM   1408 HD13 LEU A  83       9.618 -22.064 -27.322  1.00 44.73           H  
ATOM   1409  CD2 LEU A  83       9.624 -25.231 -25.992  1.00 44.73           C  
ATOM   1410 HD21 LEU A  83       9.423 -25.807 -26.896  1.00 44.73           H  
ATOM   1411 HD22 LEU A  83      10.297 -25.794 -25.345  1.00 44.73           H  
ATOM   1412 HD23 LEU A  83       8.693 -25.070 -25.450  1.00 44.73           H  
ATOM   1413  N   PHE A  84      14.919 -24.495 -27.631  1.00 43.94           N  
ATOM   1414  H   PHE A  84      14.986 -23.664 -27.061  1.00 43.94           H  
ATOM   1415  CA  PHE A  84      16.119 -24.937 -28.358  1.00 43.94           C  
ATOM   1416  HA  PHE A  84      15.813 -25.592 -29.173  1.00 43.94           H  
ATOM   1417  C   PHE A  84      17.132 -25.762 -27.530  1.00 43.94           C  
ATOM   1418  CB  PHE A  84      16.811 -23.713 -28.980  1.00 43.94           C  
ATOM   1419  HB2 PHE A  84      17.886 -23.890 -29.015  1.00 43.94           H  
ATOM   1420  HB3 PHE A  84      16.662 -22.838 -28.348  1.00 43.94           H  
ATOM   1421  O   PHE A  84      17.964 -26.449 -28.121  1.00 43.94           O  
ATOM   1422  CG  PHE A  84      16.365 -23.410 -30.396  1.00 43.94           C  
ATOM   1423  CD1 PHE A  84      16.933 -24.124 -31.469  1.00 43.94           C  
ATOM   1424  HD1 PHE A  84      17.665 -24.895 -31.278  1.00 43.94           H  
ATOM   1425  CD2 PHE A  84      15.399 -22.419 -30.649  1.00 43.94           C  
ATOM   1426  HD2 PHE A  84      14.951 -21.878 -29.829  1.00 43.94           H  
ATOM   1427  CE1 PHE A  84      16.545 -23.842 -32.791  1.00 43.94           C  
ATOM   1428  HE1 PHE A  84      16.978 -24.394 -33.612  1.00 43.94           H  
ATOM   1429  CE2 PHE A  84      15.012 -22.136 -31.972  1.00 43.94           C  
ATOM   1430  HE2 PHE A  84      14.268 -21.378 -32.166  1.00 43.94           H  
ATOM   1431  CZ  PHE A  84      15.586 -22.846 -33.043  1.00 43.94           C  
ATOM   1432  HZ  PHE A  84      15.282 -22.633 -34.057  1.00 43.94           H  
ATOM   1433  N   LYS A  85      17.121 -25.713 -26.188  1.00 40.73           N  
ATOM   1434  H   LYS A  85      16.331 -25.253 -25.757  1.00 40.73           H  
ATOM   1435  CA  LYS A  85      18.006 -26.511 -25.311  1.00 40.73           C  
ATOM   1436  HA  LYS A  85      18.699 -27.071 -25.939  1.00 40.73           H  
ATOM   1437  C   LYS A  85      17.188 -27.516 -24.486  1.00 40.73           C  
ATOM   1438  CB  LYS A  85      18.820 -25.608 -24.365  1.00 40.73           C  
ATOM   1439  HB2 LYS A  85      18.985 -26.138 -23.427  1.00 40.73           H  
ATOM   1440  HB3 LYS A  85      18.253 -24.704 -24.142  1.00 40.73           H  
ATOM   1441  O   LYS A  85      16.430 -27.086 -23.625  1.00 40.73           O  
ATOM   1442  CG  LYS A  85      20.196 -25.242 -24.932  1.00 40.73           C  
ATOM   1443  HG2 LYS A  85      20.752 -26.156 -25.139  1.00 40.73           H  
ATOM   1444  HG3 LYS A  85      20.067 -24.686 -25.861  1.00 40.73           H  
ATOM   1445  CD  LYS A  85      20.980 -24.390 -23.924  1.00 40.73           C  
ATOM   1446  HD2 LYS A  85      20.437 -23.458 -23.771  1.00 40.73           H  
ATOM   1447  HD3 LYS A  85      21.062 -24.918 -22.974  1.00 40.73           H  
ATOM   1448  CE  LYS A  85      22.378 -24.099 -24.478  1.00 40.73           C  
ATOM   1449  HE2 LYS A  85      22.276 -23.830 -25.530  1.00 40.73           H  
ATOM   1450  HE3 LYS A  85      22.975 -25.010 -24.430  1.00 40.73           H  
ATOM   1451  NZ  LYS A  85      23.041 -22.990 -23.749  1.00 40.73           N  
ATOM   1452  HZ1 LYS A  85      23.153 -23.223 -22.772  1.00 40.73           H  
ATOM   1453  HZ2 LYS A  85      22.491 -22.147 -23.823  1.00 40.73           H  
ATOM   1454  HZ3 LYS A  85      23.953 -22.808 -24.143  1.00 40.73           H  
ATOM   1455  N   PRO A  86      17.429 -28.836 -24.584  1.00 34.00           N  
ATOM   1456  CA  PRO A  86      16.560 -29.848 -23.968  1.00 34.00           C  
ATOM   1457  HA  PRO A  86      15.566 -29.790 -24.409  1.00 34.00           H  
ATOM   1458  C   PRO A  86      16.401 -29.718 -22.442  1.00 34.00           C  
ATOM   1459  CB  PRO A  86      17.199 -31.194 -24.338  1.00 34.00           C  
ATOM   1460  HB2 PRO A  86      17.106 -31.931 -23.541  1.00 34.00           H  
ATOM   1461  HB3 PRO A  86      16.735 -31.572 -25.249  1.00 34.00           H  
ATOM   1462  O   PRO A  86      15.344 -30.024 -21.903  1.00 34.00           O  
ATOM   1463  CG  PRO A  86      18.663 -30.853 -24.621  1.00 34.00           C  
ATOM   1464  HG2 PRO A  86      19.218 -30.801 -23.684  1.00 34.00           H  
ATOM   1465  HG3 PRO A  86      19.122 -31.570 -25.302  1.00 34.00           H  
ATOM   1466  CD  PRO A  86      18.563 -29.464 -25.242  1.00 34.00           C  
ATOM   1467  HD2 PRO A  86      19.490 -28.916 -25.072  1.00 34.00           H  
ATOM   1468  HD3 PRO A  86      18.361 -29.549 -26.310  1.00 34.00           H  
ATOM   1469  N   ASN A  87      17.445 -29.274 -21.734  1.00 33.59           N  
ATOM   1470  H   ASN A  87      18.289 -29.057 -22.244  1.00 33.59           H  
ATOM   1471  CA  ASN A  87      17.540 -29.450 -20.281  1.00 33.59           C  
ATOM   1472  HA  ASN A  87      17.195 -30.451 -20.022  1.00 33.59           H  
ATOM   1473  C   ASN A  87      16.701 -28.498 -19.435  1.00 33.59           C  
ATOM   1474  CB  ASN A  87      19.013 -29.299 -19.854  1.00 33.59           C  
ATOM   1475  HB2 ASN A  87      19.452 -28.416 -20.319  1.00 33.59           H  
ATOM   1476  HB3 ASN A  87      19.057 -29.172 -18.772  1.00 33.59           H  
ATOM   1477  O   ASN A  87      16.511 -28.764 -18.257  1.00 33.59           O  
ATOM   1478  CG  ASN A  87      19.850 -30.517 -20.172  1.00 33.59           C  
ATOM   1479  ND2 ASN A  87      21.144 -30.441 -19.975  1.00 33.59           N  
ATOM   1480 HD21 ASN A  87      21.650 -31.298 -20.147  1.00 33.59           H  
ATOM   1481 HD22 ASN A  87      21.554 -29.644 -19.509  1.00 33.59           H  
ATOM   1482  OD1 ASN A  87      19.377 -31.543 -20.616  1.00 33.59           O  
ATOM   1483  N   VAL A  88      16.326 -27.325 -19.937  1.00 33.25           N  
ATOM   1484  H   VAL A  88      16.401 -27.160 -20.930  1.00 33.25           H  
ATOM   1485  CA  VAL A  88      16.175 -26.201 -19.002  1.00 33.25           C  
ATOM   1486  HA  VAL A  88      16.791 -26.453 -18.139  1.00 33.25           H  
ATOM   1487  C   VAL A  88      14.783 -26.110 -18.344  1.00 33.25           C  
ATOM   1488  CB  VAL A  88      16.841 -24.902 -19.516  1.00 33.25           C  
ATOM   1489  HB  VAL A  88      16.135 -24.073 -19.470  1.00 33.25           H  
ATOM   1490  O   VAL A  88      14.590 -25.212 -17.525  1.00 33.25           O  
ATOM   1491  CG1 VAL A  88      17.855 -24.307 -18.559  1.00 33.25           C  
ATOM   1492 HG11 VAL A  88      18.704 -24.982 -18.449  1.00 33.25           H  
ATOM   1493 HG12 VAL A  88      17.387 -24.159 -17.586  1.00 33.25           H  
ATOM   1494 HG13 VAL A  88      18.199 -23.341 -18.930  1.00 33.25           H  
ATOM   1495  CG2 VAL A  88      17.469 -24.967 -20.927  1.00 33.25           C  
ATOM   1496 HG21 VAL A  88      18.359 -25.596 -20.894  1.00 33.25           H  
ATOM   1497 HG22 VAL A  88      17.756 -23.965 -21.247  1.00 33.25           H  
ATOM   1498 HG23 VAL A  88      16.790 -25.385 -21.669  1.00 33.25           H  
ATOM   1499  N   LEU A  89      13.871 -27.071 -18.592  1.00 34.99           N  
ATOM   1500  H   LEU A  89      14.149 -27.798 -19.235  1.00 34.99           H  
ATOM   1501  CA  LEU A  89      12.585 -27.277 -17.882  1.00 34.99           C  
ATOM   1502  HA  LEU A  89      12.077 -26.313 -17.877  1.00 34.99           H  
ATOM   1503  C   LEU A  89      12.810 -27.672 -16.388  1.00 34.99           C  
ATOM   1504  CB  LEU A  89      11.704 -28.296 -18.672  1.00 34.99           C  
ATOM   1505  HB2 LEU A  89      12.213 -28.589 -19.590  1.00 34.99           H  
ATOM   1506  HB3 LEU A  89      11.602 -29.220 -18.103  1.00 34.99           H  
ATOM   1507  O   LEU A  89      12.266 -28.643 -15.876  1.00 34.99           O  
ATOM   1508  CG  LEU A  89      10.292 -27.780 -19.035  1.00 34.99           C  
ATOM   1509  HG  LEU A  89       9.985 -27.016 -18.321  1.00 34.99           H  
ATOM   1510  CD1 LEU A  89      10.290 -27.186 -20.446  1.00 34.99           C  
ATOM   1511 HD11 LEU A  89       9.303 -26.787 -20.678  1.00 34.99           H  
ATOM   1512 HD12 LEU A  89      10.551 -27.950 -21.178  1.00 34.99           H  
ATOM   1513 HD13 LEU A  89      11.017 -26.375 -20.498  1.00 34.99           H  
ATOM   1514  CD2 LEU A  89       9.244 -28.895 -19.007  1.00 34.99           C  
ATOM   1515 HD21 LEU A  89       8.265 -28.491 -19.265  1.00 34.99           H  
ATOM   1516 HD22 LEU A  89       9.513 -29.675 -19.719  1.00 34.99           H  
ATOM   1517 HD23 LEU A  89       9.196 -29.327 -18.007  1.00 34.99           H  
ATOM   1518  N   ASN A  90      13.674 -26.932 -15.689  1.00 34.59           N  
ATOM   1519  H   ASN A  90      14.032 -26.128 -16.184  1.00 34.59           H  
ATOM   1520  CA  ASN A  90      14.413 -27.323 -14.488  1.00 34.59           C  
ATOM   1521  HA  ASN A  90      14.702 -28.370 -14.570  1.00 34.59           H  
ATOM   1522  C   ASN A  90      13.622 -27.190 -13.184  1.00 34.59           C  
ATOM   1523  CB  ASN A  90      15.678 -26.437 -14.384  1.00 34.59           C  
ATOM   1524  HB2 ASN A  90      15.467 -25.437 -14.761  1.00 34.59           H  
ATOM   1525  HB3 ASN A  90      15.954 -26.340 -13.334  1.00 34.59           H  
ATOM   1526  O   ASN A  90      13.645 -28.100 -12.366  1.00 34.59           O  
ATOM   1527  CG  ASN A  90      16.912 -26.987 -15.072  1.00 34.59           C  
ATOM   1528  ND2 ASN A  90      17.894 -26.151 -15.317  1.00 34.59           N  
ATOM   1529 HD21 ASN A  90      18.725 -26.579 -15.699  1.00 34.59           H  
ATOM   1530 HD22 ASN A  90      17.822 -25.180 -15.048  1.00 34.59           H  
ATOM   1531  OD1 ASN A  90      17.065 -28.160 -15.333  1.00 34.59           O  
ATOM   1532  N   CYS A  91      13.000 -26.032 -12.920  1.00 35.73           N  
ATOM   1533  H   CYS A  91      13.035 -25.292 -13.606  1.00 35.73           H  
ATOM   1534  CA  CYS A  91      12.454 -25.746 -11.582  1.00 35.73           C  
ATOM   1535  HA  CYS A  91      13.155 -26.124 -10.837  1.00 35.73           H  
ATOM   1536  C   CYS A  91      11.125 -26.453 -11.272  1.00 35.73           C  
ATOM   1537  CB  CYS A  91      12.307 -24.231 -11.373  1.00 35.73           C  
ATOM   1538  HB2 CYS A  91      11.724 -24.053 -10.470  1.00 35.73           H  
ATOM   1539  HB3 CYS A  91      11.774 -23.789 -12.215  1.00 35.73           H  
ATOM   1540  O   CYS A  91      10.643 -26.348 -10.147  1.00 35.73           O  
ATOM   1541  SG  CYS A  91      13.925 -23.437 -11.168  1.00 35.73           S  
ATOM   1542  HG  CYS A  91      14.302 -24.103 -10.073  1.00 35.73           H  
ATOM   1543  N   ILE A  92      10.501 -27.122 -12.245  1.00 33.70           N  
ATOM   1544  H   ILE A  92      11.001 -27.265 -13.111  1.00 33.70           H  
ATOM   1545  CA  ILE A  92       9.312 -27.950 -11.993  1.00 33.70           C  
ATOM   1546  HA  ILE A  92       8.644 -27.398 -11.332  1.00 33.70           H  
ATOM   1547  C   ILE A  92       9.752 -29.224 -11.241  1.00 33.70           C  
ATOM   1548  CB  ILE A  92       8.541 -28.238 -13.314  1.00 33.70           C  
ATOM   1549  HB  ILE A  92       9.163 -28.880 -13.938  1.00 33.70           H  
ATOM   1550  O   ILE A  92      10.941 -29.493 -11.083  1.00 33.70           O  
ATOM   1551  CG1 ILE A  92       8.258 -26.933 -14.105  1.00 33.70           C  
ATOM   1552 HG12 ILE A  92       9.181 -26.364 -14.219  1.00 33.70           H  
ATOM   1553 HG13 ILE A  92       7.551 -26.315 -13.552  1.00 33.70           H  
ATOM   1554  CG2 ILE A  92       7.199 -28.960 -13.048  1.00 33.70           C  
ATOM   1555 HG21 ILE A  92       6.578 -28.978 -13.944  1.00 33.70           H  
ATOM   1556 HG22 ILE A  92       6.644 -28.462 -12.253  1.00 33.70           H  
ATOM   1557 HG23 ILE A  92       7.366 -30.010 -12.808  1.00 33.70           H  
ATOM   1558  CD1 ILE A  92       7.732 -27.155 -15.531  1.00 33.70           C  
ATOM   1559 HD11 ILE A  92       8.364 -27.873 -16.054  1.00 33.70           H  
ATOM   1560 HD12 ILE A  92       7.757 -26.209 -16.071  1.00 33.70           H  
ATOM   1561 HD13 ILE A  92       6.701 -27.509 -15.521  1.00 33.70           H  
ATOM   1562  N   HIS A  93       8.792 -30.025 -10.777  1.00 33.10           N  
ATOM   1563  H   HIS A  93       7.838 -29.725 -10.919  1.00 33.10           H  
ATOM   1564  CA  HIS A  93       8.987 -31.368 -10.236  1.00 33.10           C  
ATOM   1565  HA  HIS A  93       9.515 -31.293  -9.286  1.00 33.10           H  
ATOM   1566  C   HIS A  93       9.811 -32.276 -11.169  1.00 33.10           C  
ATOM   1567  CB  HIS A  93       7.609 -32.017  -9.994  1.00 33.10           C  
ATOM   1568  HB2 HIS A  93       7.759 -33.063  -9.729  1.00 33.10           H  
ATOM   1569  HB3 HIS A  93       7.030 -31.997 -10.917  1.00 33.10           H  
ATOM   1570  O   HIS A  93       9.262 -33.108 -11.886  1.00 33.10           O  
ATOM   1571  CG  HIS A  93       6.793 -31.395  -8.897  1.00 33.10           C  
ATOM   1572  CD2 HIS A  93       5.791 -30.472  -9.038  1.00 33.10           C  
ATOM   1573  HD2 HIS A  93       5.453 -30.033  -9.964  1.00 33.10           H  
ATOM   1574  ND1 HIS A  93       6.860 -31.723  -7.563  1.00 33.10           N  
ATOM   1575  HD1 HIS A  93       7.475 -32.410  -7.149  1.00 33.10           H  
ATOM   1576  CE1 HIS A  93       5.929 -31.007  -6.913  1.00 33.10           C  
ATOM   1577  HE1 HIS A  93       5.735 -31.053  -5.851  1.00 33.10           H  
ATOM   1578  NE2 HIS A  93       5.258 -30.226  -7.770  1.00 33.10           N  
ATOM   1579  N   ILE A  94      11.137 -32.239 -11.073  1.00 34.31           N  
ATOM   1580  H   ILE A  94      11.568 -31.431 -10.648  1.00 34.31           H  
ATOM   1581  CA  ILE A  94      11.900 -33.476 -11.210  1.00 34.31           C  
ATOM   1582  HA  ILE A  94      11.477 -34.073 -12.018  1.00 34.31           H  
ATOM   1583  C   ILE A  94      11.666 -34.223  -9.894  1.00 34.31           C  
ATOM   1584  CB  ILE A  94      13.386 -33.239 -11.556  1.00 34.31           C  
ATOM   1585  HB  ILE A  94      13.866 -32.722 -10.725  1.00 34.31           H  
ATOM   1586  O   ILE A  94      12.436 -34.107  -8.941  1.00 34.31           O  
ATOM   1587  CG1 ILE A  94      13.523 -32.363 -12.824  1.00 34.31           C  
ATOM   1588 HG12 ILE A  94      13.087 -32.882 -13.678  1.00 34.31           H  
ATOM   1589 HG13 ILE A  94      12.974 -31.432 -12.683  1.00 34.31           H  
ATOM   1590  CG2 ILE A  94      14.068 -34.608 -11.763  1.00 34.31           C  
ATOM   1591 HG21 ILE A  94      13.979 -35.221 -10.866  1.00 34.31           H  
ATOM   1592 HG22 ILE A  94      13.611 -35.134 -12.602  1.00 34.31           H  
ATOM   1593 HG23 ILE A  94      15.131 -34.475 -11.964  1.00 34.31           H  
ATOM   1594  CD1 ILE A  94      14.968 -31.972 -13.159  1.00 34.31           C  
ATOM   1595 HD11 ILE A  94      14.961 -31.236 -13.963  1.00 34.31           H  
ATOM   1596 HD12 ILE A  94      15.448 -31.534 -12.285  1.00 34.31           H  
ATOM   1597 HD13 ILE A  94      15.533 -32.843 -13.494  1.00 34.31           H  
ATOM   1598  N   SER A  95      10.540 -34.935  -9.796  1.00 36.70           N  
ATOM   1599  H   SER A  95       9.891 -34.927 -10.569  1.00 36.70           H  
ATOM   1600  CA  SER A  95      10.346 -35.942  -8.756  1.00 36.70           C  
ATOM   1601  HA  SER A  95      10.571 -35.510  -7.781  1.00 36.70           H  
ATOM   1602  C   SER A  95      11.345 -37.060  -9.024  1.00 36.70           C  
ATOM   1603  CB  SER A  95       8.899 -36.450  -8.723  1.00 36.70           C  
ATOM   1604  HB2 SER A  95       8.279 -35.702  -8.228  1.00 36.70           H  
ATOM   1605  HB3 SER A  95       8.844 -37.378  -8.154  1.00 36.70           H  
ATOM   1606  O   SER A  95      11.071 -37.989  -9.779  1.00 36.70           O  
ATOM   1607  OG  SER A  95       8.391 -36.646 -10.023  1.00 36.70           O  
ATOM   1608  HG  SER A  95       8.912 -37.341 -10.432  1.00 36.70           H  
ATOM   1609  N   ASN A  96      12.542 -36.932  -8.462  1.00 35.80           N  
ATOM   1610  H   ASN A  96      12.749 -36.084  -7.953  1.00 35.80           H  
ATOM   1611  CA  ASN A  96      13.495 -38.027  -8.455  1.00 35.80           C  
ATOM   1612  HA  ASN A  96      13.543 -38.412  -9.474  1.00 35.80           H  
ATOM   1613  C   ASN A  96      12.944 -39.154  -7.558  1.00 35.80           C  
ATOM   1614  CB  ASN A  96      14.880 -37.491  -8.033  1.00 35.80           C  
ATOM   1615  HB2 ASN A  96      15.072 -37.741  -6.989  1.00 35.80           H  
ATOM   1616  HB3 ASN A  96      14.897 -36.405  -8.125  1.00 35.80           H  
ATOM   1617  O   ASN A  96      12.204 -38.885  -6.613  1.00 35.80           O  
ATOM   1618  CG  ASN A  96      16.014 -38.018  -8.894  1.00 35.80           C  
ATOM   1619  ND2 ASN A  96      17.228 -37.598  -8.636  1.00 35.80           N  
ATOM   1620 HD21 ASN A  96      17.946 -37.933  -9.262  1.00 35.80           H  
ATOM   1621 HD22 ASN A  96      17.392 -36.896  -7.928  1.00 35.80           H  
ATOM   1622  OD1 ASN A  96      15.839 -38.807  -9.804  1.00 35.80           O  
ATOM   1623  N   ALA A  97      13.291 -40.413  -7.832  1.00 35.87           N  
ATOM   1624  H   ALA A  97      13.876 -40.585  -8.636  1.00 35.87           H  
ATOM   1625  CA  ALA A  97      12.674 -41.562  -7.154  1.00 35.87           C  
ATOM   1626  HA  ALA A  97      11.592 -41.471  -7.245  1.00 35.87           H  
ATOM   1627  C   ALA A  97      12.986 -41.683  -5.645  1.00 35.87           C  
ATOM   1628  CB  ALA A  97      13.112 -42.833  -7.893  1.00 35.87           C  
ATOM   1629  HB1 ALA A  97      12.625 -43.700  -7.445  1.00 35.87           H  
ATOM   1630  HB2 ALA A  97      14.192 -42.957  -7.825  1.00 35.87           H  
ATOM   1631  HB3 ALA A  97      12.818 -42.774  -8.941  1.00 35.87           H  
ATOM   1632  O   ALA A  97      12.271 -42.376  -4.923  1.00 35.87           O  
ATOM   1633  N   SER A  98      14.065 -41.073  -5.141  1.00 38.33           N  
ATOM   1634  H   SER A  98      14.584 -40.424  -5.714  1.00 38.33           H  
ATOM   1635  CA  SER A  98      14.438 -41.216  -3.730  1.00 38.33           C  
ATOM   1636  HA  SER A  98      14.258 -42.254  -3.448  1.00 38.33           H  
ATOM   1637  C   SER A  98      13.552 -40.345  -2.830  1.00 38.33           C  
ATOM   1638  CB  SER A  98      15.940 -40.983  -3.524  1.00 38.33           C  
ATOM   1639  HB2 SER A  98      16.172 -41.038  -2.460  1.00 38.33           H  
ATOM   1640  HB3 SER A  98      16.484 -41.777  -4.037  1.00 38.33           H  
ATOM   1641  O   SER A  98      13.486 -39.130  -2.971  1.00 38.33           O  
ATOM   1642  OG  SER A  98      16.369 -39.738  -4.038  1.00 38.33           O  
ATOM   1643  HG  SER A  98      17.325 -39.743  -4.125  1.00 38.33           H  
ATOM   1644  N   GLY A  99      12.878 -40.963  -1.855  1.00 38.89           N  
ATOM   1645  H   GLY A  99      12.903 -41.973  -1.849  1.00 38.89           H  
ATOM   1646  CA  GLY A  99      11.853 -40.312  -1.026  1.00 38.89           C  
ATOM   1647  HA2 GLY A  99      11.161 -39.793  -1.689  1.00 38.89           H  
ATOM   1648  HA3 GLY A  99      11.290 -41.080  -0.496  1.00 38.89           H  
ATOM   1649  C   GLY A  99      12.340 -39.289   0.010  1.00 38.89           C  
ATOM   1650  O   GLY A  99      11.558 -38.901   0.876  1.00 38.89           O  
ATOM   1651  N   ARG A 100      13.613 -38.863   0.002  1.00 39.30           N  
ATOM   1652  H   ARG A 100      14.145 -39.030  -0.841  1.00 39.30           H  
ATOM   1653  CA  ARG A 100      14.033 -37.803   0.932  1.00 39.30           C  
ATOM   1654  HA  ARG A 100      13.578 -38.028   1.896  1.00 39.30           H  
ATOM   1655  C   ARG A 100      13.462 -36.474   0.439  1.00 39.30           C  
ATOM   1656  CB  ARG A 100      15.554 -37.727   1.129  1.00 39.30           C  
ATOM   1657  HB2 ARG A 100      15.815 -36.717   1.443  1.00 39.30           H  
ATOM   1658  HB3 ARG A 100      16.065 -37.937   0.189  1.00 39.30           H  
ATOM   1659  O   ARG A 100      13.699 -36.128  -0.717  1.00 39.30           O  
ATOM   1660  CG  ARG A 100      16.012 -38.701   2.224  1.00 39.30           C  
ATOM   1661  HG2 ARG A 100      15.828 -39.725   1.897  1.00 39.30           H  
ATOM   1662  HG3 ARG A 100      15.442 -38.512   3.134  1.00 39.30           H  
ATOM   1663  CD  ARG A 100      17.502 -38.518   2.530  1.00 39.30           C  
ATOM   1664  HD2 ARG A 100      18.072 -38.736   1.627  1.00 39.30           H  
ATOM   1665  HD3 ARG A 100      17.675 -37.480   2.814  1.00 39.30           H  
ATOM   1666  NE  ARG A 100      17.942 -39.406   3.625  1.00 39.30           N  
ATOM   1667  HE  ARG A 100      17.237 -40.000   4.038  1.00 39.30           H  
ATOM   1668  NH1 ARG A 100      20.164 -38.819   3.619  1.00 39.30           N  
ATOM   1669 HH11 ARG A 100      19.987 -38.177   2.860  1.00 39.30           H  
ATOM   1670 HH12 ARG A 100      21.101 -38.935   3.979  1.00 39.30           H  
ATOM   1671  NH2 ARG A 100      19.431 -40.336   5.079  1.00 39.30           N  
ATOM   1672 HH21 ARG A 100      20.373 -40.425   5.433  1.00 39.30           H  
ATOM   1673 HH22 ARG A 100      18.699 -40.908   5.476  1.00 39.30           H  
ATOM   1674  CZ  ARG A 100      19.171 -39.514   4.101  1.00 39.30           C  
ATOM   1675  N   PRO A 101      12.758 -35.704   1.288  1.00 40.42           N  
ATOM   1676  CA  PRO A 101      12.327 -34.370   0.913  1.00 40.42           C  
ATOM   1677  HA  PRO A 101      11.654 -34.423   0.057  1.00 40.42           H  
ATOM   1678  C   PRO A 101      13.566 -33.553   0.540  1.00 40.42           C  
ATOM   1679  CB  PRO A 101      11.562 -33.820   2.127  1.00 40.42           C  
ATOM   1680  HB2 PRO A 101      10.499 -34.020   1.999  1.00 40.42           H  
ATOM   1681  HB3 PRO A 101      11.730 -32.753   2.276  1.00 40.42           H  
ATOM   1682  O   PRO A 101      14.386 -33.223   1.393  1.00 40.42           O  
ATOM   1683  CG  PRO A 101      12.088 -34.641   3.303  1.00 40.42           C  
ATOM   1684  HG2 PRO A 101      11.350 -34.731   4.100  1.00 40.42           H  
ATOM   1685  HG3 PRO A 101      13.005 -34.187   3.679  1.00 40.42           H  
ATOM   1686  CD  PRO A 101      12.413 -35.989   2.672  1.00 40.42           C  
ATOM   1687  HD2 PRO A 101      11.534 -36.632   2.698  1.00 40.42           H  
ATOM   1688  HD3 PRO A 101      13.238 -36.450   3.215  1.00 40.42           H  
ATOM   1689  N   LEU A 102      13.687 -33.205  -0.742  1.00 40.23           N  
ATOM   1690  H   LEU A 102      13.051 -33.636  -1.398  1.00 40.23           H  
ATOM   1691  CA  LEU A 102      14.708 -32.303  -1.294  1.00 40.23           C  
ATOM   1692  HA  LEU A 102      15.688 -32.644  -0.962  1.00 40.23           H  
ATOM   1693  C   LEU A 102      14.573 -30.861  -0.770  1.00 40.23           C  
ATOM   1694  CB  LEU A 102      14.641 -32.381  -2.836  1.00 40.23           C  
ATOM   1695  HB2 LEU A 102      13.640 -32.696  -3.134  1.00 40.23           H  
ATOM   1696  HB3 LEU A 102      14.782 -31.393  -3.274  1.00 40.23           H  
ATOM   1697  O   LEU A 102      15.235 -29.949  -1.256  1.00 40.23           O  
ATOM   1698  CG  LEU A 102      15.688 -33.339  -3.435  1.00 40.23           C  
ATOM   1699  HG  LEU A 102      15.988 -34.075  -2.689  1.00 40.23           H  
ATOM   1700  CD1 LEU A 102      15.110 -34.095  -4.630  1.00 40.23           C  
ATOM   1701 HD11 LEU A 102      15.868 -34.756  -5.051  1.00 40.23           H  
ATOM   1702 HD12 LEU A 102      14.266 -34.704  -4.305  1.00 40.23           H  
ATOM   1703 HD13 LEU A 102      14.777 -33.394  -5.395  1.00 40.23           H  
ATOM   1704  CD2 LEU A 102      16.924 -32.563  -3.896  1.00 40.23           C  
ATOM   1705 HD21 LEU A 102      17.678 -33.256  -4.270  1.00 40.23           H  
ATOM   1706 HD22 LEU A 102      17.340 -32.003  -3.058  1.00 40.23           H  
ATOM   1707 HD23 LEU A 102      16.656 -31.866  -4.690  1.00 40.23           H  
ATOM   1708  N   VAL A 103      13.747 -30.642   0.257  1.00 41.03           N  
ATOM   1709  H   VAL A 103      13.306 -31.454   0.664  1.00 41.03           H  
ATOM   1710  CA  VAL A 103      13.583 -29.373   0.964  1.00 41.03           C  
ATOM   1711  HA  VAL A 103      13.567 -28.586   0.210  1.00 41.03           H  
ATOM   1712  C   VAL A 103      14.793 -29.117   1.876  1.00 41.03           C  
ATOM   1713  CB  VAL A 103      12.242 -29.287   1.732  1.00 41.03           C  
ATOM   1714  HB  VAL A 103      12.325 -29.847   2.663  1.00 41.03           H  
ATOM   1715  O   VAL A 103      14.664 -28.739   3.033  1.00 41.03           O  
ATOM   1716  CG1 VAL A 103      11.878 -27.828   2.048  1.00 41.03           C  
ATOM   1717 HG11 VAL A 103      10.969 -27.797   2.649  1.00 41.03           H  
ATOM   1718 HG12 VAL A 103      12.674 -27.333   2.604  1.00 41.03           H  
ATOM   1719 HG13 VAL A 103      11.701 -27.277   1.124  1.00 41.03           H  
ATOM   1720  CG2 VAL A 103      11.059 -29.873   0.948  1.00 41.03           C  
ATOM   1721 HG21 VAL A 103      10.968 -29.373  -0.016  1.00 41.03           H  
ATOM   1722 HG22 VAL A 103      11.193 -30.942   0.786  1.00 41.03           H  
ATOM   1723 HG23 VAL A 103      10.135 -29.729   1.509  1.00 41.03           H  
ATOM   1724  N   THR A 104      16.016 -29.278   1.373  1.00 41.38           N  
ATOM   1725  H   THR A 104      16.103 -29.642   0.435  1.00 41.38           H  
ATOM   1726  CA  THR A 104      17.095 -28.384   1.821  1.00 41.38           C  
ATOM   1727  HA  THR A 104      17.022 -28.226   2.897  1.00 41.38           H  
ATOM   1728  C   THR A 104      16.962 -27.017   1.150  1.00 41.38           C  
ATOM   1729  CB  THR A 104      18.485 -28.957   1.532  1.00 41.38           C  
ATOM   1730  HB  THR A 104      19.244 -28.242   1.848  1.00 41.38           H  
ATOM   1731  O   THR A 104      17.830 -26.169   1.339  1.00 41.38           O  
ATOM   1732  CG2 THR A 104      18.725 -30.272   2.271  1.00 41.38           C  
ATOM   1733 HG21 THR A 104      18.038 -31.038   1.911  1.00 41.38           H  
ATOM   1734 HG22 THR A 104      18.569 -30.124   3.340  1.00 41.38           H  
ATOM   1735 HG23 THR A 104      19.750 -30.603   2.105  1.00 41.38           H  
ATOM   1736  OG1 THR A 104      18.619 -29.197   0.153  1.00 41.38           O  
ATOM   1737  HG1 THR A 104      19.527 -29.455  -0.026  1.00 41.38           H  
ATOM   1738  N   SER A 105      15.901 -26.829   0.350  1.00 39.37           N  
ATOM   1739  H   SER A 105      15.234 -27.586   0.311  1.00 39.37           H  
ATOM   1740  CA  SER A 105      15.713 -25.832  -0.693  1.00 39.37           C  
ATOM   1741  HA  SER A 105      16.541 -25.931  -1.394  1.00 39.37           H  
ATOM   1742  C   SER A 105      15.743 -24.399  -0.170  1.00 39.37           C  
ATOM   1743  CB  SER A 105      14.442 -26.168  -1.482  1.00 39.37           C  
ATOM   1744  HB2 SER A 105      14.320 -25.453  -2.296  1.00 39.37           H  
ATOM   1745  HB3 SER A 105      14.552 -27.162  -1.915  1.00 39.37           H  
ATOM   1746  O   SER A 105      14.746 -23.685  -0.110  1.00 39.37           O  
ATOM   1747  OG  SER A 105      13.304 -26.155  -0.646  1.00 39.37           O  
ATOM   1748  HG  SER A 105      12.962 -25.261  -0.714  1.00 39.37           H  
ATOM   1749  N   ARG A 106      16.945 -23.939   0.161  1.00 42.73           N  
ATOM   1750  H   ARG A 106      17.684 -24.621   0.266  1.00 42.73           H  
ATOM   1751  CA  ARG A 106      17.263 -22.522   0.288  1.00 42.73           C  
ATOM   1752  HA  ARG A 106      16.583 -22.074   1.012  1.00 42.73           H  
ATOM   1753  C   ARG A 106      17.031 -21.801  -1.043  1.00 42.73           C  
ATOM   1754  CB  ARG A 106      18.716 -22.407   0.758  1.00 42.73           C  
ATOM   1755  HB2 ARG A 106      19.388 -22.498  -0.096  1.00 42.73           H  
ATOM   1756  HB3 ARG A 106      18.929 -23.221   1.451  1.00 42.73           H  
ATOM   1757  O   ARG A 106      16.654 -20.637  -1.029  1.00 42.73           O  
ATOM   1758  CG  ARG A 106      18.971 -21.088   1.488  1.00 42.73           C  
ATOM   1759  HG2 ARG A 106      18.758 -20.243   0.834  1.00 42.73           H  
ATOM   1760  HG3 ARG A 106      18.321 -21.041   2.362  1.00 42.73           H  
ATOM   1761  CD  ARG A 106      20.435 -21.042   1.930  1.00 42.73           C  
ATOM   1762  HD2 ARG A 106      21.057 -20.815   1.064  1.00 42.73           H  
ATOM   1763  HD3 ARG A 106      20.714 -22.025   2.311  1.00 42.73           H  
ATOM   1764  NE  ARG A 106      20.649 -20.042   2.990  1.00 42.73           N  
ATOM   1765  HE  ARG A 106      19.892 -19.395   3.158  1.00 42.73           H  
ATOM   1766  NH1 ARG A 106      22.789 -20.674   3.528  1.00 42.73           N  
ATOM   1767 HH11 ARG A 106      22.779 -21.321   2.752  1.00 42.73           H  
ATOM   1768 HH12 ARG A 106      23.627 -20.566   4.082  1.00 42.73           H  
ATOM   1769  NH2 ARG A 106      21.788 -19.059   4.698  1.00 42.73           N  
ATOM   1770 HH21 ARG A 106      21.001 -18.450   4.869  1.00 42.73           H  
ATOM   1771 HH22 ARG A 106      22.631 -18.969   5.247  1.00 42.73           H  
ATOM   1772  CZ  ARG A 106      21.737 -19.930   3.730  1.00 42.73           C  
ATOM   1773  N   ASP A 107      17.206 -22.529  -2.148  1.00 42.71           N  
ATOM   1774  H   ASP A 107      17.598 -23.454  -2.039  1.00 42.71           H  
ATOM   1775  CA  ASP A 107      16.980 -22.078  -3.523  1.00 42.71           C  
ATOM   1776  HA  ASP A 107      17.278 -21.033  -3.603  1.00 42.71           H  
ATOM   1777  C   ASP A 107      15.519 -22.124  -3.979  1.00 42.71           C  
ATOM   1778  CB  ASP A 107      17.838 -22.913  -4.492  1.00 42.71           C  
ATOM   1779  HB2 ASP A 107      17.829 -23.956  -4.177  1.00 42.71           H  
ATOM   1780  HB3 ASP A 107      17.407 -22.877  -5.493  1.00 42.71           H  
ATOM   1781  O   ASP A 107      15.240 -21.716  -5.109  1.00 42.71           O  
ATOM   1782  CG  ASP A 107      19.278 -22.420  -4.623  1.00 42.71           C  
ATOM   1783  OD1 ASP A 107      19.545 -21.248  -4.276  1.00 42.71           O  
ATOM   1784  OD2 ASP A 107      20.108 -23.249  -5.048  1.00 42.71           O  
ATOM   1785  N   THR A 108      14.549 -22.566  -3.159  1.00 47.07           N  
ATOM   1786  H   THR A 108      14.762 -22.834  -2.209  1.00 47.07           H  
ATOM   1787  CA  THR A 108      13.164 -22.217  -3.510  1.00 47.07           C  
ATOM   1788  HA  THR A 108      12.942 -22.633  -4.492  1.00 47.07           H  
ATOM   1789  C   THR A 108      13.120 -20.703  -3.578  1.00 47.07           C  
ATOM   1790  CB  THR A 108      12.091 -22.684  -2.517  1.00 47.07           C  
ATOM   1791  HB  THR A 108      12.099 -22.067  -1.619  1.00 47.07           H  
ATOM   1792  O   THR A 108      13.521 -20.067  -2.607  1.00 47.07           O  
ATOM   1793  CG2 THR A 108      10.721 -22.624  -3.193  1.00 47.07           C  
ATOM   1794 HG21 THR A 108      10.452 -21.590  -3.407  1.00 47.07           H  
ATOM   1795 HG22 THR A 108      10.738 -23.184  -4.129  1.00 47.07           H  
ATOM   1796 HG23 THR A 108       9.964 -23.067  -2.546  1.00 47.07           H  
ATOM   1797  OG1 THR A 108      12.250 -24.026  -2.151  1.00 47.07           O  
ATOM   1798  HG1 THR A 108      11.412 -24.460  -2.325  1.00 47.07           H  
ATOM   1799  N   CYS A 109      12.695 -20.142  -4.716  1.00 55.13           N  
ATOM   1800  H   CYS A 109      12.500 -20.760  -5.491  1.00 55.13           H  
ATOM   1801  CA  CYS A 109      12.758 -18.709  -4.988  1.00 55.13           C  
ATOM   1802  HA  CYS A 109      13.804 -18.419  -5.088  1.00 55.13           H  
ATOM   1803  C   CYS A 109      12.142 -17.929  -3.818  1.00 55.13           C  
ATOM   1804  CB  CYS A 109      12.050 -18.429  -6.321  1.00 55.13           C  
ATOM   1805  HB2 CYS A 109      12.570 -18.959  -7.119  1.00 55.13           H  
ATOM   1806  HB3 CYS A 109      11.040 -18.833  -6.259  1.00 55.13           H  
ATOM   1807  O   CYS A 109      10.922 -17.760  -3.734  1.00 55.13           O  
ATOM   1808  SG  CYS A 109      11.940 -16.678  -6.779  1.00 55.13           S  
ATOM   1809  N   ALA A 110      12.996 -17.490  -2.889  1.00 60.84           N  
ATOM   1810  H   ALA A 110      13.946 -17.829  -2.941  1.00 60.84           H  
ATOM   1811  CA  ALA A 110      12.567 -16.890  -1.636  1.00 60.84           C  
ATOM   1812  HA  ALA A 110      11.888 -17.575  -1.128  1.00 60.84           H  
ATOM   1813  C   ALA A 110      11.813 -15.595  -1.930  1.00 60.84           C  
ATOM   1814  CB  ALA A 110      13.800 -16.664  -0.754  1.00 60.84           C  
ATOM   1815  HB1 ALA A 110      14.301 -17.615  -0.574  1.00 60.84           H  
ATOM   1816  HB2 ALA A 110      14.493 -15.982  -1.246  1.00 60.84           H  
ATOM   1817  HB3 ALA A 110      13.493 -16.237   0.201  1.00 60.84           H  
ATOM   1818  O   ALA A 110      10.836 -15.279  -1.256  1.00 60.84           O  
ATOM   1819  N   ASP A 111      12.211 -14.909  -3.003  1.00 58.73           N  
ATOM   1820  H   ASP A 111      13.057 -15.206  -3.469  1.00 58.73           H  
ATOM   1821  CA  ASP A 111      11.529 -13.738  -3.533  1.00 58.73           C  
ATOM   1822  HA  ASP A 111      11.354 -13.036  -2.718  1.00 58.73           H  
ATOM   1823  C   ASP A 111      10.159 -14.071  -4.129  1.00 58.73           C  
ATOM   1824  CB  ASP A 111      12.435 -13.053  -4.562  1.00 58.73           C  
ATOM   1825  HB2 ASP A 111      12.734 -13.774  -5.322  1.00 58.73           H  
ATOM   1826  HB3 ASP A 111      11.875 -12.255  -5.050  1.00 58.73           H  
ATOM   1827  O   ASP A 111       9.210 -13.329  -3.892  1.00 58.73           O  
ATOM   1828  CG  ASP A 111      13.669 -12.437  -3.896  1.00 58.73           C  
ATOM   1829  OD1 ASP A 111      13.520 -11.916  -2.760  1.00 58.73           O  
ATOM   1830  OD2 ASP A 111      14.747 -12.508  -4.516  1.00 58.73           O  
ATOM   1831  N   CYS A 112      10.007 -15.203  -4.821  1.00 59.35           N  
ATOM   1832  H   CYS A 112      10.808 -15.805  -4.945  1.00 59.35           H  
ATOM   1833  CA  CYS A 112       8.726 -15.636  -5.380  1.00 59.35           C  
ATOM   1834  HA  CYS A 112       8.286 -14.802  -5.928  1.00 59.35           H  
ATOM   1835  C   CYS A 112       7.750 -16.034  -4.266  1.00 59.35           C  
ATOM   1836  CB  CYS A 112       8.921 -16.800  -6.361  1.00 59.35           C  
ATOM   1837  HB2 CYS A 112       7.954 -17.010  -6.818  1.00 59.35           H  
ATOM   1838  HB3 CYS A 112       9.208 -17.689  -5.800  1.00 59.35           H  
ATOM   1839  O   CYS A 112       6.613 -15.564  -4.246  1.00 59.35           O  
ATOM   1840  SG  CYS A 112      10.120 -16.559  -7.705  1.00 59.35           S  
ATOM   1841  N   ILE A 113       8.207 -16.826  -3.287  1.00 68.66           N  
ATOM   1842  H   ILE A 113       9.149 -17.183  -3.360  1.00 68.66           H  
ATOM   1843  CA  ILE A 113       7.405 -17.163  -2.103  1.00 68.66           C  
ATOM   1844  HA  ILE A 113       6.480 -17.640  -2.427  1.00 68.66           H  
ATOM   1845  C   ILE A 113       7.027 -15.889  -1.347  1.00 68.66           C  
ATOM   1846  CB  ILE A 113       8.159 -18.132  -1.167  1.00 68.66           C  
ATOM   1847  HB  ILE A 113       9.145 -17.719  -0.950  1.00 68.66           H  
ATOM   1848  O   ILE A 113       5.873 -15.700  -0.969  1.00 68.66           O  
ATOM   1849  CG1 ILE A 113       8.340 -19.523  -1.804  1.00 68.66           C  
ATOM   1850 HG12 ILE A 113       8.670 -19.427  -2.839  1.00 68.66           H  
ATOM   1851 HG13 ILE A 113       7.383 -20.044  -1.805  1.00 68.66           H  
ATOM   1852  CG2 ILE A 113       7.373 -18.262   0.154  1.00 68.66           C  
ATOM   1853 HG21 ILE A 113       6.306 -18.341  -0.053  1.00 68.66           H  
ATOM   1854 HG22 ILE A 113       7.668 -19.156   0.704  1.00 68.66           H  
ATOM   1855 HG23 ILE A 113       7.550 -17.394   0.789  1.00 68.66           H  
ATOM   1856  CD1 ILE A 113       9.379 -20.374  -1.059  1.00 68.66           C  
ATOM   1857 HD11 ILE A 113       9.228 -21.422  -1.318  1.00 68.66           H  
ATOM   1858 HD12 ILE A 113      10.383 -20.060  -1.346  1.00 68.66           H  
ATOM   1859 HD13 ILE A 113       9.287 -20.296   0.024  1.00 68.66           H  
ATOM   1860  N   LYS A 114       7.989 -14.985  -1.136  1.00 73.59           N  
ATOM   1861  H   LYS A 114       8.924 -15.196  -1.453  1.00 73.59           H  
ATOM   1862  CA  LYS A 114       7.750 -13.718  -0.447  1.00 73.59           C  
ATOM   1863  HA  LYS A 114       7.317 -13.933   0.530  1.00 73.59           H  
ATOM   1864  C   LYS A 114       6.736 -12.866  -1.194  1.00 73.59           C  
ATOM   1865  CB  LYS A 114       9.083 -12.992  -0.263  1.00 73.59           C  
ATOM   1866  HB2 LYS A 114       9.740 -13.629   0.330  1.00 73.59           H  
ATOM   1867  HB3 LYS A 114       9.539 -12.841  -1.242  1.00 73.59           H  
ATOM   1868  O   LYS A 114       5.865 -12.320  -0.529  1.00 73.59           O  
ATOM   1869  CG  LYS A 114       8.961 -11.639   0.444  1.00 73.59           C  
ATOM   1870  HG2 LYS A 114       8.335 -10.970  -0.147  1.00 73.59           H  
ATOM   1871  HG3 LYS A 114       8.535 -11.774   1.438  1.00 73.59           H  
ATOM   1872  CD  LYS A 114      10.361 -11.034   0.549  1.00 73.59           C  
ATOM   1873  HD2 LYS A 114      10.779 -10.964  -0.456  1.00 73.59           H  
ATOM   1874  HD3 LYS A 114      10.997 -11.697   1.134  1.00 73.59           H  
ATOM   1875  CE  LYS A 114      10.343  -9.644   1.184  1.00 73.59           C  
ATOM   1876  HE2 LYS A 114       9.613  -9.033   0.652  1.00 73.59           H  
ATOM   1877  HE3 LYS A 114      10.040  -9.731   2.227  1.00 73.59           H  
ATOM   1878  NZ  LYS A 114      11.692  -9.038   1.069  1.00 73.59           N  
ATOM   1879  HZ1 LYS A 114      12.383  -9.610   1.534  1.00 73.59           H  
ATOM   1880  HZ2 LYS A 114      11.974  -9.013   0.099  1.00 73.59           H  
ATOM   1881  HZ3 LYS A 114      11.730  -8.099   1.439  1.00 73.59           H  
ATOM   1882  N   ALA A 115       6.829 -12.753  -2.518  1.00 63.24           N  
ATOM   1883  H   ALA A 115       7.594 -13.210  -2.992  1.00 63.24           H  
ATOM   1884  CA  ALA A 115       5.864 -12.027  -3.338  1.00 63.24           C  
ATOM   1885  HA  ALA A 115       5.820 -10.990  -3.004  1.00 63.24           H  
ATOM   1886  C   ALA A 115       4.457 -12.619  -3.185  1.00 63.24           C  
ATOM   1887  CB  ALA A 115       6.333 -12.040  -4.799  1.00 63.24           C  
ATOM   1888  HB1 ALA A 115       7.309 -11.563  -4.883  1.00 63.24           H  
ATOM   1889  HB2 ALA A 115       6.402 -13.064  -5.166  1.00 63.24           H  
ATOM   1890  HB3 ALA A 115       5.618 -11.497  -5.417  1.00 63.24           H  
ATOM   1891  O   ALA A 115       3.516 -11.879  -2.898  1.00 63.24           O  
ATOM   1892  N   HIS A 116       4.338 -13.947  -3.247  1.00 71.19           N  
ATOM   1893  H   HIS A 116       5.147 -14.491  -3.509  1.00 71.19           H  
ATOM   1894  CA  HIS A 116       3.070 -14.656  -3.079  1.00 71.19           C  
ATOM   1895  HA  HIS A 116       2.361 -14.292  -3.822  1.00 71.19           H  
ATOM   1896  C   HIS A 116       2.438 -14.426  -1.699  1.00 71.19           C  
ATOM   1897  CB  HIS A 116       3.309 -16.145  -3.344  1.00 71.19           C  
ATOM   1898  HB2 HIS A 116       3.906 -16.587  -2.546  1.00 71.19           H  
ATOM   1899  HB3 HIS A 116       3.848 -16.263  -4.284  1.00 71.19           H  
ATOM   1900  O   HIS A 116       1.284 -14.009  -1.587  1.00 71.19           O  
ATOM   1901  CG  HIS A 116       2.009 -16.876  -3.469  1.00 71.19           C  
ATOM   1902  CD2 HIS A 116       1.521 -17.802  -2.599  1.00 71.19           C  
ATOM   1903  HD2 HIS A 116       1.997 -18.177  -1.705  1.00 71.19           H  
ATOM   1904  ND1 HIS A 116       1.077 -16.642  -4.478  1.00 71.19           N  
ATOM   1905  CE1 HIS A 116       0.052 -17.462  -4.213  1.00 71.19           C  
ATOM   1906  HE1 HIS A 116      -0.842 -17.559  -4.811  1.00 71.19           H  
ATOM   1907  NE2 HIS A 116       0.289 -18.151  -3.090  1.00 71.19           N  
ATOM   1908  HE2 HIS A 116      -0.350 -18.832  -2.705  1.00 71.19           H  
ATOM   1909  N   LEU A 117       3.220 -14.587  -0.628  1.00 79.24           N  
ATOM   1910  H   LEU A 117       4.156 -14.938  -0.773  1.00 79.24           H  
ATOM   1911  CA  LEU A 117       2.762 -14.310   0.737  1.00 79.24           C  
ATOM   1912  HA  LEU A 117       1.830 -14.847   0.911  1.00 79.24           H  
ATOM   1913  C   LEU A 117       2.437 -12.829   0.951  1.00 79.24           C  
ATOM   1914  CB  LEU A 117       3.826 -14.768   1.745  1.00 79.24           C  
ATOM   1915  HB2 LEU A 117       4.765 -14.264   1.517  1.00 79.24           H  
ATOM   1916  HB3 LEU A 117       3.497 -14.460   2.737  1.00 79.24           H  
ATOM   1917  O   LEU A 117       1.507 -12.495   1.688  1.00 79.24           O  
ATOM   1918  CG  LEU A 117       4.070 -16.280   1.798  1.00 79.24           C  
ATOM   1919  HG  LEU A 117       4.384 -16.646   0.820  1.00 79.24           H  
ATOM   1920  CD1 LEU A 117       5.174 -16.576   2.812  1.00 79.24           C  
ATOM   1921 HD11 LEU A 117       4.852 -16.287   3.812  1.00 79.24           H  
ATOM   1922 HD12 LEU A 117       5.390 -17.644   2.797  1.00 79.24           H  
ATOM   1923 HD13 LEU A 117       6.079 -16.032   2.540  1.00 79.24           H  
ATOM   1924  CD2 LEU A 117       2.807 -17.031   2.211  1.00 79.24           C  
ATOM   1925 HD21 LEU A 117       2.464 -16.698   3.190  1.00 79.24           H  
ATOM   1926 HD22 LEU A 117       2.021 -16.868   1.473  1.00 79.24           H  
ATOM   1927 HD23 LEU A 117       3.009 -18.102   2.221  1.00 79.24           H  
ATOM   1928  N   MET A 118       3.169 -11.930   0.288  1.00 74.44           N  
ATOM   1929  H   MET A 118       3.932 -12.258  -0.287  1.00 74.44           H  
ATOM   1930  CA  MET A 118       2.866 -10.504   0.318  1.00 74.44           C  
ATOM   1931  HA  MET A 118       2.790 -10.204   1.363  1.00 74.44           H  
ATOM   1932  C   MET A 118       1.529 -10.202  -0.316  1.00 74.44           C  
ATOM   1933  CB  MET A 118       3.926  -9.676  -0.421  1.00 74.44           C  
ATOM   1934  HB2 MET A 118       3.592  -9.407  -1.423  1.00 74.44           H  
ATOM   1935  HB3 MET A 118       4.865 -10.219  -0.529  1.00 74.44           H  
ATOM   1936  O   MET A 118       0.751  -9.436   0.242  1.00 74.44           O  
ATOM   1937  CG  MET A 118       4.202  -8.415   0.372  1.00 74.44           C  
ATOM   1938  HG2 MET A 118       3.276  -7.850   0.488  1.00 74.44           H  
ATOM   1939  HG3 MET A 118       4.912  -7.817  -0.199  1.00 74.44           H  
ATOM   1940  SD  MET A 118       4.892  -8.788   2.002  1.00 74.44           S  
ATOM   1941  CE  MET A 118       6.564  -9.283   1.509  1.00 74.44           C  
ATOM   1942  HE1 MET A 118       6.504 -10.213   0.944  1.00 74.44           H  
ATOM   1943  HE2 MET A 118       7.010  -8.509   0.884  1.00 74.44           H  
ATOM   1944  HE3 MET A 118       7.175  -9.448   2.396  1.00 74.44           H  
ATOM   1945  N   ARG A 119       1.261 -10.807  -1.470  1.00 69.86           N  
ATOM   1946  H   ARG A 119       1.965 -11.403  -1.879  1.00 69.86           H  
ATOM   1947  CA  ARG A 119      -0.002 -10.652  -2.169  1.00 69.86           C  
ATOM   1948  HA  ARG A 119      -0.176  -9.594  -2.366  1.00 69.86           H  
ATOM   1949  C   ARG A 119      -1.156 -11.130  -1.297  1.00 69.86           C  
ATOM   1950  CB  ARG A 119       0.107 -11.388  -3.502  1.00 69.86           C  
ATOM   1951  HB2 ARG A 119       0.322 -12.443  -3.335  1.00 69.86           H  
ATOM   1952  HB3 ARG A 119       0.927 -10.956  -4.076  1.00 69.86           H  
ATOM   1953  O   ARG A 119      -2.117 -10.384  -1.140  1.00 69.86           O  
ATOM   1954  CG  ARG A 119      -1.184 -11.266  -4.303  1.00 69.86           C  
ATOM   1955  HG2 ARG A 119      -1.980 -11.811  -3.795  1.00 69.86           H  
ATOM   1956  HG3 ARG A 119      -1.470 -10.219  -4.409  1.00 69.86           H  
ATOM   1957  CD  ARG A 119      -0.957 -11.872  -5.681  1.00 69.86           C  
ATOM   1958  HD2 ARG A 119      -0.442 -12.827  -5.572  1.00 69.86           H  
ATOM   1959  HD3 ARG A 119      -0.331 -11.204  -6.272  1.00 69.86           H  
ATOM   1960  NE  ARG A 119      -2.240 -12.094  -6.350  1.00 69.86           N  
ATOM   1961  HE  ARG A 119      -3.077 -11.803  -5.866  1.00 69.86           H  
ATOM   1962  NH1 ARG A 119      -1.369 -13.010  -8.264  1.00 69.86           N  
ATOM   1963 HH11 ARG A 119      -1.494 -13.488  -9.144  1.00 69.86           H  
ATOM   1964 HH12 ARG A 119      -0.473 -12.603  -8.036  1.00 69.86           H  
ATOM   1965  NH2 ARG A 119      -3.568 -13.113  -7.864  1.00 69.86           N  
ATOM   1966 HH21 ARG A 119      -4.363 -12.974  -7.257  1.00 69.86           H  
ATOM   1967 HH22 ARG A 119      -3.685 -13.546  -8.769  1.00 69.86           H  
ATOM   1968  CZ  ARG A 119      -2.383 -12.724  -7.496  1.00 69.86           C  
ATOM   1969  N   TRP A 120      -1.029 -12.292  -0.650  1.00 76.06           N  
ATOM   1970  H   TRP A 120      -0.230 -12.875  -0.854  1.00 76.06           H  
ATOM   1971  CA  TRP A 120      -2.033 -12.751   0.313  1.00 76.06           C  
ATOM   1972  HA  TRP A 120      -2.986 -12.853  -0.207  1.00 76.06           H  
ATOM   1973  C   TRP A 120      -2.245 -11.726   1.436  1.00 76.06           C  
ATOM   1974  CB  TRP A 120      -1.663 -14.130   0.877  1.00 76.06           C  
ATOM   1975  HB2 TRP A 120      -1.455 -14.805   0.046  1.00 76.06           H  
ATOM   1976  HB3 TRP A 120      -0.756 -14.052   1.476  1.00 76.06           H  
ATOM   1977  O   TRP A 120      -3.380 -11.354   1.722  1.00 76.06           O  
ATOM   1978  CG  TRP A 120      -2.750 -14.732   1.718  1.00 76.06           C  
ATOM   1979  CD1 TRP A 120      -3.701 -15.593   1.283  1.00 76.06           C  
ATOM   1980  HD1 TRP A 120      -3.768 -15.991   0.281  1.00 76.06           H  
ATOM   1981  CD2 TRP A 120      -3.089 -14.448   3.112  1.00 76.06           C  
ATOM   1982  CE2 TRP A 120      -4.287 -15.145   3.439  1.00 76.06           C  
ATOM   1983  CE3 TRP A 120      -2.544 -13.614   4.111  1.00 76.06           C  
ATOM   1984  HE3 TRP A 120      -1.649 -13.054   3.881  1.00 76.06           H  
ATOM   1985  NE1 TRP A 120      -4.606 -15.843   2.299  1.00 76.06           N  
ATOM   1986  HE1 TRP A 120      -5.472 -16.350   2.181  1.00 76.06           H  
ATOM   1987  CH2 TRP A 120      -4.389 -14.109   5.621  1.00 76.06           C  
ATOM   1988  HH2 TRP A 120      -4.933 -13.913   6.533  1.00 76.06           H  
ATOM   1989  CZ2 TRP A 120      -4.935 -14.982   4.667  1.00 76.06           C  
ATOM   1990  HZ2 TRP A 120      -5.892 -15.452   4.836  1.00 76.06           H  
ATOM   1991  CZ3 TRP A 120      -3.178 -13.447   5.356  1.00 76.06           C  
ATOM   1992  HZ3 TRP A 120      -2.765 -12.768   6.088  1.00 76.06           H  
ATOM   1993  N   LEU A 121      -1.166 -11.203   2.027  1.00 80.55           N  
ATOM   1994  H   LEU A 121      -0.256 -11.543   1.749  1.00 80.55           H  
ATOM   1995  CA  LEU A 121      -1.255 -10.221   3.110  1.00 80.55           C  
ATOM   1996  HA  LEU A 121      -1.873 -10.646   3.901  1.00 80.55           H  
ATOM   1997  C   LEU A 121      -1.920  -8.910   2.669  1.00 80.55           C  
ATOM   1998  CB  LEU A 121       0.162  -9.955   3.641  1.00 80.55           C  
ATOM   1999  HB2 LEU A 121       0.629 -10.904   3.904  1.00 80.55           H  
ATOM   2000  HB3 LEU A 121       0.753  -9.503   2.844  1.00 80.55           H  
ATOM   2001  O   LEU A 121      -2.705  -8.333   3.414  1.00 80.55           O  
ATOM   2002  CG  LEU A 121       0.192  -9.022   4.862  1.00 80.55           C  
ATOM   2003  HG  LEU A 121      -0.301  -8.076   4.637  1.00 80.55           H  
ATOM   2004  CD1 LEU A 121      -0.463  -9.668   6.080  1.00 80.55           C  
ATOM   2005 HD11 LEU A 121      -0.020 -10.644   6.280  1.00 80.55           H  
ATOM   2006 HD12 LEU A 121      -0.334  -9.020   6.947  1.00 80.55           H  
ATOM   2007 HD13 LEU A 121      -1.530  -9.788   5.895  1.00 80.55           H  
ATOM   2008  CD2 LEU A 121       1.643  -8.723   5.217  1.00 80.55           C  
ATOM   2009 HD21 LEU A 121       2.140  -9.661   5.462  1.00 80.55           H  
ATOM   2010 HD22 LEU A 121       1.678  -8.044   6.069  1.00 80.55           H  
ATOM   2011 HD23 LEU A 121       2.136  -8.252   4.366  1.00 80.55           H  
ATOM   2012  N   LEU A 122      -1.603  -8.441   1.465  1.00 69.55           N  
ATOM   2013  H   LEU A 122      -0.939  -8.969   0.916  1.00 69.55           H  
ATOM   2014  CA  LEU A 122      -2.158  -7.222   0.887  1.00 69.55           C  
ATOM   2015  HA  LEU A 122      -2.075  -6.411   1.610  1.00 69.55           H  
ATOM   2016  C   LEU A 122      -3.653  -7.373   0.574  1.00 69.55           C  
ATOM   2017  CB  LEU A 122      -1.342  -6.882  -0.372  1.00 69.55           C  
ATOM   2018  HB2 LEU A 122      -1.882  -6.130  -0.948  1.00 69.55           H  
ATOM   2019  HB3 LEU A 122      -1.266  -7.777  -0.990  1.00 69.55           H  
ATOM   2020  O   LEU A 122      -4.402  -6.409   0.716  1.00 69.55           O  
ATOM   2021  CG  LEU A 122       0.069  -6.339  -0.079  1.00 69.55           C  
ATOM   2022  HG  LEU A 122       0.543  -6.919   0.713  1.00 69.55           H  
ATOM   2023  CD1 LEU A 122       0.949  -6.449  -1.330  1.00 69.55           C  
ATOM   2024 HD11 LEU A 122       0.387  -6.194  -2.229  1.00 69.55           H  
ATOM   2025 HD12 LEU A 122       1.833  -5.817  -1.240  1.00 69.55           H  
ATOM   2026 HD13 LEU A 122       1.274  -7.483  -1.442  1.00 69.55           H  
ATOM   2027  CD2 LEU A 122       0.004  -4.887   0.400  1.00 69.55           C  
ATOM   2028 HD21 LEU A 122       1.010  -4.491   0.540  1.00 69.55           H  
ATOM   2029 HD22 LEU A 122      -0.523  -4.835   1.353  1.00 69.55           H  
ATOM   2030 HD23 LEU A 122      -0.528  -4.274  -0.328  1.00 69.55           H  
ATOM   2031  N   LEU A 123      -4.091  -8.578   0.190  1.00 68.14           N  
ATOM   2032  H   LEU A 123      -3.411  -9.311   0.047  1.00 68.14           H  
ATOM   2033  CA  LEU A 123      -5.508  -8.898  -0.012  1.00 68.14           C  
ATOM   2034  HA  LEU A 123      -5.975  -8.110  -0.602  1.00 68.14           H  
ATOM   2035  C   LEU A 123      -6.269  -8.945   1.319  1.00 68.14           C  
ATOM   2036  CB  LEU A 123      -5.633 -10.243  -0.757  1.00 68.14           C  
ATOM   2037  HB2 LEU A 123      -6.669 -10.578  -0.701  1.00 68.14           H  
ATOM   2038  HB3 LEU A 123      -5.024 -10.986  -0.242  1.00 68.14           H  
ATOM   2039  O   LEU A 123      -7.423  -8.532   1.383  1.00 68.14           O  
ATOM   2040  CG  LEU A 123      -5.219 -10.204  -2.236  1.00 68.14           C  
ATOM   2041  HG  LEU A 123      -4.219  -9.778  -2.322  1.00 68.14           H  
ATOM   2042  CD1 LEU A 123      -5.163 -11.615  -2.819  1.00 68.14           C  
ATOM   2043 HD11 LEU A 123      -6.145 -12.084  -2.750  1.00 68.14           H  
ATOM   2044 HD12 LEU A 123      -4.855 -11.570  -3.863  1.00 68.14           H  
ATOM   2045 HD13 LEU A 123      -4.441 -12.211  -2.262  1.00 68.14           H  
ATOM   2046  CD2 LEU A 123      -6.195  -9.381  -3.084  1.00 68.14           C  
ATOM   2047 HD21 LEU A 123      -5.886  -9.398  -4.129  1.00 68.14           H  
ATOM   2048 HD22 LEU A 123      -6.228  -8.347  -2.744  1.00 68.14           H  
ATOM   2049 HD23 LEU A 123      -7.197  -9.804  -3.010  1.00 68.14           H  
ATOM   2050  N   HIS A 124      -5.599  -9.382   2.386  1.00 74.20           N  
ATOM   2051  H   HIS A 124      -4.664  -9.734   2.235  1.00 74.20           H  
ATOM   2052  CA  HIS A 124      -6.169  -9.561   3.721  1.00 74.20           C  
ATOM   2053  HA  HIS A 124      -7.250  -9.429   3.658  1.00 74.20           H  
ATOM   2054  C   HIS A 124      -5.669  -8.499   4.708  1.00 74.20           C  
ATOM   2055  CB  HIS A 124      -5.926 -11.001   4.193  1.00 74.20           C  
ATOM   2056  HB2 HIS A 124      -6.381 -11.141   5.173  1.00 74.20           H  
ATOM   2057  HB3 HIS A 124      -4.855 -11.180   4.281  1.00 74.20           H  
ATOM   2058  O   HIS A 124      -5.471  -8.780   5.889  1.00 74.20           O  
ATOM   2059  CG  HIS A 124      -6.522 -12.013   3.254  1.00 74.20           C  
ATOM   2060  CD2 HIS A 124      -7.777 -12.553   3.312  1.00 74.20           C  
ATOM   2061  HD2 HIS A 124      -8.521 -12.364   4.072  1.00 74.20           H  
ATOM   2062  ND1 HIS A 124      -5.921 -12.504   2.123  1.00 74.20           N  
ATOM   2063  HD1 HIS A 124      -4.966 -12.324   1.851  1.00 74.20           H  
ATOM   2064  CE1 HIS A 124      -6.790 -13.319   1.508  1.00 74.20           C  
ATOM   2065  HE1 HIS A 124      -6.594 -13.879   0.605  1.00 74.20           H  
ATOM   2066  NE2 HIS A 124      -7.946 -13.354   2.181  1.00 74.20           N  
ATOM   2067  N   VAL A 125      -5.456  -7.265   4.238  1.00 69.68           N  
ATOM   2068  H   VAL A 125      -5.593  -7.110   3.249  1.00 69.68           H  
ATOM   2069  CA  VAL A 125      -4.833  -6.200   5.042  1.00 69.68           C  
ATOM   2070  HA  VAL A 125      -3.855  -6.570   5.349  1.00 69.68           H  
ATOM   2071  C   VAL A 125      -5.602  -5.885   6.333  1.00 69.68           C  
ATOM   2072  CB  VAL A 125      -4.599  -4.943   4.181  1.00 69.68           C  
ATOM   2073  HB  VAL A 125      -4.087  -5.258   3.272  1.00 69.68           H  
ATOM   2074  O   VAL A 125      -4.983  -5.549   7.341  1.00 69.68           O  
ATOM   2075  CG1 VAL A 125      -5.896  -4.233   3.766  1.00 69.68           C  
ATOM   2076 HG11 VAL A 125      -5.661  -3.418   3.082  1.00 69.68           H  
ATOM   2077 HG12 VAL A 125      -6.411  -3.826   4.636  1.00 69.68           H  
ATOM   2078 HG13 VAL A 125      -6.557  -4.932   3.255  1.00 69.68           H  
ATOM   2079  CG2 VAL A 125      -3.679  -3.936   4.883  1.00 69.68           C  
ATOM   2080 HG21 VAL A 125      -3.444  -3.120   4.199  1.00 69.68           H  
ATOM   2081 HG22 VAL A 125      -2.753  -4.431   5.176  1.00 69.68           H  
ATOM   2082 HG23 VAL A 125      -4.169  -3.530   5.768  1.00 69.68           H  
ATOM   2083  N   ASP A 126      -6.930  -6.034   6.342  1.00 68.66           N  
ATOM   2084  H   ASP A 126      -7.402  -6.250   5.476  1.00 68.66           H  
ATOM   2085  CA  ASP A 126      -7.752  -5.797   7.543  1.00 68.66           C  
ATOM   2086  HA  ASP A 126      -7.375  -4.918   8.064  1.00 68.66           H  
ATOM   2087  C   ASP A 126      -7.747  -6.967   8.515  1.00 68.66           C  
ATOM   2088  CB  ASP A 126      -9.213  -5.551   7.189  1.00 68.66           C  
ATOM   2089  HB2 ASP A 126      -9.708  -6.501   6.984  1.00 68.66           H  
ATOM   2090  HB3 ASP A 126      -9.719  -5.080   8.032  1.00 68.66           H  
ATOM   2091  O   ASP A 126      -7.941  -6.773   9.712  1.00 68.66           O  
ATOM   2092  CG  ASP A 126      -9.314  -4.680   5.977  1.00 68.66           C  
ATOM   2093  OD1 ASP A 126      -9.271  -3.436   6.064  1.00 68.66           O  
ATOM   2094  OD2 ASP A 126      -9.453  -5.279   4.895  1.00 68.66           O  
ATOM   2095  N   ASN A 127      -7.545  -8.180   8.003  1.00 77.69           N  
ATOM   2096  H   ASN A 127      -7.297  -8.248   7.026  1.00 77.69           H  
ATOM   2097  CA  ASN A 127      -7.479  -9.387   8.807  1.00 77.69           C  
ATOM   2098  HA  ASN A 127      -7.310  -9.107   9.846  1.00 77.69           H  
ATOM   2099  C   ASN A 127      -6.292 -10.254   8.364  1.00 77.69           C  
ATOM   2100  CB  ASN A 127      -8.819 -10.132   8.765  1.00 77.69           C  
ATOM   2101  HB2 ASN A 127      -9.011 -10.493   7.755  1.00 77.69           H  
ATOM   2102  HB3 ASN A 127      -9.626  -9.462   9.063  1.00 77.69           H  
ATOM   2103  O   ASN A 127      -6.483 -11.280   7.710  1.00 77.69           O  
ATOM   2104  CG  ASN A 127      -8.793 -11.303   9.733  1.00 77.69           C  
ATOM   2105  ND2 ASN A 127      -9.567 -12.330   9.485  1.00 77.69           N  
ATOM   2106 HD21 ASN A 127      -9.453 -13.137  10.081  1.00 77.69           H  
ATOM   2107 HD22 ASN A 127     -10.094 -12.370   8.625  1.00 77.69           H  
ATOM   2108  OD1 ASN A 127      -8.065 -11.313  10.716  1.00 77.69           O  
ATOM   2109  N   PRO A 128      -5.056  -9.880   8.741  1.00 79.31           N  
ATOM   2110  CA  PRO A 128      -3.833 -10.560   8.314  1.00 79.31           C  
ATOM   2111  HA  PRO A 128      -3.893 -10.756   7.243  1.00 79.31           H  
ATOM   2112  C   PRO A 128      -3.617 -11.911   9.025  1.00 79.31           C  
ATOM   2113  CB  PRO A 128      -2.729  -9.526   8.569  1.00 79.31           C  
ATOM   2114  HB2 PRO A 128      -2.684  -8.845   7.720  1.00 79.31           H  
ATOM   2115  HB3 PRO A 128      -1.749  -9.969   8.748  1.00 79.31           H  
ATOM   2116  O   PRO A 128      -2.484 -12.296   9.317  1.00 79.31           O  
ATOM   2117  CG  PRO A 128      -3.243  -8.748   9.778  1.00 79.31           C  
ATOM   2118  HG2 PRO A 128      -3.087  -9.310  10.698  1.00 79.31           H  
ATOM   2119  HG3 PRO A 128      -2.797  -7.756   9.845  1.00 79.31           H  
ATOM   2120  CD  PRO A 128      -4.736  -8.677   9.499  1.00 79.31           C  
ATOM   2121  HD2 PRO A 128      -4.948  -7.798   8.890  1.00 79.31           H  
ATOM   2122  HD3 PRO A 128      -5.289  -8.627  10.437  1.00 79.31           H  
ATOM   2123  N   TYR A 129      -4.697 -12.614   9.371  1.00 87.20           N  
ATOM   2124  H   TYR A 129      -5.581 -12.291   9.003  1.00 87.20           H  
ATOM   2125  CA  TYR A 129      -4.730 -13.877  10.097  1.00 87.20           C  
ATOM   2126  HA  TYR A 129      -3.720 -14.170  10.384  1.00 87.20           H  
ATOM   2127  C   TYR A 129      -5.309 -14.961   9.184  1.00 87.20           C  
ATOM   2128  CB  TYR A 129      -5.568 -13.739  11.385  1.00 87.20           C  
ATOM   2129  HB2 TYR A 129      -5.700 -14.731  11.816  1.00 87.20           H  
ATOM   2130  HB3 TYR A 129      -6.562 -13.373  11.129  1.00 87.20           H  
ATOM   2131  O   TYR A 129      -6.528 -15.113   9.144  1.00 87.20           O  
ATOM   2132  CG  TYR A 129      -4.976 -12.829  12.442  1.00 87.20           C  
ATOM   2133  CD1 TYR A 129      -4.327 -13.372  13.571  1.00 87.20           C  
ATOM   2134  HD1 TYR A 129      -4.331 -14.440  13.732  1.00 87.20           H  
ATOM   2135  CD2 TYR A 129      -5.056 -11.434  12.285  1.00 87.20           C  
ATOM   2136  HD2 TYR A 129      -5.618 -11.019  11.462  1.00 87.20           H  
ATOM   2137  CE1 TYR A 129      -3.683 -12.517  14.492  1.00 87.20           C  
ATOM   2138  HE1 TYR A 129      -3.179 -12.926  15.355  1.00 87.20           H  
ATOM   2139  CE2 TYR A 129      -4.422 -10.579  13.203  1.00 87.20           C  
ATOM   2140  HE2 TYR A 129      -4.487  -9.507  13.088  1.00 87.20           H  
ATOM   2141  OH  TYR A 129      -3.065 -10.284  15.145  1.00 87.20           O  
ATOM   2142  HH  TYR A 129      -2.718 -10.727  15.922  1.00 87.20           H  
ATOM   2143  CZ  TYR A 129      -3.719 -11.117  14.298  1.00 87.20           C  
ATOM   2144  N   PRO A 130      -4.455 -15.738   8.492  1.00 87.13           N  
ATOM   2145  CA  PRO A 130      -4.939 -16.842   7.682  1.00 87.13           C  
ATOM   2146  HA  PRO A 130      -5.618 -16.448   6.925  1.00 87.13           H  
ATOM   2147  C   PRO A 130      -5.687 -17.855   8.547  1.00 87.13           C  
ATOM   2148  CB  PRO A 130      -3.724 -17.465   6.988  1.00 87.13           C  
ATOM   2149  HB2 PRO A 130      -3.474 -18.423   7.444  1.00 87.13           H  
ATOM   2150  HB3 PRO A 130      -3.913 -17.606   5.924  1.00 87.13           H  
ATOM   2151  O   PRO A 130      -5.243 -18.225   9.642  1.00 87.13           O  
ATOM   2152  CG  PRO A 130      -2.578 -16.480   7.210  1.00 87.13           C  
ATOM   2153  HG2 PRO A 130      -1.654 -17.010   7.443  1.00 87.13           H  
ATOM   2154  HG3 PRO A 130      -2.437 -15.875   6.315  1.00 87.13           H  
ATOM   2155  CD  PRO A 130      -3.011 -15.601   8.382  1.00 87.13           C  
ATOM   2156  HD2 PRO A 130      -2.725 -14.569   8.182  1.00 87.13           H  
ATOM   2157  HD3 PRO A 130      -2.542 -15.957   9.299  1.00 87.13           H  
ATOM   2158  N   THR A 131      -6.817 -18.320   8.042  1.00 86.10           N  
ATOM   2159  H   THR A 131      -7.126 -17.913   7.171  1.00 86.10           H  
ATOM   2160  CA  THR A 131      -7.578 -19.445   8.576  1.00 86.10           C  
ATOM   2161  HA  THR A 131      -7.745 -19.266   9.638  1.00 86.10           H  
ATOM   2162  C   THR A 131      -6.800 -20.757   8.405  1.00 86.10           C  
ATOM   2163  CB  THR A 131      -8.943 -19.555   7.881  1.00 86.10           C  
ATOM   2164  HB  THR A 131      -9.486 -20.404   8.295  1.00 86.10           H  
ATOM   2165  O   THR A 131      -5.849 -20.830   7.621  1.00 86.10           O  
ATOM   2166  CG2 THR A 131      -9.811 -18.312   8.067  1.00 86.10           C  
ATOM   2167 HG21 THR A 131      -9.343 -17.441   7.609  1.00 86.10           H  
ATOM   2168 HG22 THR A 131      -9.961 -18.119   9.129  1.00 86.10           H  
ATOM   2169 HG23 THR A 131     -10.780 -18.475   7.595  1.00 86.10           H  
ATOM   2170  OG1 THR A 131      -8.757 -19.783   6.510  1.00 86.10           O  
ATOM   2171  HG1 THR A 131      -8.521 -18.933   6.131  1.00 86.10           H  
ATOM   2172  N   PRO A 132      -7.172 -21.841   9.113  1.00 84.32           N  
ATOM   2173  CA  PRO A 132      -6.520 -23.141   8.941  1.00 84.32           C  
ATOM   2174  HA  PRO A 132      -5.487 -23.061   9.278  1.00 84.32           H  
ATOM   2175  C   PRO A 132      -6.526 -23.642   7.490  1.00 84.32           C  
ATOM   2176  CB  PRO A 132      -7.284 -24.097   9.863  1.00 84.32           C  
ATOM   2177  HB2 PRO A 132      -6.631 -24.867  10.274  1.00 84.32           H  
ATOM   2178  HB3 PRO A 132      -8.117 -24.554   9.329  1.00 84.32           H  
ATOM   2179  O   PRO A 132      -5.535 -24.223   7.049  1.00 84.32           O  
ATOM   2180  CG  PRO A 132      -7.831 -23.176  10.952  1.00 84.32           C  
ATOM   2181  HG2 PRO A 132      -7.052 -22.973  11.688  1.00 84.32           H  
ATOM   2182  HG3 PRO A 132      -8.715 -23.596  11.432  1.00 84.32           H  
ATOM   2183  CD  PRO A 132      -8.156 -21.899  10.184  1.00 84.32           C  
ATOM   2184  HD2 PRO A 132      -9.158 -21.978   9.761  1.00 84.32           H  
ATOM   2185  HD3 PRO A 132      -8.090 -21.038  10.849  1.00 84.32           H  
ATOM   2186  N   SER A 133      -7.610 -23.374   6.754  1.00 85.41           N  
ATOM   2187  H   SER A 133      -8.369 -22.857   7.173  1.00 85.41           H  
ATOM   2188  CA  SER A 133      -7.739 -23.749   5.344  1.00 85.41           C  
ATOM   2189  HA  SER A 133      -7.454 -24.795   5.236  1.00 85.41           H  
ATOM   2190  C   SER A 133      -6.817 -22.917   4.449  1.00 85.41           C  
ATOM   2191  CB  SER A 133      -9.198 -23.602   4.898  1.00 85.41           C  
ATOM   2192  HB2 SER A 133      -9.856 -23.837   5.735  1.00 85.41           H  
ATOM   2193  HB3 SER A 133      -9.401 -22.583   4.569  1.00 85.41           H  
ATOM   2194  O   SER A 133      -6.157 -23.462   3.572  1.00 85.41           O  
ATOM   2195  OG  SER A 133      -9.475 -24.521   3.866  1.00 85.41           O  
ATOM   2196  HG  SER A 133      -9.025 -24.257   3.060  1.00 85.41           H  
ATOM   2197  N   GLU A 134      -6.693 -21.614   4.711  1.00 86.06           N  
ATOM   2198  H   GLU A 134      -7.271 -21.185   5.420  1.00 86.06           H  
ATOM   2199  CA  GLU A 134      -5.758 -20.750   3.977  1.00 86.06           C  
ATOM   2200  HA  GLU A 134      -5.906 -20.875   2.905  1.00 86.06           H  
ATOM   2201  C   GLU A 134      -4.301 -21.095   4.277  1.00 86.06           C  
ATOM   2202  CB  GLU A 134      -6.001 -19.288   4.336  1.00 86.06           C  
ATOM   2203  HB2 GLU A 134      -5.989 -19.199   5.423  1.00 86.06           H  
ATOM   2204  HB3 GLU A 134      -5.194 -18.675   3.935  1.00 86.06           H  
ATOM   2205  O   GLU A 134      -3.479 -21.088   3.369  1.00 86.06           O  
ATOM   2206  CG  GLU A 134      -7.325 -18.779   3.757  1.00 86.06           C  
ATOM   2207  HG2 GLU A 134      -7.218 -18.683   2.676  1.00 86.06           H  
ATOM   2208  HG3 GLU A 134      -8.124 -19.494   3.953  1.00 86.06           H  
ATOM   2209  CD  GLU A 134      -7.698 -17.438   4.380  1.00 86.06           C  
ATOM   2210  OE1 GLU A 134      -8.037 -16.512   3.629  1.00 86.06           O  
ATOM   2211  OE2 GLU A 134      -7.631 -17.359   5.628  1.00 86.06           O  
ATOM   2212  N   TYR A 135      -3.962 -21.459   5.520  1.00 88.05           N  
ATOM   2213  H   TYR A 135      -4.662 -21.402   6.246  1.00 88.05           H  
ATOM   2214  CA  TYR A 135      -2.628 -21.982   5.824  1.00 88.05           C  
ATOM   2215  HA  TYR A 135      -1.886 -21.228   5.558  1.00 88.05           H  
ATOM   2216  C   TYR A 135      -2.314 -23.220   4.995  1.00 88.05           C  
ATOM   2217  CB  TYR A 135      -2.481 -22.343   7.306  1.00 88.05           C  
ATOM   2218  HB2 TYR A 135      -1.753 -23.149   7.403  1.00 88.05           H  
ATOM   2219  HB3 TYR A 135      -3.429 -22.722   7.689  1.00 88.05           H  
ATOM   2220  O   TYR A 135      -1.209 -23.323   4.477  1.00 88.05           O  
ATOM   2221  CG  TYR A 135      -1.986 -21.208   8.166  1.00 88.05           C  
ATOM   2222  CD1 TYR A 135      -0.668 -20.733   8.012  1.00 88.05           C  
ATOM   2223  HD1 TYR A 135      -0.023 -21.177   7.268  1.00 88.05           H  
ATOM   2224  CD2 TYR A 135      -2.842 -20.621   9.111  1.00 88.05           C  
ATOM   2225  HD2 TYR A 135      -3.865 -20.956   9.198  1.00 88.05           H  
ATOM   2226  CE1 TYR A 135      -0.213 -19.654   8.794  1.00 88.05           C  
ATOM   2227  HE1 TYR A 135       0.782 -19.258   8.661  1.00 88.05           H  
ATOM   2228  CE2 TYR A 135      -2.393 -19.544   9.891  1.00 88.05           C  
ATOM   2229  HE2 TYR A 135      -3.080 -19.066  10.575  1.00 88.05           H  
ATOM   2230  OH  TYR A 135      -0.689 -17.985  10.466  1.00 88.05           O  
ATOM   2231  HH  TYR A 135      -1.466 -17.630  10.903  1.00 88.05           H  
ATOM   2232  CZ  TYR A 135      -1.085 -19.051   9.722  1.00 88.05           C  
ATOM   2233  N   TYR A 136      -3.259 -24.155   4.886  1.00 82.18           N  
ATOM   2234  H   TYR A 136      -4.161 -23.998   5.315  1.00 82.18           H  
ATOM   2235  CA  TYR A 136      -3.071 -25.352   4.076  1.00 82.18           C  
ATOM   2236  HA  TYR A 136      -2.187 -25.883   4.430  1.00 82.18           H  
ATOM   2237  C   TYR A 136      -2.816 -24.989   2.609  1.00 82.18           C  
ATOM   2238  CB  TYR A 136      -4.283 -26.272   4.240  1.00 82.18           C  
ATOM   2239  HB2 TYR A 136      -5.186 -25.756   3.916  1.00 82.18           H  
ATOM   2240  HB3 TYR A 136      -4.405 -26.515   5.295  1.00 82.18           H  
ATOM   2241  O   TYR A 136      -1.827 -25.440   2.036  1.00 82.18           O  
ATOM   2242  CG  TYR A 136      -4.151 -27.559   3.460  1.00 82.18           C  
ATOM   2243  CD1 TYR A 136      -4.841 -27.720   2.244  1.00 82.18           C  
ATOM   2244  HD1 TYR A 136      -5.469 -26.930   1.858  1.00 82.18           H  
ATOM   2245  CD2 TYR A 136      -3.313 -28.583   3.941  1.00 82.18           C  
ATOM   2246  HD2 TYR A 136      -2.778 -28.452   4.869  1.00 82.18           H  
ATOM   2247  CE1 TYR A 136      -4.707 -28.917   1.518  1.00 82.18           C  
ATOM   2248  HE1 TYR A 136      -5.232 -29.053   0.584  1.00 82.18           H  
ATOM   2249  CE2 TYR A 136      -3.164 -29.775   3.207  1.00 82.18           C  
ATOM   2250  HE2 TYR A 136      -2.516 -30.561   3.566  1.00 82.18           H  
ATOM   2251  OH  TYR A 136      -3.725 -31.085   1.273  1.00 82.18           O  
ATOM   2252  HH  TYR A 136      -3.118 -31.711   1.674  1.00 82.18           H  
ATOM   2253  CZ  TYR A 136      -3.863 -29.942   1.991  1.00 82.18           C  
ATOM   2254  N   GLN A 137      -3.633 -24.098   2.046  1.00 79.29           N  
ATOM   2255  H   GLN A 137      -4.432 -23.770   2.569  1.00 79.29           H  
ATOM   2256  CA  GLN A 137      -3.481 -23.642   0.668  1.00 79.29           C  
ATOM   2257  HA  GLN A 137      -3.505 -24.520   0.023  1.00 79.29           H  
ATOM   2258  C   GLN A 137      -2.133 -22.941   0.430  1.00 79.29           C  
ATOM   2259  CB  GLN A 137      -4.678 -22.737   0.337  1.00 79.29           C  
ATOM   2260  HB2 GLN A 137      -5.602 -23.241   0.622  1.00 79.29           H  
ATOM   2261  HB3 GLN A 137      -4.608 -21.812   0.908  1.00 79.29           H  
ATOM   2262  O   GLN A 137      -1.397 -23.299  -0.486  1.00 79.29           O  
ATOM   2263  CG  GLN A 137      -4.748 -22.397  -1.153  1.00 79.29           C  
ATOM   2264  HG2 GLN A 137      -5.600 -21.741  -1.334  1.00 79.29           H  
ATOM   2265  HG3 GLN A 137      -3.846 -21.849  -1.423  1.00 79.29           H  
ATOM   2266  CD  GLN A 137      -4.891 -23.625  -2.049  1.00 79.29           C  
ATOM   2267  NE2 GLN A 137      -4.447 -23.532  -3.278  1.00 79.29           N  
ATOM   2268 HE21 GLN A 137      -3.997 -22.675  -3.566  1.00 79.29           H  
ATOM   2269 HE22 GLN A 137      -4.515 -24.345  -3.873  1.00 79.29           H  
ATOM   2270  OE1 GLN A 137      -5.391 -24.669  -1.656  1.00 79.29           O  
ATOM   2271  N   LEU A 138      -1.749 -22.014   1.309  1.00 81.55           N  
ATOM   2272  H   LEU A 138      -2.397 -21.747   2.036  1.00 81.55           H  
ATOM   2273  CA  LEU A 138      -0.461 -21.329   1.228  1.00 81.55           C  
ATOM   2274  HA  LEU A 138      -0.369 -20.874   0.241  1.00 81.55           H  
ATOM   2275  C   LEU A 138       0.721 -22.294   1.382  1.00 81.55           C  
ATOM   2276  CB  LEU A 138      -0.395 -20.240   2.309  1.00 81.55           C  
ATOM   2277  HB2 LEU A 138      -0.671 -20.692   3.262  1.00 81.55           H  
ATOM   2278  HB3 LEU A 138       0.636 -19.894   2.382  1.00 81.55           H  
ATOM   2279  O   LEU A 138       1.748 -22.094   0.736  1.00 81.55           O  
ATOM   2280  CG  LEU A 138      -1.292 -19.015   2.062  1.00 81.55           C  
ATOM   2281  HG  LEU A 138      -2.331 -19.318   1.931  1.00 81.55           H  
ATOM   2282  CD1 LEU A 138      -1.197 -18.099   3.285  1.00 81.55           C  
ATOM   2283 HD11 LEU A 138      -1.848 -17.237   3.139  1.00 81.55           H  
ATOM   2284 HD12 LEU A 138      -1.532 -18.639   4.171  1.00 81.55           H  
ATOM   2285 HD13 LEU A 138      -0.167 -17.765   3.408  1.00 81.55           H  
ATOM   2286  CD2 LEU A 138      -0.852 -18.226   0.830  1.00 81.55           C  
ATOM   2287 HD21 LEU A 138       0.218 -18.020   0.864  1.00 81.55           H  
ATOM   2288 HD22 LEU A 138      -1.074 -18.800  -0.070  1.00 81.55           H  
ATOM   2289 HD23 LEU A 138      -1.408 -17.290   0.768  1.00 81.55           H  
ATOM   2290  N   CYS A 139       0.607 -23.337   2.214  1.00 80.85           N  
ATOM   2291  H   CYS A 139      -0.242 -23.443   2.751  1.00 80.85           H  
ATOM   2292  CA  CYS A 139       1.636 -24.376   2.321  1.00 80.85           C  
ATOM   2293  HA  CYS A 139       2.591 -23.925   2.589  1.00 80.85           H  
ATOM   2294  C   CYS A 139       1.827 -25.092   0.979  1.00 80.85           C  
ATOM   2295  CB  CYS A 139       1.261 -25.425   3.378  1.00 80.85           C  
ATOM   2296  HB2 CYS A 139       1.928 -26.278   3.255  1.00 80.85           H  
ATOM   2297  HB3 CYS A 139       0.242 -25.767   3.197  1.00 80.85           H  
ATOM   2298  O   CYS A 139       2.964 -25.307   0.572  1.00 80.85           O  
ATOM   2299  SG  CYS A 139       1.414 -24.843   5.089  1.00 80.85           S  
ATOM   2300  HG  CYS A 139       0.618 -25.796   5.583  1.00 80.85           H  
ATOM   2301  N   LEU A 140       0.734 -25.440   0.288  1.00 71.44           N  
ATOM   2302  H   LEU A 140      -0.175 -25.215   0.666  1.00 71.44           H  
ATOM   2303  CA  LEU A 140       0.796 -26.091  -1.023  1.00 71.44           C  
ATOM   2304  HA  LEU A 140       1.433 -26.973  -0.960  1.00 71.44           H  
ATOM   2305  C   LEU A 140       1.429 -25.179  -2.077  1.00 71.44           C  
ATOM   2306  CB  LEU A 140      -0.615 -26.508  -1.473  1.00 71.44           C  
ATOM   2307  HB2 LEU A 140      -1.262 -25.631  -1.481  1.00 71.44           H  
ATOM   2308  HB3 LEU A 140      -0.548 -26.865  -2.501  1.00 71.44           H  
ATOM   2309  O   LEU A 140       2.285 -25.615  -2.838  1.00 71.44           O  
ATOM   2310  CG  LEU A 140      -1.288 -27.604  -0.631  1.00 71.44           C  
ATOM   2311  HG  LEU A 140      -1.387 -27.277   0.404  1.00 71.44           H  
ATOM   2312  CD1 LEU A 140      -2.681 -27.868  -1.197  1.00 71.44           C  
ATOM   2313 HD11 LEU A 140      -2.615 -28.134  -2.252  1.00 71.44           H  
ATOM   2314 HD12 LEU A 140      -3.297 -26.975  -1.090  1.00 71.44           H  
ATOM   2315 HD13 LEU A 140      -3.152 -28.690  -0.658  1.00 71.44           H  
ATOM   2316  CD2 LEU A 140      -0.501 -28.916  -0.642  1.00 71.44           C  
ATOM   2317 HD21 LEU A 140       0.458 -28.783  -0.141  1.00 71.44           H  
ATOM   2318 HD22 LEU A 140      -0.335 -29.241  -1.669  1.00 71.44           H  
ATOM   2319 HD23 LEU A 140      -1.065 -29.682  -0.111  1.00 71.44           H  
ATOM   2320  N   GLU A 141       1.039 -23.907  -2.092  1.00 69.20           N  
ATOM   2321  H   GLU A 141       0.276 -23.641  -1.485  1.00 69.20           H  
ATOM   2322  CA  GLU A 141       1.495 -22.939  -3.093  1.00 69.20           C  
ATOM   2323  HA  GLU A 141       1.423 -23.379  -4.087  1.00 69.20           H  
ATOM   2324  C   GLU A 141       2.957 -22.519  -2.896  1.00 69.20           C  
ATOM   2325  CB  GLU A 141       0.580 -21.710  -3.026  1.00 69.20           C  
ATOM   2326  HB2 GLU A 141       0.999 -20.914  -3.641  1.00 69.20           H  
ATOM   2327  HB3 GLU A 141       0.542 -21.366  -1.992  1.00 69.20           H  
ATOM   2328  O   GLU A 141       3.660 -22.236  -3.862  1.00 69.20           O  
ATOM   2329  CG  GLU A 141      -0.837 -22.029  -3.536  1.00 69.20           C  
ATOM   2330  HG2 GLU A 141      -1.183 -22.970  -3.108  1.00 69.20           H  
ATOM   2331  HG3 GLU A 141      -0.788 -22.165  -4.616  1.00 69.20           H  
ATOM   2332  CD  GLU A 141      -1.876 -20.949  -3.208  1.00 69.20           C  
ATOM   2333  OE1 GLU A 141      -3.027 -21.105  -3.673  1.00 69.20           O  
ATOM   2334  OE2 GLU A 141      -1.550 -19.983  -2.481  1.00 69.20           O  
ATOM   2335  N   THR A 142       3.429 -22.468  -1.647  1.00 72.08           N  
ATOM   2336  H   THR A 142       2.789 -22.695  -0.900  1.00 72.08           H  
ATOM   2337  CA  THR A 142       4.790 -22.003  -1.323  1.00 72.08           C  
ATOM   2338  HA  THR A 142       5.198 -21.474  -2.185  1.00 72.08           H  
ATOM   2339  C   THR A 142       5.778 -23.126  -1.020  1.00 72.08           C  
ATOM   2340  CB  THR A 142       4.783 -21.008  -0.156  1.00 72.08           C  
ATOM   2341  HB  THR A 142       5.806 -20.671   0.012  1.00 72.08           H  
ATOM   2342  O   THR A 142       6.981 -22.877  -0.971  1.00 72.08           O  
ATOM   2343  CG2 THR A 142       3.919 -19.779  -0.438  1.00 72.08           C  
ATOM   2344 HG21 THR A 142       2.873 -20.062  -0.550  1.00 72.08           H  
ATOM   2345 HG22 THR A 142       4.017 -19.076   0.388  1.00 72.08           H  
ATOM   2346 HG23 THR A 142       4.258 -19.301  -1.357  1.00 72.08           H  
ATOM   2347  OG1 THR A 142       4.316 -21.600   1.033  1.00 72.08           O  
ATOM   2348  HG1 THR A 142       3.381 -21.777   0.902  1.00 72.08           H  
ATOM   2349  N   GLY A 143       5.297 -24.342  -0.753  1.00 74.38           N  
ATOM   2350  H   GLY A 143       4.301 -24.496  -0.823  1.00 74.38           H  
ATOM   2351  CA  GLY A 143       6.101 -25.445  -0.219  1.00 74.38           C  
ATOM   2352  HA2 GLY A 143       5.502 -26.355  -0.246  1.00 74.38           H  
ATOM   2353  HA3 GLY A 143       6.979 -25.588  -0.849  1.00 74.38           H  
ATOM   2354  C   GLY A 143       6.574 -25.235   1.227  1.00 74.38           C  
ATOM   2355  O   GLY A 143       7.323 -26.057   1.754  1.00 74.38           O  
ATOM   2356  N   LEU A 144       6.167 -24.143   1.885  1.00 77.45           N  
ATOM   2357  H   LEU A 144       5.519 -23.522   1.421  1.00 77.45           H  
ATOM   2358  CA  LEU A 144       6.524 -23.872   3.272  1.00 77.45           C  
ATOM   2359  HA  LEU A 144       7.548 -24.209   3.436  1.00 77.45           H  
ATOM   2360  C   LEU A 144       5.643 -24.663   4.235  1.00 77.45           C  
ATOM   2361  CB  LEU A 144       6.449 -22.369   3.577  1.00 77.45           C  
ATOM   2362  HB2 LEU A 144       6.623 -22.233   4.645  1.00 77.45           H  
ATOM   2363  HB3 LEU A 144       5.437 -22.023   3.366  1.00 77.45           H  
ATOM   2364  O   LEU A 144       4.463 -24.905   4.002  1.00 77.45           O  
ATOM   2365  CG  LEU A 144       7.450 -21.490   2.808  1.00 77.45           C  
ATOM   2366  HG  LEU A 144       7.251 -21.538   1.737  1.00 77.45           H  
ATOM   2367  CD1 LEU A 144       7.267 -20.047   3.285  1.00 77.45           C  
ATOM   2368 HD11 LEU A 144       8.041 -19.408   2.861  1.00 77.45           H  
ATOM   2369 HD12 LEU A 144       6.290 -19.701   2.946  1.00 77.45           H  
ATOM   2370 HD13 LEU A 144       7.322 -19.994   4.372  1.00 77.45           H  
ATOM   2371  CD2 LEU A 144       8.906 -21.887   3.060  1.00 77.45           C  
ATOM   2372 HD21 LEU A 144       9.096 -22.868   2.623  1.00 77.45           H  
ATOM   2373 HD22 LEU A 144       9.573 -21.178   2.569  1.00 77.45           H  
ATOM   2374 HD23 LEU A 144       9.115 -21.916   4.129  1.00 77.45           H  
ATOM   2375  N   THR A 145       6.206 -25.007   5.388  1.00 84.68           N  
ATOM   2376  H   THR A 145       7.183 -24.787   5.516  1.00 84.68           H  
ATOM   2377  CA  THR A 145       5.439 -25.609   6.480  1.00 84.68           C  
ATOM   2378  HA  THR A 145       4.821 -26.400   6.056  1.00 84.68           H  
ATOM   2379  C   THR A 145       4.513 -24.582   7.130  1.00 84.68           C  
ATOM   2380  CB  THR A 145       6.340 -26.239   7.551  1.00 84.68           C  
ATOM   2381  HB  THR A 145       5.708 -26.700   8.310  1.00 84.68           H  
ATOM   2382  O   THR A 145       4.822 -23.389   7.220  1.00 84.68           O  
ATOM   2383  CG2 THR A 145       7.277 -27.305   6.990  1.00 84.68           C  
ATOM   2384 HG21 THR A 145       6.692 -28.099   6.525  1.00 84.68           H  
ATOM   2385 HG22 THR A 145       7.869 -27.735   7.799  1.00 84.68           H  
ATOM   2386 HG23 THR A 145       7.949 -26.882   6.244  1.00 84.68           H  
ATOM   2387  OG1 THR A 145       7.129 -25.248   8.166  1.00 84.68           O  
ATOM   2388  HG1 THR A 145       7.778 -25.013   7.499  1.00 84.68           H  
ATOM   2389  N   ARG A 146       3.412 -25.061   7.720  1.00 85.51           N  
ATOM   2390  H   ARG A 146       3.154 -26.016   7.518  1.00 85.51           H  
ATOM   2391  CA  ARG A 146       2.478 -24.218   8.485  1.00 85.51           C  
ATOM   2392  HA  ARG A 146       2.025 -23.503   7.798  1.00 85.51           H  
ATOM   2393  C   ARG A 146       3.187 -23.396   9.566  1.00 85.51           C  
ATOM   2394  CB  ARG A 146       1.377 -25.118   9.065  1.00 85.51           C  
ATOM   2395  HB2 ARG A 146       1.833 -25.905   9.665  1.00 85.51           H  
ATOM   2396  HB3 ARG A 146       0.842 -25.584   8.237  1.00 85.51           H  
ATOM   2397  O   ARG A 146       2.800 -22.257   9.823  1.00 85.51           O  
ATOM   2398  CG  ARG A 146       0.371 -24.351   9.935  1.00 85.51           C  
ATOM   2399  HG2 ARG A 146       0.884 -23.987  10.825  1.00 85.51           H  
ATOM   2400  HG3 ARG A 146      -0.029 -23.499   9.385  1.00 85.51           H  
ATOM   2401  CD  ARG A 146      -0.779 -25.268  10.364  1.00 85.51           C  
ATOM   2402  HD2 ARG A 146      -1.507 -25.316   9.553  1.00 85.51           H  
ATOM   2403  HD3 ARG A 146      -0.390 -26.270  10.541  1.00 85.51           H  
ATOM   2404  NE  ARG A 146      -1.413 -24.788  11.607  1.00 85.51           N  
ATOM   2405  HE  ARG A 146      -0.921 -24.065  12.114  1.00 85.51           H  
ATOM   2406  NH1 ARG A 146      -3.249 -26.170  11.567  1.00 85.51           N  
ATOM   2407 HH11 ARG A 146      -2.980 -26.505  10.653  1.00 85.51           H  
ATOM   2408 HH12 ARG A 146      -4.074 -26.551  12.007  1.00 85.51           H  
ATOM   2409  NH2 ARG A 146      -2.906 -24.847  13.327  1.00 85.51           N  
ATOM   2410 HH21 ARG A 146      -3.736 -25.246  13.740  1.00 85.51           H  
ATOM   2411 HH22 ARG A 146      -2.329 -24.218  13.867  1.00 85.51           H  
ATOM   2412  CZ  ARG A 146      -2.516 -25.266  12.155  1.00 85.51           C  
ATOM   2413  N   ASN A 147       4.232 -23.948  10.185  1.00 88.27           N  
ATOM   2414  H   ASN A 147       4.528 -24.867   9.888  1.00 88.27           H  
ATOM   2415  CA  ASN A 147       5.004 -23.254  11.212  1.00 88.27           C  
ATOM   2416  HA  ASN A 147       4.295 -22.779  11.890  1.00 88.27           H  
ATOM   2417  C   ASN A 147       5.863 -22.121  10.625  1.00 88.27           C  
ATOM   2418  CB  ASN A 147       5.828 -24.284  12.011  1.00 88.27           C  
ATOM   2419  HB2 ASN A 147       5.473 -25.297  11.819  1.00 88.27           H  
ATOM   2420  HB3 ASN A 147       6.877 -24.239  11.719  1.00 88.27           H  
ATOM   2421  O   ASN A 147       5.895 -21.027  11.186  1.00 88.27           O  
ATOM   2422  CG  ASN A 147       5.683 -24.052  13.503  1.00 88.27           C  
ATOM   2423  ND2 ASN A 147       6.763 -23.880  14.228  1.00 88.27           N  
ATOM   2424 HD21 ASN A 147       7.682 -23.990  13.824  1.00 88.27           H  
ATOM   2425 HD22 ASN A 147       6.621 -23.784  15.223  1.00 88.27           H  
ATOM   2426  OD1 ASN A 147       4.583 -24.011  14.028  1.00 88.27           O  
ATOM   2427  N   GLN A 148       6.495 -22.342   9.466  1.00 85.77           N  
ATOM   2428  H   GLN A 148       6.391 -23.238   9.011  1.00 85.77           H  
ATOM   2429  CA  GLN A 148       7.225 -21.294   8.741  1.00 85.77           C  
ATOM   2430  HA  GLN A 148       7.980 -20.860   9.396  1.00 85.77           H  
ATOM   2431  C   GLN A 148       6.294 -20.161   8.310  1.00 85.77           C  
ATOM   2432  CB  GLN A 148       7.921 -21.885   7.511  1.00 85.77           C  
ATOM   2433  HB2 GLN A 148       8.220 -21.079   6.841  1.00 85.77           H  
ATOM   2434  HB3 GLN A 148       7.211 -22.516   6.976  1.00 85.77           H  
ATOM   2435  O   GLN A 148       6.619 -19.000   8.545  1.00 85.77           O  
ATOM   2436  CG  GLN A 148       9.180 -22.687   7.874  1.00 85.77           C  
ATOM   2437  HG2 GLN A 148       8.985 -23.343   8.722  1.00 85.77           H  
ATOM   2438  HG3 GLN A 148       9.974 -21.995   8.154  1.00 85.77           H  
ATOM   2439  CD  GLN A 148       9.641 -23.554   6.708  1.00 85.77           C  
ATOM   2440  NE2 GLN A 148      10.922 -23.675   6.452  1.00 85.77           N  
ATOM   2441 HE21 GLN A 148      11.629 -23.194   6.988  1.00 85.77           H  
ATOM   2442 HE22 GLN A 148      11.158 -24.260   5.662  1.00 85.77           H  
ATOM   2443  OE1 GLN A 148       8.838 -24.178   6.038  1.00 85.77           O  
ATOM   2444  N   LEU A 149       5.114 -20.481   7.768  1.00 88.86           N  
ATOM   2445  H   LEU A 149       4.929 -21.449   7.549  1.00 88.86           H  
ATOM   2446  CA  LEU A 149       4.110 -19.473   7.422  1.00 88.86           C  
ATOM   2447  HA  LEU A 149       4.552 -18.746   6.742  1.00 88.86           H  
ATOM   2448  C   LEU A 149       3.647 -18.688   8.649  1.00 88.86           C  
ATOM   2449  CB  LEU A 149       2.909 -20.145   6.743  1.00 88.86           C  
ATOM   2450  HB2 LEU A 149       2.113 -19.407   6.648  1.00 88.86           H  
ATOM   2451  HB3 LEU A 149       2.546 -20.952   7.380  1.00 88.86           H  
ATOM   2452  O   LEU A 149       3.598 -17.459   8.612  1.00 88.86           O  
ATOM   2453  CG  LEU A 149       3.200 -20.707   5.346  1.00 88.86           C  
ATOM   2454  HG  LEU A 149       3.974 -21.472   5.401  1.00 88.86           H  
ATOM   2455  CD1 LEU A 149       1.917 -21.325   4.814  1.00 88.86           C  
ATOM   2456 HD11 LEU A 149       1.568 -22.110   5.485  1.00 88.86           H  
ATOM   2457 HD12 LEU A 149       2.118 -21.771   3.840  1.00 88.86           H  
ATOM   2458 HD13 LEU A 149       1.141 -20.566   4.714  1.00 88.86           H  
ATOM   2459  CD2 LEU A 149       3.628 -19.609   4.381  1.00 88.86           C  
ATOM   2460 HD21 LEU A 149       2.901 -18.797   4.403  1.00 88.86           H  
ATOM   2461 HD22 LEU A 149       4.616 -19.231   4.645  1.00 88.86           H  
ATOM   2462 HD23 LEU A 149       3.686 -20.021   3.374  1.00 88.86           H  
ATOM   2463  N   ARG A 150       3.362 -19.371   9.767  1.00 88.47           N  
ATOM   2464  H   ARG A 150       3.387 -20.380   9.726  1.00 88.47           H  
ATOM   2465  CA  ARG A 150       2.995 -18.709  11.028  1.00 88.47           C  
ATOM   2466  HA  ARG A 150       2.094 -18.120  10.854  1.00 88.47           H  
ATOM   2467  C   ARG A 150       4.059 -17.714  11.473  1.00 88.47           C  
ATOM   2468  CB  ARG A 150       2.749 -19.743  12.142  1.00 88.47           C  
ATOM   2469  HB2 ARG A 150       3.280 -19.433  13.042  1.00 88.47           H  
ATOM   2470  HB3 ARG A 150       3.130 -20.724  11.858  1.00 88.47           H  
ATOM   2471  O   ARG A 150       3.723 -16.583  11.818  1.00 88.47           O  
ATOM   2472  CG  ARG A 150       1.259 -19.834  12.474  1.00 88.47           C  
ATOM   2473  HG2 ARG A 150       0.892 -18.825  12.661  1.00 88.47           H  
ATOM   2474  HG3 ARG A 150       0.717 -20.255  11.627  1.00 88.47           H  
ATOM   2475  CD  ARG A 150       1.015 -20.695  13.719  1.00 88.47           C  
ATOM   2476  HD2 ARG A 150       1.932 -20.772  14.303  1.00 88.47           H  
ATOM   2477  HD3 ARG A 150       0.757 -21.705  13.401  1.00 88.47           H  
ATOM   2478  NE  ARG A 150      -0.076 -20.136  14.548  1.00 88.47           N  
ATOM   2479  HE  ARG A 150      -1.017 -20.270  14.209  1.00 88.47           H  
ATOM   2480  NH1 ARG A 150       1.223 -19.146  16.176  1.00 88.47           N  
ATOM   2481 HH11 ARG A 150       2.054 -19.524  15.745  1.00 88.47           H  
ATOM   2482 HH12 ARG A 150       1.299 -18.628  17.039  1.00 88.47           H  
ATOM   2483  NH2 ARG A 150      -0.998 -18.970  16.276  1.00 88.47           N  
ATOM   2484 HH21 ARG A 150      -0.897 -18.449  17.135  1.00 88.47           H  
ATOM   2485 HH22 ARG A 150      -1.926 -19.195  15.948  1.00 88.47           H  
ATOM   2486  CZ  ARG A 150       0.057 -19.423  15.658  1.00 88.47           C  
ATOM   2487  N   ASN A 151       5.324 -18.124  11.445  1.00 87.81           N  
ATOM   2488  H   ASN A 151       5.511 -19.081  11.181  1.00 87.81           H  
ATOM   2489  CA  ASN A 151       6.445 -17.265  11.810  1.00 87.81           C  
ATOM   2490  HA  ASN A 151       6.263 -16.838  12.796  1.00 87.81           H  
ATOM   2491  C   ASN A 151       6.583 -16.090  10.838  1.00 87.81           C  
ATOM   2492  CB  ASN A 151       7.724 -18.114  11.872  1.00 87.81           C  
ATOM   2493  HB2 ASN A 151       8.586 -17.456  11.983  1.00 87.81           H  
ATOM   2494  HB3 ASN A 151       7.839 -18.678  10.946  1.00 87.81           H  
ATOM   2495  O   ASN A 151       6.736 -14.953  11.278  1.00 87.81           O  
ATOM   2496  CG  ASN A 151       7.731 -19.074  13.048  1.00 87.81           C  
ATOM   2497  ND2 ASN A 151       8.603 -20.054  13.033  1.00 87.81           N  
ATOM   2498 HD21 ASN A 151       9.249 -20.162  12.264  1.00 87.81           H  
ATOM   2499 HD22 ASN A 151       8.605 -20.654  13.845  1.00 87.81           H  
ATOM   2500  OD1 ASN A 151       6.981 -18.947  14.002  1.00 87.81           O  
ATOM   2501  N   TRP A 152       6.448 -16.340   9.535  1.00 86.62           N  
ATOM   2502  H   TRP A 152       6.324 -17.296   9.235  1.00 86.62           H  
ATOM   2503  CA  TRP A 152       6.500 -15.309   8.502  1.00 86.62           C  
ATOM   2504  HA  TRP A 152       7.471 -14.814   8.549  1.00 86.62           H  
ATOM   2505  C   TRP A 152       5.433 -14.231   8.726  1.00 86.62           C  
ATOM   2506  CB  TRP A 152       6.369 -15.969   7.125  1.00 86.62           C  
ATOM   2507  HB2 TRP A 152       5.371 -16.391   7.009  1.00 86.62           H  
ATOM   2508  HB3 TRP A 152       7.083 -16.790   7.057  1.00 86.62           H  
ATOM   2509  O   TRP A 152       5.761 -13.049   8.840  1.00 86.62           O  
ATOM   2510  CG  TRP A 152       6.624 -15.042   5.984  1.00 86.62           C  
ATOM   2511  CD1 TRP A 152       7.797 -14.924   5.324  1.00 86.62           C  
ATOM   2512  HD1 TRP A 152       8.680 -15.510   5.528  1.00 86.62           H  
ATOM   2513  CD2 TRP A 152       5.708 -14.095   5.351  1.00 86.62           C  
ATOM   2514  CE2 TRP A 152       6.416 -13.414   4.316  1.00 86.62           C  
ATOM   2515  CE3 TRP A 152       4.347 -13.758   5.525  1.00 86.62           C  
ATOM   2516  HE3 TRP A 152       3.752 -14.299   6.246  1.00 86.62           H  
ATOM   2517  NE1 TRP A 152       7.676 -13.974   4.330  1.00 86.62           N  
ATOM   2518  HE1 TRP A 152       8.402 -13.790   3.653  1.00 86.62           H  
ATOM   2519  CH2 TRP A 152       4.473 -12.096   3.740  1.00 86.62           C  
ATOM   2520  HH2 TRP A 152       3.978 -11.369   3.114  1.00 86.62           H  
ATOM   2521  CZ2 TRP A 152       5.816 -12.435   3.513  1.00 86.62           C  
ATOM   2522  HZ2 TRP A 152       6.364 -11.978   2.702  1.00 86.62           H  
ATOM   2523  CZ3 TRP A 152       3.744 -12.756   4.743  1.00 86.62           C  
ATOM   2524  HZ3 TRP A 152       2.697 -12.522   4.873  1.00 86.62           H  
ATOM   2525  N   PHE A 153       4.167 -14.628   8.897  1.00 88.08           N  
ATOM   2526  H   PHE A 153       3.947 -15.607   8.776  1.00 88.08           H  
ATOM   2527  CA  PHE A 153       3.083 -13.683   9.166  1.00 88.08           C  
ATOM   2528  HA  PHE A 153       3.115 -12.894   8.414  1.00 88.08           H  
ATOM   2529  C   PHE A 153       3.215 -13.000  10.530  1.00 88.08           C  
ATOM   2530  CB  PHE A 153       1.720 -14.381   9.081  1.00 88.08           C  
ATOM   2531  HB2 PHE A 153       1.727 -15.287   9.687  1.00 88.08           H  
ATOM   2532  HB3 PHE A 153       0.980 -13.691   9.487  1.00 88.08           H  
ATOM   2533  O   PHE A 153       2.810 -11.850  10.670  1.00 88.08           O  
ATOM   2534  CG  PHE A 153       1.242 -14.687   7.685  1.00 88.08           C  
ATOM   2535  CD1 PHE A 153       0.895 -13.622   6.837  1.00 88.08           C  
ATOM   2536  HD1 PHE A 153       0.977 -12.601   7.180  1.00 88.08           H  
ATOM   2537  CD2 PHE A 153       1.105 -16.013   7.237  1.00 88.08           C  
ATOM   2538  HD2 PHE A 153       1.327 -16.841   7.895  1.00 88.08           H  
ATOM   2539  CE1 PHE A 153       0.454 -13.881   5.532  1.00 88.08           C  
ATOM   2540  HE1 PHE A 153       0.225 -13.061   4.869  1.00 88.08           H  
ATOM   2541  CE2 PHE A 153       0.658 -16.271   5.931  1.00 88.08           C  
ATOM   2542  HE2 PHE A 153       0.548 -17.289   5.586  1.00 88.08           H  
ATOM   2543  CZ  PHE A 153       0.332 -15.204   5.077  1.00 88.08           C  
ATOM   2544  HZ  PHE A 153      -0.018 -15.398   4.074  1.00 88.08           H  
ATOM   2545  N   SER A 154       3.736 -13.686  11.550  1.00 89.13           N  
ATOM   2546  H   SER A 154       4.021 -14.642  11.395  1.00 89.13           H  
ATOM   2547  CA  SER A 154       3.979 -13.092  12.874  1.00 89.13           C  
ATOM   2548  HA  SER A 154       3.056 -12.651  13.249  1.00 89.13           H  
ATOM   2549  C   SER A 154       5.031 -11.982  12.799  1.00 89.13           C  
ATOM   2550  CB  SER A 154       4.422 -14.183  13.852  1.00 89.13           C  
ATOM   2551  HB2 SER A 154       3.707 -15.006  13.823  1.00 89.13           H  
ATOM   2552  HB3 SER A 154       5.405 -14.557  13.567  1.00 89.13           H  
ATOM   2553  O   SER A 154       4.820 -10.886  13.311  1.00 89.13           O  
ATOM   2554  OG  SER A 154       4.467 -13.680  15.170  1.00 89.13           O  
ATOM   2555  HG  SER A 154       4.938 -14.310  15.720  1.00 89.13           H  
ATOM   2556  N   ASN A 155       6.123 -12.223  12.070  1.00 82.81           N  
ATOM   2557  H   ASN A 155       6.253 -13.148  11.688  1.00 82.81           H  
ATOM   2558  CA  ASN A 155       7.190 -11.244  11.870  1.00 82.81           C  
ATOM   2559  HA  ASN A 155       7.518 -10.865  12.837  1.00 82.81           H  
ATOM   2560  C   ASN A 155       6.728 -10.033  11.053  1.00 82.81           C  
ATOM   2561  CB  ASN A 155       8.369 -11.947  11.178  1.00 82.81           C  
ATOM   2562  HB2 ASN A 155       9.115 -11.202  10.904  1.00 82.81           H  
ATOM   2563  HB3 ASN A 155       8.021 -12.435  10.267  1.00 82.81           H  
ATOM   2564  O   ASN A 155       7.192  -8.924  11.289  1.00 82.81           O  
ATOM   2565  CG  ASN A 155       9.057 -12.972  12.062  1.00 82.81           C  
ATOM   2566  ND2 ASN A 155       9.852 -13.840  11.482  1.00 82.81           N  
ATOM   2567 HD21 ASN A 155      10.323 -14.486  12.098  1.00 82.81           H  
ATOM   2568 HD22 ASN A 155       9.987 -13.825  10.481  1.00 82.81           H  
ATOM   2569  OD1 ASN A 155       8.921 -12.999  13.274  1.00 82.81           O  
ATOM   2570  N   ARG A 156       5.814 -10.233  10.096  1.00 75.05           N  
ATOM   2571  H   ARG A 156       5.536 -11.186   9.909  1.00 75.05           H  
ATOM   2572  CA  ARG A 156       5.300  -9.165   9.226  1.00 75.05           C  
ATOM   2573  HA  ARG A 156       6.128  -8.496   8.992  1.00 75.05           H  
ATOM   2574  C   ARG A 156       4.241  -8.283   9.897  1.00 75.05           C  
ATOM   2575  CB  ARG A 156       4.769  -9.819   7.940  1.00 75.05           C  
ATOM   2576  HB2 ARG A 156       3.780 -10.235   8.136  1.00 75.05           H  
ATOM   2577  HB3 ARG A 156       5.420 -10.650   7.669  1.00 75.05           H  
ATOM   2578  O   ARG A 156       4.022  -7.168   9.439  1.00 75.05           O  
ATOM   2579  CG  ARG A 156       4.687  -8.897   6.718  1.00 75.05           C  
ATOM   2580  HG2 ARG A 156       4.021  -8.057   6.913  1.00 75.05           H  
ATOM   2581  HG3 ARG A 156       4.277  -9.494   5.903  1.00 75.05           H  
ATOM   2582  CD  ARG A 156       6.056  -8.383   6.266  1.00 75.05           C  
ATOM   2583  HD2 ARG A 156       6.345  -7.564   6.924  1.00 75.05           H  
ATOM   2584  HD3 ARG A 156       6.786  -9.187   6.366  1.00 75.05           H  
ATOM   2585  NE  ARG A 156       6.024  -7.953   4.851  1.00 75.05           N  
ATOM   2586  HE  ARG A 156       5.425  -8.477   4.230  1.00 75.05           H  
ATOM   2587  NH1 ARG A 156       7.434  -6.153   5.024  1.00 75.05           N  
ATOM   2588 HH11 ARG A 156       7.840  -5.319   4.625  1.00 75.05           H  
ATOM   2589 HH12 ARG A 156       7.506  -6.324   6.017  1.00 75.05           H  
ATOM   2590  NH2 ARG A 156       6.506  -6.571   3.075  1.00 75.05           N  
ATOM   2591 HH21 ARG A 156       5.810  -7.033   2.506  1.00 75.05           H  
ATOM   2592 HH22 ARG A 156       6.841  -5.681   2.736  1.00 75.05           H  
ATOM   2593  CZ  ARG A 156       6.647  -6.912   4.322  1.00 75.05           C  
ATOM   2594  N   ARG A 157       3.583  -8.789  10.946  1.00 74.66           N  
ATOM   2595  H   ARG A 157       3.831  -9.724  11.236  1.00 74.66           H  
ATOM   2596  CA  ARG A 157       2.560  -8.074  11.733  1.00 74.66           C  
ATOM   2597  HA  ARG A 157       2.061  -7.340  11.101  1.00 74.66           H  
ATOM   2598  C   ARG A 157       3.126  -7.252  12.892  1.00 74.66           C  
ATOM   2599  CB  ARG A 157       1.529  -9.086  12.256  1.00 74.66           C  
ATOM   2600  HB2 ARG A 157       0.961  -8.641  13.073  1.00 74.66           H  
ATOM   2601  HB3 ARG A 157       2.037  -9.971  12.639  1.00 74.66           H  
ATOM   2602  O   ARG A 157       2.354  -6.546  13.536  1.00 74.66           O  
ATOM   2603  CG  ARG A 157       0.538  -9.467  11.154  1.00 74.66           C  
ATOM   2604  HG2 ARG A 157       1.058  -9.869  10.284  1.00 74.66           H  
ATOM   2605  HG3 ARG A 157       0.005  -8.568  10.847  1.00 74.66           H  
ATOM   2606  CD  ARG A 157      -0.484 -10.478  11.666  1.00 74.66           C  
ATOM   2607  HD2 ARG A 157      -1.345 -10.426  11.000  1.00 74.66           H  
ATOM   2608  HD3 ARG A 157      -0.804 -10.207  12.672  1.00 74.66           H  
ATOM   2609  NE  ARG A 157       0.020 -11.860  11.631  1.00 74.66           N  
ATOM   2610  HE  ARG A 157       0.988 -11.983  11.372  1.00 74.66           H  
ATOM   2611  NH1 ARG A 157      -2.006 -12.769  12.068  1.00 74.66           N  
ATOM   2612 HH11 ARG A 157      -2.389 -11.835  12.113  1.00 74.66           H  
ATOM   2613 HH12 ARG A 157      -2.663 -13.535  12.102  1.00 74.66           H  
ATOM   2614  NH2 ARG A 157      -0.351 -14.137  11.588  1.00 74.66           N  
ATOM   2615 HH21 ARG A 157      -1.039 -14.874  11.535  1.00 74.66           H  
ATOM   2616 HH22 ARG A 157       0.603 -14.296  11.298  1.00 74.66           H  
ATOM   2617  CZ  ARG A 157      -0.765 -12.914  11.753  1.00 74.66           C  
ATOM   2618  N   ARG A 158       4.417  -7.395  13.183  1.00 61.16           N  
ATOM   2619  H   ARG A 158       4.997  -7.898  12.526  1.00 61.16           H  
ATOM   2620  CA  ARG A 158       5.097  -6.702  14.278  1.00 61.16           C  
ATOM   2621  HA  ARG A 158       4.407  -6.611  15.116  1.00 61.16           H  
ATOM   2622  C   ARG A 158       5.453  -5.261  13.907  1.00 61.16           C  
ATOM   2623  CB  ARG A 158       6.313  -7.534  14.708  1.00 61.16           C  
ATOM   2624  HB2 ARG A 158       7.104  -7.421  13.966  1.00 61.16           H  
ATOM   2625  HB3 ARG A 158       6.029  -8.585  14.759  1.00 61.16           H  
ATOM   2626  O   ARG A 158       5.698  -5.010  12.707  1.00 61.16           O  
ATOM   2627  CG  ARG A 158       6.820  -7.094  16.087  1.00 61.16           C  
ATOM   2628  HG2 ARG A 158       6.039  -7.233  16.835  1.00 61.16           H  
ATOM   2629  HG3 ARG A 158       7.078  -6.035  16.052  1.00 61.16           H  
ATOM   2630  CD  ARG A 158       8.083  -7.848  16.508  1.00 61.16           C  
ATOM   2631  HD2 ARG A 158       8.512  -7.316  17.357  1.00 61.16           H  
ATOM   2632  HD3 ARG A 158       8.801  -7.822  15.689  1.00 61.16           H  
ATOM   2633  NE  ARG A 158       7.821  -9.245  16.902  1.00 61.16           N  
ATOM   2634  HE  ARG A 158       6.911  -9.615  16.665  1.00 61.16           H  
ATOM   2635  NH1 ARG A 158       9.884  -9.640  17.821  1.00 61.16           N  
ATOM   2636 HH11 ARG A 158      10.528 -10.246  18.309  1.00 61.16           H  
ATOM   2637 HH12 ARG A 158      10.161  -8.707  17.552  1.00 61.16           H  
ATOM   2638  NH2 ARG A 158       8.332 -11.236  17.882  1.00 61.16           N  
ATOM   2639 HH21 ARG A 158       8.994 -11.833  18.356  1.00 61.16           H  
ATOM   2640 HH22 ARG A 158       7.408 -11.573  17.652  1.00 61.16           H  
ATOM   2641  CZ  ARG A 158       8.676 -10.031  17.529  1.00 61.16           C  
ATOM   2642  OXT ARG A 158       5.504  -4.464  14.864  1.00 61.16           O  
TER    2643      ARG A 158                                                       
ATOM   2643  N   MET B   1       3.735  -2.041 -21.513  1.00 58.28           N  
ATOM   2644  H   MET B   1       3.409  -2.970 -21.289  1.00 58.28           H  
ATOM   2645  H2  MET B   1       4.582  -1.856 -20.995  1.00 58.28           H  
ATOM   2646  H3  MET B   1       3.941  -1.999 -22.501  1.00 58.28           H  
ATOM   2647  CA  MET B   1       2.702  -1.036 -21.167  1.00 58.28           C  
ATOM   2648  HA  MET B   1       3.101  -0.050 -21.406  1.00 58.28           H  
ATOM   2649  C   MET B   1       2.451  -1.000 -19.666  1.00 58.28           C  
ATOM   2650  CB  MET B   1       1.408  -1.204 -21.976  1.00 58.28           C  
ATOM   2651  HB2 MET B   1       1.440  -2.128 -22.554  1.00 58.28           H  
ATOM   2652  HB3 MET B   1       0.546  -1.246 -21.310  1.00 58.28           H  
ATOM   2653  O   MET B   1       2.660   0.051 -19.081  1.00 58.28           O  
ATOM   2654  CG  MET B   1       1.230  -0.017 -22.927  1.00 58.28           C  
ATOM   2655  HG2 MET B   1       2.120   0.068 -23.550  1.00 58.28           H  
ATOM   2656  HG3 MET B   1       1.125   0.899 -22.347  1.00 58.28           H  
ATOM   2657  SD  MET B   1      -0.206  -0.185 -24.015  1.00 58.28           S  
ATOM   2658  CE  MET B   1       0.159   1.132 -25.209  1.00 58.28           C  
ATOM   2659  HE1 MET B   1      -0.622   1.161 -25.968  1.00 58.28           H  
ATOM   2660  HE2 MET B   1       0.194   2.094 -24.697  1.00 58.28           H  
ATOM   2661  HE3 MET B   1       1.118   0.942 -25.691  1.00 58.28           H  
ATOM   2662  N   GLU B   2       2.121  -2.130 -19.031  1.00 67.43           N  
ATOM   2663  H   GLU B   2       1.830  -2.944 -19.553  1.00 67.43           H  
ATOM   2664  CA  GLU B   2       1.843  -2.210 -17.581  1.00 67.43           C  
ATOM   2665  HA  GLU B   2       0.910  -1.697 -17.351  1.00 67.43           H  
ATOM   2666  C   GLU B   2       2.934  -1.606 -16.678  1.00 67.43           C  
ATOM   2667  CB  GLU B   2       1.701  -3.689 -17.204  1.00 67.43           C  
ATOM   2668  HB2 GLU B   2       2.573  -4.228 -17.574  1.00 67.43           H  
ATOM   2669  HB3 GLU B   2       1.698  -3.764 -16.117  1.00 67.43           H  
ATOM   2670  O   GLU B   2       2.633  -0.929 -15.699  1.00 67.43           O  
ATOM   2671  CG  GLU B   2       0.425  -4.347 -17.749  1.00 67.43           C  
ATOM   2672  HG2 GLU B   2      -0.438  -3.778 -17.404  1.00 67.43           H  
ATOM   2673  HG3 GLU B   2       0.449  -4.311 -18.838  1.00 67.43           H  
ATOM   2674  CD  GLU B   2       0.295  -5.810 -17.289  1.00 67.43           C  
ATOM   2675  OE1 GLU B   2      -0.712  -6.442 -17.665  1.00 67.43           O  
ATOM   2676  OE2 GLU B   2       1.228  -6.291 -16.595  1.00 67.43           O  
ATOM   2677  N   THR B   3       4.214  -1.798 -17.010  1.00 74.35           N  
ATOM   2678  H   THR B   3       4.440  -2.389 -17.797  1.00 74.35           H  
ATOM   2679  CA  THR B   3       5.335  -1.250 -16.228  1.00 74.35           C  
ATOM   2680  HA  THR B   3       5.219  -1.561 -15.190  1.00 74.35           H  
ATOM   2681  C   THR B   3       5.377   0.278 -16.211  1.00 74.35           C  
ATOM   2682  CB  THR B   3       6.679  -1.784 -16.744  1.00 74.35           C  
ATOM   2683  HB  THR B   3       7.486  -1.151 -16.376  1.00 74.35           H  
ATOM   2684  O   THR B   3       5.733   0.848 -15.183  1.00 74.35           O  
ATOM   2685  CG2 THR B   3       6.927  -3.214 -16.261  1.00 74.35           C  
ATOM   2686 HG21 THR B   3       7.886  -3.571 -16.636  1.00 74.35           H  
ATOM   2687 HG22 THR B   3       6.954  -3.232 -15.171  1.00 74.35           H  
ATOM   2688 HG23 THR B   3       6.134  -3.876 -16.608  1.00 74.35           H  
ATOM   2689  OG1 THR B   3       6.702  -1.803 -18.161  1.00 74.35           O  
ATOM   2690  HG1 THR B   3       7.619  -1.926 -18.417  1.00 74.35           H  
ATOM   2691  N   SER B   4       4.976   0.940 -17.303  1.00 79.58           N  
ATOM   2692  H   SER B   4       4.587   0.407 -18.068  1.00 79.58           H  
ATOM   2693  CA  SER B   4       4.883   2.407 -17.359  1.00 79.58           C  
ATOM   2694  HA  SER B   4       5.826   2.842 -17.028  1.00 79.58           H  
ATOM   2695  C   SER B   4       3.782   2.911 -16.433  1.00 79.58           C  
ATOM   2696  CB  SER B   4       4.608   2.885 -18.788  1.00 79.58           C  
ATOM   2697  HB2 SER B   4       5.310   2.399 -19.466  1.00 79.58           H  
ATOM   2698  HB3 SER B   4       3.594   2.625 -19.090  1.00 79.58           H  
ATOM   2699  O   SER B   4       4.020   3.791 -15.612  1.00 79.58           O  
ATOM   2700  OG  SER B   4       4.788   4.282 -18.896  1.00 79.58           O  
ATOM   2701  HG  SER B   4       4.044   4.769 -18.535  1.00 79.58           H  
ATOM   2702  N   GLU B   5       2.596   2.298 -16.492  1.00 85.19           N  
ATOM   2703  H   GLU B   5       2.454   1.554 -17.160  1.00 85.19           H  
ATOM   2704  CA  GLU B   5       1.468   2.679 -15.635  1.00 85.19           C  
ATOM   2705  HA  GLU B   5       1.248   3.737 -15.779  1.00 85.19           H  
ATOM   2706  C   GLU B   5       1.801   2.475 -14.147  1.00 85.19           C  
ATOM   2707  CB  GLU B   5       0.220   1.866 -16.007  1.00 85.19           C  
ATOM   2708  HB2 GLU B   5       0.447   0.809 -15.870  1.00 85.19           H  
ATOM   2709  HB3 GLU B   5      -0.579   2.139 -15.318  1.00 85.19           H  
ATOM   2710  O   GLU B   5       1.496   3.334 -13.323  1.00 85.19           O  
ATOM   2711  CG  GLU B   5      -0.291   2.097 -17.440  1.00 85.19           C  
ATOM   2712  HG2 GLU B   5      -0.526   3.155 -17.563  1.00 85.19           H  
ATOM   2713  HG3 GLU B   5       0.492   1.835 -18.152  1.00 85.19           H  
ATOM   2714  CD  GLU B   5      -1.537   1.244 -17.737  1.00 85.19           C  
ATOM   2715  OE1 GLU B   5      -2.469   1.733 -18.412  1.00 85.19           O  
ATOM   2716  OE2 GLU B   5      -1.574   0.077 -17.283  1.00 85.19           O  
ATOM   2717  N   LEU B   6       2.494   1.385 -13.788  1.00 86.19           N  
ATOM   2718  H   LEU B   6       2.684   0.692 -14.498  1.00 86.19           H  
ATOM   2719  CA  LEU B   6       2.938   1.132 -12.409  1.00 86.19           C  
ATOM   2720  HA  LEU B   6       2.073   1.198 -11.748  1.00 86.19           H  
ATOM   2721  C   LEU B   6       3.941   2.182 -11.908  1.00 86.19           C  
ATOM   2722  CB  LEU B   6       3.550  -0.279 -12.311  1.00 86.19           C  
ATOM   2723  HB2 LEU B   6       4.298  -0.387 -13.096  1.00 86.19           H  
ATOM   2724  HB3 LEU B   6       4.057  -0.376 -11.351  1.00 86.19           H  
ATOM   2725  O   LEU B   6       3.863   2.605 -10.751  1.00 86.19           O  
ATOM   2726  CG  LEU B   6       2.523  -1.418 -12.428  1.00 86.19           C  
ATOM   2727  HG  LEU B   6       1.891  -1.248 -13.300  1.00 86.19           H  
ATOM   2728  CD1 LEU B   6       3.221  -2.771 -12.594  1.00 86.19           C  
ATOM   2729 HD11 LEU B   6       3.914  -2.725 -13.434  1.00 86.19           H  
ATOM   2730 HD12 LEU B   6       2.473  -3.536 -12.802  1.00 86.19           H  
ATOM   2731 HD13 LEU B   6       3.750  -3.039 -11.680  1.00 86.19           H  
ATOM   2732  CD2 LEU B   6       1.633  -1.504 -11.190  1.00 86.19           C  
ATOM   2733 HD21 LEU B   6       1.040  -0.594 -11.099  1.00 86.19           H  
ATOM   2734 HD22 LEU B   6       0.946  -2.343 -11.297  1.00 86.19           H  
ATOM   2735 HD23 LEU B   6       2.248  -1.642 -10.300  1.00 86.19           H  
ATOM   2736  N   GLN B   7       4.862   2.624 -12.768  1.00 86.36           N  
ATOM   2737  H   GLN B   7       4.866   2.248 -13.705  1.00 86.36           H  
ATOM   2738  CA  GLN B   7       5.795   3.709 -12.451  1.00 86.36           C  
ATOM   2739  HA  GLN B   7       6.288   3.496 -11.502  1.00 86.36           H  
ATOM   2740  C   GLN B   7       5.072   5.052 -12.298  1.00 86.36           C  
ATOM   2741  CB  GLN B   7       6.858   3.820 -13.552  1.00 86.36           C  
ATOM   2742  HB2 GLN B   7       7.397   4.760 -13.433  1.00 86.36           H  
ATOM   2743  HB3 GLN B   7       6.364   3.835 -14.524  1.00 86.36           H  
ATOM   2744  O   GLN B   7       5.406   5.832 -11.407  1.00 86.36           O  
ATOM   2745  CG  GLN B   7       7.882   2.678 -13.511  1.00 86.36           C  
ATOM   2746  HG2 GLN B   7       8.490   2.776 -12.612  1.00 86.36           H  
ATOM   2747  HG3 GLN B   7       7.372   1.716 -13.463  1.00 86.36           H  
ATOM   2748  CD  GLN B   7       8.801   2.678 -14.731  1.00 86.36           C  
ATOM   2749  NE2 GLN B   7       9.774   1.795 -14.781  1.00 86.36           N  
ATOM   2750 HE21 GLN B   7      10.374   1.853 -15.592  1.00 86.36           H  
ATOM   2751 HE22 GLN B   7       9.911   1.130 -14.034  1.00 86.36           H  
ATOM   2752  OE1 GLN B   7       8.695   3.476 -15.647  1.00 86.36           O  
ATOM   2753  N   GLU B   8       4.069   5.331 -13.129  1.00 90.10           N  
ATOM   2754  H   GLU B   8       3.866   4.692 -13.885  1.00 90.10           H  
ATOM   2755  CA  GLU B   8       3.246   6.534 -12.997  1.00 90.10           C  
ATOM   2756  HA  GLU B   8       3.895   7.408 -12.944  1.00 90.10           H  
ATOM   2757  C   GLU B   8       2.422   6.524 -11.706  1.00 90.10           C  
ATOM   2758  CB  GLU B   8       2.334   6.697 -14.215  1.00 90.10           C  
ATOM   2759  HB2 GLU B   8       1.801   5.767 -14.414  1.00 90.10           H  
ATOM   2760  HB3 GLU B   8       1.612   7.480 -13.981  1.00 90.10           H  
ATOM   2761  O   GLU B   8       2.388   7.532 -11.002  1.00 90.10           O  
ATOM   2762  CG  GLU B   8       3.101   7.139 -15.463  1.00 90.10           C  
ATOM   2763  HG2 GLU B   8       3.878   6.410 -15.694  1.00 90.10           H  
ATOM   2764  HG3 GLU B   8       3.593   8.089 -15.254  1.00 90.10           H  
ATOM   2765  CD  GLU B   8       2.161   7.309 -16.662  1.00 90.10           C  
ATOM   2766  OE1 GLU B   8       2.579   6.908 -17.770  1.00 90.10           O  
ATOM   2767  OE2 GLU B   8       1.055   7.868 -16.464  1.00 90.10           O  
ATOM   2768  N   ILE B   9       1.837   5.383 -11.333  1.00 90.60           N  
ATOM   2769  H   ILE B   9       1.862   4.604 -11.976  1.00 90.60           H  
ATOM   2770  CA  ILE B   9       1.139   5.220 -10.050  1.00 90.60           C  
ATOM   2771  HA  ILE B   9       0.325   5.943  -9.999  1.00 90.60           H  
ATOM   2772  C   ILE B   9       2.080   5.538  -8.888  1.00 90.60           C  
ATOM   2773  CB  ILE B   9       0.542   3.800  -9.946  1.00 90.60           C  
ATOM   2774  HB  ILE B   9       1.294   3.074 -10.255  1.00 90.60           H  
ATOM   2775  O   ILE B   9       1.711   6.297  -7.992  1.00 90.60           O  
ATOM   2776  CG1 ILE B   9      -0.671   3.710 -10.891  1.00 90.60           C  
ATOM   2777 HG12 ILE B   9      -0.420   4.137 -11.862  1.00 90.60           H  
ATOM   2778 HG13 ILE B   9      -1.494   4.298 -10.485  1.00 90.60           H  
ATOM   2779  CG2 ILE B   9       0.098   3.461  -8.511  1.00 90.60           C  
ATOM   2780 HG21 ILE B   9      -0.641   4.186  -8.172  1.00 90.60           H  
ATOM   2781 HG22 ILE B   9      -0.336   2.462  -8.463  1.00 90.60           H  
ATOM   2782 HG23 ILE B   9       0.941   3.489  -7.820  1.00 90.60           H  
ATOM   2783  CD1 ILE B   9      -1.157   2.286 -11.141  1.00 90.60           C  
ATOM   2784 HD11 ILE B   9      -0.352   1.682 -11.559  1.00 90.60           H  
ATOM   2785 HD12 ILE B   9      -1.970   2.357 -11.863  1.00 90.60           H  
ATOM   2786 HD13 ILE B   9      -1.533   1.827 -10.226  1.00 90.60           H  
ATOM   2787  N   TYR B  10       3.314   5.026  -8.931  1.00 89.03           N  
ATOM   2788  H   TYR B  10       3.555   4.415  -9.699  1.00 89.03           H  
ATOM   2789  CA  TYR B  10       4.318   5.303  -7.906  1.00 89.03           C  
ATOM   2790  HA  TYR B  10       3.926   4.969  -6.945  1.00 89.03           H  
ATOM   2791  C   TYR B  10       4.611   6.809  -7.788  1.00 89.03           C  
ATOM   2792  CB  TYR B  10       5.586   4.496  -8.214  1.00 89.03           C  
ATOM   2793  HB2 TYR B  10       6.111   4.940  -9.060  1.00 89.03           H  
ATOM   2794  HB3 TYR B  10       5.298   3.486  -8.505  1.00 89.03           H  
ATOM   2795  O   TYR B  10       4.564   7.366  -6.690  1.00 89.03           O  
ATOM   2796  CG  TYR B  10       6.540   4.401  -7.043  1.00 89.03           C  
ATOM   2797  CD1 TYR B  10       7.353   5.498  -6.695  1.00 89.03           C  
ATOM   2798  HD1 TYR B  10       7.297   6.428  -7.241  1.00 89.03           H  
ATOM   2799  CD2 TYR B  10       6.606   3.212  -6.290  1.00 89.03           C  
ATOM   2800  HD2 TYR B  10       5.992   2.364  -6.554  1.00 89.03           H  
ATOM   2801  CE1 TYR B  10       8.239   5.405  -5.609  1.00 89.03           C  
ATOM   2802  HE1 TYR B  10       8.834   6.266  -5.341  1.00 89.03           H  
ATOM   2803  CE2 TYR B  10       7.487   3.118  -5.199  1.00 89.03           C  
ATOM   2804  HE2 TYR B  10       7.544   2.205  -4.625  1.00 89.03           H  
ATOM   2805  OH  TYR B  10       9.153   4.128  -3.801  1.00 89.03           O  
ATOM   2806  HH  TYR B  10       9.722   4.901  -3.762  1.00 89.03           H  
ATOM   2807  CZ  TYR B  10       8.315   4.210  -4.865  1.00 89.03           C  
ATOM   2808  N   LYS B  11       4.826   7.491  -8.922  1.00 92.17           N  
ATOM   2809  H   LYS B  11       4.824   6.970  -9.788  1.00 92.17           H  
ATOM   2810  CA  LYS B  11       5.078   8.943  -8.965  1.00 92.17           C  
ATOM   2811  HA  LYS B  11       5.938   9.174  -8.336  1.00 92.17           H  
ATOM   2812  C   LYS B  11       3.911   9.759  -8.402  1.00 92.17           C  
ATOM   2813  CB  LYS B  11       5.364   9.385 -10.408  1.00 92.17           C  
ATOM   2814  HB2 LYS B  11       5.339  10.474 -10.451  1.00 92.17           H  
ATOM   2815  HB3 LYS B  11       4.579   9.004 -11.061  1.00 92.17           H  
ATOM   2816  O   LYS B  11       4.135  10.746  -7.703  1.00 92.17           O  
ATOM   2817  CG  LYS B  11       6.734   8.921 -10.925  1.00 92.17           C  
ATOM   2818  HG2 LYS B  11       7.520   9.404 -10.345  1.00 92.17           H  
ATOM   2819  HG3 LYS B  11       6.832   7.842 -10.810  1.00 92.17           H  
ATOM   2820  CD  LYS B  11       6.887   9.293 -12.406  1.00 92.17           C  
ATOM   2821  HD2 LYS B  11       6.844  10.377 -12.512  1.00 92.17           H  
ATOM   2822  HD3 LYS B  11       6.063   8.848 -12.965  1.00 92.17           H  
ATOM   2823  CE  LYS B  11       8.214   8.766 -12.962  1.00 92.17           C  
ATOM   2824  HE2 LYS B  11       8.254   7.691 -12.782  1.00 92.17           H  
ATOM   2825  HE3 LYS B  11       9.033   9.227 -12.411  1.00 92.17           H  
ATOM   2826  NZ  LYS B  11       8.343   9.040 -14.416  1.00 92.17           N  
ATOM   2827  HZ1 LYS B  11       7.588   8.601 -14.924  1.00 92.17           H  
ATOM   2828  HZ2 LYS B  11       9.210   8.664 -14.774  1.00 92.17           H  
ATOM   2829  HZ3 LYS B  11       8.319  10.032 -14.602  1.00 92.17           H  
ATOM   2830  N   ILE B  12       2.666   9.366  -8.680  1.00 92.81           N  
ATOM   2831  H   ILE B  12       2.534   8.567  -9.284  1.00 92.81           H  
ATOM   2832  CA  ILE B  12       1.494  10.073  -8.141  1.00 92.81           C  
ATOM   2833  HA  ILE B  12       1.657  11.143  -8.271  1.00 92.81           H  
ATOM   2834  C   ILE B  12       1.362   9.849  -6.633  1.00 92.81           C  
ATOM   2835  CB  ILE B  12       0.208   9.709  -8.907  1.00 92.81           C  
ATOM   2836  HB  ILE B  12       0.068   8.628  -8.891  1.00 92.81           H  
ATOM   2837  O   ILE B  12       1.041  10.793  -5.907  1.00 92.81           O  
ATOM   2838  CG1 ILE B  12       0.360  10.183 -10.368  1.00 92.81           C  
ATOM   2839 HG12 ILE B  12       0.625  11.240 -10.384  1.00 92.81           H  
ATOM   2840 HG13 ILE B  12       1.169   9.636 -10.853  1.00 92.81           H  
ATOM   2841  CG2 ILE B  12      -1.015  10.378  -8.244  1.00 92.81           C  
ATOM   2842 HG21 ILE B  12      -1.928  10.159  -8.797  1.00 92.81           H  
ATOM   2843 HG22 ILE B  12      -1.155  10.001  -7.230  1.00 92.81           H  
ATOM   2844 HG23 ILE B  12      -0.876  11.458  -8.204  1.00 92.81           H  
ATOM   2845  CD1 ILE B  12      -0.897   9.995 -11.208  1.00 92.81           C  
ATOM   2846 HD11 ILE B  12      -1.590  10.793 -10.944  1.00 92.81           H  
ATOM   2847 HD12 ILE B  12      -0.646  10.082 -12.265  1.00 92.81           H  
ATOM   2848 HD13 ILE B  12      -1.359   9.030 -10.998  1.00 92.81           H  
ATOM   2849  N   CYS B  13       1.657   8.647  -6.134  1.00 93.73           N  
ATOM   2850  H   CYS B  13       1.884   7.887  -6.759  1.00 93.73           H  
ATOM   2851  CA  CYS B  13       1.716   8.415  -4.694  1.00 93.73           C  
ATOM   2852  HA  CYS B  13       0.744   8.666  -4.269  1.00 93.73           H  
ATOM   2853  C   CYS B  13       2.744   9.337  -4.012  1.00 93.73           C  
ATOM   2854  CB  CYS B  13       2.006   6.938  -4.408  1.00 93.73           C  
ATOM   2855  HB2 CYS B  13       2.243   6.820  -3.351  1.00 93.73           H  
ATOM   2856  HB3 CYS B  13       2.862   6.606  -4.996  1.00 93.73           H  
ATOM   2857  O   CYS B  13       2.408   9.958  -3.003  1.00 93.73           O  
ATOM   2858  SG  CYS B  13       0.560   5.909  -4.793  1.00 93.73           S  
ATOM   2859  HG  CYS B  13      -0.310   6.525  -3.987  1.00 93.73           H  
ATOM   2860  N   ASP B  14       3.941   9.506  -4.584  1.00 93.24           N  
ATOM   2861  H   ASP B  14       4.184   8.941  -5.385  1.00 93.24           H  
ATOM   2862  CA  ASP B  14       4.951  10.436  -4.055  1.00 93.24           C  
ATOM   2863  HA  ASP B  14       5.170  10.168  -3.021  1.00 93.24           H  
ATOM   2864  C   ASP B  14       4.449  11.889  -4.044  1.00 93.24           C  
ATOM   2865  CB  ASP B  14       6.255  10.341  -4.868  1.00 93.24           C  
ATOM   2866  HB2 ASP B  14       6.028  10.400  -5.932  1.00 93.24           H  
ATOM   2867  HB3 ASP B  14       6.881  11.197  -4.615  1.00 93.24           H  
ATOM   2868  O   ASP B  14       4.589  12.593  -3.040  1.00 93.24           O  
ATOM   2869  CG  ASP B  14       7.072   9.078  -4.586  1.00 93.24           C  
ATOM   2870  OD1 ASP B  14       6.935   8.511  -3.477  1.00 93.24           O  
ATOM   2871  OD2 ASP B  14       7.876   8.693  -5.460  1.00 93.24           O  
ATOM   2872  N   ALA B  15       3.792  12.337  -5.118  1.00 92.62           N  
ATOM   2873  H   ALA B  15       3.728  11.732  -5.924  1.00 92.62           H  
ATOM   2874  CA  ALA B  15       3.223  13.683  -5.192  1.00 92.62           C  
ATOM   2875  HA  ALA B  15       4.027  14.403  -5.040  1.00 92.62           H  
ATOM   2876  C   ALA B  15       2.161  13.937  -4.102  1.00 92.62           C  
ATOM   2877  CB  ALA B  15       2.650  13.891  -6.598  1.00 92.62           C  
ATOM   2878  HB1 ALA B  15       2.280  14.912  -6.698  1.00 92.62           H  
ATOM   2879  HB2 ALA B  15       3.428  13.721  -7.343  1.00 92.62           H  
ATOM   2880  HB3 ALA B  15       1.828  13.198  -6.778  1.00 92.62           H  
ATOM   2881  O   ALA B  15       2.143  15.003  -3.475  1.00 92.62           O  
ATOM   2882  N   ILE B  16       1.295  12.954  -3.832  1.00 92.34           N  
ATOM   2883  H   ILE B  16       1.354  12.110  -4.383  1.00 92.34           H  
ATOM   2884  CA  ILE B  16       0.294  13.035  -2.758  1.00 92.34           C  
ATOM   2885  HA  ILE B  16      -0.242  13.979  -2.851  1.00 92.34           H  
ATOM   2886  C   ILE B  16       0.972  13.033  -1.377  1.00 92.34           C  
ATOM   2887  CB  ILE B  16      -0.728  11.885  -2.887  1.00 92.34           C  
ATOM   2888  HB  ILE B  16      -0.152  10.961  -2.930  1.00 92.34           H  
ATOM   2889  O   ILE B  16       0.610  13.842  -0.518  1.00 92.34           O  
ATOM   2890  CG1 ILE B  16      -1.578  11.971  -4.174  1.00 92.34           C  
ATOM   2891 HG12 ILE B  16      -0.937  12.209  -5.023  1.00 92.34           H  
ATOM   2892 HG13 ILE B  16      -2.310  12.771  -4.068  1.00 92.34           H  
ATOM   2893  CG2 ILE B  16      -1.664  11.874  -1.657  1.00 92.34           C  
ATOM   2894 HG21 ILE B  16      -2.094  12.866  -1.516  1.00 92.34           H  
ATOM   2895 HG22 ILE B  16      -1.113  11.603  -0.757  1.00 92.34           H  
ATOM   2896 HG23 ILE B  16      -2.469  11.149  -1.779  1.00 92.34           H  
ATOM   2897  CD1 ILE B  16      -2.322  10.673  -4.517  1.00 92.34           C  
ATOM   2898 HD11 ILE B  16      -3.089  10.451  -3.774  1.00 92.34           H  
ATOM   2899 HD12 ILE B  16      -1.616   9.845  -4.576  1.00 92.34           H  
ATOM   2900 HD13 ILE B  16      -2.809  10.788  -5.486  1.00 92.34           H  
ATOM   2901  N   GLN B  17       1.969  12.169  -1.153  1.00 92.16           N  
ATOM   2902  H   GLN B  17       2.235  11.534  -1.892  1.00 92.16           H  
ATOM   2903  CA  GLN B  17       2.731  12.124   0.102  1.00 92.16           C  
ATOM   2904  HA  GLN B  17       2.042  11.957   0.929  1.00 92.16           H  
ATOM   2905  C   GLN B  17       3.432  13.467   0.378  1.00 92.16           C  
ATOM   2906  CB  GLN B  17       3.739  10.956   0.072  1.00 92.16           C  
ATOM   2907  HB2 GLN B  17       4.489  11.122   0.845  1.00 92.16           H  
ATOM   2908  HB3 GLN B  17       4.254  10.941  -0.889  1.00 92.16           H  
ATOM   2909  O   GLN B  17       3.343  13.996   1.488  1.00 92.16           O  
ATOM   2910  CG  GLN B  17       3.083   9.583   0.331  1.00 92.16           C  
ATOM   2911  HG2 GLN B  17       2.558   9.620   1.285  1.00 92.16           H  
ATOM   2912  HG3 GLN B  17       2.349   9.377  -0.448  1.00 92.16           H  
ATOM   2913  CD  GLN B  17       4.082   8.417   0.357  1.00 92.16           C  
ATOM   2914  NE2 GLN B  17       3.904   7.445   1.230  1.00 92.16           N  
ATOM   2915 HE21 GLN B  17       4.580   6.694   1.253  1.00 92.16           H  
ATOM   2916 HE22 GLN B  17       3.107   7.411   1.849  1.00 92.16           H  
ATOM   2917  OE1 GLN B  17       5.027   8.349  -0.412  1.00 92.16           O  
ATOM   2918  N   LEU B  18       4.045  14.089  -0.633  1.00 91.32           N  
ATOM   2919  H   LEU B  18       4.123  13.603  -1.515  1.00 91.32           H  
ATOM   2920  CA  LEU B  18       4.653  15.418  -0.507  1.00 91.32           C  
ATOM   2921  HA  LEU B  18       5.399  15.388   0.287  1.00 91.32           H  
ATOM   2922  C   LEU B  18       3.627  16.482  -0.095  1.00 91.32           C  
ATOM   2923  CB  LEU B  18       5.333  15.799  -1.834  1.00 91.32           C  
ATOM   2924  HB2 LEU B  18       4.638  15.605  -2.651  1.00 91.32           H  
ATOM   2925  HB3 LEU B  18       5.545  16.868  -1.829  1.00 91.32           H  
ATOM   2926  O   LEU B  18       3.870  17.243   0.846  1.00 91.32           O  
ATOM   2927  CG  LEU B  18       6.649  15.049  -2.108  1.00 91.32           C  
ATOM   2928  HG  LEU B  18       6.497  13.974  -2.010  1.00 91.32           H  
ATOM   2929  CD1 LEU B  18       7.113  15.353  -3.532  1.00 91.32           C  
ATOM   2930 HD11 LEU B  18       8.034  14.810  -3.741  1.00 91.32           H  
ATOM   2931 HD12 LEU B  18       7.286  16.422  -3.660  1.00 91.32           H  
ATOM   2932 HD13 LEU B  18       6.356  15.017  -4.241  1.00 91.32           H  
ATOM   2933  CD2 LEU B  18       7.758  15.472  -1.140  1.00 91.32           C  
ATOM   2934 HD21 LEU B  18       7.514  15.164  -0.124  1.00 91.32           H  
ATOM   2935 HD22 LEU B  18       8.688  14.981  -1.425  1.00 91.32           H  
ATOM   2936 HD23 LEU B  18       7.901  16.552  -1.179  1.00 91.32           H  
ATOM   2937  N   LYS B  19       2.446  16.492  -0.727  1.00 90.92           N  
ATOM   2938  H   LYS B  19       2.313  15.844  -1.490  1.00 90.92           H  
ATOM   2939  CA  LYS B  19       1.358  17.413  -0.363  1.00 90.92           C  
ATOM   2940  HA  LYS B  19       1.747  18.428  -0.450  1.00 90.92           H  
ATOM   2941  C   LYS B  19       0.916  17.232   1.094  1.00 90.92           C  
ATOM   2942  CB  LYS B  19       0.196  17.223  -1.354  1.00 90.92           C  
ATOM   2943  HB2 LYS B  19       0.562  17.404  -2.365  1.00 90.92           H  
ATOM   2944  HB3 LYS B  19      -0.151  16.191  -1.311  1.00 90.92           H  
ATOM   2945  O   LYS B  19       0.730  18.217   1.812  1.00 90.92           O  
ATOM   2946  CG  LYS B  19      -1.009  18.140  -1.095  1.00 90.92           C  
ATOM   2947  HG2 LYS B  19      -1.756  17.926  -1.860  1.00 90.92           H  
ATOM   2948  HG3 LYS B  19      -1.448  17.907  -0.125  1.00 90.92           H  
ATOM   2949  CD  LYS B  19      -0.660  19.635  -1.153  1.00 90.92           C  
ATOM   2950  HD2 LYS B  19      -0.004  19.903  -0.324  1.00 90.92           H  
ATOM   2951  HD3 LYS B  19      -0.162  19.847  -2.099  1.00 90.92           H  
ATOM   2952  CE  LYS B  19      -1.959  20.437  -1.063  1.00 90.92           C  
ATOM   2953  HE2 LYS B  19      -2.635  20.058  -1.829  1.00 90.92           H  
ATOM   2954  HE3 LYS B  19      -2.444  20.258  -0.103  1.00 90.92           H  
ATOM   2955  NZ  LYS B  19      -1.765  21.886  -1.289  1.00 90.92           N  
ATOM   2956  HZ1 LYS B  19      -1.258  22.048  -2.147  1.00 90.92           H  
ATOM   2957  HZ2 LYS B  19      -2.673  22.298  -1.449  1.00 90.92           H  
ATOM   2958  HZ3 LYS B  19      -1.318  22.345  -0.508  1.00 90.92           H  
ATOM   2959  N   LEU B  20       0.787  15.989   1.555  1.00 90.64           N  
ATOM   2960  H   LEU B  20       0.953  15.235   0.904  1.00 90.64           H  
ATOM   2961  CA  LEU B  20       0.442  15.652   2.941  1.00 90.64           C  
ATOM   2962  HA  LEU B  20      -0.473  16.175   3.219  1.00 90.64           H  
ATOM   2963  C   LEU B  20       1.519  16.103   3.948  1.00 90.64           C  
ATOM   2964  CB  LEU B  20       0.198  14.135   3.009  1.00 90.64           C  
ATOM   2965  HB2 LEU B  20       0.241  13.808   4.048  1.00 90.64           H  
ATOM   2966  HB3 LEU B  20       1.011  13.629   2.489  1.00 90.64           H  
ATOM   2967  O   LEU B  20       1.192  16.632   5.017  1.00 90.64           O  
ATOM   2968  CG  LEU B  20      -1.135  13.654   2.411  1.00 90.64           C  
ATOM   2969  HG  LEU B  20      -1.240  14.016   1.388  1.00 90.64           H  
ATOM   2970  CD1 LEU B  20      -1.144  12.125   2.398  1.00 90.64           C  
ATOM   2971 HD11 LEU B  20      -0.319  11.764   1.784  1.00 90.64           H  
ATOM   2972 HD12 LEU B  20      -1.029  11.734   3.409  1.00 90.64           H  
ATOM   2973 HD13 LEU B  20      -2.075  11.764   1.961  1.00 90.64           H  
ATOM   2974  CD2 LEU B  20      -2.341  14.128   3.229  1.00 90.64           C  
ATOM   2975 HD21 LEU B  20      -3.247  13.677   2.825  1.00 90.64           H  
ATOM   2976 HD22 LEU B  20      -2.226  13.827   4.270  1.00 90.64           H  
ATOM   2977 HD23 LEU B  20      -2.439  15.212   3.163  1.00 90.64           H  
ATOM   2978  N   SER B  21       2.800  15.975   3.602  1.00 90.04           N  
ATOM   2979  H   SER B  21       3.025  15.467   2.758  1.00 90.04           H  
ATOM   2980  CA  SER B  21       3.910  16.490   4.416  1.00 90.04           C  
ATOM   2981  HA  SER B  21       3.857  16.048   5.411  1.00 90.04           H  
ATOM   2982  C   SER B  21       3.849  18.009   4.576  1.00 90.04           C  
ATOM   2983  CB  SER B  21       5.251  16.094   3.797  1.00 90.04           C  
ATOM   2984  HB2 SER B  21       6.056  16.657   4.270  1.00 90.04           H  
ATOM   2985  HB3 SER B  21       5.250  16.299   2.727  1.00 90.04           H  
ATOM   2986  O   SER B  21       3.961  18.520   5.696  1.00 90.04           O  
ATOM   2987  OG  SER B  21       5.462  14.723   4.028  1.00 90.04           O  
ATOM   2988  HG  SER B  21       6.105  14.390   3.397  1.00 90.04           H  
ATOM   2989  N   SER B  22       3.581  18.749   3.495  1.00 89.68           N  
ATOM   2990  H   SER B  22       3.543  18.301   2.590  1.00 89.68           H  
ATOM   2991  CA  SER B  22       3.410  20.207   3.557  1.00 89.68           C  
ATOM   2992  HA  SER B  22       4.320  20.650   3.962  1.00 89.68           H  
ATOM   2993  C   SER B  22       2.245  20.617   4.468  1.00 89.68           C  
ATOM   2994  CB  SER B  22       3.177  20.781   2.157  1.00 89.68           C  
ATOM   2995  HB2 SER B  22       3.135  21.869   2.214  1.00 89.68           H  
ATOM   2996  HB3 SER B  22       2.226  20.415   1.770  1.00 89.68           H  
ATOM   2997  O   SER B  22       2.362  21.577   5.234  1.00 89.68           O  
ATOM   2998  OG  SER B  22       4.201  20.400   1.265  1.00 89.68           O  
ATOM   2999  HG  SER B  22       5.053  20.739   1.551  1.00 89.68           H  
ATOM   3000  N   LEU B  23       1.139  19.863   4.453  1.00 88.17           N  
ATOM   3001  H   LEU B  23       1.093  19.102   3.790  1.00 88.17           H  
ATOM   3002  CA  LEU B  23      -0.004  20.093   5.348  1.00 88.17           C  
ATOM   3003  HA  LEU B  23      -0.299  21.139   5.267  1.00 88.17           H  
ATOM   3004  C   LEU B  23       0.352  19.869   6.821  1.00 88.17           C  
ATOM   3005  CB  LEU B  23      -1.177  19.185   4.929  1.00 88.17           C  
ATOM   3006  HB2 LEU B  23      -1.956  19.229   5.691  1.00 88.17           H  
ATOM   3007  HB3 LEU B  23      -0.828  18.154   4.873  1.00 88.17           H  
ATOM   3008  O   LEU B  23      -0.093  20.618   7.694  1.00 88.17           O  
ATOM   3009  CG  LEU B  23      -1.788  19.580   3.579  1.00 88.17           C  
ATOM   3010  HG  LEU B  23      -0.998  19.742   2.844  1.00 88.17           H  
ATOM   3011  CD1 LEU B  23      -2.719  18.488   3.057  1.00 88.17           C  
ATOM   3012 HD11 LEU B  23      -3.244  18.837   2.168  1.00 88.17           H  
ATOM   3013 HD12 LEU B  23      -3.442  18.207   3.822  1.00 88.17           H  
ATOM   3014 HD13 LEU B  23      -2.130  17.614   2.779  1.00 88.17           H  
ATOM   3015  CD2 LEU B  23      -2.584  20.873   3.696  1.00 88.17           C  
ATOM   3016 HD21 LEU B  23      -2.779  21.199   2.675  1.00 88.17           H  
ATOM   3017 HD22 LEU B  23      -3.523  20.704   4.224  1.00 88.17           H  
ATOM   3018 HD23 LEU B  23      -2.012  21.661   4.186  1.00 88.17           H  
ATOM   3019  N   THR B  24       1.203  18.885   7.104  1.00 88.42           N  
ATOM   3020  H   THR B  24       1.518  18.302   6.342  1.00 88.42           H  
ATOM   3021  CA  THR B  24       1.703  18.619   8.460  1.00 88.42           C  
ATOM   3022  HA  THR B  24       0.851  18.478   9.125  1.00 88.42           H  
ATOM   3023  C   THR B  24       2.531  19.787   8.987  1.00 88.42           C  
ATOM   3024  CB  THR B  24       2.553  17.344   8.491  1.00 88.42           C  
ATOM   3025  HB  THR B  24       3.487  17.490   7.949  1.00 88.42           H  
ATOM   3026  O   THR B  24       2.339  20.233  10.123  1.00 88.42           O  
ATOM   3027  CG2 THR B  24       2.859  16.900   9.921  1.00 88.42           C  
ATOM   3028 HG21 THR B  24       3.470  17.646  10.428  1.00 88.42           H  
ATOM   3029 HG22 THR B  24       1.931  16.745  10.472  1.00 88.42           H  
ATOM   3030 HG23 THR B  24       3.413  15.961   9.890  1.00 88.42           H  
ATOM   3031  OG1 THR B  24       1.833  16.300   7.904  1.00 88.42           O  
ATOM   3032  HG1 THR B  24       1.819  16.405   6.950  1.00 88.42           H  
ATOM   3033  N   LEU B  25       3.413  20.338   8.148  1.00 87.71           N  
ATOM   3034  H   LEU B  25       3.536  19.923   7.236  1.00 87.71           H  
ATOM   3035  CA  LEU B  25       4.218  21.506   8.500  1.00 87.71           C  
ATOM   3036  HA  LEU B  25       4.753  21.273   9.421  1.00 87.71           H  
ATOM   3037  C   LEU B  25       3.336  22.735   8.769  1.00 87.71           C  
ATOM   3038  CB  LEU B  25       5.237  21.756   7.375  1.00 87.71           C  
ATOM   3039  HB2 LEU B  25       4.698  22.044   6.472  1.00 87.71           H  
ATOM   3040  HB3 LEU B  25       5.768  20.829   7.162  1.00 87.71           H  
ATOM   3041  O   LEU B  25       3.547  23.437   9.761  1.00 87.71           O  
ATOM   3042  CG  LEU B  25       6.270  22.850   7.703  1.00 87.71           C  
ATOM   3043  HG  LEU B  25       5.754  23.777   7.954  1.00 87.71           H  
ATOM   3044  CD1 LEU B  25       7.174  22.452   8.875  1.00 87.71           C  
ATOM   3045 HD11 LEU B  25       6.595  22.399   9.797  1.00 87.71           H  
ATOM   3046 HD12 LEU B  25       7.955  23.202   8.999  1.00 87.71           H  
ATOM   3047 HD13 LEU B  25       7.641  21.489   8.670  1.00 87.71           H  
ATOM   3048  CD2 LEU B  25       7.142  23.110   6.479  1.00 87.71           C  
ATOM   3049 HD21 LEU B  25       7.863  23.900   6.692  1.00 87.71           H  
ATOM   3050 HD22 LEU B  25       7.682  22.206   6.197  1.00 87.71           H  
ATOM   3051 HD23 LEU B  25       6.523  23.428   5.641  1.00 87.71           H  
ATOM   3052  N   ALA B  26       2.301  22.949   7.952  1.00 85.71           N  
ATOM   3053  H   ALA B  26       2.202  22.355   7.141  1.00 85.71           H  
ATOM   3054  CA  ALA B  26       1.338  24.036   8.134  1.00 85.71           C  
ATOM   3055  HA  ALA B  26       1.884  24.979   8.151  1.00 85.71           H  
ATOM   3056  C   ALA B  26       0.554  23.927   9.456  1.00 85.71           C  
ATOM   3057  CB  ALA B  26       0.393  24.049   6.926  1.00 85.71           C  
ATOM   3058  HB1 ALA B  26      -0.281  24.902   6.996  1.00 85.71           H  
ATOM   3059  HB2 ALA B  26      -0.195  23.132   6.895  1.00 85.71           H  
ATOM   3060  HB3 ALA B  26       0.972  24.130   6.006  1.00 85.71           H  
ATOM   3061  O   ALA B  26       0.254  24.935  10.100  1.00 85.71           O  
ATOM   3062  N   ASN B  27       0.247  22.711   9.910  1.00 86.06           N  
ATOM   3063  H   ASN B  27       0.425  21.913   9.317  1.00 86.06           H  
ATOM   3064  CA  ASN B  27      -0.356  22.512  11.228  1.00 86.06           C  
ATOM   3065  HA  ASN B  27      -1.230  23.157  11.324  1.00 86.06           H  
ATOM   3066  C   ASN B  27       0.617  22.892  12.352  1.00 86.06           C  
ATOM   3067  CB  ASN B  27      -0.806  21.057  11.371  1.00 86.06           C  
ATOM   3068  HB2 ASN B  27      -1.143  20.889  12.394  1.00 86.06           H  
ATOM   3069  HB3 ASN B  27       0.035  20.391  11.179  1.00 86.06           H  
ATOM   3070  O   ASN B  27       0.237  23.586  13.298  1.00 86.06           O  
ATOM   3071  CG  ASN B  27      -1.951  20.680  10.459  1.00 86.06           C  
ATOM   3072  ND2 ASN B  27      -2.163  19.395  10.340  1.00 86.06           N  
ATOM   3073 HD21 ASN B  27      -2.943  19.079   9.782  1.00 86.06           H  
ATOM   3074 HD22 ASN B  27      -1.515  18.730  10.737  1.00 86.06           H  
ATOM   3075  OD1 ASN B  27      -2.663  21.502   9.901  1.00 86.06           O  
ATOM   3076  N   LYS B  28       1.888  22.485  12.233  1.00 87.85           N  
ATOM   3077  H   LYS B  28       2.129  21.929  11.425  1.00 87.85           H  
ATOM   3078  CA  LYS B  28       2.935  22.793  13.219  1.00 87.85           C  
ATOM   3079  HA  LYS B  28       2.599  22.443  14.195  1.00 87.85           H  
ATOM   3080  C   LYS B  28       3.164  24.303  13.348  1.00 87.85           C  
ATOM   3081  CB  LYS B  28       4.216  22.029  12.837  1.00 87.85           C  
ATOM   3082  HB2 LYS B  28       4.621  22.435  11.910  1.00 87.85           H  
ATOM   3083  HB3 LYS B  28       3.955  20.986  12.662  1.00 87.85           H  
ATOM   3084  O   LYS B  28       3.237  24.815  14.466  1.00 87.85           O  
ATOM   3085  CG  LYS B  28       5.299  22.085  13.927  1.00 87.85           C  
ATOM   3086  HG2 LYS B  28       4.886  21.709  14.862  1.00 87.85           H  
ATOM   3087  HG3 LYS B  28       5.620  23.117  14.072  1.00 87.85           H  
ATOM   3088  CD  LYS B  28       6.514  21.228  13.530  1.00 87.85           C  
ATOM   3089  HD2 LYS B  28       6.181  20.206  13.353  1.00 87.85           H  
ATOM   3090  HD3 LYS B  28       6.938  21.620  12.605  1.00 87.85           H  
ATOM   3091  CE  LYS B  28       7.591  21.226  14.627  1.00 87.85           C  
ATOM   3092  HE2 LYS B  28       7.143  20.861  15.551  1.00 87.85           H  
ATOM   3093  HE3 LYS B  28       7.921  22.252  14.795  1.00 87.85           H  
ATOM   3094  NZ  LYS B  28       8.758  20.375  14.265  1.00 87.85           N  
ATOM   3095  HZ1 LYS B  28       8.479  19.415  14.115  1.00 87.85           H  
ATOM   3096  HZ2 LYS B  28       9.455  20.374  14.996  1.00 87.85           H  
ATOM   3097  HZ3 LYS B  28       9.204  20.699  13.419  1.00 87.85           H  
ATOM   3098  N   THR B  29       3.213  25.035  12.234  1.00 89.18           N  
ATOM   3099  H   THR B  29       3.146  24.569  11.340  1.00 89.18           H  
ATOM   3100  CA  THR B  29       3.387  26.498  12.251  1.00 89.18           C  
ATOM   3101  HA  THR B  29       4.260  26.733  12.859  1.00 89.18           H  
ATOM   3102  C   THR B  29       2.200  27.213  12.899  1.00 89.18           C  
ATOM   3103  CB  THR B  29       3.648  27.068  10.849  1.00 89.18           C  
ATOM   3104  HB  THR B  29       3.756  28.150  10.933  1.00 89.18           H  
ATOM   3105  O   THR B  29       2.405  28.088  13.745  1.00 89.18           O  
ATOM   3106  CG2 THR B  29       4.919  26.505  10.207  1.00 89.18           C  
ATOM   3107 HG21 THR B  29       4.679  25.760   9.448  1.00 89.18           H  
ATOM   3108 HG22 THR B  29       5.562  26.044  10.956  1.00 89.18           H  
ATOM   3109 HG23 THR B  29       5.472  27.316   9.733  1.00 89.18           H  
ATOM   3110  OG1 THR B  29       2.568  26.784   9.999  1.00 89.18           O  
ATOM   3111  HG1 THR B  29       2.830  27.036   9.111  1.00 89.18           H  
ATOM   3112  N   LYS B  30       0.962  26.789  12.607  1.00 87.24           N  
ATOM   3113  H   LYS B  30       0.868  26.116  11.861  1.00 87.24           H  
ATOM   3114  CA  LYS B  30      -0.253  27.326  13.249  1.00 87.24           C  
ATOM   3115  HA  LYS B  30      -0.285  28.404  13.092  1.00 87.24           H  
ATOM   3116  C   LYS B  30      -0.254  27.120  14.765  1.00 87.24           C  
ATOM   3117  CB  LYS B  30      -1.504  26.691  12.621  1.00 87.24           C  
ATOM   3118  HB2 LYS B  30      -1.366  25.612  12.541  1.00 87.24           H  
ATOM   3119  HB3 LYS B  30      -2.358  26.877  13.272  1.00 87.24           H  
ATOM   3120  O   LYS B  30      -0.577  28.050  15.505  1.00 87.24           O  
ATOM   3121  CG  LYS B  30      -1.829  27.278  11.240  1.00 87.24           C  
ATOM   3122  HG2 LYS B  30      -0.965  27.180  10.583  1.00 87.24           H  
ATOM   3123  HG3 LYS B  30      -2.058  28.338  11.352  1.00 87.24           H  
ATOM   3124  CD  LYS B  30      -3.029  26.556  10.609  1.00 87.24           C  
ATOM   3125  HD2 LYS B  30      -2.775  25.502  10.489  1.00 87.24           H  
ATOM   3126  HD3 LYS B  30      -3.898  26.643  11.261  1.00 87.24           H  
ATOM   3127  CE  LYS B  30      -3.347  27.165   9.238  1.00 87.24           C  
ATOM   3128  HE2 LYS B  30      -3.690  28.190   9.380  1.00 87.24           H  
ATOM   3129  HE3 LYS B  30      -2.422  27.205   8.663  1.00 87.24           H  
ATOM   3130  NZ  LYS B  30      -4.360  26.375   8.490  1.00 87.24           N  
ATOM   3131  HZ1 LYS B  30      -4.579  26.825   7.612  1.00 87.24           H  
ATOM   3132  HZ2 LYS B  30      -5.212  26.262   9.020  1.00 87.24           H  
ATOM   3133  HZ3 LYS B  30      -3.996  25.464   8.248  1.00 87.24           H  
ATOM   3134  N   ILE B  31       0.126  25.932  15.241  1.00 87.26           N  
ATOM   3135  H   ILE B  31       0.350  25.206  14.576  1.00 87.26           H  
ATOM   3136  CA  ILE B  31       0.208  25.630  16.680  1.00 87.26           C  
ATOM   3137  HA  ILE B  31      -0.750  25.862  17.144  1.00 87.26           H  
ATOM   3138  C   ILE B  31       1.258  26.518  17.360  1.00 87.26           C  
ATOM   3139  CB  ILE B  31       0.493  24.126  16.898  1.00 87.26           C  
ATOM   3140  HB  ILE B  31       1.361  23.849  16.299  1.00 87.26           H  
ATOM   3141  O   ILE B  31       0.982  27.110  18.406  1.00 87.26           O  
ATOM   3142  CG1 ILE B  31      -0.719  23.280  16.444  1.00 87.26           C  
ATOM   3143 HG12 ILE B  31      -1.521  23.368  17.177  1.00 87.26           H  
ATOM   3144 HG13 ILE B  31      -1.105  23.656  15.496  1.00 87.26           H  
ATOM   3145  CG2 ILE B  31       0.813  23.829  18.378  1.00 87.26           C  
ATOM   3146 HG21 ILE B  31       0.005  24.187  19.016  1.00 87.26           H  
ATOM   3147 HG22 ILE B  31       0.940  22.758  18.532  1.00 87.26           H  
ATOM   3148 HG23 ILE B  31       1.748  24.310  18.667  1.00 87.26           H  
ATOM   3149  CD1 ILE B  31      -0.386  21.796  16.242  1.00 87.26           C  
ATOM   3150 HD11 ILE B  31      -0.131  21.322  17.190  1.00 87.26           H  
ATOM   3151 HD12 ILE B  31       0.448  21.693  15.548  1.00 87.26           H  
ATOM   3152 HD13 ILE B  31      -1.254  21.287  15.823  1.00 87.26           H  
ATOM   3153  N   ASN B  32       2.435  26.668  16.750  1.00 89.74           N  
ATOM   3154  H   ASN B  32       2.618  26.132  15.914  1.00 89.74           H  
ATOM   3155  CA  ASN B  32       3.505  27.509  17.289  1.00 89.74           C  
ATOM   3156  HA  ASN B  32       3.724  27.190  18.308  1.00 89.74           H  
ATOM   3157  C   ASN B  32       3.097  28.987  17.376  1.00 89.74           C  
ATOM   3158  CB  ASN B  32       4.766  27.316  16.430  1.00 89.74           C  
ATOM   3159  HB2 ASN B  32       5.489  28.093  16.679  1.00 89.74           H  
ATOM   3160  HB3 ASN B  32       4.515  27.410  15.374  1.00 89.74           H  
ATOM   3161  O   ASN B  32       3.381  29.643  18.379  1.00 89.74           O  
ATOM   3162  CG  ASN B  32       5.446  25.978  16.666  1.00 89.74           C  
ATOM   3163  ND2 ASN B  32       6.408  25.631  15.845  1.00 89.74           N  
ATOM   3164 HD21 ASN B  32       6.680  26.230  15.079  1.00 89.74           H  
ATOM   3165 HD22 ASN B  32       6.899  24.780  16.081  1.00 89.74           H  
ATOM   3166  OD1 ASN B  32       5.164  25.253  17.606  1.00 89.74           O  
ATOM   3167  N   LEU B  33       2.385  29.505  16.370  1.00 90.84           N  
ATOM   3168  H   LEU B  33       2.222  28.937  15.550  1.00 90.84           H  
ATOM   3169  CA  LEU B  33       1.880  30.879  16.380  1.00 90.84           C  
ATOM   3170  HA  LEU B  33       2.721  31.543  16.576  1.00 90.84           H  
ATOM   3171  C   LEU B  33       0.848  31.098  17.499  1.00 90.84           C  
ATOM   3172  CB  LEU B  33       1.294  31.201  14.995  1.00 90.84           C  
ATOM   3173  HB2 LEU B  33       0.393  30.605  14.852  1.00 90.84           H  
ATOM   3174  HB3 LEU B  33       2.008  30.909  14.225  1.00 90.84           H  
ATOM   3175  O   LEU B  33       0.919  32.100  18.211  1.00 90.84           O  
ATOM   3176  CG  LEU B  33       0.949  32.690  14.803  1.00 90.84           C  
ATOM   3177  HG  LEU B  33       0.342  33.041  15.637  1.00 90.84           H  
ATOM   3178  CD1 LEU B  33       2.208  33.554  14.702  1.00 90.84           C  
ATOM   3179 HD11 LEU B  33       2.848  33.197  13.896  1.00 90.84           H  
ATOM   3180 HD12 LEU B  33       2.759  33.538  15.642  1.00 90.84           H  
ATOM   3181 HD13 LEU B  33       1.932  34.588  14.492  1.00 90.84           H  
ATOM   3182  CD2 LEU B  33       0.133  32.868  13.525  1.00 90.84           C  
ATOM   3183 HD21 LEU B  33       0.709  32.528  12.665  1.00 90.84           H  
ATOM   3184 HD22 LEU B  33      -0.113  33.921  13.384  1.00 90.84           H  
ATOM   3185 HD23 LEU B  33      -0.792  32.295  13.588  1.00 90.84           H  
ATOM   3186  N   ARG B  34      -0.073  30.142  17.699  1.00 91.51           N  
ATOM   3187  H   ARG B  34      -0.072  29.350  17.073  1.00 91.51           H  
ATOM   3188  CA  ARG B  34      -1.056  30.184  18.797  1.00 91.51           C  
ATOM   3189  HA  ARG B  34      -1.620  31.115  18.742  1.00 91.51           H  
ATOM   3190  C   ARG B  34      -0.376  30.208  20.168  1.00 91.51           C  
ATOM   3191  CB  ARG B  34      -2.036  29.003  18.689  1.00 91.51           C  
ATOM   3192  HB2 ARG B  34      -1.482  28.078  18.529  1.00 91.51           H  
ATOM   3193  HB3 ARG B  34      -2.576  28.914  19.632  1.00 91.51           H  
ATOM   3194  O   ARG B  34      -0.705  31.062  20.986  1.00 91.51           O  
ATOM   3195  CG  ARG B  34      -3.067  29.190  17.567  1.00 91.51           C  
ATOM   3196  HG2 ARG B  34      -2.563  29.319  16.609  1.00 91.51           H  
ATOM   3197  HG3 ARG B  34      -3.659  30.082  17.776  1.00 91.51           H  
ATOM   3198  CD  ARG B  34      -3.998  27.973  17.495  1.00 91.51           C  
ATOM   3199  HD2 ARG B  34      -3.409  27.099  17.217  1.00 91.51           H  
ATOM   3200  HD3 ARG B  34      -4.429  27.807  18.483  1.00 91.51           H  
ATOM   3201  NE  ARG B  34      -5.090  28.170  16.520  1.00 91.51           N  
ATOM   3202  HE  ARG B  34      -5.142  29.071  16.068  1.00 91.51           H  
ATOM   3203  NH1 ARG B  34      -6.119  26.133  16.808  1.00 91.51           N  
ATOM   3204 HH11 ARG B  34      -6.899  25.517  16.628  1.00 91.51           H  
ATOM   3205 HH12 ARG B  34      -5.452  25.896  17.528  1.00 91.51           H  
ATOM   3206  NH2 ARG B  34      -7.002  27.621  15.404  1.00 91.51           N  
ATOM   3207 HH21 ARG B  34      -7.778  26.989  15.266  1.00 91.51           H  
ATOM   3208 HH22 ARG B  34      -7.074  28.559  15.035  1.00 91.51           H  
ATOM   3209  CZ  ARG B  34      -6.059  27.310  16.248  1.00 91.51           C  
ATOM   3210  N   LYS B  35       0.621  29.343  20.396  1.00 92.73           N  
ATOM   3211  H   LYS B  35       0.828  28.666  19.675  1.00 92.73           H  
ATOM   3212  CA  LYS B  35       1.395  29.314  21.652  1.00 92.73           C  
ATOM   3213  HA  LYS B  35       0.709  29.182  22.489  1.00 92.73           H  
ATOM   3214  C   LYS B  35       2.120  30.639  21.927  1.00 92.73           C  
ATOM   3215  CB  LYS B  35       2.392  28.143  21.641  1.00 92.73           C  
ATOM   3216  HB2 LYS B  35       2.952  28.146  20.706  1.00 92.73           H  
ATOM   3217  HB3 LYS B  35       3.098  28.290  22.459  1.00 92.73           H  
ATOM   3218  O   LYS B  35       2.079  31.128  23.053  1.00 92.73           O  
ATOM   3219  CG  LYS B  35       1.715  26.777  21.839  1.00 92.73           C  
ATOM   3220  HG2 LYS B  35       1.025  26.580  21.018  1.00 92.73           H  
ATOM   3221  HG3 LYS B  35       1.152  26.795  22.772  1.00 92.73           H  
ATOM   3222  CD  LYS B  35       2.762  25.654  21.907  1.00 92.73           C  
ATOM   3223  HD2 LYS B  35       3.282  25.590  20.951  1.00 92.73           H  
ATOM   3224  HD3 LYS B  35       3.484  25.894  22.688  1.00 92.73           H  
ATOM   3225  CE  LYS B  35       2.099  24.308  22.230  1.00 92.73           C  
ATOM   3226  HE2 LYS B  35       1.511  24.423  23.140  1.00 92.73           H  
ATOM   3227  HE3 LYS B  35       1.412  24.053  21.423  1.00 92.73           H  
ATOM   3228  NZ  LYS B  35       3.099  23.223  22.417  1.00 92.73           N  
ATOM   3229  HZ1 LYS B  35       3.656  23.086  21.586  1.00 92.73           H  
ATOM   3230  HZ2 LYS B  35       3.719  23.439  23.185  1.00 92.73           H  
ATOM   3231  HZ3 LYS B  35       2.642  22.352  22.645  1.00 92.73           H  
ATOM   3232  N   LYS B  36       2.742  31.249  20.908  1.00 92.61           N  
ATOM   3233  H   LYS B  36       2.759  30.780  20.013  1.00 92.61           H  
ATOM   3234  CA  LYS B  36       3.409  32.560  21.043  1.00 92.61           C  
ATOM   3235  HA  LYS B  36       4.128  32.510  21.861  1.00 92.61           H  
ATOM   3236  C   LYS B  36       2.431  33.673  21.440  1.00 92.61           C  
ATOM   3237  CB  LYS B  36       4.158  32.931  19.751  1.00 92.61           C  
ATOM   3238  HB2 LYS B  36       3.522  32.738  18.887  1.00 92.61           H  
ATOM   3239  HB3 LYS B  36       4.374  33.999  19.778  1.00 92.61           H  
ATOM   3240  O   LYS B  36       2.743  34.439  22.347  1.00 92.61           O  
ATOM   3241  CG  LYS B  36       5.494  32.184  19.594  1.00 92.61           C  
ATOM   3242  HG2 LYS B  36       5.315  31.112  19.515  1.00 92.61           H  
ATOM   3243  HG3 LYS B  36       6.110  32.373  20.474  1.00 92.61           H  
ATOM   3244  CD  LYS B  36       6.246  32.675  18.344  1.00 92.61           C  
ATOM   3245  HD2 LYS B  36       6.362  33.757  18.407  1.00 92.61           H  
ATOM   3246  HD3 LYS B  36       5.659  32.435  17.457  1.00 92.61           H  
ATOM   3247  CE  LYS B  36       7.636  32.028  18.237  1.00 92.61           C  
ATOM   3248  HE2 LYS B  36       7.516  30.950  18.133  1.00 92.61           H  
ATOM   3249  HE3 LYS B  36       8.173  32.214  19.167  1.00 92.61           H  
ATOM   3250  NZ  LYS B  36       8.422  32.573  17.095  1.00 92.61           N  
ATOM   3251  HZ1 LYS B  36       7.968  32.402  16.209  1.00 92.61           H  
ATOM   3252  HZ2 LYS B  36       8.550  33.570  17.192  1.00 92.61           H  
ATOM   3253  HZ3 LYS B  36       9.345  32.164  17.063  1.00 92.61           H  
ATOM   3254  N   LYS B  37       1.246  33.732  20.816  1.00 93.09           N  
ATOM   3255  H   LYS B  37       1.066  33.073  20.072  1.00 93.09           H  
ATOM   3256  CA  LYS B  37       0.200  34.714  21.166  1.00 93.09           C  
ATOM   3257  HA  LYS B  37       0.623  35.718  21.123  1.00 93.09           H  
ATOM   3258  C   LYS B  37      -0.289  34.549  22.607  1.00 93.09           C  
ATOM   3259  CB  LYS B  37      -0.982  34.636  20.187  1.00 93.09           C  
ATOM   3260  HB2 LYS B  37      -1.813  35.192  20.620  1.00 93.09           H  
ATOM   3261  HB3 LYS B  37      -1.296  33.600  20.062  1.00 93.09           H  
ATOM   3262  O   LYS B  37      -0.379  35.540  23.323  1.00 93.09           O  
ATOM   3263  CG  LYS B  37      -0.658  35.255  18.818  1.00 93.09           C  
ATOM   3264  HG2 LYS B  37      -0.267  36.261  18.971  1.00 93.09           H  
ATOM   3265  HG3 LYS B  37       0.099  34.659  18.309  1.00 93.09           H  
ATOM   3266  CD  LYS B  37      -1.920  35.342  17.946  1.00 93.09           C  
ATOM   3267  HD2 LYS B  37      -2.279  34.338  17.720  1.00 93.09           H  
ATOM   3268  HD3 LYS B  37      -2.690  35.877  18.503  1.00 93.09           H  
ATOM   3269  CE  LYS B  37      -1.625  36.102  16.645  1.00 93.09           C  
ATOM   3270  HE2 LYS B  37      -0.947  35.508  16.032  1.00 93.09           H  
ATOM   3271  HE3 LYS B  37      -1.108  37.027  16.903  1.00 93.09           H  
ATOM   3272  NZ  LYS B  37      -2.864  36.429  15.891  1.00 93.09           N  
ATOM   3273  HZ1 LYS B  37      -2.645  36.946  15.051  1.00 93.09           H  
ATOM   3274  HZ2 LYS B  37      -3.385  35.601  15.640  1.00 93.09           H  
ATOM   3275  HZ3 LYS B  37      -3.462  37.025  16.446  1.00 93.09           H  
ATOM   3276  N   GLN B  38      -0.526  33.312  23.051  1.00 92.58           N  
ATOM   3277  H   GLN B  38      -0.482  32.540  22.401  1.00 92.58           H  
ATOM   3278  CA  GLN B  38      -0.933  33.046  24.435  1.00 92.58           C  
ATOM   3279  HA  GLN B  38      -1.853  33.596  24.629  1.00 92.58           H  
ATOM   3280  C   GLN B  38       0.119  33.535  25.443  1.00 92.58           C  
ATOM   3281  CB  GLN B  38      -1.204  31.544  24.620  1.00 92.58           C  
ATOM   3282  HB2 GLN B  38      -0.267  30.993  24.543  1.00 92.58           H  
ATOM   3283  HB3 GLN B  38      -1.866  31.193  23.828  1.00 92.58           H  
ATOM   3284  O   GLN B  38      -0.227  34.197  26.417  1.00 92.58           O  
ATOM   3285  CG  GLN B  38      -1.849  31.243  25.987  1.00 92.58           C  
ATOM   3286  HG2 GLN B  38      -1.939  30.163  26.106  1.00 92.58           H  
ATOM   3287  HG3 GLN B  38      -1.214  31.610  26.793  1.00 92.58           H  
ATOM   3288  CD  GLN B  38      -3.247  31.844  26.119  1.00 92.58           C  
ATOM   3289  NE2 GLN B  38      -3.611  32.389  27.258  1.00 92.58           N  
ATOM   3290 HE21 GLN B  38      -2.959  32.582  28.005  1.00 92.58           H  
ATOM   3291 HE22 GLN B  38      -4.552  32.753  27.311  1.00 92.58           H  
ATOM   3292  OE1 GLN B  38      -4.019  31.848  25.175  1.00 92.58           O  
ATOM   3293  N   LYS B  39       1.409  33.262  25.191  1.00 91.91           N  
ATOM   3294  H   LYS B  39       1.627  32.689  24.388  1.00 91.91           H  
ATOM   3295  CA  LYS B  39       2.506  33.719  26.060  1.00 91.91           C  
ATOM   3296  HA  LYS B  39       2.303  33.377  27.075  1.00 91.91           H  
ATOM   3297  C   LYS B  39       2.577  35.248  26.141  1.00 91.91           C  
ATOM   3298  CB  LYS B  39       3.837  33.105  25.588  1.00 91.91           C  
ATOM   3299  HB2 LYS B  39       4.088  33.491  24.600  1.00 91.91           H  
ATOM   3300  HB3 LYS B  39       3.719  32.023  25.518  1.00 91.91           H  
ATOM   3301  O   LYS B  39       2.766  35.782  27.228  1.00 91.91           O  
ATOM   3302  CG  LYS B  39       4.985  33.415  26.566  1.00 91.91           C  
ATOM   3303  HG2 LYS B  39       5.142  34.493  26.607  1.00 91.91           H  
ATOM   3304  HG3 LYS B  39       4.702  33.069  27.560  1.00 91.91           H  
ATOM   3305  CD  LYS B  39       6.311  32.748  26.168  1.00 91.91           C  
ATOM   3306  HD2 LYS B  39       6.180  31.667  26.146  1.00 91.91           H  
ATOM   3307  HD3 LYS B  39       6.612  33.103  25.182  1.00 91.91           H  
ATOM   3308  CE  LYS B  39       7.379  33.126  27.208  1.00 91.91           C  
ATOM   3309  HE2 LYS B  39       7.033  32.802  28.189  1.00 91.91           H  
ATOM   3310  HE3 LYS B  39       7.457  34.212  27.244  1.00 91.91           H  
ATOM   3311  NZ  LYS B  39       8.715  32.536  26.929  1.00 91.91           N  
ATOM   3312  HZ1 LYS B  39       9.087  32.864  26.049  1.00 91.91           H  
ATOM   3313  HZ2 LYS B  39       8.680  31.526  26.938  1.00 91.91           H  
ATOM   3314  HZ3 LYS B  39       9.364  32.817  27.650  1.00 91.91           H  
ATOM   3315  N   HIS B  40       2.409  35.940  25.014  1.00 90.75           N  
ATOM   3316  H   HIS B  40       2.261  35.435  24.151  1.00 90.75           H  
ATOM   3317  CA  HIS B  40       2.407  37.404  24.978  1.00 90.75           C  
ATOM   3318  HA  HIS B  40       3.319  37.768  25.449  1.00 90.75           H  
ATOM   3319  C   HIS B  40       1.231  37.999  25.768  1.00 90.75           C  
ATOM   3320  CB  HIS B  40       2.401  37.869  23.518  1.00 90.75           C  
ATOM   3321  HB2 HIS B  40       1.494  37.516  23.027  1.00 90.75           H  
ATOM   3322  HB3 HIS B  40       3.257  37.435  23.001  1.00 90.75           H  
ATOM   3323  O   HIS B  40       1.436  38.913  26.561  1.00 90.75           O  
ATOM   3324  CG  HIS B  40       2.471  39.368  23.382  1.00 90.75           C  
ATOM   3325  CD2 HIS B  40       1.424  40.210  23.116  1.00 90.75           C  
ATOM   3326  HD2 HIS B  40       0.396  39.917  22.962  1.00 90.75           H  
ATOM   3327  ND1 HIS B  40       3.591  40.155  23.549  1.00 90.75           N  
ATOM   3328  HD1 HIS B  40       4.516  39.852  23.816  1.00 90.75           H  
ATOM   3329  CE1 HIS B  40       3.227  41.437  23.376  1.00 90.75           C  
ATOM   3330  HE1 HIS B  40       3.885  42.290  23.462  1.00 90.75           H  
ATOM   3331  NE2 HIS B  40       1.916  41.517  23.101  1.00 90.75           N  
ATOM   3332  N   ASN B  41       0.025  37.438  25.622  1.00 90.74           N  
ATOM   3333  H   ASN B  41      -0.101  36.713  24.931  1.00 90.74           H  
ATOM   3334  CA  ASN B  41      -1.148  37.887  26.379  1.00 90.74           C  
ATOM   3335  HA  ASN B  41      -1.276  38.959  26.230  1.00 90.74           H  
ATOM   3336  C   ASN B  41      -0.974  37.675  27.889  1.00 90.74           C  
ATOM   3337  CB  ASN B  41      -2.403  37.166  25.866  1.00 90.74           C  
ATOM   3338  HB2 ASN B  41      -3.213  37.344  26.573  1.00 90.74           H  
ATOM   3339  HB3 ASN B  41      -2.224  36.091  25.821  1.00 90.74           H  
ATOM   3340  O   ASN B  41      -1.253  38.588  28.660  1.00 90.74           O  
ATOM   3341  CG  ASN B  41      -2.881  37.653  24.510  1.00 90.74           C  
ATOM   3342  ND2 ASN B  41      -3.939  37.067  24.001  1.00 90.74           N  
ATOM   3343 HD21 ASN B  41      -4.451  36.394  24.553  1.00 90.74           H  
ATOM   3344 HD22 ASN B  41      -4.325  37.504  23.176  1.00 90.74           H  
ATOM   3345  OD1 ASN B  41      -2.342  38.554  23.890  1.00 90.74           O  
ATOM   3346  N   ASN B  42      -0.455  36.513  28.308  1.00 89.73           N  
ATOM   3347  H   ASN B  42      -0.309  35.772  27.637  1.00 89.73           H  
ATOM   3348  CA  ASN B  42      -0.174  36.248  29.722  1.00 89.73           C  
ATOM   3349  HA  ASN B  42      -1.086  36.396  30.300  1.00 89.73           H  
ATOM   3350  C   ASN B  42       0.869  37.228  30.290  1.00 89.73           C  
ATOM   3351  CB  ASN B  42       0.295  34.791  29.900  1.00 89.73           C  
ATOM   3352  HB2 ASN B  42       0.723  34.700  30.898  1.00 89.73           H  
ATOM   3353  HB3 ASN B  42       1.077  34.561  29.177  1.00 89.73           H  
ATOM   3354  O   ASN B  42       0.714  37.701  31.411  1.00 89.73           O  
ATOM   3355  CG  ASN B  42      -0.804  33.744  29.794  1.00 89.73           C  
ATOM   3356  ND2 ASN B  42      -0.502  32.516  30.144  1.00 89.73           N  
ATOM   3357 HD21 ASN B  42       0.372  32.342  30.621  1.00 89.73           H  
ATOM   3358 HD22 ASN B  42      -1.286  31.887  30.240  1.00 89.73           H  
ATOM   3359  OD1 ASN B  42      -1.929  33.970  29.384  1.00 89.73           O  
ATOM   3360  N   TYR B  43       1.908  37.567  29.517  1.00 87.48           N  
ATOM   3361  H   TYR B  43       2.003  37.132  28.610  1.00 87.48           H  
ATOM   3362  CA  TYR B  43       2.921  38.543  29.934  1.00 87.48           C  
ATOM   3363  HA  TYR B  43       3.307  38.248  30.910  1.00 87.48           H  
ATOM   3364  C   TYR B  43       2.334  39.954  30.092  1.00 87.48           C  
ATOM   3365  CB  TYR B  43       4.077  38.524  28.925  1.00 87.48           C  
ATOM   3366  HB2 TYR B  43       4.385  37.490  28.766  1.00 87.48           H  
ATOM   3367  HB3 TYR B  43       3.728  38.913  27.969  1.00 87.48           H  
ATOM   3368  O   TYR B  43       2.628  40.641  31.065  1.00 87.48           O  
ATOM   3369  CG  TYR B  43       5.298  39.304  29.370  1.00 87.48           C  
ATOM   3370  CD1 TYR B  43       5.605  40.545  28.781  1.00 87.48           C  
ATOM   3371  HD1 TYR B  43       4.962  40.967  28.023  1.00 87.48           H  
ATOM   3372  CD2 TYR B  43       6.127  38.782  30.382  1.00 87.48           C  
ATOM   3373  HD2 TYR B  43       5.878  37.845  30.859  1.00 87.48           H  
ATOM   3374  CE1 TYR B  43       6.751  41.251  29.193  1.00 87.48           C  
ATOM   3375  HE1 TYR B  43       7.001  42.206  28.755  1.00 87.48           H  
ATOM   3376  CE2 TYR B  43       7.253  39.505  30.821  1.00 87.48           C  
ATOM   3377  HE2 TYR B  43       7.866  39.126  31.626  1.00 87.48           H  
ATOM   3378  OH  TYR B  43       8.634  41.467  30.650  1.00 87.48           O  
ATOM   3379  HH  TYR B  43       9.051  41.104  31.435  1.00 87.48           H  
ATOM   3380  CZ  TYR B  43       7.562  40.748  30.230  1.00 87.48           C  
ATOM   3381  N   LYS B  44       1.449  40.368  29.175  1.00 88.59           N  
ATOM   3382  H   LYS B  44       1.252  39.759  28.394  1.00 88.59           H  
ATOM   3383  CA  LYS B  44       0.783  41.676  29.233  1.00 88.59           C  
ATOM   3384  HA  LYS B  44       1.548  42.442  29.353  1.00 88.59           H  
ATOM   3385  C   LYS B  44      -0.135  41.806  30.454  1.00 88.59           C  
ATOM   3386  CB  LYS B  44       0.039  41.910  27.909  1.00 88.59           C  
ATOM   3387  HB2 LYS B  44       0.679  41.591  27.087  1.00 88.59           H  
ATOM   3388  HB3 LYS B  44      -0.874  41.315  27.887  1.00 88.59           H  
ATOM   3389  O   LYS B  44      -0.112  42.838  31.112  1.00 88.59           O  
ATOM   3390  CG  LYS B  44      -0.293  43.394  27.706  1.00 88.59           C  
ATOM   3391  HG2 LYS B  44       0.629  43.973  27.766  1.00 88.59           H  
ATOM   3392  HG3 LYS B  44      -0.968  43.728  28.493  1.00 88.59           H  
ATOM   3393  CD  LYS B  44      -0.945  43.637  26.338  1.00 88.59           C  
ATOM   3394  HD2 LYS B  44      -1.901  43.114  26.301  1.00 88.59           H  
ATOM   3395  HD3 LYS B  44      -0.291  43.261  25.551  1.00 88.59           H  
ATOM   3396  CE  LYS B  44      -1.163  45.142  26.157  1.00 88.59           C  
ATOM   3397  HE2 LYS B  44      -1.763  45.503  26.992  1.00 88.59           H  
ATOM   3398  HE3 LYS B  44      -0.197  45.643  26.212  1.00 88.59           H  
ATOM   3399  NZ  LYS B  44      -1.833  45.464  24.872  1.00 88.59           N  
ATOM   3400  HZ1 LYS B  44      -2.753  45.048  24.842  1.00 88.59           H  
ATOM   3401  HZ2 LYS B  44      -1.943  46.465  24.791  1.00 88.59           H  
ATOM   3402  HZ3 LYS B  44      -1.284  45.137  24.090  1.00 88.59           H  
ATOM   3403  N   LEU B  45      -0.880  40.747  30.782  1.00 89.67           N  
ATOM   3404  H   LEU B  45      -0.852  39.938  30.178  1.00 89.67           H  
ATOM   3405  CA  LEU B  45      -1.756  40.709  31.958  1.00 89.67           C  
ATOM   3406  HA  LEU B  45      -2.449  41.549  31.899  1.00 89.67           H  
ATOM   3407  C   LEU B  45      -0.964  40.855  33.269  1.00 89.67           C  
ATOM   3408  CB  LEU B  45      -2.540  39.382  31.951  1.00 89.67           C  
ATOM   3409  HB2 LEU B  45      -2.620  38.991  30.937  1.00 89.67           H  
ATOM   3410  HB3 LEU B  45      -1.987  38.646  32.534  1.00 89.67           H  
ATOM   3411  O   LEU B  45      -1.388  41.556  34.183  1.00 89.67           O  
ATOM   3412  CG  LEU B  45      -3.959  39.542  32.527  1.00 89.67           C  
ATOM   3413  HG  LEU B  45      -3.960  40.294  33.317  1.00 89.67           H  
ATOM   3414  CD1 LEU B  45      -4.929  39.961  31.418  1.00 89.67           C  
ATOM   3415 HD11 LEU B  45      -5.925  40.090  31.842  1.00 89.67           H  
ATOM   3416 HD12 LEU B  45      -4.612  40.914  30.995  1.00 89.67           H  
ATOM   3417 HD13 LEU B  45      -4.966  39.204  30.635  1.00 89.67           H  
ATOM   3418  CD2 LEU B  45      -4.447  38.222  33.120  1.00 89.67           C  
ATOM   3419 HD21 LEU B  45      -4.454  37.441  32.359  1.00 89.67           H  
ATOM   3420 HD22 LEU B  45      -3.791  37.930  33.941  1.00 89.67           H  
ATOM   3421 HD23 LEU B  45      -5.452  38.353  33.520  1.00 89.67           H  
ATOM   3422  N   HIS B  46       0.210  40.220  33.332  1.00 89.27           N  
ATOM   3423  H   HIS B  46       0.487  39.632  32.559  1.00 89.27           H  
ATOM   3424  CA  HIS B  46       1.089  40.292  34.495  1.00 89.27           C  
ATOM   3425  HA  HIS B  46       0.520  40.017  35.383  1.00 89.27           H  
ATOM   3426  C   HIS B  46       1.630  41.711  34.722  1.00 89.27           C  
ATOM   3427  CB  HIS B  46       2.225  39.279  34.314  1.00 89.27           C  
ATOM   3428  HB2 HIS B  46       1.796  38.307  34.071  1.00 89.27           H  
ATOM   3429  HB3 HIS B  46       2.859  39.584  33.481  1.00 89.27           H  
ATOM   3430  O   HIS B  46       1.672  42.166  35.858  1.00 89.27           O  
ATOM   3431  CG  HIS B  46       3.086  39.123  35.540  1.00 89.27           C  
ATOM   3432  CD2 HIS B  46       3.070  38.069  36.413  1.00 89.27           C  
ATOM   3433  HD2 HIS B  46       2.437  37.197  36.346  1.00 89.27           H  
ATOM   3434  ND1 HIS B  46       4.014  40.025  36.013  1.00 89.27           N  
ATOM   3435  HD1 HIS B  46       4.122  40.983  35.711  1.00 89.27           H  
ATOM   3436  CE1 HIS B  46       4.543  39.522  37.140  1.00 89.27           C  
ATOM   3437  HE1 HIS B  46       5.249  40.033  37.779  1.00 89.27           H  
ATOM   3438  NE2 HIS B  46       4.015  38.319  37.408  1.00 89.27           N  
ATOM   3439  N   ILE B  47       2.015  42.431  33.661  1.00 88.23           N  
ATOM   3440  H   ILE B  47       1.962  42.012  32.744  1.00 88.23           H  
ATOM   3441  CA  ILE B  47       2.525  43.809  33.786  1.00 88.23           C  
ATOM   3442  HA  ILE B  47       3.336  43.817  34.513  1.00 88.23           H  
ATOM   3443  C   ILE B  47       1.445  44.747  34.341  1.00 88.23           C  
ATOM   3444  CB  ILE B  47       3.087  44.315  32.439  1.00 88.23           C  
ATOM   3445  HB  ILE B  47       2.321  44.194  31.673  1.00 88.23           H  
ATOM   3446  O   ILE B  47       1.722  45.506  35.262  1.00 88.23           O  
ATOM   3447  CG1 ILE B  47       4.336  43.497  32.042  1.00 88.23           C  
ATOM   3448 HG12 ILE B  47       4.170  42.434  32.216  1.00 88.23           H  
ATOM   3449 HG13 ILE B  47       5.174  43.802  32.669  1.00 88.23           H  
ATOM   3450  CG2 ILE B  47       3.466  45.809  32.530  1.00 88.23           C  
ATOM   3451 HG21 ILE B  47       3.899  46.173  31.598  1.00 88.23           H  
ATOM   3452 HG22 ILE B  47       2.587  46.423  32.726  1.00 88.23           H  
ATOM   3453 HG23 ILE B  47       4.179  45.970  33.338  1.00 88.23           H  
ATOM   3454  CD1 ILE B  47       4.728  43.665  30.572  1.00 88.23           C  
ATOM   3455 HD11 ILE B  47       4.803  44.716  30.292  1.00 88.23           H  
ATOM   3456 HD12 ILE B  47       5.712  43.218  30.431  1.00 88.23           H  
ATOM   3457 HD13 ILE B  47       3.998  43.169  29.933  1.00 88.23           H  
ATOM   3458  N   SER B  48       0.208  44.648  33.846  1.00 84.82           N  
ATOM   3459  H   SER B  48       0.036  44.017  33.076  1.00 84.82           H  
ATOM   3460  CA  SER B  48      -0.908  45.493  34.297  1.00 84.82           C  
ATOM   3461  HA  SER B  48      -0.601  46.538  34.250  1.00 84.82           H  
ATOM   3462  C   SER B  48      -1.360  45.242  35.739  1.00 84.82           C  
ATOM   3463  CB  SER B  48      -2.117  45.292  33.378  1.00 84.82           C  
ATOM   3464  HB2 SER B  48      -2.452  44.257  33.438  1.00 84.82           H  
ATOM   3465  HB3 SER B  48      -2.929  45.944  33.700  1.00 84.82           H  
ATOM   3466  O   SER B  48      -2.149  46.021  36.249  1.00 84.82           O  
ATOM   3467  OG  SER B  48      -1.772  45.603  32.039  1.00 84.82           O  
ATOM   3468  HG  SER B  48      -1.432  46.500  32.055  1.00 84.82           H  
ATOM   3469  N   THR B  49      -0.913  44.156  36.376  1.00 85.23           N  
ATOM   3470  H   THR B  49      -0.238  43.568  35.908  1.00 85.23           H  
ATOM   3471  CA  THR B  49      -1.246  43.853  37.781  1.00 85.23           C  
ATOM   3472  HA  THR B  49      -2.205  44.305  38.034  1.00 85.23           H  
ATOM   3473  C   THR B  49      -0.213  44.437  38.755  1.00 85.23           C  
ATOM   3474  CB  THR B  49      -1.373  42.330  37.975  1.00 85.23           C  
ATOM   3475  HB  THR B  49      -0.387  41.877  37.866  1.00 85.23           H  
ATOM   3476  O   THR B  49      -0.483  44.538  39.945  1.00 85.23           O  
ATOM   3477  CG2 THR B  49      -1.953  41.920  39.329  1.00 85.23           C  
ATOM   3478 HG21 THR B  49      -2.870  42.476  39.523  1.00 85.23           H  
ATOM   3479 HG22 THR B  49      -1.235  42.122  40.123  1.00 85.23           H  
ATOM   3480 HG23 THR B  49      -2.172  40.852  39.328  1.00 85.23           H  
ATOM   3481  OG1 THR B  49      -2.228  41.761  36.999  1.00 85.23           O  
ATOM   3482  HG1 THR B  49      -1.902  42.006  36.130  1.00 85.23           H  
ATOM   3483  N   VAL B  50       0.985  44.785  38.269  1.00 79.83           N  
ATOM   3484  H   VAL B  50       1.124  44.757  37.269  1.00 79.83           H  
ATOM   3485  CA  VAL B  50       2.107  45.264  39.101  1.00 79.83           C  
ATOM   3486  HA  VAL B  50       1.941  44.957  40.134  1.00 79.83           H  
ATOM   3487  C   VAL B  50       2.197  46.796  39.132  1.00 79.83           C  
ATOM   3488  CB  VAL B  50       3.427  44.616  38.623  1.00 79.83           C  
ATOM   3489  HB  VAL B  50       3.585  44.867  37.575  1.00 79.83           H  
ATOM   3490  O   VAL B  50       2.834  47.341  40.030  1.00 79.83           O  
ATOM   3491  CG1 VAL B  50       4.664  45.059  39.417  1.00 79.83           C  
ATOM   3492 HG11 VAL B  50       4.486  44.931  40.485  1.00 79.83           H  
ATOM   3493 HG12 VAL B  50       4.878  46.109  39.218  1.00 79.83           H  
ATOM   3494 HG13 VAL B  50       5.538  44.479  39.120  1.00 79.83           H  
ATOM   3495  CG2 VAL B  50       3.373  43.083  38.747  1.00 79.83           C  
ATOM   3496 HG21 VAL B  50       3.246  42.805  39.793  1.00 79.83           H  
ATOM   3497 HG22 VAL B  50       4.294  42.644  38.363  1.00 79.83           H  
ATOM   3498 HG23 VAL B  50       2.534  42.682  38.178  1.00 79.83           H  
ATOM   3499  N   GLN B  51       1.583  47.481  38.162  1.00 62.09           N  
ATOM   3500  H   GLN B  51       0.939  46.976  37.570  1.00 62.09           H  
ATOM   3501  CA  GLN B  51       1.462  48.944  38.122  1.00 62.09           C  
ATOM   3502  HA  GLN B  51       2.257  49.403  38.710  1.00 62.09           H  
ATOM   3503  C   GLN B  51       0.154  49.394  38.767  1.00 62.09           C  
ATOM   3504  CB  GLN B  51       1.534  49.452  36.675  1.00 62.09           C  
ATOM   3505  HB2 GLN B  51       0.716  49.013  36.103  1.00 62.09           H  
ATOM   3506  HB3 GLN B  51       1.396  50.533  36.689  1.00 62.09           H  
ATOM   3507  O   GLN B  51       0.190  50.455  39.423  1.00 62.09           O  
ATOM   3508  CG  GLN B  51       2.864  49.129  35.987  1.00 62.09           C  
ATOM   3509  HG2 GLN B  51       2.970  48.050  35.876  1.00 62.09           H  
ATOM   3510  HG3 GLN B  51       3.684  49.492  36.606  1.00 62.09           H  
ATOM   3511  CD  GLN B  51       2.945  49.770  34.604  1.00 62.09           C  
ATOM   3512  NE2 GLN B  51       3.697  50.839  34.446  1.00 62.09           N  
ATOM   3513 HE21 GLN B  51       4.117  51.267  35.259  1.00 62.09           H  
ATOM   3514 HE22 GLN B  51       3.662  51.280  33.538  1.00 62.09           H  
ATOM   3515  OE1 GLN B  51       2.348  49.331  33.630  1.00 62.09           O  
ATOM   3516  OXT GLN B  51      -0.850  48.692  38.519  1.00 62.09           O  
TER    3517      GLN B  51                                                       
END   
