# Supplementary material for: A high-quality reference genome for the fission yeast Schizosaccharomyces osmophilus
Source: G3 (Bethesda). 2023 Feb 7;13(4):jkad028. doi: 10.1093/g3journal/jkad028 (PMC10085805; doi:10.1093/g3journal/jkad028)
Supplement: jkad028_Supplementary_Data [file jkad028_supplementary_data.zip › Supplementary_Tables_G3-2022-403979.xlsx]

## Sheet: Table of contents
Table	Description
S1	S. osmophilus Type Strain Genome Sequencing Data and Transcriptome Data
S2	S. osmophilus Type Strain Genome Assembly Statistics
S3	Genome Assembly Quality Assessment Based on BUSCO Completeness
S4	Gene Product Annotation of S. osmophilus Type strain Protein Coding Nuclear Genes
S5	rRNA Genes in the S. osmophilus Type Strain Nuclear Genome
S6	tRNA Genes in the S. osmophilus Type Strain Nuclear Genome
S7	snRNA Genes in the S. osmophilus Type Strain Nuclear Genome
S8	snoRNA Genes in the S. osmophilus Type Strain Nuclear Genome
S9	Four Functional ncRNA Genes (srp7, mrp1, rrk1, and ter1) in the S. osmophilus Type Strain Nuclear Genome
S10	Orthology Groups (OGs) within Five Fission Yeast Species
S11	Summary Information of the 1060 BUSCO Genes Used in Phylogenetic Analysis
S12	Pairwise % Amino Acid Identity of 1:1:1:1:1 Orthologs
S13	Orthology and Synteny of Centromere-flanking Genes (Adapted from Supplementary table 1 of Ács-Szabó et al. 2018)
S14	Annotations of Centromeric Repeats of S. osmophilus
S15	FIMO Motif Scanning Hits in the Genomes of Four Fission Yeast Species
S16	HiFi Reads Containing Telomeric Repeats
S17	Sequences of Telomeric Repeat Units
S18	Retrotransposable Elements in the S. osmophilus Type Strain Nuclear Genome
S19	Average Nucleotide Identity (ANI) Values of S. osmophilus and S. pombe Strains
S20	wtf Genes in the S. osmophilus Type Strain CBS 15793
S21	Pairwise BLASTN Hits of H1 Regions of Five Fission Yeast Species
S22	Pairwise BLASTN Hits of H2 Regions of Five Fission Yeast Species
S23	Pairwise BLASTN Hits of H3 Regions of Five Fission Yeast Species
S24	Pairwise BLASTN Hits of IR-L of Five Fission Yeast Species
S25	BLASTN Hits of LTRs and Internal Sequences of Fission Yeast representative LTR retrotransposons Searching Against MAT regions
S26	Top 10 TBLASTN Hits of 21 Fission Yeast Cbp1 Family Proteins Searching Against 1014 Representative Nucleotide Sequences of pogo Superfamily Transposons Curated by Gao et al. 2020
S27	Top 10 BLASTP Hits of 21 Fission Yeast Cbp1 Family Proteins Searching Against the NCBI nr database excluding the Schizosaccharomyces genus
S28	Mitochondrial Genome Annotation Statistics
S29	Introns in Fission Yeast Mitogenomes

## Sheet: S1
Table S1: S. osmophilus Type Strain Genome Sequencing Data and Transcriptome Data
Source	Sequencing technology	Sequencing platform	Sample	Reads number	Length (bp)	Average length (bp)	N50	Overall coverage (Assuming a 12Mb genome size)	Protein coding gene average coverage	Accession Number
DNA	Single-molecule long-read sequencing	PacBio Sequel II (CCS mode)	log phase cell	38258	430070800	11241	12261	35.8×	14.4×	SRR21149833
DNA	Paired-end sequencing	Illumina NovaSeq 6000	log phase cell	32412494	4861874100	150		405.2×	213.5×	SRR21149832
RNA	Single-molecule long-read sequencing	ONT PromethION	log phase cell	2050726	2147427448	1047.2	1173			SRR21149831
RNA	Paired-end sequencing	Illumina Hiseq X Ten	log phase cell	7815000	1172250000	150				SRR21149830

## Sheet: S2
Table S2: S. osmophilus Type Strain Genome Assembly Statistics
Total Length of Assembly (bp)	11614955
Number of Chromosomal Contigs	3
Total Length of Chromosomal Contigs (bp)	11416521
Length of Chromosome 1 (bp)	5565604
Length of Chromosome 2 (bp)	3504162
Length of Chromosome 3 (bp)	2346755
Number of rDNA-distal Contigs	2
Total Length of rDNA-distal Contigs (bp)	152300
Length of rDNA-distal Contig-1 (bp)	82109
Length of rDNA-distal Contig-2 (bp)	70191
Length of Mitochondrial Genome (bp)	46134

## Sheet: S3
Table S3: Genome Assembly Quality Assessment Based on BUSCO Completeness
Genome Assembly	No. Complete and single-copy	No. Complete and duplicated	No. Fragmented	No. Missing
S. osmophilus (this study)	1222	29	18	46
S. pombe (Pombase)	1229	29	16	41
S. japonicus (Rhind et al.)	1209	28	19	59
S. octosporus (Rhind et al.)	1238	24	13	40
S. octosporus (Tong et al.)	1239	24	13	39
S. cryophilus (Rhind et al.)	1214	43	12	46
S. cryophilus (Tong et al.)	1228	30	11	46

## Sheet: S4
Table S4: Gene Product Annotation of S. osmophilus Type strain Protein Coding Nuclear Genes
Chromosome	Start	End	Strand	Gene Systematic ID	Gene Name	Related OG	Gene Product Description	Annotation Transfer Source Species	Annotation Transfer Source Gene	eggNOG-mapper Seed Ortholog	eggNOG-mapper Seed Ortholog Gene Name	Note
chr1	7072	9933	-	SOMG_00001	tlh1	OG-4607	RecQ type DNA helicase	S. pombe	SPAC212.11
chr1	11717	13222	+	SOMG_00002		OG-5744	spermidine family transporter			866546.EPY52231	SPOG_04969	The seed_ortholog in eggNOG-mapper is a fission yeast protein. Gene product product description is transferred from the corresponding fission yeast seed_ortholog.
chr1	13755	14186	-	SOMG_00003		OG-4616	hsp16-like protein	S. octosporus	SOCG_01908
chr1	15303	15674	-	SOMG_00004		OG-5719	SnoaL-like domain			226899.F0X9R0	CMQ_3414	Gene functional annotation is obtained using eggNOG-mapper.
chr1	17984	18415	-	SOMG_00005		OG-5789	hsp16-like protein			4899.EPX71694	SOCG_01908	The seed_ortholog in eggNOG-mapper is a fission yeast protein. Gene product product description is transferred from the corresponding fission yeast seed_ortholog.
chr1	21150	21599	+	SOMG_00006		OG-5750	But2 family protein			866546.EPY53041	SPOG_03597	The seed_ortholog in eggNOG-mapper is a fission yeast protein. Gene product product description is transferred from the corresponding fission yeast seed_ortholog.
chr1	22583	23623	+	SOMG_00007		OG-5761	alcohol dehydrogenase			866546.EPY53124	SPOG_03665	The seed_ortholog in eggNOG-mapper is a fission yeast protein. Gene product product description is transferred from the corresponding fission yeast seed_ortholog.
chr1	24327	24959	-	SOMG_00008		OG-4762	hypothetical protein
chr1	27948	28292	-	SOMG_00010		OG-5742	glutathione S-transferase Gst2-like			4899.EPX71642	SOCG_01857	The seed_ortholog in eggNOG-mapper is a fission yeast protein. Gene product product description is transferred from the corresponding fission yeast seed_ortholog.
chr1	28886	29554	-	SOMG_00011		OG-4788	NAD-dependent epimerase/dehydratase	S. japonicus	SJAG_02961
chr1	29702	30155	+	SOMG_00012		OG-5766	hypothetical protein
chr1	30234	30504	+	SOMG_00013		OG-5711	hypothetical protein
chr1	32569	33075	-	SOMG_00014		OG-4904	But2 family protein			866546.EPY52341	SPOG_01667	The seed_ortholog in eggNOG-mapper is a fission yeast protein. Gene product product description is transferred from the corresponding fission yeast seed_ortholog.
chr1	33829	35040	+	SOMG_00015		OG-4905	epimarase	S. cryophilus	SPOG_03600
chr1	40296	41039	+	SOMG_00016		OG-5746	hypothetical protein
chr1	42315	43127	+	SOMG_00017		OG-5721	cell surface glycoprotein			866546.EPY51068	SPOG_02247	The seed_ortholog in eggNOG-mapper is a fission yeast protein. Gene product product description is transferred from the corresponding fission yeast seed_ortholog.
chr1	44264	45043	+	SOMG_00018		OG-5787	hypothetical protein
chr1	48131	48613	-	SOMG_00019		OG-4670	But2 family protein	S. octosporus	SOCG_01909
chr1	49807	50238	-	SOMG_00020		OG-4617	hsp16-like protein	S. octosporus	SOCG_01870
chr1	52122	52955	+	SOMG_00021		OG-5800	cell surface glycoprotein			866546.EPY51068	SPOG_02247	The seed_ortholog in eggNOG-mapper is a fission yeast protein. Gene product product description is transferred from the corresponding fission yeast seed_ortholog.
chr1	53594	54310	-	SOMG_00022		OG-4393	glutathione S-transferase	S. japonicus	SJAG_00179
chr1	55556	57298	+	SOMG_00023		OG-4123	plasma membrane arginine/lysine amino acid transmembrane transporter Cat1	S. pombe	SPBC460.01c|SPAC869.11
chr1	58903	59664	+	SOMG_00024		OG-4264	class I glutamine amidotransferase family protein	S. pombe	SPBPB2B2.05
chr1	61220	61990	+	SOMG_00025	cmt2	OG-4570	catechol-O-methyltransferase	S. pombe	SPBPB21E7.04c			Gene product product description is manually adjusted to make it suitable for NCBI genome submission.
chr1	62678	63718	+	SOMG_00026	osr2	OG-4147	potassium channel, beta subunit, aldo-keto reductase	S. pombe	SPCC965.06
chr1	64779	66692	+	SOMG_00027	str3	OG-4182	plasma membrane heme transmembrane transporter Str3	S. pombe	SPAC1F8.03c
chr1	67185	68870	+	SOMG_00028	frp2	OG-4304	plasma membrane ferric-chelate reductase Frp2	S. pombe	SPBC947.05c
chr1	69339	70790	-	SOMG_00029		OG-4121	transmembrane transporter	S. pombe	SPBPB2B2.16c|SPBC1348.05
chr1	73581	75191	+	SOMG_00030		OG-4624	hexose transporter Ght5	S. octosporus	SOCG_01866
chr1	76124	76460	-	SOMG_00031		OG-5718	D-2-hydroxyglutarate dehydrogenase			9713.XP_006750806.1	LOC102734839	Gene functional annotation is obtained using eggNOG-mapper.
chr1	76564	76960	-	SOMG_00032		OG-5782	D-lactate dehydrogenase			4899.EPX74364	SOCG_03573	The seed_ortholog in eggNOG-mapper is a fission yeast protein. Gene product product description is transferred from the corresponding fission yeast seed_ortholog.
chr1	77327	77593	-	SOMG_00033		OG-5727	hypothetical protein
chr1	78631	80172	-	SOMG_00034	amf1	OG-4185	plasma membrane ammonium transmembrane transporter Amf1	S. pombe	SPBC1683.03c
chr1	81968	82783	-	SOMG_00035		OG-4713	hypothetical protein
chr1	83736	84154	-	SOMG_00036		OG-5790	hypothetical protein
chr1	84369	84800	-	SOMG_00037		OG-4617	hsp16-like protein	S. octosporus	SOCG_01870
chr1	85716	86264	-	SOMG_00038		OG-4672	HHE domain-containing protein	S. octosporus	SOCG_01877
chr1	87126	87278	-	SOMG_00039		OG-4628	hypothetical protein
chr1	87742	87912	-	SOMG_00040		OG-5783	hypothetical protein
chr1	88586	89745	+	SOMG_00041	say1	OG-4454	ER sterol deacetylase Say1	S. pombe	SPBPB2B2.02
chr1	90042	90361	+	SOMG_00042		OG-5797	SNO4 protein-like			4899.EPX75377	SOCG_04619	The seed_ortholog in eggNOG-mapper is a fission yeast protein. Gene product product description is transferred from the corresponding fission yeast seed_ortholog.
chr1	92007	93047	+	SOMG_00043		OG-4818	alcohol dehydrogenase	S. octosporus	SOCG_01907
chr1	94985	96670	+	SOMG_00044		OG-4128	arylsulfatase	S. pombe	SPBPB10D8.02c
chr1	97556	98776	+	SOMG_00045		OG-4456	sulfonate/alpha-ketoglutarate dioxygenase	S. pombe	SPBC460.04c
chr1	99700	101181	-	SOMG_00046		OG-4124	aromatic aminotransferase	S. pombe	SPCC569.07|SPBC1773.13
chr1	101929	102615	-	SOMG_00047		OG-4638	elongation factor 1-gamma	S. octosporus	SOCG_01903
chr1	104077	105708	-	SOMG_00048	agp3	OG-4766	plasma membrane leucine transmembrane transporter Agp3	S. pombe	SPCC965.11c
chr1	106835	108067	+	SOMG_00049	eno102	OG-4662	enolase	S. pombe	SPBPB21E7.01c
chr1	109216	110115	+	SOMG_00050	fex2	OG-1560	plasma membrane fluoride export channel Fex2	S. pombe	SPBPB8B6.06c
chr1	110532	110840	-	SOMG_00051		OG-4774	hypothetical protein
chr1	111243	112055	-	SOMG_00052		OG-4475	NADPH-dependent FMN reductase	S. pombe	SPCC4B3.06c
chr1	113209	114981	+	SOMG_00053		OG-4641	phthalate transporter			866546.EPY52281	SPOG_01616	The seed_ortholog in eggNOG-mapper is a fission yeast protein. Gene product product description is transferred from the corresponding fission yeast seed_ortholog.
chr1	115574	117880	-	SOMG_00054		OG-4631	oligopeptide transporter 7	S. octosporus	SOCG_01898
chr1	118837	119052	-	SOMG_00055		OG-4696	hypothetical protein
chr1	119899	120501	-	SOMG_00056		OG-4725	DNA-binding transcription factor Zip1-like			4896.SPAC25G10.03.1	SPAC25G10.03	The seed_ortholog in eggNOG-mapper is a fission yeast protein. Gene product product description is transferred from the corresponding fission yeast seed_ortholog.
chr1	121562	123250	+	SOMG_00057		OG-4637	arginine permease	S. octosporus	SOCG_01896
chr1	123890	124042	-	SOMG_00058		OG-4817	hypothetical protein
chr1	125094	125410	-	SOMG_00059		OG-5771	hypothetical protein
chr1	126608	127039	+	SOMG_00060		OG-4934	hsp16-like protein	S. cryophilus	SPOG_05782
chr1	127764	129257	-	SOMG_00061		OG-4693	glycerophosphodiester transporter	S. octosporus	SOCG_01891
chr1	130453	130977	+	SOMG_00062		OG-5701	COMT 2 protein			866546.EPY52327	SPOG_01653	The seed_ortholog in eggNOG-mapper is a fission yeast protein. Gene product product description is transferred from the corresponding fission yeast seed_ortholog.
chr1	137413	138658	-	SOMG_00063		OG-5791	hypothetical protein
chr1	139630	140712	-	SOMG_00064		OG-4149	L-asparaginase	S. pombe	SPBPB21E7.09
chr1	141319	142095	-	SOMG_00065		OG-4796	3-oxoacyl-[acyl-carrier-protein]reductase	S. pombe	SPAC922.06
chr1	142923	144404	+	SOMG_00066		OG-4798	transmembrane transporter	S. pombe	SPAC922.05c
chr1	145772	146211	-	SOMG_00067	mmf2	OG-4799	mitochondrial matrix protein	S. pombe	SPAC1039.10			Gene product product description is manually adjusted to make it suitable for NCBI genome submission.
chr1	147227	148468	-	SOMG_00068		OG-1591	D-serine ammonia-lyase	S. pombe	SPAC1039.06			Gene product product description is manually adjusted to make it suitable for NCBI genome submission.
chr1	149465	152134	+	SOMG_00069	klf1	OG-4800	DNA-binding transcription factor, zf-fungal binuclear cluster type Klf1	S. pombe	SPAC1039.05c
chr1	152388	153908	-	SOMG_00070		OG-4801	carboxylic acid transmembrane transporter	S. pombe	SPAC1039.04
chr1	154733	155758	-	SOMG_00071		OG-4802	esterase/lipase, implicated in cellular detoxification	S. pombe	SPAC1039.03
chr1	158130	159989	+	SOMG_00073		OG-4644	membrane transporter	S. octosporus	SOCG_01883
chr1	160702	161007	-	SOMG_00074		OG-4771	hypothetical protein
chr1	162176	163374	-	SOMG_00075	wtf1	OG-5776	wtf meiotic driver, syntenic with wtf30 in CBS 15792					Gene name and product product description are manually annotated.
chr1	166435	168180	+	SOMG_00076	vba2	OG-4254	vacuolar amino acid uptake transporter	S. pombe	SPBC460.03
chr1	170828	172294	+	SOMG_00077		OG-4803	Schizosaccharomyces specific multicopy membrane protein family 1	S. pombe	SPCC569.06
chr1	173380	174885	+	SOMG_00078		OG-4821	spermidine family transporter	S. octosporus	SOCG_01917
chr1	175425	175778	+	SOMG_00079		OG-4819	developmentally Regulated MAPK Interacting protein			866546.EPY53069	SPOG_03616	The seed_ortholog in eggNOG-mapper is a fission yeast protein. Gene product product description is transferred from the corresponding fission yeast seed_ortholog.
chr1	177694	178386	+	SOMG_00080	gst1	OG-4804	glutathione S-transferase Gst1	S. pombe	SPCC191.09c
chr1	178592	179896	-	SOMG_00081	mel1	OG-1506	alpha-galactosidase, melibiase	S. pombe	SPAC869.07c
chr1	180356	182314	-	SOMG_00082	gut2	OG-4194	glycerol-3-phosphate dehydrogenase Gut2	S. pombe	SPCC1223.03c
chr1	183766	185315	-	SOMG_00083	nhe1	OG-4204	plasma membrane/prospore membrane sodium ion/proton antiporter Nhe1/Sod2	S. pombe	SPAC977.10
chr1	185797	186828	-	SOMG_00084	pan5	OG-4290	2-dehydropantoate 2-reductase Pan5	S. pombe	SPBPB2B2.09c
chr1	187532	189172	+	SOMG_00085		OG-17	transmembrane transporter Mfs2	S. pombe	SPAC11D3.05|SPBC530.02
chr1	189810	191778	-	SOMG_00086		OG-4349	DNA-binding transcription factor	S. pombe	SPCC777.02
chr1	193186	196019	-	SOMG_00087	wdr44	OG-3485	WDR44 family, WD repeat protein	S. pombe	SPAC3H5.08c			Gene product product description is manually adjusted to make it suitable for NCBI genome submission.
chr1	196921	204852	-	SOMG_00088	hob2	OG-2829	ER-PM contact site phospholipid-binding protein Hob2	S. pombe	SPAC3H5.09c
chr1	205360	205743	+	SOMG_00089	rpl3202	OG-178	60S ribosomal protein L32	S. pombe	SPAC3H5.10
chr1	206408	207859	+	SOMG_00090		OG-260	NAD/NADH kinase	S. pombe	SPAC3H5.11
chr1	207982	208524	-	SOMG_00091	new4	OG-3692	client-loading PAQosome cofactor	S. pombe	SPAC3H5.13
chr1	209065	209949	-	SOMG_00092	rpl501	OG-3596	60S ribosomal protein L5	S. pombe	SPAC3H5.12c
chr1	210169	211414	+	SOMG_00093	pus4	OG-2129	tRNA pseudouridine synthase Pus4	S. pombe	SPBC11C11.10
chr1	211513	213583	-	SOMG_00094	irc3	OG-2248	mitochondrial DNA branch migration helicase Irc3	S. pombe	SPBC11C11.11c
chr1	214092	216710	-	SOMG_00095	rrn6	OG-3897	RNA polymerase I general transcription initiation factor subunit Rrn6	S. pombe	SPBC3B8.11
chr1	217340	218743	+	SOMG_00096	nem1	OG-3597	serine/threonine protein phosphatase (Nem1-Spo7 complex) catalytic subunit Nem1	S. pombe	SPBC3B8.10c
chr1	219308	221137	-	SOMG_00097	utp3	OG-2409	U3 snoRNP-associated protein Utp3	S. pombe	SPBC3B8.09
chr1	221445	221991	-	SOMG_00098		OG-2814	Sjogren's syndrome/scleroderma autoantigen 1 family, implicated in mitotic cell cycle process	S. pombe	SPBC3B8.08
chr1	222859	224060	+	SOMG_00099	dsd1	OG-911	dihydroceramide delta-4 desaturase	S. pombe	SPBC3B8.07c
chr1	224385	225920	-	SOMG_00100		OG-4202	DUF2427 family conserved fungal protein	S. pombe	SPBC3B8.06
chr1	226699	228112	-	SOMG_00101	dph1	OG-349	diphthamide biosynthesis protein Dph1	S. pombe	SPBC3B8.05
chr1	228503	231336	+	SOMG_00102	plt1	OG-1295	phosphate (Pi) transmembrane transporter Plt1	S. pombe	SPBC3B8.04c
chr1	231623	231993	+	SOMG_00103	ina17	OG-3887	mitochondrial F1-FO ATP synthase peripheral stalk assembly factor Ina17	S. pombe	SPBC3B8.10
chr1	232206	233558	-	SOMG_00104	lys9	OG-482	saccharopine dehydrogenase	S. pombe	SPBC3B8.03
chr1	234803	236149	-	SOMG_00105	php5	OG-3479	CCAAT-binding factor complex subunit Php5	S. pombe	SPBC3B8.02
chr1	238374	239897	+	SOMG_00106	arh1	OG-2356	mitochondrial [2Fe-2S] cluster assembly NADPH-ferredoxin reductase Arh1	S. pombe	SPBC3B8.01c
chr1	240155	240890	-	SOMG_00107	cbc2	OG-431	nuclear cap-binding complex small subunit	S. pombe	SPBC13A2.01c
chr1	241334	243724	+	SOMG_00108	nup82	OG-3644	nucleoporin, WD repeat Nup82	S. pombe	SPBC13A2.02
chr1	244340	245822	+	SOMG_00109	bbl1	OG-666	ER phosphatidate cytidylyltransferase Bbl1	S. pombe	SPBC13A2.03
chr1	246770	248638	-	SOMG_00110	ptr2	OG-1009	plasma membrane PTR family peptide transmembrane transporter Ptr2	S. pombe	SPBC13A2.04c
chr1	250778	252134	-	SOMG_00111	ptk1	OG-954	fumble family pantothenate kinase	S. pombe	SPBC4B4.01c
chr1	252819	254525	-	SOMG_00112	nca2	OG-3500	mitochondrial protein Nca2	S. pombe	SPBC4B4.02c
chr1	255220	257862	+	SOMG_00113	rsc1	OG-3385	RSC complex bromodomain subunit Rsc1	S. pombe	SPBC4B4.03
chr1	258209	259982	+	SOMG_00114	eif21	OG-491	translation initiation factor eIF2A	S. pombe	SPBC4B4.04
chr1	260718	261107	+	SOMG_00115	smg1	OG-562	Sm snRNP core protein Smg1	S. pombe	SPBC4B4.05
chr1	261978	262631	+	SOMG_00116	vps25	OG-3126	ESCRT II complex subunit Vps25	S. pombe	SPBC4B4.06
chr1	262775	263752	-	SOMG_00117	usp102	OG-1683	U1 snRNP-associated protein Usp102	S. pombe	SPBC4B4.07c
chr1	266163	267770	+	SOMG_00118	ght2	OG-483	plasma membrane glucose/fructose:proton symporter Ght2	S. pombe	SPBC4B4.08
chr1	268339	270547	+	SOMG_00119	usp105	OG-474	U1 snRNP-associated protein Usp105	S. pombe	SPBC4B4.09
chr1	270797	271765	-	SOMG_00120	atg5	OG-2547	autophagy associated protein Atg5	S. pombe	SPBC4B4.10c
chr1	272364	272762	+	SOMG_00121	fyv4	OG-3053	mitochondrial ribosomal protein subunit S41	S. pombe	SPBC4B4.11
chr1	272836	273129	-	SOMG_00122		OG-4414	Schizosaccharomyces specific protein	S. pombe	SPBC4B4.12c
chr1	273453	275006	-	SOMG_00123	liz1	OG-623	plasma membrane pantothenate transmembrane transporter Liz1	S. pombe	SPBC2G2.01c
chr1	276216	279440	+	SOMG_00124	syj1	OG-1316	inositol-polyphosphate 5-phosphatase	S. pombe	SPBC2G2.02			Gene product product description is manually adjusted to make it suitable for NCBI genome submission.
chr1	279849	280380	-	SOMG_00125	sbh1	OG-667	translocon beta subunit Sbh1	S. pombe	SPBC2G2.03c
chr1	280914	281405	-	SOMG_00126	mmf1	OG-2115	mitochondrial matrix protein	S. pombe	SPBC2G2.04c			Gene product product description is manually adjusted to make it suitable for NCBI genome submission.
chr1	281975	282629	+	SOMG_00127		OG-4646	60S ribosomal protein L13/L16	S. octosporus	SOCG_01811
chr1	282822	285103	-	SOMG_00128	apl1	OG-2531	AP-2 adaptor complex beta subunit Apl1	S. pombe	SPBC2G2.06c
chr1	285684	286388	-	SOMG_00129	mug178	OG-3966	mitochondrial ribosomal protein subunit L51-b	S. pombe	SPBC2G2.07c
chr1	287389	290507	+	SOMG_00130	ade9	OG-841	C-1-tetrahydrofolatesynthase Ade9	S. pombe	SPBC2G2.08			Gene product product description is manually adjusted to make it suitable for NCBI genome submission.
chr1	290710	291807	-	SOMG_00131	crs1	OG-2271	meiosis specific cyclin Crs1	S. pombe	SPBC2G2.09c
chr1	292142	293304	-	SOMG_00132	mug110	OG-3860	Schizosaccharomyces specific protein Mug110	S. pombe	SPBC2G2.10c
chr1	293637	295199	+	SOMG_00133	myr1	OG-1715	N-myristoyltransferase Myr1	S. pombe	SPBC2G2.11
chr1	295649	297265	+	SOMG_00134	hrs1	OG-230	mitochondrial and cytoplasmic histidine-tRNA ligase Hrs1	S. pombe	SPBC2G2.12
chr1	297466	298745	-	SOMG_00135	dcd1	OG-1405	deoxycytidylate deaminase	S. pombe	SPBC2G2.13c
chr1	299351	300997	+	SOMG_00136	csi1	OG-4592	mitotic centromere-SPB clustering protein Csi1	S. pombe	SPBC2G2.14
chr1	301171	302022	-	SOMG_00137	mrm2	OG-2449	mitochondrial 2' O-ribose methyltransferase Mrm2	S. pombe	SPBC2G2.15c
chr1	302805	304585	+	SOMG_00138	his4	OG-371	imidazoleglycerol-phosphate synthase His4	S. pombe	SPBC418.01c
chr1	304722	306344	-	SOMG_00139	rft1	OG-2992	ER GPI biosynthesis protein Rft1	S. pombe	SPBC887.19
chr1	307132	308339	+	SOMG_00140	hfi1	OG-2660	SAGA complex subunit Hfi1/Ada1	S. pombe	SPBC887.18c
chr1	308578	310425	-	SOMG_00141		OG-531	plasma membrane guanine and adenine transmembrane transporter	S. pombe	SPBC887.17
chr1	312523	313413	+	SOMG_00142	sur2	OG-563	sphingosine hydroxylase/sphingolipid delta-4 desaturase Sur2	S. pombe	SPBC887.15c
chr1	314564	316930	+	SOMG_00143	pfh1	OG-1807	5' to 3' DNA helicase Pif1/Pfh1	S. pombe	SPBC887.14c
chr1	317530	318938	+	SOMG_00144	cem1	OG-1367	3-oxoacyl-[acyl-carrier-protein]-synthase condensing enzyme Cem1	S. pombe	SPBC887.13c
chr1	319104	322871	-	SOMG_00145		OG-964	P-type ATPase	S. pombe	SPBC887.12
chr1	323881	325265	-	SOMG_00146	pus2	OG-2466	tRNA pseudouridine synthase Pus2	S. pombe	SPBC887.11
chr1	326154	327713	-	SOMG_00147	mcs4	OG-2761	response regulator Mcs4	S. pombe	SPBC887.10
chr1	329064	329652	-	SOMG_00149	rps1902	OG-932	40S ribosomal protein S19	S. pombe	SPBC649.02
chr1	329949	332323	+	SOMG_00150	klp6	OG-1978	kinesin-8 family plus-end directed microtubule motor Klp6	S. pombe	SPBC1685.15c
chr1	332839	335472	+	SOMG_00151	vid27	OG-1368	WD repeat protein, Vid27 family, conserved protein	S. pombe	SPBC1685.14c			Gene product product description is manually adjusted to make it suitable for NCBI genome submission.
chr1	336890	337444	-	SOMG_00152	fhn1	OG-1931	eisosome assembly protein Fhn1	S. pombe	SPBC1685.13
chr1	338723	339814	-	SOMG_00153	rlp1	OG-3836	RecA family ATPase Rlp1	S. pombe	SPBC1685.11
chr1	340472	340931	-	SOMG_00154	rps27	OG-831	40S ribosomal protein S27	S. pombe	SPBC1685.10
chr1	341470	341758	-	SOMG_00155	rps29	OG-697	40S ribosomal protein S29	S. pombe	SPBC1685.09
chr1	342176	343742	-	SOMG_00156	cti6	OG-3348	histone deacetylase complex PHD finger subunit Cti6	S. pombe	SPBC1685.08
chr1	345281	346540	+	SOMG_00157	avt5	OG-1417	vacuolar amino acid transmembrane transporter Avt5	S. pombe	SPBC1685.07c
chr1	346687	348165	-	SOMG_00158	cid11	OG-3467	poly(A) polymerase Cid11, terminal uridylyl transferase	S. pombe	SPBC1685.06
chr1	348614	351601	-	SOMG_00159	htr11	OG-611	serine protease	S. pombe	SPBC1685.05
chr1	352626	353594	-	SOMG_00160		OG-4078	Schizosaccharomyces specific protein	S. pombe	SPBC1685.04
chr1	354481	354952	-	SOMG_00162	vma9	OG-990	V-type ATPase V0 subunit e	S. pombe	SPBC1685.16
chr1	355436	356216	-	SOMG_00163	sec11	OG-955	signal peptidase subunit Sec11	S. pombe	SPBC1685.03
chr1	356616	357065	+	SOMG_00164	rps1202	OG-121	40S ribosomal protein S12	S. pombe	SPBC1685.02c
chr1	357798	358718	-	SOMG_00165	pmp1	OG-4291	dual-specificity MAP kinase phosphatase Pmp1	S. pombe	SPBC1685.01
chr1	359417	360607	-	SOMG_00166	mto2	OG-4508	gamma tubulin complex linker Mto2	S. pombe	SPBC902.06
chr1	361408	361740	+	SOMG_00167	sdc1	OG-4009	Lid2 complex Dpy-30 domain subunit Sdc1	S. pombe	SPCC18.11c
chr1	362840	364273	+	SOMG_00168	idh2	OG-4156	isocitrate dehydrogenase (NAD+) subunit 2	S. pombe	SPBC902.05c
chr1	364477	366349	-	SOMG_00169	rmn1	OG-3516	MTREC (exosome adaptor) complex RNA-binding subunit Rmn1	S. pombe	SPBC902.04
chr1	367278	367910	-	SOMG_00170	nem2	OG-3218	serine/threonine protein phosphatase (Nem1-Spo7 complex) regulatory subunit	S. pombe	SPBC902.03
chr1	368776	371412	+	SOMG_00171	ctf18	OG-3172	Ctf18 RFC-like complex subunit Ctf18	S. pombe	SPBC902.02c
chr1	371639	374238	+	SOMG_00172	alp6	OG-2423	gamma tubulin complex GCP3 subunit Alp6	S. pombe	SPBC428.20c
chr1	374390	376113	+	SOMG_00173	utp15	OG-358	U3 snoRNP-associated WD repeat protein Utp15	S. pombe	SPBC428.19c
chr1	376585	377844	-	SOMG_00174	cdt1	OG-3517	replication licensing factor Cdt1	S. pombe	SPBC428.18
chr1	378718	379149	+	SOMG_00175	uvi15	OG-4075	tail anchored plasma membrane protein Uvi15	S. pombe	SPBC649.04
chr1	380311	382101	+	SOMG_00176	cut12	OG-3916	spindle pole body cell cycle signaling scaffold Cut12	S. pombe	SPBC649.05
chr1	382629	383821	+	SOMG_00177	gtp1	OG-469	cytoplasmic translation associated GTP binding protein Gtp1	S. pombe	SPBC354.01
chr1	384100	385962	-	SOMG_00178	sec61	OG-205	translocon alpha subunit Sec61	S. pombe	SPBC354.02c
chr1	387497	388801	+	SOMG_00179	swd3	OG-4383	Set1C complex WD repeat protein Swd3	S. pombe	SPBC354.03
chr1	389155	389631	+	SOMG_00180		OG-1292	Schizosaccharomyces specific protein	S. pombe	SPBC354.04
chr1	390388	392655	-	SOMG_00181		OG-4720	membrane-tethered transcription factor	S. octosporus	SOCG_01759
chr1	393858	394346	+	SOMG_00182	mrps16	OG-852	mitochondrial ribosomal protein subunit S16	S. pombe	SPBC354.06
chr1	395079	396757	-	SOMG_00183	osh42	OG-1590	sterol transfer protein Osh42	S. pombe	SPBC354.07c
chr1	397909	400533	-	SOMG_00184	rsn1	OG-2670	plasma membrane calcium ion transmembrane transporter	S. pombe	SPBC354.08c
chr1	401494	403872	-	SOMG_00185	tre1	OG-3188	Transferrin receptor-like protease Tre1	S. pombe	SPBC354.09c
chr1	408056	408781	+	SOMG_00186		OG-4925	hypothetical protein
chr1	410089	411683	-	SOMG_00187	rit1	OG-1959	initiator methionine tRNA 2'-O-ribosyl phosphate transferase	S. pombe	SPAC3F10.06c
chr1	411662	412180	-	SOMG_00188	erf4	OG-2661	palmitoyltransferase complex subunit Erf4	S. pombe	SPAC3F10.07c
chr1	413764	414357	+	SOMG_00189	spd2	OG-1128	ribonucleotide reductase (RNR) inhibitor family	S. pombe	SPAC3F10.19
chr1	414844	415626	-	SOMG_00190	faf1	OG-2786	rRNA processing protein Faf1	S. pombe	SPAC3F10.08c
chr1	415825	416978	+	SOMG_00191	his6	OG-1046	1-(5-phosphoribosyl)-5-[(5-phosphoribosylamino) methylideneamino]imidazole-4-carboxamide isomerase	S. pombe	SPAC3F10.09			Gene product product description is manually adjusted to make it suitable for NCBI genome submission.
chr1	416901	417992	-	SOMG_00192	map3	OG-2743	pheromone M-factor receptor Map3	S. pombe	SPAC3F10.10c
chr1	419361	423794	-	SOMG_00193	abc2	OG-1562	vacuolar phytochelatin and glutathione S-conjugate ABC family transmembrane transporter Abc2	S. pombe	SPAC3F10.11c
chr1	426701	428563	+	SOMG_00194	ucp6	OG-3636	UBA domain protein Ucp6	S. pombe	SPAC3F10.13
chr1	429061	429327	-	SOMG_00195	spo12	OG-2310	Spo12 family nuclear protein	S. pombe	SPAC3F10.15c
chr1	429774	431701	-	SOMG_00196		OG-1351	GTP binding protein, HSR1-related	S. pombe	SPAC3F10.16c
chr1	432534	433854	+	SOMG_00197	ltv1	OG-1411	ribosome biogenesis protein Ltv1	S. pombe	SPAC3F10.17
chr1	435234	435372	-	SOMG_05122	rpl4102	OG-4130	60S ribosomal protein L41	S. pombe	SPAC3F10.18c
chr1	436108	436450	-	SOMG_00198	dph3	OG-26	diphthamide biosynthesis protein Dph3	S. pombe	SPAC8F11.02c
chr1	436739	439825	+	SOMG_00199	msh3	OG-2665	MutS protein-like protein 3	S. pombe	SPAC8F11.03			Gene product product description is manually adjusted to make it suitable for NCBI genome submission.
chr1	440335	441839	+	SOMG_00200		OG-2478	U3 snoRNP-associated protein Cic1/Utp30 family	S. pombe	SPAC8F11.04
chr1	442106	442887	-	SOMG_00201	mug130	OG-1869	Schizosaccharomyces specific protein Mug130	S. pombe	SPAC8F11.05c
chr1	443613	444500	+	SOMG_00202	brr6	OG-3771	nuclear envelope protein Brr6/Brl1	S. pombe	SPAC8F11.06
chr1	444778	446504	-	SOMG_00203	cdc24	OG-3893	DNA replication protein Cdc24	S. pombe	SPAC8F11.07c
chr1	447546	448664	-	SOMG_00204		OG-3444	ER membrane associated esterase/lipase	S. pombe	SPAC8F11.08c
chr1	449828	450669	-	SOMG_00205	nnt1	OG-1466	nicotinamide N-methyltransferase Nnt1	S. pombe	SPAC8F11.09c
chr1	451398	452606	-	SOMG_00206	pvg1	OG-1793	Golgi pyruvyl transferase Pvg1	S. pombe	SPAC8F11.10c
chr1	453512	454732	-	SOMG_00207		OG-4189	NAD binding dehydrogenase family protein	S. pombe	SPACUNK4.17			Gene product product description is manually adjusted to make it suitable for NCBI genome submission.
chr1	456152	459085	+	SOMG_00208	tps3	OG-2280	alpha,alpha-trehalose-phosphate synthase	S. pombe	SPACUNK4.16c
chr1	459599	460219	-	SOMG_00209		OG-2915	2',3'-cyclic-nucleotide 3'-phosphodiesterase	S. pombe	SPACUNK4.15
chr1	460955	463055	-	SOMG_00210	mdb1	OG-4003	BRCT domain protein Mdb1	S. pombe	SPACUNK4.14
chr1	463180	464585	+	SOMG_00211		OG-4274	mitochondrial NTPase Obg family	S. pombe	SPACUNK4.13c			Gene product product description is manually adjusted to make it suitable for NCBI genome submission.
chr1	464892	467801	+	SOMG_00212	iph1	OG-1036	insulinase-like protein	S. pombe	SPACUNK4.12c			Gene product product description is manually adjusted to make it suitable for NCBI genome submission.
chr1	468039	468664	+	SOMG_00213	mpp6	OG-3977	nuclear exosome-associated RNA binding protein Mpp6	S. pombe	SPACUNK4.11c
chr1	469006	470166	-	SOMG_00214	gor1	OG-1261	glyoxylate reductase	S. pombe	SPACUNK4.10
chr1	470713	471756	-	SOMG_00215		OG-2427	methyltransferase with rhodanese domain	S. pombe	SPACUNK4.09			Gene product product description is manually adjusted to make it suitable for NCBI genome submission.
chr1	472567	474928	-	SOMG_00216	dpp2	OG-4251	dipeptidyl peptidase	S. pombe	SPACUNK4.08
chr1	475434	479069	+	SOMG_00217	cta4	OG-1117	P-type ATPase family V, transmembrane protein dislocase/calcium transporting ATPase Cta4	S. pombe	SPACUNK4.07c
chr1	479744	480311	+	SOMG_00218	rpb7	OG-924	DNA-directed RNA polymerase complex II subunit Rpb7	S. pombe	SPACUNK4.06c
chr1	480829	484455	-	SOMG_00219	tcb3	OG-2717	tricalbin, C2 domain protein (phospholipid binding) ER-plasma membrane tethering protein Tcb3	S. pombe	SPAPYUK71.03c
chr1	484891	487419	-	SOMG_00220	eft201	OG-762	translation elongation factor 2 (EF-2) Eft2,A	S. pombe	SPAC513.01c
chr1	487561	487830	+	SOMG_00221		OG-5792	hypothetical protein
chr1	488540	489502	+	SOMG_00222		OG-4252	Alpha/Beta hydrolase fold, DUF1749 family protein	S. pombe	SPAPB24D3.06c
chr1	489998	490711	+	SOMG_00223	mag1	OG-2581	DNA-3-methyladenine glycosylase Mag1	S. pombe	SPAPB24D3.04c
chr1	490921	492108	-	SOMG_00224		OG-4250	agmatinase	S. pombe	SPAPB24D3.03
chr1	492798	494347	+	SOMG_00225		OG-4246	amino acid transmembrane transporter	S. pombe	SPAPB24D3.02c
chr1	494945	496732	-	SOMG_00226	toe3	OG-4283	DNA-binding transcription factor	S. pombe	SPAPB24D3.01
chr1	497299	498864	-	SOMG_00227		OG-4210	Acetyl-CoA hydrolase/transferase, C-terminal domain superfamily	S. japonicus	SJAG_02985
chr1	499379	500749	+	SOMG_00228		OG-4213	aminotransferase, class I/classII	S. japonicus	SJAG_00097
chr1	501198	503327	-	SOMG_00229	cao1	OG-4176	copper amine oxidase Cao1	S. pombe	SPAC2E1P3.04
chr1	504460	506031	+	SOMG_00230	amt3	OG-4219	plasma membrane ammonium transmembrane transporter Amt3	S. pombe	SPAC2E1P3.02c
chr1	506487	507533	-	SOMG_00231		OG-4267	dehydrogenase	S. pombe	SPAC2E1P3.01
chr1	508094	509116	-	SOMG_00232		OG-4198	flavonol reductase/cinnamoyl-CoA reductase family	S. pombe	SPAC513.07
chr1	510717	511829	+	SOMG_00234	dhd1	OG-4218	D-xylose 1-dehydrogenase (NADP+)	S. pombe	SPAC513.06c
chr1	512006	515245	-	SOMG_00235	ams1	OG-4242	Class II alpha-mannosidase, subtype C, Ams1	S. pombe	SPAC513.05
chr1	516836	516988	+	SOMG_00236		OG-4615	hypothetical protein
chr1	517482	518150	-	SOMG_00237		OG-3203	phosphoglycerate mutase/6-phosphofructo-2-kinase family	S. pombe	SPAC513.02
chr1	518687	519736	-	SOMG_00238		OG-4214	NADP-dependent oxidoreductase, implicated in cellular detoxification	S. pombe	SPAPB24D3.08c
chr1	520383	524195	-	SOMG_00239	pdr1	OG-4259	ABC transmembrane transporter Pdr1	S. pombe	SPAPB24D3.09c
chr1	525155	528094	-	SOMG_00240	agl1	OG-20	maltose alpha-glucosidase Agl1	S. pombe	SPAPB24D3.10c
chr1	529626	530342	-	SOMG_00241		OG-19	glyoxylase III Hsp3102	S. pombe	SPCC757.03c|SPAC5H10.02c
chr1	531902	533128	+	SOMG_00242		OG-2718	FMN-dependent alpha-hydroxy acid dehydrogenase	S. pombe	SPAPB1A11.03
chr1	533440	535485	-	SOMG_00243	mca1	OG-2391	DNA-binding transcription factor, zf-fungal binuclear cluster type Mca1	S. pombe	SPAPB1A11.04c
chr1	536483	537522	+	SOMG_00244	sap49	OG-2454	U2 snRNP-associated RNA-binding protein Sap49	S. pombe	SPAC31G5.01
chr1	537899	538658	+	SOMG_00245	rot1	OG-1770	ER chaperone Rot1	S. pombe	SPAC31G5.02
chr1	539340	539798	+	SOMG_00246	rps1101	OG-4173	40S ribosomal protein S11	S. pombe	SPAC31G5.03
chr1	540220	541308	+	SOMG_00247	lys12	OG-788	homoisocitrate dehydrogenase Lys12	S. pombe	SPAC31G5.04
chr1	541643	542426	-	SOMG_00248	rpe1	OG-895	ribulose phosphate 3-epimerase Rpe1	S. pombe	SPAC31G5.05c
chr1	543089	543880	+	SOMG_00249	rrg8	OG-4462	mitochondrial conserved fungal protein Rrg8	S. pombe	SPAC31G5.06
chr1	544256	544960	+	SOMG_00250	dni1	OG-3861	tetraspan protein, claudin Dni1	S. pombe	SPAC31G5.07
chr1	545574	546326	+	SOMG_00251	hem4	OG-3012	uroporphyrinogen-III synthase Ups	S. pombe	SPAC31G5.08
chr1	546344	547462	-	SOMG_00252	spk1	OG-847	MAP kinase Spk1	S. pombe	SPAC31G5.09c
chr1	548217	550176	+	SOMG_00253	eta2	OG-4481	Myb family protein, RNA polymerase I termination factor Eta2	S. pombe	SPAC31G5.10
chr1	551748	552446	+	SOMG_00254	pac2	OG-1066	cAMP-independent regulatory protein Pac2	S. pombe	SPAC31G5.11
chr1	553909	555005	-	SOMG_00255	maf1	OG-1118	repressor of RNA polymerase III Maf1	S. pombe	SPAC31G5.12c
chr1	555601	555960	+	SOMG_00256		OG-3946	DUF1754 family, FAM32A-like protein, implicated in mRNA splicing	S. pombe	SPAC31G5.21			Gene product product description is manually adjusted to make it suitable for NCBI genome submission.
chr1	556609	557535	+	SOMG_00257	rpn11	OG-603	19S proteasome regulatory subunit, ubiquitin-specific protease subunit Rpn11	S. pombe	SPAC31G5.13
chr1	558319	559488	+	SOMG_00258	gcv1	OG-377	glycine decarboxylase T subunit	S. pombe	SPAC31G5.14
chr1	560032	563212	+	SOMG_00259	psd3	OG-2827	phosphatidylserine decarboxylase Psd3	S. pombe	SPAC31G5.15
chr1	563743	564510	-	SOMG_00260	dpm1	OG-464	dolichyl-phosphate beta-D-mannosyltransferase catalytic subunit Dpm1	S. pombe	SPAC31G5.16c
chr1	565194	565893	-	SOMG_00261	rps1001	OG-326	40S ribosomal protein S10	S. pombe	SPAC31G5.17c
chr1	566404	567198	-	SOMG_00262	sde2	OG-4043	intron-specific pre-mRNA splicing-ubiquitin fusion protein Sde2	S. pombe	SPAC31G5.18c
chr1	569710	573246	+	SOMG_00263	abo1	OG-2220	histone H3-H4 chaperone (ATP-dependent) Abo1	S. pombe	SPAC31G5.19
chr1	573439	575506	-	SOMG_00264	ptl2	OG-915	triacylglycerol lipase ptl2	S. pombe	SPAC1786.01c
chr1	576951	578906	+	SOMG_00265	plb2	OG-1542	phospholipase Plb2	S. pombe	SPAC1786.02
chr1	579559	581405	+	SOMG_00266	cut11	OG-2961	spindle pole body docking protein Cut11	S. pombe	SPAC1786.03
chr1	581620	582381	-	SOMG_00267	cyt2	OG-1771	cytochrome c1 heme lyase Cyt2	S. pombe	SPAC24C9.02c
chr1	583439	584614	+	SOMG_00268	mvd1	OG-604	diphosphomevalonate decarboxylase mvd1	S. pombe	SPAC24C9.03
chr1	584969	585440	-	SOMG_00269	cox8	OG-4195	cytochrome c oxidase subunit VIII	S. pombe	SPAC24C9.16c
chr1	586006	586329	+	SOMG_00270		OG-3230	Schizosaccharomyces specific protein	S. pombe	SPAC24C9.04
chr1	586678	588846	-	SOMG_00271	mug70	OG-3204	CBS and PB1 domain protein, conserved protein, implicated in signaling, Mug70-like	S. pombe	SPAC24C9.05c			Gene product product description is manually adjusted to make it suitable for NCBI genome submission.
chr1	589945	592767	-	SOMG_00272	aco1	OG-2159	aconitate hydratase Aco1	S. pombe	SPAC24C9.06c
chr1	594061	599721	-	SOMG_00273	bgs2	OG-925	spore wall 1,3-beta-glucan synthase catalytic subunit Bgs2	S. pombe	SPAC24C9.07c
chr1	601351	603111	+	SOMG_00274	cps1	OG-2281	vacuolar carboxypeptidase	S. pombe	SPAC24C9.08
chr1	603516	604928	+	SOMG_00275		OG-2107	mitochondrial threonine-tRNA ligase	S. pombe	SPAC24C9.09
chr1	605193	605987	-	SOMG_00276	mrp4	OG-1673	mitochondrial ribosomal protein subunit S2	S. pombe	SPAC24C9.10c
chr1	606415	608936	+	SOMG_00277	sgd1	OG-2125	ribosome small subunit biogenesis protein Sgd1	S. pombe	SPAC24C9.11
chr1	609420	610814	-	SOMG_00278	shm1	OG-498	serine hydroxymethyltransferase Shm1	S. pombe	SPAC24C9.12c
chr1	611804	612164	-	SOMG_00279	mrp10	OG-1467	mitochondrial ribosomal protein subunit S37	S. pombe	SPAC24C9.13c
chr1	612700	613680	+	SOMG_00280	otu1	OG-1724	ubiquitin-specific cysteine protease, OTU family, Otu1	S. pombe	SPAC24C9.14
chr1	613883	615622	-	SOMG_00281	spn5	OG-2916	meiotic septin Spn5	S. pombe	SPAC24C9.15c
chr1	616475	618853	+	SOMG_00282		OG-2859	plasma membrane ThrE amino acid transmembrane transporter family protein	S. pombe	SPAC16A10.01
chr1	619353	619846	+	SOMG_00283	sub1	OG-2142	transcription coactivator PC4	S. pombe	SPAC16A10.02
chr1	619980	622699	-	SOMG_00284		OG-4026	ubiquitin-protein ligase E3 involved in vesicle docking Pep5/Vps11-like	S. pombe	SPAC16A10.03c
chr1	623590	624415	-	SOMG_00285		OG-5758	hypothetical protein
chr1	625468	626604	+	SOMG_00286	wtf2	OG-4622	wtf meiotic driver, syntenic with wtf29 in CBS 15792					Gene name and product product description are manually annotated.
chr1	629296	630284	+	SOMG_00287	rho4	OG-311	Rho family GTPase Rho4	S. pombe	SPAC16A10.04
chr1	631081	631296	-	SOMG_00288	dad1	OG-3629	DASH complex subunit Dad1	S. pombe	SPAC16A10.05c
chr1	631590	632688	-	SOMG_00289	nse2	OG-2607	Smc5-6 complex non-SMC SUMO ligase subunit Nse2	S. pombe	SPAC16A10.06c
chr1	633116	635062	-	SOMG_00290	taz1	OG-3952	shelterin complex subunit Taz1	S. pombe	SPAC16A10.07c
chr1	635585	636547	-	SOMG_00291		OG-4706	hypothetical protein
chr1	636739	640298	-	SOMG_00292	med13	OG-4516	mediator complex subunit Med13	S. pombe	SPAC589.02c
chr1	640780	641411	-	SOMG_00293		OG-4627	hypothetical protein
chr1	641668	642572	+	SOMG_00294	mtx2	OG-3286	metaxin 2 (Sam35)	S. pombe	SPAC589.04
chr1	642686	643944	-	SOMG_00295	qng1	OG-986	tRNA queuosine nucleoside glycosylase Qng1	S. pombe	SPAC589.05c
chr1	644306	644980	-	SOMG_00296	snd302	OG-1162	SRP-independent ER targeting protein Snd3b	S. pombe	SPAC589.06c
chr1	645796	647148	-	SOMG_00298	atg1801	OG-1378	autophagy associated WD repeat protein Atg18a	S. pombe	SPAC589.07c
chr1	647705	648175	-	SOMG_00299	dam1	OG-3751	DASH complex subunit Dam1	S. pombe	SPAC589.08c
chr1	648174	649358	+	SOMG_00300	csr101	OG-2228	sec14 cytosolic factor family, phospholipid-intermembrane transfer protein Csr1	S. pombe	SPAC589.09
chr1	649821	650276	-	SOMG_05106	ubi5	OG-1205	ribosomal-ubiquitin fusion protein Ubi5	S. pombe	SPAC589.10c
chr1	650572	651341	+	SOMG_00301	pth4	OG-3720	mitochondrial translation release factor	S. pombe	SPAC589.11
chr1	651653	654798	+	SOMG_00302	cwh43	OG-1383	glycosylceramide biosynthesis protein Cwh43	S. pombe	SPAC589.12
chr1	655112	655997	-	SOMG_00303	mis14	OG-2853	MIS12/MIND complex Mis14/Nsl1	S. pombe	SPAC688.02c
chr1	656150	656790	-	SOMG_00304		OG-1886	AMMECR1-like protein	S. pombe	SPAC688.03c			Gene product description is manually adjusted to make it suitable for NCBI genome submission.
chr1	657483	658211	-	SOMG_00305	gst3	OG-2782	glutathione S-transferase Gst3	S. pombe	SPAC688.04c
chr1	658707	659913	-	SOMG_00306		OG-4726	structure-specific endonuclease subunit	S. octosporus	SOCG_01637
chr1	660872	663658	-	SOMG_00307	rng10	OG-4529	cytoskeleton adaptor for Rga7 GTPase activator Rng10	S. pombe	SPAC688.07c
chr1	664298	667766	+	SOMG_00308	srb8	OG-4072	mediator complex subunit Med12	S. pombe	SPAC688.08
chr1	670375	671472	+	SOMG_00309	rim2	OG-614	mitochondrial carrier, pyrimidine nucleotide Rim2	S. pombe	SPAC688.09
chr1	672081	673103	-	SOMG_00310		OG-4632	flavonol reductase/cinnamoyl-CoA reductase family protein	S. octosporus	SOCG_01633
chr1	674490	678968	+	SOMG_00311	rev3	OG-2902	mitochondrial DNA polymerase, zeta catalytic subunit Rev3	S. pombe	SPAC688.10
chr1	679407	682649	+	SOMG_00312	end4	OG-1078	Clathrin adaptor End4	S. pombe	SPAC688.11
chr1	682872	683354	-	SOMG_00313		OG-3454	Schizosaccharomyces specific protein	S. pombe	SPAC688.12c
chr1	683664	684671	+	SOMG_00314	scn3	OG-2757	TatD DNase family Scn1	S. pombe	SPAC688.13
chr1	684962	686528	+	SOMG_00315	set13	OG-2509	ribosome L32 lysine methyltransferase Set13	S. pombe	SPAC688.14
chr1	689344	689731	+	SOMG_00316		OG-3492	TMEM254-like protein	S. pombe	SPAC688.16			Gene product description is manually adjusted to make it suitable for NCBI genome submission.
chr1	690674	691197	+	SOMG_00317	bet5	OG-2392	TRAPP I, II and III complex Rab GEF subunit Bet5	S. pombe	SPAC3G9.16c
chr1	691402	692159	+	SOMG_00318	fcf2	OG-3124	rRNA processing protein Fcf2	S. pombe	SPAC3G9.15c
chr1	692709	694943	-	SOMG_00319	sak1	OG-2810	DNA-binding transcription factor Sak1	S. pombe	SPAC3G9.14
chr1	696222	697662	+	SOMG_00320	msw1	OG-2120	mitochondrial tryptophan-tRNA ligase Msw1	S. pombe	SPAC3G9.13c
chr1	697673	702345	-	SOMG_00321	peg1	OG-3671	CLASP family microtubule-associated protein	S. pombe	SPAC3G9.12
chr1	704055	704573	-	SOMG_00322	ppt2	OG-2967	mitochondrial holo-[acyl-carrier-protein] synthase Ppt2	S. pombe	SPAC3G9.17
chr1	705001	705935	+	SOMG_00323	rrp41	OG-1037	exosome subunit Rrp41	S. pombe	SPAC3G9.10c
chr1	706619	706819	-	SOMG_00324		OG-4684	hypothetical protein
chr1	709661	710706	+	SOMG_00325	tif211	OG-478	translation initiation factor eIF2 alpha subunit	S. pombe	SPAC3G9.09c
chr1	711134	711964	-	SOMG_00326	png1	OG-2569	ING family-like protein Png1	S. pombe	SPAC3G9.08			Gene product description is manually adjusted to make it suitable for NCBI genome submission.
chr1	713110	714414	+	SOMG_00327	hos2	OG-33	histone deacetylase (class I) Hos2	S. pombe	SPAC3G9.07c
chr1	714598	716346	-	SOMG_00328	frs2	OG-152	cytoplasmic phenylalanine-tRNA ligase alpha subunit Frs2	S. pombe	SPAC3G9.06
chr1	716926	718936	-	SOMG_00329	spa2	OG-3579	Arf GAP, GTPase-activating protein Spa2	S. pombe	SPAC3G9.05
chr1	719360	720014	-	SOMG_00330	ssu72	OG-627	RNA polymerase II CTD phosphatase Ssu72	S. pombe	SPAC3G9.04
chr1	720764	721325	-	SOMG_00331	rpl2301	OG-1067	60S ribosomal protein L23	S. pombe	SPAC3G9.03
chr1	721683	722390	-	SOMG_00332	oar2	OG-2502	3-oxoacyl-[acyl-carrier-protein] reductase Oar2	S. pombe	SPAC3G9.02
chr1	722942	724222	-	SOMG_00333		OG-4717	Clp1-interacting protein Nsk1	S. octosporus	SOCG_01609
chr1	725865	726594	+	SOMG_00334	sod2	OG-1524	mitochondrial superoxide dismutase Sod2	S. pombe	SPAC1486.01
chr1	727165	728469	-	SOMG_00335	dsc2	OG-3814	Golgi Dsc E3 ligase complex subunit Dsc2	S. pombe	SPAC1486.02c
chr1	728766	731192	-	SOMG_00336	ntr1	OG-3341	RNA-binding splicing factor Ntr1	S. pombe	SPAC1486.03c
chr1	731574	736769	-	SOMG_00337	alm1	OG-4061	nucleoporin Alm1	S. pombe	SPAC1486.04c
chr1	737111	742573	+	SOMG_00338	nup189	OG-3244	nucleoporin Nup98 and Nup96	S. pombe	SPAC1486.05
chr1	742936	743276	+	SOMG_00339	fmc1	OG-4309	mitochondrial complex assembly factor, LYR family Fmc1	S. pombe	SPAC1486.11
chr1	744376	745608	+	SOMG_00340	npt1	OG-1027	nicotinate phosphoribosyltransferase Npt1	S. pombe	SPAC1486.06
chr1	746028	746462	-	SOMG_00341	mrpl19	OG-296	mitochondrial ribosomal protein subunit L11	S. pombe	SPAC1486.07c
chr1	747197	747633	+	SOMG_00342	cox16	OG-3261	mitochondrial copper chaperone for cytochrome c oxidase Cox16	S. pombe	SPAC1486.08
chr1	749281	750118	-	SOMG_00343		OG-5702	hypothetical protein
chr1	751010	752131	+	SOMG_00344	wtf3	OG-5741	wtf meiotic driver, syntenic with wtf28 in CBS 15792					Gene name and product description are manually annotated.
chr1	755924	756952	+	SOMG_00345	psu1	OG-874	cell wall beta-glucosidase Psu1	S. pombe	SPAC1002.13c
chr1	757855	759615	+	SOMG_00346		OG-1021	succinate-semialdehyde dehydrogenase (NAD(P)+)	S. pombe	SPAC1002.12c
chr1	759937	761667	-	SOMG_00347	gaa1	OG-3369	GPI-anchor transamidase complex subunit Gaa1	S. pombe	SPAC1002.11
chr1	762343	764103	+	SOMG_00348	sgt1	OG-3473	snRNP binding protein Sgt1	S. pombe	SPAC1002.10c
chr1	764298	765836	+	SOMG_00349	dld1	OG-621	dihydrolipoamide dehydrogenase Dld1	S. pombe	SPAC1002.09c
chr1	766695	767795	+	SOMG_00350	mtf1	OG-3472	mitochondrial RNA polymerase specificity factor, predicted rRNA methyltransferase Mtf1	S. pombe	SPAC1002.08c
chr1	768139	769065	+	SOMG_00351		OG-1986	spermidine/spermine/histone N1-acetyltransferase	S. pombe	SPAC1002.07c
chr1	769487	769963	+	SOMG_00352	bqt2	OG-3403	bouquet formation protein Bqt2	S. pombe	SPAC1002.06c
chr1	770409	772508	+	SOMG_00353	jmj2	OG-3148	histone demethylase Jmj2	S. pombe	SPAC1002.05c
chr1	772732	773337	+	SOMG_00354	taf11	OG-1470	transcription factor TFIID complex subunit Taf11	S. pombe	SPAC1002.04c
chr1	774062	776821	+	SOMG_00355	gls2	OG-1794	glucosidase II alpha subunit Gls2	S. pombe	SPAC1002.03c
chr1	777190	777870	-	SOMG_00356	pom34	OG-3859	nucleoporin Pom34	S. pombe	SPAC1002.02
chr1	778127	778600	-	SOMG_05102	mrx11	OG-4295	mitochondrial expression network (MIOREX) component Mrx11	S. pombe	SPAC1002.01
chr1	779041	780594	-	SOMG_00357	mug99	OG-4102	mitochondrial conserved fungal membrane protein Mug99	S. pombe	SPAC1610.04
chr1	782071	784307	+	SOMG_00358	crp79	OG-3111	poly(A) binding protein Crp79	S. pombe	SPAC1610.03c
chr1	784681	785430	+	SOMG_00359	mrpl1	OG-3650	mitochondrial ribosomal protein subunit L1	S. pombe	SPAC1610.02c
chr1	785732	786634	-	SOMG_00360	saf5	OG-3904	splicing factor Saf5	S. pombe	SPAC1610.01
chr1	787463	790496	-	SOMG_00361	ftp105	OG-3108	Golgi localized protein, HID1-like protein 3, implicated in vesicle-mediated transport	S. pombe	SPAC17A5.16			Gene product description is manually adjusted to make it suitable for NCBI genome submission.
chr1	790972	793119	+	SOMG_00362	gus1	OG-341	cytoplasmic glutamate-tRNA ligase Gus1	S. pombe	SPAC17A5.15c
chr1	793320	797345	-	SOMG_00363	exo2	OG-1141	exonuclease II Exo2	S. pombe	SPAC17A5.14
chr1	798186	798506	-	SOMG_00364		OG-5743	hypothetical protein
chr1	798545	799393	-	SOMG_00365	fol2	OG-517	GTP cyclohydrolase Fol2	S. pombe	SPAC17A5.13
chr1	799519	801672	-	SOMG_00366	ucp7	OG-3625	UBA/TPR/DNAJ domain protein Ucp7	S. pombe	SPAC17A5.12
chr1	801706	802964	-	SOMG_00367	rec12	OG-3325	DSB-forming protein Rec12/Spo11	S. pombe	SPAC17A5.11
chr1	804032	804661	-	SOMG_00368	hua1	OG-3623	possibly DNA J domain Hua1	S. pombe	SPAC17A5.10			Gene product description is manually adjusted to make it suitable for NCBI genome submission.
chr1	804861	805856	+	SOMG_00369	glc8	OG-4556	serine/threonine protein phosphatase PP1 regulatory subunit Glc8	S. pombe	SPAC17A5.09c
chr1	806405	807037	-	SOMG_00370	erp2	OG-1493	COPII-coated vesicle component Erp2/3/4	S. pombe	SPAC17A5.08
chr1	807990	810430	+	SOMG_00371	ulp2	OG-3187	SUMO deconjugating cysteine peptidase Ulp2	S. pombe	SPAC17A5.07c
chr1	810582	812990	-	SOMG_00372	ptr8	OG-447	transcription factor TFIIH complex DNA helicase (ERCC3) subunit Ptr8-like	S. pombe	SPAC17A5.06			Gene product description is manually adjusted to make it suitable for NCBI genome submission.
chr1	813293	813652	-	SOMG_00373		OG-3993	Schizosaccharomyces specific protein	S. pombe	SPAC17A5.19
chr1	814388	815174	+	SOMG_00374		OG-2127	methyltransferase	S. pombe	SPAC17A5.05c
chr1	815496	816497	+	SOMG_00375	mde10	OG-3520	spore wall assembly ADAM family peptidase Mde10	S. pombe	SPAC17A5.04c
chr1	816512	817105	+	SOMG_00376		OG-5804	spore wall assembly peptidase Mde10-like			4899.EPX71303	SOCG_01522	The seed_ortholog in eggNOG-mapper is a fission yeast protein. Gene product description is transferred from the corresponding fission yeast seed_ortholog.
chr1	817363	818529	-	SOMG_00377	rpl301	OG-299	60S ribosomal protein L3	S. pombe	SPAC17A5.03
chr1	819024	820561	+	SOMG_00378	dbr1	OG-1552	RNA lariat debranching enzyme Dbr1	S. pombe	SPAC17A5.02c
chr1	820951	821397	+	SOMG_00379	rec25	OG-4083	meiotic recombination protein Rec25	S. pombe	SPAC17A5.18c
chr1	821442	824332	-	SOMG_00380	pex6	OG-3643	peroxin-6 ATPase subunit	S. pombe	SPAC17A5.01
chr1	827493	829631	+	SOMG_00381		OG-4279	DNA-binding transcription factor	S. pombe	SPAC105.03c
chr1	830828	831552	+	SOMG_00382		OG-1627	ankyrin repeat protein, protein phosphatase regulatory subunit, PPP1R16A-like protein	S. pombe	SPAC105.02c			Gene product description is manually adjusted to make it suitable for NCBI genome submission.
chr1	832424	835212	+	SOMG_00383	kha1	OG-4347	plasma membrane potassium ion/proton antiporter Kha1	S. pombe	SPAC105.01c
chr1	837046	838127	+	SOMG_00384	cmk1	OG-1107	calcium/calmodulin-dependent protein kinase Cmk1	S. pombe	SPACUNK12.02c
chr1	838541	840532	-	SOMG_00385	mdv1	OG-3654	mitochondrial outer membrane fission complex, WD repeat subunit Mdv1	S. pombe	SPAC664.15
chr1	841974	843545	-	SOMG_00386	amt2	OG-419	plasma membrane ammonium transmembrane transporter Amt2	S. pombe	SPAC664.14
chr1	845268	845600	-	SOMG_00387		OG-4699	hypothetical protein
chr1	846203	846501	+	SOMG_00388	sdh6	OG-1626	mitochondrial succinate dehydrogenase assembly factor, LYR family Sdh6	S. pombe	SPAC664.12c
chr1	846856	848877	-	SOMG_00389	ssc1	OG-118	mitochondrial (2Fe-2S) cluster assembly chaperone Ssc1	S. pombe	SPAC664.11
chr1	849694	852203	-	SOMG_00390	klp2	OG-3811	kinesin-14 family minus-end directed microtubule motor Klp2	S. pombe	SPAC664.10
chr1	852652	854550	-	SOMG_00391	ggt1	OG-673	gamma-glutamyltranspeptidase Ggt1	S. pombe	SPAC664.09
chr1	855895	858058	-	SOMG_00392	arp8	OG-2070	Ino80 complex actin-like protein Arp8	S. pombe	SPAC664.02c
chr1	858918	860568	+	SOMG_00393	paf1	OG-2591	RNA polymerase II associated Paf1 complex	S. pombe	SPAC664.03
chr1	860799	861303	-	SOMG_00394	rps1602	OG-862	40S ribosomal protein S16	S. pombe	SPAC664.04c
chr1	861451	862077	+	SOMG_00395	rpl13	OG-313	60S ribosomal protein L13	S. pombe	SPAC664.05
chr1	862515	863434	+	SOMG_00396	rlp7	OG-1647	ribosomal protein L7-like Rlp7 involved in ribosome biogenesis	S. pombe	SPAC664.06
chr1	863646	865182	-	SOMG_00397	rad9	OG-2719	checkpoint clamp complex protein Rad9	S. pombe	SPAC664.07c
chr1	865742	867341	-	SOMG_00398	bfr2	OG-2797	traub family protein involved in ribosome biogenesis	S. pombe	SPAC664.08c
chr1	868342	869611	+	SOMG_00399	swi6	OG-3488	heterochromatin (HP1) family chromodomain protein Swi6	S. pombe	SPAC664.01c
chr1	870200	871438	+	SOMG_00400		OG-2616	GTPase activating protein	S. pombe	SPAC824.09c
chr1	872613	874045	+	SOMG_00401	apm4	OG-1551	AP-2 adaptor complex mu subunit Apm4	S. pombe	SPAC31A2.09c
chr1	874263	874748	-	SOMG_00402	mrp20	OG-2003	mitochondrial ribosomal protein subunit L23	S. pombe	SPAC31A2.08
chr1	875506	878296	+	SOMG_00403	dbp10	OG-1326	ATP-dependent RNA helicase Dbp10	S. pombe	SPAC31A2.07c
chr1	878515	880113	-	SOMG_00404	atp25	OG-3996	mitochondrial polynucleotide adenylyltransferase Atp25	S. pombe	SPAC31A2.06
chr1	880653	885715	+	SOMG_00405	mis4	OG-3590	cohesin loading factor (adherin) Mis4/Scc2	S. pombe	SPAC31A2.05c
chr1	886342	886926	+	SOMG_00406	pre1	OG-82	20S proteasome complex subunit beta 4 Pre1	S. pombe	SPAC31A2.04c
chr1	887430	888122	-	SOMG_00407	mrp11	OG-3288	mitochondrial ribosomal protein subunit L10	S. pombe	SPAC31A2.03
chr1	888915	889541	-	SOMG_00408	trm112	OG-489	eRF1 methyltransferase complex and tRNA (m2G10) methyltransferase complex regulatory subunit Trm112	S. pombe	SPAC31A2.02
chr1	890092	891462	-	SOMG_00409	tif313	OG-1829	translation initiation factor eIF3m	S. pombe	SPAC1751.03
chr1	891668	892060	+	SOMG_00410	rsm19	OG-465	mitochondrial ribosomal protein subunit S19	S. pombe	SPAC1751.02c
chr1	892437	893043	-	SOMG_00411	loc1	OG-2473	ribosome biogenesis protein Loc1	S. pombe	SPAC1751.04
chr1	893568	893915	+	SOMG_00412		OG-5781	hypothetical protein
chr1	895471	897843	+	SOMG_00413	gti1	OG-4536	gluconate transmembrane transporter inducer Gti1	S. pombe	SPAC1751.01c
chr1	898524	900392	+	SOMG_00414	tup12	OG-2863	transcriptional corepressor Tup12	S. pombe	SPAC630.14c
chr1	901012	905013	+	SOMG_00415	tsc2	OG-3144	Rheb GAP, tuberin Tsc2	S. pombe	SPAC630.13c
chr1	905145	906407	-	SOMG_00416		OG-2667	GPI-remodelling mannose-ethanolamine phosphate phosphodiesterase	S. pombe	SPAC630.12
chr1	907328	908132	-	SOMG_00417	vps55	OG-1305	vacuolar sorting protein Vps55	S. pombe	SPAC630.11
chr1	908495	909397	-	SOMG_00418	bmt2	OG-2305	rRNA (adenine) methyltransferase activity Bmt2	S. pombe	SPAC630.10
chr1	911063	912307	+	SOMG_00419	pgk1	OG-592	phosphoglycerate kinase Pgk1	S. pombe	SPBC14F5.04c
chr1	913250	916453	+	SOMG_00420	kap123	OG-579	karyopherin/importin beta family nuclear import signal receptor Kap123	S. pombe	SPBC14F5.03c
chr1	916614	918222	-	SOMG_00421	trs65	OG-4087	TRAPP II complex subunit Trs65	S. pombe	SPBC14F5.02
chr1	919013	919858	-	SOMG_00422		OG-4429	DUF4504 family protein, C1orf74-like protein	S. pombe	SPBC14F5.01			Gene product description is manually adjusted to make it suitable for NCBI genome submission.
chr1	920363	921934	-	SOMG_00423	ppk22	OG-1106	serine/threonine protein kinase Ppk22	S. pombe	SPBC1861.09
chr1	923716	924491	+	SOMG_00424	lea1	OG-861	U2 snRNP-associated protein Lea1	S. pombe	SPBC1861.08c
chr1	924728	925125	-	SOMG_00425	elc1	OG-368	elongin C Elc1	S. pombe	SPBC1861.07
chr1	925599	926924	+	SOMG_00426	mug131	OG-3708	UPF0300 family protein 4	S. pombe	SPBC1861.06c
chr1	926957	929248	-	SOMG_00427		OG-1786	bifunctional pseudouridylate synthase/pseudouridine kinase	S. pombe	SPBC1861.05
chr1	930175	933386	+	SOMG_00428	prp24	OG-3024	RNA-binding protein Prp24	S. pombe	SPBC1861.04c
chr1	933433	935625	-	SOMG_00429	naa35	OG-3533	NatC N-acetyltransferase complex subunit Naa35	S. pombe	SPBC1861.03
chr1	935856	937433	-	SOMG_00430	abp2	OG-3498	may bind replication origins Abp2	S. pombe	SPBC1861.02			Gene product description is manually adjusted to make it suitable for NCBI genome submission.
chr1	939126	941212	+	SOMG_00431	cnp3	OG-3898	CENP-C-like protein Cnp3	S. pombe	SPBC1861.01c			Gene product description is manually adjusted to make it suitable for NCBI genome submission.
chr1	941347	941702	-	SOMG_00432	mrpl44	OG-2641	mitochondrial ribosomal protein subunit L53	S. pombe	SPBC56F2.14
chr1	942030	943404	+	SOMG_00433	pof12	OG-3858	F-box protein Pof12	S. pombe	SPBC56F2.01
chr1	943801	944382	+	SOMG_00434	rpl1901	OG-367	60S ribosomal protein L19	S. pombe	SPBC56F2.02
chr1	944792	945970	+	SOMG_00435	arp10	OG-4100	dynactin complex actin-like protein Arp10	S. pombe	SPBC56F2.03
chr1	946161	953812	+	SOMG_00436	utp20	OG-2555	U3 snoRNP protein Utp20	S. pombe	SPBC56F2.04
chr1	954068	955312	-	SOMG_00437		OG-4541	DNA-binding transcription factor	S. pombe	SPBC56F2.05c
chr1	958358	959794	+	SOMG_00438	mug147	OG-4565	Schizosaccharomyces specific protein Mug147	S. pombe	SPBC56F2.06
chr1	960360	960650	+	SOMG_00439	tam13	OG-4380	Schizosaccharomyces specific protein Tam13	S. pombe	SPBC56F2.15
chr1	961021	963369	-	SOMG_00440		OG-1550	ribosome biogenesis factor recycling AAA family ATPase	S. pombe	SPBC56F2.07c
chr1	964644	966650	-	SOMG_00441	puf1	OG-4180	pumilio family RNA-binding protein Puf1	S. pombe	SPBC56F2.08c
chr1	967996	969255	-	SOMG_00442	arg5	OG-136	arginine specific carbamoyl-phosphate synthase subunit Arg5	S. pombe	SPBC56F2.09c
chr1	970321	971482	-	SOMG_00443	alg5	OG-1374	dolichyl-phosphate beta-glucosyltransferase Alg5	S. pombe	SPBC56F2.10c
chr1	972181	973638	+	SOMG_00444	met6	OG-694	homoserine O-acetyltransferase Met6	S. pombe	SPBC56F2.11
chr1	974837	976051	+	SOMG_00445	ilv5	OG-59	acetohydroxyacid reductoisomerase	S. pombe	SPBC56F2.12
chr1	976389	977510	+	SOMG_00446	mrm1	OG-4396	mitochondrial ribose methyltransferase Mrm1	S. pombe	SPBC1347.13c
chr1	977653	978968	-	SOMG_00447	arp1	OG-3688	dynactin complex subunit, centractin family actin-like protein Arp1	S. pombe	SPBC1347.12
chr1	980108	980404	-	SOMG_00448		OG-4747	stress responsive orphan 1	S. octosporus	SOCG_01594
chr1	981392	983293	-	SOMG_00449	cdc23	OG-3250	MCM-associated protein Mcm10	S. pombe	SPBC1347.10
chr1	986400	986831	+	SOMG_00450		OG-5730	hsp16-like protein			4899.EPX71664	SOCG_01879	The seed_ortholog in eggNOG-mapper is a fission yeast protein. Gene product description is transferred from the corresponding fission yeast seed_ortholog.
chr1	987966	988832	-	SOMG_00451		OG-4708	meiotic expression up-regulated protein	S. octosporus	SOCG_01873
chr1	990938	992122	-	SOMG_00452	wtf6	OG-4809	wtf meiotic driver, syntenic with wtf1 in CBS 15792					Gene name and product description are manually annotated.
chr1	993044	993929	+	SOMG_00453		OG-5754	hypothetical protein
chr1	994693	994995	-	SOMG_00454		OG-5777	hypothetical protein
chr1	996510	997394	+	SOMG_00455	rnh202	OG-3314	ribonuclease H2 complex subunit Rnh202	S. pombe	SPBC1347.08c
chr1	997522	998296	-	SOMG_00456	rex2	OG-580	RNA exonuclease	S. pombe	SPBC1347.07
chr1	998942	1000399	+	SOMG_00457	cki1	OG-1569	serine/threonine protein kinase (CK1 family) Cki1	S. pombe	SPBC1347.06c
chr1	1001462	1002861	+	SOMG_00458	scj1	OG-2314	Hsp40 family ER-associated DNAJ domain protein Scj1	S. pombe	SPBC1347.05c
chr1	1003070	1004140	-	SOMG_00459	tim54	OG-2691	TIM22 inner membrane protein insertion complex subunit Tim54	S. pombe	SPBC1347.04
chr1	1004833	1005774	-	SOMG_00460	meu14	OG-2991	sporulation specific PIL domain protein Meu14	S. pombe	SPBC1347.03
chr1	1006415	1007500	-	SOMG_00461	ani1	OG-2213	CENP-A amino terminus domain (NTD) isomerase Ani1	S. pombe	SPBC1347.02
chr1	1007958	1010810	+	SOMG_00462	rev1	OG-2911	deoxycytidyl transferase Rev1	S. pombe	SPBC1347.01c
chr1	1011178	1012140	-	SOMG_00463	sec13	OG-319	GATOR2-SEACAT complex/COPII-coated vesicle component/nuclear pore outer ring WD repeat protein Sec13	S. pombe	SPBC215.15
chr1	1012351	1013199	+	SOMG_00464	vps20	OG-2395	ESCRT III complex subunit Vps20	S. pombe	SPBC215.14c
chr1	1013698	1014915	-	SOMG_00465		OG-5736	hypothetical protein
chr1	1015533	1018599	-	SOMG_00466	cwf10	OG-499	U5 snRNP GTPase subunit Cwf10	S. pombe	SPBC215.12
chr1	1019026	1020382	+	SOMG_00467	erg10	OG-86	acetyl-CoA C-acetyltransferase Erg10	S. pombe	SPBC215.09c
chr1	1021072	1024542	+	SOMG_00468	arg4	OG-53	arginine specific carbamoyl-phosphate synthase Arg4	S. pombe	SPBC215.08c
chr1	1025190	1026965	+	SOMG_00469	pdp2	OG-3257	PWWP domain protein Pdp2	S. pombe	SPBC215.07c
chr1	1027664	1028334	+	SOMG_00470		OG-1878	nucleolar RNA-binding protein, LYAR-like protein, implicated in rRNA processing	S. pombe	SPBC215.06c			Gene product description is manually adjusted to make it suitable for NCBI genome submission.
chr1	1029357	1030517	-	SOMG_00471	gpd1	OG-184	glycerol-3-phosphate dehydrogenase Gpd1	S. pombe	SPBC215.05
chr1	1032378	1032628	-	SOMG_00472		OG-4764	hypothetical protein
chr1	1033286	1034684	+	SOMG_00473	csn1	OG-2617	COP9/signalosome complex subunit Csn1	S. pombe	SPBC215.03c
chr1	1034798	1035453	-	SOMG_00474	pfd5	OG-1689	prefoldin subunit Pfd5	S. pombe	SPBC215.02
chr1	1035748	1038252	-	SOMG_00475		OG-1915	Rab GAP	S. pombe	SPBC215.01
chr1	1039382	1040047	-	SOMG_00476	mge1	OG-2360	mitochondrial [2Fe-2S] cluster assembly and protein import chaperone Mge1	S. pombe	SPBC3B9.19
chr1	1040957	1041381	+	SOMG_00477	vma7	OG-900	V-type ATPase V1 subunit F	S. pombe	SPBC3B9.18c
chr1	1041574	1042287	-	SOMG_00478	isa2	OG-3264	mitochondrial [4Fe-4S] cluster assembly and transfer protein Isa2	S. pombe	SPBC3B9.17
chr1	1043115	1046537	+	SOMG_00479	nup120	OG-3728	nucleoporin, WD repeat Nup120	S. pombe	SPBC3B9.16c
chr1	1047008	1050286	+	SOMG_00480	scp1	OG-3273	Sre1 cleavage activating protein, Scap Scp1	S. pombe	SPBC3B9.15c
chr1	1050995	1052229	+	SOMG_00481	mrpl3	OG-3112	mitochondrial ribosomal protein subunit L44	S. pombe	SPBC3B9.14c
chr1	1052289	1052906	+	SOMG_00482		OG-5699	60S acidic ribosomal protein Rpp1-1-like			4899.EPX72877	SOCG_00639	The seed_ortholog in eggNOG-mapper is a fission yeast protein. Gene product description is transferred from the corresponding fission yeast seed_ortholog.
chr1	1052918	1053526	-	SOMG_00483	trs23	OG-989	TRAPP I, II, and III complex subunit Trs23	S. pombe	SPBC3B9.12
chr1	1053632	1054901	+	SOMG_00484	ctf1	OG-3437	mRNA cleavage and polyadenylation specificity factor complex RNA-binding subunit Ctf1	S. pombe	SPBC3B9.11c
chr1	1055513	1055800	+	SOMG_00485	dad4	OG-705	DASH complex subunit Dad4	S. pombe	SPBC3B9.22c
chr1	1055819	1056930	-	SOMG_00486	vti1	OG-1576	SNARE Vti1	S. pombe	SPBC3B9.10
chr1	1057189	1058619	-	SOMG_00487	vps36	OG-3474	ESCRT II complex subunit Vps36	S. pombe	SPBC3B9.09
chr1	1059262	1060103	+	SOMG_00488	mnh1	OG-128	exon junction complex subunit	S. pombe	SPBC3B9.08c			Gene product description is manually adjusted to make it suitable for NCBI genome submission.
chr1	1060807	1061474	+	SOMG_00489	rpa43	OG-345	DNA-directed RNA polymerase I complex subunit Rpa43	S. pombe	SPBC3B9.07c
chr1	1062125	1063078	+	SOMG_00490	atg3	OG-1380	autophagy associated protein Atg3	S. pombe	SPBC3B9.06c
chr1	1063541	1064098	-	SOMG_00491	hot15	OG-1412	helper of TIM Hot15	S. pombe	SPBC3B9.05
chr1	1064529	1065205	-	SOMG_00492	dcp1	OG-2766	mRNA decapping complex regulatory subunit Dcp1	S. pombe	SPBC3B9.21
chr1	1065487	1066404	-	SOMG_00493	oms1	OG-2416	mitochondrial methyltransferase Oms1	S. pombe	SPBC3B9.04
chr1	1066694	1068513	-	SOMG_00494	srp101	OG-3209	signal recognition particle receptor alpha subunit Srp101	S. pombe	SPBC3B9.03
chr1	1069320	1070464	-	SOMG_00495	wtf7	OG-5803	wtf meiotic driver, syntenic with wtf2 in CBS 15792					Gene name and product description are manually annotated.
chr1	1071837	1072934	+	SOMG_00496	cwf28	OG-3508	splicing factor Cwf28	S. pombe	SPBC3B9.02c
chr1	1073278	1074159	-	SOMG_00497	fes1	OG-2152	Hsp70 nucleotide exchange factor Fes1	S. pombe	SPBC3B9.01
chr1	1075300	1076499	+	SOMG_00498	ppk25	OG-4716	serine/threonine protein kinase Ppk25	S. pombe	SPBC32C12.03c
chr1	1077511	1078932	-	SOMG_00499	ste11	OG-4558	DNA-binding transcription factor Ste11	S. pombe	SPBC32C12.02
chr1	1081355	1082518	-	SOMG_00500	cyc3	OG-4341	cytochrome c heme lyase Cyc3	S. pombe	SPBC26H8.12
chr1	1083610	1084131	+	SOMG_00501	the4	OG-1810	acyl-coenzyme A thioesterase The4	S. pombe	SPBC26H8.11c
chr1	1084452	1087364	-	SOMG_00502	dis3	OG-293	exosome 3'-5' exoribonuclease subunit Dis3	S. pombe	SPBC26H8.10
chr1	1087935	1088890	+	SOMG_00503	snf59	OG-4356	SWI/SNF complex subunit Snf59	S. japonicus	SJAG_04005
chr1	1089415	1090915	+	SOMG_00504	grn1	OG-1429	GTPase Grn1	S. pombe	SPBC26H8.08c
chr1	1091617	1093192	+	SOMG_00505	nda3	OG-856	tubulin beta Nda3	S. pombe	SPBC26H8.07c
chr1	1094005	1094377	+	SOMG_00506	sdh8	OG-2402	mitochondrial respiratory chain complex II assembly factor 4 Sdh8	S. pombe	SPBC26H8.16
chr1	1096789	1097930	-	SOMG_00507	wtf8	OG-5794	wtf meiotic driver, syntenic with wtf3 in CBS 15792					Gene name and product description are manually annotated.
chr1	1098837	1099740	+	SOMG_00508		OG-5739	hypothetical protein
chr1	1101274	1101624	+	SOMG_00509	cox17	OG-575	mitochondrial copper chaperone for cytochrome c oxidase Cox17	S. pombe	SPBC26H8.14c
chr1	1102192	1102563	+	SOMG_00510		OG-4772	Siva family protein	S. pombe	SPBC26H8.13c
chr1	1102698	1103609	-	SOMG_00511		OG-4346	protein N-terminal glutamine amidohydrolase, alpha beta roll superfamily	S. japonicus	SJAG_00450
chr1	1105051	1105794	-	SOMG_00512	grx4	OG-1297	CIA machinery monothiol glutaredoxin Grx4	S. pombe	SPBC26H8.06
chr1	1106861	1108099	+	SOMG_00513	pph3	OG-227	serine/threonine protein phosphatase PP4 catalytic subunit Pph3	S. pombe	SPBC26H8.05c
chr1	1108599	1113023	+	SOMG_00514	iml1	OG-2037	GATOR1-SEACIT GTPase complex subunit Iml1	S. pombe	SPBC26H8.04c
chr1	1113310	1116009	-	SOMG_00515	cho2	OG-1592	phosphatidylethanolamine N-methyltransferase Cho2	S. pombe	SPBC26H8.03
chr1	1117718	1118866	+	SOMG_00516	sec9	OG-2739	SNAP-25-like proteinue	S. pombe	SPBC26H8.02c			Gene product description is manually adjusted to make it suitable for NCBI genome submission.
chr1	1119413	1120396	-	SOMG_00517	thi2	OG-301	thiazole biosynthetic enzyme	S. pombe	SPBC26H8.01
chr1	1122063	1123856	+	SOMG_00518	tda1	OG-994	threonine ammonia-lyase Tda1	S. pombe	SPBC1677.03c
chr1	1124388	1124740	-	SOMG_00519	dpm3	OG-1463	dolichol-phosphate mannosyltransferase subunit 3	S. pombe	SPBC1677.02
chr1	1125406	1126221	+	SOMG_00520	lsb1	OG-3691	Wiskott-Aldrich syndrome-like protein binding protein Lsb1	S. pombe	SPBC119.05c			Gene product description is manually adjusted to make it suitable for NCBI genome submission.
chr1	1127130	1127528	-	SOMG_00521	mei3	OG-4493	meiosis inducing protein Mei3	S. pombe	SPBC119.04
chr1	1128688	1128930	-	SOMG_00522		OG-5757	hypothetical protein
chr1	1129203	1131506	+	SOMG_00523	egt1	OG-2325	ergothioneine biosynthesis protein Egt1	S. pombe	SPBC1604.01
chr1	1131718	1133814	-	SOMG_00524	ppr1	OG-4430	mitochondrial PPR repeat protein Ppr1	S. pombe	SPBC1604.02c
chr1	1134347	1135255	-	SOMG_00525		OG-3653	conserved fungal protein, implicated in vesicle trafficking or lipid metabolism	S. pombe	SPBC1604.03c
chr1	1135962	1136963	+	SOMG_00526		OG-2268	mitochondrial carrier, thiamine pyrophosphate	S. pombe	SPBC1604.04
chr1	1137821	1139473	+	SOMG_00527	pgi1	OG-446	glucose-6-phosphate isomerase	S. pombe	SPBC1604.05
chr1	1139713	1141098	-	SOMG_00528	noc4	OG-1482	CBF/Mak21 family Noc4	S. pombe	SPBC1604.06c
chr1	1141369	1142160	+	SOMG_00529	atp4	OG-2832	F1-FO ATP synthase subunit	S. pombe	SPBC1604.07
chr1	1142729	1144348	-	SOMG_00530	imp1	OG-1007	importin alpha family nuclear import signal receptor adaptor Imp1	S. pombe	SPBC1604.08c
chr1	1145348	1146241	-	SOMG_00531	rex4	OG-1462	exoribonuclease Rex4	S. pombe	SPBC1604.09c
chr1	1146949	1147540	+	SOMG_00532	srb7	OG-2240	mediator complex subunit Med21	S. pombe	SPBC1604.10
chr1	1147860	1148262	+	SOMG_00533	atp17	OG-2520	F1-FO ATP synthase subunit F	S. pombe	SPBC1604.11
chr1	1149089	1151485	+	SOMG_00534		OG-4081	Schizosaccharomyces specific phosphoprotein	S. pombe	SPBC1604.12
chr1	1152012	1152808	-	SOMG_00535	spc25	OG-3016	Ndc80 complex subunit Spc25	S. pombe	SPCC188.04c
chr1	1153428	1153748	-	SOMG_00536	mrpl32	OG-3015	mitochondrial ribosomal protein subunit L32	S. pombe	SPBC1604.13c
chr1	1154574	1156716	-	SOMG_00537	shk1	OG-1913	PAK-related kinase Shk1	S. pombe	SPBC1604.14c
chr1	1158546	1160192	+	SOMG_00538	gpi16	OG-2942	pig-T, Gpi16	S. pombe	SPBC1604.15
chr1	1160346	1160948	-	SOMG_00539		OG-3507	RNA-binding protein, G-patch type, GPANK1-like protein	S. pombe	SPBC1604.16c			Gene product description is manually adjusted to make it suitable for NCBI genome submission.
chr1	1161041	1162533	-	SOMG_00540	tti2	OG-4116	ASTRA complex subunit Tti2	S. pombe	SPBC1604.17c
chr1	1162889	1164318	-	SOMG_00541	cmp7	OG-3277	ESCRT III complex subunit Cmp7	S. pombe	SPBC1604.18c
chr1	1164758	1166767	-	SOMG_00542	trs8501	OG-4446	TRAPP III complex subunit Trs85a	S. pombe	SPBC1604.19c
chr1	1167237	1169039	-	SOMG_00543	tea2	OG-2336	kinesin family plus-end directed microtubule motor Tea2	S. pombe	SPBC1604.20c
chr1	1169442	1169726	-	SOMG_00544	pet117	OG-2909	cytochrome c oxidase assembly protein Pet117	S. pombe	SPBC1604.25
chr1	1170505	1173606	-	SOMG_00545	ptr3	OG-63	ubiquitin activating enzyme E1	S. pombe	SPBC1604.21c
chr1	1174058	1174888	+	SOMG_00546	mtr3	OG-2156	exosome subunit Mtr3	S. pombe	SPBC211.08c
chr1	1176797	1177354	+	SOMG_00547	ubc8	OG-620	ubiquitin conjugating enzyme E2 Ubc8	S. pombe	SPBC211.07c
chr1	1177571	1179268	-	SOMG_00548	gfh1	OG-3900	gamma tubulin complex GCP4 subunit Gfh1	S. pombe	SPBC211.06
chr1	1179563	1179964	-	SOMG_00549	sap10	OG-671	splicing factor 3B	S. pombe	SPBC211.05
chr1	1180479	1183178	+	SOMG_00550	mcm6	OG-158	MCM complex subunit Mcm6	S. pombe	SPBC211.04c
chr1	1183711	1188138	+	SOMG_00551	gea1	OG-4255	Arf GEF	S. pombe	SPBC211.03c
chr1	1189312	1191820	+	SOMG_00552	cwf3	OG-1372	Prp19 complex subunit Cwf3	S. pombe	SPBC211.02c
chr1	1191969	1192702	-	SOMG_00553	rsm10	OG-3255	mitochondrial ribosomal protein subunit S10	S. pombe	SPBC211.01
chr1	1193273	1194367	+	SOMG_00554	mri1	OG-1339	methylthioribose-1-phosphate isomerase Mri1	S. pombe	SPBC23E6.10c
chr1	1194967	1198185	-	SOMG_00555	ssn6	OG-4390	transcriptional corepressor Ssn6	S. pombe	SPBC23E6.09
chr1	1199569	1201194	-	SOMG_00556	rgp1	OG-3837	Rab-specific(Ryh1/Ypt6) Ric1-Rgp1 guanyl-nucleotide exchange factor subunit Rgp1/Sat1	S. pombe	SPBC23E6.08
chr1	1201627	1204596	+	SOMG_00557	rfc1	OG-1599	DNA replication factor C complex subunit Rfc1	S. pombe	SPBC23E6.07c
chr1	1205608	1206326	+	SOMG_00558	rib3	OG-424	3,4-dihydroxy-2-butanone 4-phosphate synthase Rib3	S. pombe	SPBC23E6.06c
chr1	1206727	1208262	-	SOMG_00559	arx1	OG-1633	ribosomal export complex protein Arx1, peptidase family	S. pombe	SPBC23E6.05
chr1	1208629	1213578	+	SOMG_00560	utp10	OG-2413	U3 snoRNP-associated protein Utp10	S. pombe	SPBC23E6.04c
chr1	1214124	1215040	+	SOMG_00561	nta1	OG-2272	protein N-terminal amidase Nta1	S. pombe	SPBC23E6.03c
chr1	1215163	1218159	-	SOMG_00562	rrp2	OG-2444	DNA translocase/ SUMO-targeted ubiquitin ligase E3	S. pombe	SPBC23E6.02
chr1	1220442	1221881	+	SOMG_00563	cxr1	OG-2437	splicing factor Cxr1	S. pombe	SPBC23E6.01c
chr1	1223329	1226640	+	SOMG_00564	git1	OG-3743	C2 domain protein Git1	S. pombe	SPBC21C3.20c
chr1	1227358	1227669	-	SOMG_00565	rtc3	OG-2684	SBDS family protein Rtc3	S. pombe	SPBC21C3.19
chr1	1228365	1229763	-	SOMG_00566	spo4	OG-133	serine/threonine protein kinase (DDK family) Spo4	S. pombe	SPBC21C3.18
chr1	1231044	1231693	+	SOMG_00567	psg1	OG-2846	membrane trafficking protein, ER to Golgi Psg1	S. pombe	SPBC21C3.17c
chr1	1232275	1232592	+	SOMG_00568	spt4	OG-123	DSIF transcription elongation factor complex subunit Spt4	S. pombe	SPBC21C3.16c
chr1	1233081	1234652	+	SOMG_00569		OG-57	aldehyde dehydrogenase, implicated in cellular detoxification	S. pombe	SPBC21C3.15c
chr1	1235150	1237459	+	SOMG_00570		OG-4455	chromatin binding protein-like protein	S. pombe	SPBC21C3.14c			Gene product description is manually adjusted to make it suitable for NCBI genome submission.
chr1	1237945	1238537	-	SOMG_00571	rps1901	OG-785	40S ribosomal protein S19	S. pombe	SPBC21C3.13
chr1	1238577	1238829	+	SOMG_00572		OG-5796	hypothetical protein
chr1	1239444	1239815	+	SOMG_00573		OG-1074	thioredoxin family protein, peroxidase	S. pombe	SPBC21C3.12c
chr1	1240076	1241335	-	SOMG_00574	ubx4	OG-3710	UBX domain protein Ubx4	S. pombe	SPBC21C3.11
chr1	1242169	1242966	+	SOMG_00575	rib7	OG-3011	5-amino-6-(5-phosphoribosylamino) uracil reductase Rib7	S. pombe	SPBC21C3.10c
chr1	1243419	1244263	+	SOMG_00576	oaa1	OG-784	mitochondrial acylpyruvase Oaa1	S. pombe	SPBC21C3.09c
chr1	1244786	1246099	+	SOMG_00577	car2	OG-423	ornithine transaminase Car2	S. pombe	SPBC21C3.08c
chr1	1246727	1247785	+	SOMG_00578	trm140	OG-1140	tRNA (cytosine-3) methyltransferase Trm140	S. pombe	SPBC21C3.07c
chr1	1247987	1248379	-	SOMG_00579		OG-4377	Schizosaccharomyces specific protein	S. pombe	SPBC21C3.06
chr1	1248662	1249666	-	SOMG_00580	sap62	OG-554	U2 snRNP-associated protein Sap62	S. pombe	SPBC21C3.05
chr1	1250691	1251017	+	SOMG_00581	mrx14	OG-3943	mitochondrial ribosomal protein subunit L34	S. pombe	SPBC21C3.04c
chr1	1251189	1253351	-	SOMG_00582		OG-3023	mitochondrial membrane ABC1 kinase family protein	S. pombe	SPBC21C3.03			Gene product description is manually adjusted to make it suitable for NCBI genome submission.
chr1	1254483	1255934	+	SOMG_00583	dep1	OG-4598	Sds3-like family protein Dep1	S. pombe	SPBC21C3.02c
chr1	1256672	1265962	+	SOMG_00584	vps1301	OG-3095	intermembrane lipid transfer protein, chorein family Vps13a	S. pombe	SPBC21C3.01c
chr1	1266582	1268760	-	SOMG_00585	bch1	OG-733	exomer complex ChAPs family (Chs5p-Arf1p-binding) protein Bch1	S. pombe	SPBC31F10.16
chr1	1269408	1269696	+	SOMG_00586	atp15	OG-2196	F1-FO ATP synthase epsilon subunit	S. pombe	SPBC31F10.15c
chr1	1271206	1276062	+	SOMG_00587	hip3	OG-3105	histone H3.3-H4 chaperone, HIR complex subunit Hip3	S. pombe	SPBC31F10.14c
chr1	1276469	1279430	+	SOMG_00588	hip1	OG-1709	histone H3.3-H4 chaperone, WD repeat protein, hira family Hip1	S. pombe	SPBC31F10.13c
chr1	1279573	1280399	-	SOMG_00589	tma20	OG-150	RNA-binding protein Tma20	S. pombe	SPBC31F10.12
chr1	1280635	1282662	+	SOMG_00590	cwf4	OG-638	Prp19 complex subunit Cwf4	S. pombe	SPBC31F10.11c
chr1	1284271	1285995	+	SOMG_00591	mub1	OG-2614	Armadillo-type fold protein	S. pombe	SPBC31F10.10c			Gene product description is manually adjusted to make it suitable for NCBI genome submission.
chr1	1286604	1287014	+	SOMG_00592	nut2	OG-1406	mediator complex subunit Med10	S. pombe	SPBC31F10.09c
chr1	1287085	1287998	-	SOMG_00593	mde2	OG-4608	meiotic double-strand break formation protrin Mde2	S. pombe	SPBC31F10.08
chr1	1288684	1289592	-	SOMG_00594	lsb5	OG-2750	actin cortical patch component Lsb5	S. pombe	SPBC31F10.07
chr1	1291198	1292011	+	SOMG_00595	sar1	OG-732	ADP-ribosylation factor Sar1	S. pombe	SPBC31F10.06c
chr1	1292527	1293225	-	SOMG_00596	mug37	OG-3774	SPBC31F10.05-like, conserved protein	S. pombe	SPBC31F10.05			Gene product description is manually adjusted to make it suitable for NCBI genome submission.
chr1	1293793	1295558	+	SOMG_00597	srb4	OG-3441	mediator complex subunit Med17	S. pombe	SPBC31F10.04c
chr1	1295852	1296460	-	SOMG_00598	ggg1	OG-1220	glutathione-specific gamma-glutamylcyclotransferase Ggg1	S. pombe	SPBC31F10.03
chr1	1296734	1297213	-	SOMG_00599	the13	OG-222	acyl-coenzyme A thioesterase The13	S. pombe	SPBC31F10.02
chr1	1297816	1299259	-	SOMG_00600	tfb2	OG-292	transcription factor TFIIH complex subunit Tfb2	S. pombe	SPBC13G1.13
chr1	1299780	1300765	-	SOMG_00601	did2	OG-1823	ESCRT III complex subunit Did2	S. pombe	SPBC13G1.12
chr1	1301426	1301611	+	SOMG_00602	smp2	OG-4770	Schizosaccharomyces specific microprotein Smp2	S. pombe	SPBC13G1.16
chr1	1302338	1302981	-	SOMG_00603	ykt6	OG-527	SNARE Ykt6	S. pombe	SPBC13G1.11
chr1	1303259	1309048	+	SOMG_00604	slh1	OG-806	ATP-dependent RNA helicase Slh1, ASCC3-like protein	S. pombe	SPBC13G1.10c			Gene product description is manually adjusted to make it suitable for NCBI genome submission.
chr1	1309221	1310647	-	SOMG_00605	enp1	OG-961	bystin family U3 and U14 snoRNA associated protein Enp1	S. pombe	SPBC13G1.09
chr1	1311237	1313156	+	SOMG_00606	ash2	OG-1476	Ash2-trithorax family protein	S. pombe	SPBC13G1.08c
chr1	1313252	1313911	-	SOMG_00607	swf1	OG-2781	palmitoyltransferase Swf1	S. pombe	SPBC13G1.07
chr1	1314523	1314897	+	SOMG_00608	isd11	OG-3064	mitochondrial [2Fe-2S] cluster assembly protein, LYR family Isd11	S. pombe	SPBC13G1.06c
chr1	1315089	1317240	-	SOMG_00609		OG-2577	ER protein folding protein	S. pombe	SPBC13G1.05
chr1	1318762	1319706	+	SOMG_00610	abh1	OG-1444	tRNA demethylase	S. pombe	SPBC13G1.04c
chr1	1320207	1321062	+	SOMG_00611		OG-4649	peroxisomal docking protein Pex14	S. octosporus	SOCG_01338
chr1	1321316	1322700	-	SOMG_00612	mpg2	OG-51	mannose-1-phosphate guanyltransferase	S. pombe	SPBC13G1.02
chr1	1323893	1324947	+	SOMG_00613	nam9	OG-2192	mitochondrial ribosomal protein subunit S4	S. pombe	SPBC13G1.01c
chr1	1325106	1325881	+	SOMG_00614	rns1	OG-3932	exon junction complex subunit, RNA-binding protein Rns1	S. pombe	SPBC13G1.14c
chr1	1326058	1327746	-	SOMG_00615	mrh5	OG-3973	mitochondrial ATP-dependent RNA helicase Mrh5	S. pombe	SPBC25D12.06
chr1	1328214	1329875	-	SOMG_00616	trm1	OG-1277	tRNA (guanine-N2-)-methyltransferase Trm1	S. pombe	SPBC25D12.05
chr1	1330469	1331638	-	SOMG_00617	suc22	OG-263	ribonucleotide reductase small subunit Suc22	S. pombe	SPBC25D12.04
chr1	1333095	1335410	+	SOMG_00618	mcm7	OG-149	MCM complex subunit Mcm7	S. pombe	SPBC25D12.03c
chr1	1335966	1337838	+	SOMG_00619	dnt1	OG-4568	nucleolar protein Dnt1	S. pombe	SPBC25D12.02c
chr1	1338273	1340306	+	SOMG_00620	ppp1	OG-1073	pescadillo-family BRCT domain protein Ppp1	S. pombe	SPBC19F5.05c
chr1	1340630	1342449	-	SOMG_00621		OG-721	aspartate kinase	S. pombe	SPBC19F5.04
chr1	1342982	1344778	-	SOMG_00622	sac11	OG-657	inositol polyphosphate phosphatase	S. pombe	SPBC19F5.03
chr1	1345590	1347719	+	SOMG_00623	utp4	OG-1219	U3 snoRNP-associated WD repeat protein Utp4	S. pombe	SPBC19F5.02c
chr1	1348062	1348699	-	SOMG_00624		OG-2195	HAD superfamily hydrolase	S. pombe	SPBP8B7.31			Gene product description is manually adjusted to make it suitable for NCBI genome submission.
chr1	1349689	1352121	+	SOMG_00625	thi5	OG-4017	DNA-binding transcription factor Thi5	S. pombe	SPBP8B7.30c
chr1	1352483	1354170	+	SOMG_00626		OG-4515	Schizosaccharomyces specific family with conserved tryptophan	S. japonicus	SJAG_05920
chr1	1354425	1356554	-	SOMG_00627	abz1	OG-1912	para-aminobenzoate synthase	S. pombe	SPBP8B7.29
chr1	1357117	1357560	+	SOMG_00628	stc1	OG-4587	CLRC complex-Argonaute linker protein Stc1	S. pombe	SPBP8B7.28c
chr1	1357895	1360375	-	SOMG_00629	mug30	OG-3390	HECT-type ubiquitin-protein ligase E3, found in association with TRAMP complex	S. pombe	SPBP8B7.27
chr1	1361592	1362377	-	SOMG_00630		OG-4767	hypothetical protein
chr1	1362947	1363853	-	SOMG_00631	cyp4	OG-906	cyclophilin family peptidyl-prolyl cis-trans isomerase Cyp4	S. pombe	SPBP8B7.25
chr1	1364707	1365257	+	SOMG_00632	atg8	OG-574	autophagy associated protein Atg8	S. pombe	SPBP8B7.24c
chr1	1365847	1367925	-	SOMG_00633	rnf10	OG-3110	ubiquitin-protein ligase E3	S. pombe	SPBP8B7.23
chr1	1368697	1370262	+	SOMG_00634	ubp3	OG-2469	ubiquitin C-terminal hydrolase Ubp3	S. pombe	SPBP8B7.21
chr1	1371062	1371804	+	SOMG_00635	erd2	OG-62	HDEL receptor	S. pombe	SPBP8B7.22
chr1	1372954	1373289	-	SOMG_00636		OG-5734	ABC transporter B family			46681.XP_001736034.1	EDI_294520	Gene functional annotation is obtained using eggNOG-mapper.
chr1	1373660	1374121	-	SOMG_00637		OG-5745	resistance protein			162425.CADANIAP00006541	ANIA_06436	Gene functional annotation is obtained using eggNOG-mapper.
chr1	1376006	1377850	+	SOMG_00638	nop2	OG-508	rRNA (cytosine-C5-)-methyltransferase activity Nop2	S. pombe	SPBP8B7.20c
chr1	1378032	1381100	-	SOMG_00639	spt16	OG-497	histone H2A-H2B chaperone, FACT complex subunit Spt16	S. pombe	SPBP8B7.19
chr1	1382590	1384254	+	SOMG_00640		OG-1583	phosphomethylpyrimidine kinase	S. pombe	SPBP8B7.18c
chr1	1385418	1386938	+	SOMG_00641		OG-2446	phosphomethylpyrimidine kinase	S. pombe	SPBP8B7.17c
chr1	1387390	1389853	+	SOMG_00642	dbp2	OG-526	ATP-dependent RNA helicase Dbp2	S. pombe	SPBP8B7.16c
chr1	1391129	1392604	+	SOMG_00643	mpe1	OG-1792	mRNA cleavage ubiquitin-protein ligase E3 Mpe1	S. pombe	SPBP8B7.15c
chr1	1393318	1395207	+	SOMG_00644	dpb2	OG-2060	DNA polymerase epsilon catalytic subunit B, Dpb2	S. pombe	SPBP8B7.14c
chr1	1396026	1396906	-	SOMG_00645	vac7	OG-3979	PAS complex subunit Vac7	S. pombe	SPBP8B7.13
chr1	1397219	1397896	+	SOMG_00646	fta3	OG-4097	CENP-H-like protein Fta3	S. pombe	SPBP8B7.12c			Gene product description is manually adjusted to make it suitable for NCBI genome submission.
chr1	1398485	1399942	-	SOMG_00647	nxt3	OG-3183	ubiquitin protease cofactor Nxt3	S. pombe	SPBP8B7.11
chr1	1400721	1401478	+	SOMG_00648	utp16	OG-3701	U3 snoRNP-associated protein Utp16	S. pombe	SPBP8B7.10c
chr1	1402043	1404982	+	SOMG_00649	los1	OG-2239	karyopherin/importin-beta family nuclear import receptor Los1	S. pombe	SPBP8B7.09c
chr1	1405487	1406561	+	SOMG_00650	ppm1	OG-2389	leucine carboxyl methyltransferase, involved in regulation of PPA2	S. pombe	SPBP8B7.08c
chr1	1406810	1408351	+	SOMG_00651	set6	OG-3349	histone lysine methyltransferase Set6	S. pombe	SPBP8B7.07c
chr1	1408624	1409053	-	SOMG_00652		OG-4411	ribosomal protein P2	S. japonicus	SJAG_02871
chr1	1409986	1411041	+	SOMG_00653	nce103	OG-1750	carbonic anhydrase	S. pombe	SPBP8B7.05c
chr1	1411280	1413755	-	SOMG_00654		OG-4714	hypothetical protein
chr1	1414257	1415348	+	SOMG_00655	rpl402	OG-587	60S ribosomal protein L4	S. pombe	SPBP8B7.03c
chr1	1415600	1416385	-	SOMG_00656	rng9	OG-4395	contractile ring myosin V regulator Rng9	S. pombe	SPBP8B7.02
chr1	1417195	1417633	+	SOMG_00657	pop7	OG-2343	RNAseP RNAse MRP subunit Pop7	S. pombe	SPBP8B7.01c
chr1	1419569	1420567	-	SOMG_00658		OG-4811	MADS-box transcription factor Pvg4	S. octosporus	SOCG_01292
chr1	1421664	1422340	+	SOMG_00659	rps1801	OG-1099	40S ribosomal protein S18	S. pombe	SPBC16D10.11c
chr1	1422611	1424107	-	SOMG_00660	tad2	OG-2093	tRNA specific adenosine deaminase subunit Tad2	S. pombe	SPBC16D10.10
chr1	1424881	1425783	-	SOMG_00661	pcn1	OG-871	PCNA	S. pombe	SPBC16D10.09
chr1	1427557	1430265	+	SOMG_00662	hsp104	OG-438	heat shock protein, disaggregase Hsp104	S. pombe	SPBC16D10.08c
chr1	1430765	1432670	+	SOMG_00663	sir2	OG-2004	histone deacetylase, Sirtuin family, NAD-dependent Sir2	S. pombe	SPBC16D10.07c
chr1	1432849	1434054	-	SOMG_00664	zrt1	OG-2211	plasma membrane ZIP zinc transmembrane transporter Zrt1	S. pombe	SPBC16D10.06
chr1	1435857	1442969	-	SOMG_00665	mok13	OG-1392	cell wall alpha-1,3-glucan synthase Mok13	S. pombe	SPBC16D10.05
chr1	1443910	1448075	+	SOMG_00666	dna2	OG-3382	DNA replication endonuclease-helicase Dna2	S. pombe	SPBC16D10.04c
chr1	1448293	1449464	-	SOMG_00667	kae1	OG-408	EKC/KEOPS complex N(6)-L-threonylcarbamoyladenine synthase subunit	S. pombe	SPBC16D10.03
chr1	1449918	1451493	-	SOMG_00668	trm11	OG-1640	tRNA (guanine-N2-)-methyltransferase catalytic subunit Trm11	S. pombe	SPBC16D10.02
chr1	1451842	1452858	+	SOMG_00669	acl4	OG-1993	assembly chaperone for ribosomal protein Rpl4, TPR repeat protein Acl4	S. pombe	SPBC16D10.01c
chr1	1453066	1455078	-	SOMG_00670	nat1	OG-3767	NatA N-acetyltransferase complex regulatory subunit Nat1	S. pombe	SPBC418.02
chr1	1456038	1457322	+	SOMG_00671	mpi1	OG-1454	mannose-6-phosphate isomerase Mpi1	S. pombe	SPBC2G2.16
chr1	1457616	1458533	-	SOMG_00672	psu2	OG-751	cell wall beta-glucosidase Psu2	S. pombe	SPBC2G2.17c
chr1	1460234	1462504	+	SOMG_00673	pop1	OG-3506	cullin 1 adaptor protein Pop1	S. pombe	SPBC1718.01
chr1	1463885	1465763	+	SOMG_00674	hop1	OG-4473	linear element associated protein Hop1	S. pombe	SPBC1718.02
chr1	1466076	1466516	+	SOMG_00675	ker1	OG-3886	DNA-directed RNA polymerase I complex subunit Ker1	S. pombe	SPBC1718.03
chr1	1467143	1469298	+	SOMG_00676	sct1	OG-1176	glycerol-3-phosphate O-acyltransferase Sct1/Gpt1	S. pombe	SPBC1718.04
chr1	1469961	1470941	+	SOMG_00677	trs31	OG-74	TRAPP I, II and III complex subunit Trs31	S. pombe	SPBC1718.05
chr1	1471412	1474138	+	SOMG_00678	msp1	OG-2059	mitochondrial dynamin family fusion GTPase Msp1	S. pombe	SPBC1718.06
chr1	1474750	1476006	-	SOMG_00679	zfs1	OG-4418	zf-CCCH tandem zinc finger protein	S. pombe	SPBC1718.07c			Gene product description is manually adjusted to make it suitable for NCBI genome submission.
chr1	1480403	1482733	+	SOMG_00680		OG-3885	PSP1 family protein	S. pombe	SPBPB7E8.02
chr1	1483859	1486997	+	SOMG_00681		OG-3714	rRNA processing protein Rrp12-like	S. pombe	SPBC1105.01
chr1	1487477	1488862	-	SOMG_00682	lys4	OG-573	homocitrate synthase	S. pombe	SPBC1105.02c
chr1	1489971	1490624	-	SOMG_00683	mrpl16	OG-1989	mitochondrial ribosomal protein subunit L16	S. pombe	SPBC1105.03c
chr1	1491658	1491870	-	SOMG_00684	tam12	OG-4449	Schizosaccharomyces specific protein Tam12	S. pombe	SPBC1105.19
chr1	1494492	1495712	+	SOMG_00685	exg1	OG-1289	cell wall glucan 1,6-beta-glucosidase Exg1	S. pombe	SPBC1105.05
chr1	1496074	1496940	+	SOMG_00686	pmc4	OG-3395	mediator complex subunit Med4	S. pombe	SPBC1105.06
chr1	1497131	1498657	-	SOMG_00687	pci2	OG-2161	TREX/TREX2 complex subunit Pci2	S. pombe	SPBC1105.07c
chr1	1499009	1500997	+	SOMG_00688	emp70	OG-1971	EMP70 family endosomal transport protein Emp70	S. pombe	SPBC1105.08
chr1	1501515	1502315	+	SOMG_00689	ubc15	OG-3171	ubiquitin conjugating enzyme E2 Ubc15	S. pombe	SPBC1105.09
chr1	1503414	1507361	+	SOMG_00690	rav1	OG-2949	RAVE complex subunit Rav1	S. pombe	SPBC1105.10
chr1	1507775	1508185	-	SOMG_00691	hht3	OG-945	histone H3 h3.3	S. pombe	SPBC1105.11c
chr1	1508442	1508753	+	SOMG_00692	hhf3	OG-731	histone H4 h4.3	S. pombe	SPBC1105.12
chr1	1510118	1512079	+	SOMG_00693	rsv2	OG-4426	DNA-binding transcription factor Rsv2	S. pombe	SPBC1105.14
chr1	1512554	1513441	-	SOMG_00694	htd2	OG-3284	3-hydroxyacyl-ACP dehydratase Htd2	S. pombe	SPBC1105.15c
chr1	1514061	1514409	+	SOMG_00695	spc1	OG-3094	signal peptidase complex subunit Spc1	S. pombe	SPBC887.22
chr1	1514509	1514889	-	SOMG_00696	rpr2	OG-2634	RNase P subunit Rpr2	S. pombe	SPBC1105.16c
chr1	1515658	1516020	+	SOMG_00697	cnp1	OG-572	centromere-specific histone H3 CENP-A	S. pombe	SPBC1105.17
chr1	1516125	1516688	-	SOMG_00698	pth3	OG-3948	mitochondrial aminoacyl-tRNA hydrolase Pth3	S. pombe	SPBC1105.18c
chr1	1517264	1517785	+	SOMG_00699	adi1	OG-1554	acireductone dioxygenase family Adi1	S. pombe	SPBC887.01
chr1	1518083	1519453	-	SOMG_00700		OG-3975	Schizosaccharomyces specific protein	S. pombe	SPBC685.03
chr1	1519695	1521177	-	SOMG_00701	exo5	OG-3176	mitochondrial single stranded DNA specific 5'-3' exodeoxyribonuclease Exo5	S. pombe	SPBC685.02
chr1	1521601	1524615	-	SOMG_00702	pic1	OG-3822	chromosome passenger complex subunit	S. pombe	SPBC336.15			Gene product description is manually adjusted to make it suitable for NCBI genome submission.
chr1	1525743	1528054	+	SOMG_00703	ppk26	OG-3233	PAN complex protein phosphotransferase subunit Ppk26	S. pombe	SPBC336.14c
chr1	1528388	1529014	+	SOMG_00704	mmp2	OG-2218	mitochondrial inner membrane peptidase complex catalytic subunit 2	S. pombe	SPBC336.13c
chr1	1530607	1532847	+	SOMG_00705	cdc10	OG-2774	DNA-binding transcription factor, MBF transcription factor complex subunit Cdc10	S. pombe	SPBC336.12c
chr1	1533012	1534526	-	SOMG_00706	vps52	OG-2624	GARP complex subunit Vps52	S. pombe	SPBC336.11
chr1	1534842	1535324	+	SOMG_00707	tif512	OG-553	translation elongation and termination factor eIF5A	S. pombe	SPBC336.10c
chr1	1536058	1537705	+	SOMG_00708	rrn7	OG-3513	RNA polymerase I general transcription initiation factor subunit Rrn7	S. pombe	SPBC336.09c
chr1	1537722	1538453	-	SOMG_00709	spc24	OG-3003	Ndc80 complex subunit Spc24	S. pombe	SPBC336.08
chr1	1539217	1543191	-	SOMG_00710	sfc3	OG-2831	transcription factor TFIIIC complex B box binding subunit Sfc3	S. pombe	SPBC336.07
chr1	1543956	1544651	-	SOMG_00711		OG-4448	Schizosaccharomyces specific protein	S. pombe	SPBC1703.09
chr1	1545089	1545937	+	SOMG_00712	fau1	OG-2324	5-formyltetrahydrofolate cyclo-ligase Fau1	S. pombe	SPBC1703.08c
chr1	1546106	1548158	-	SOMG_00713	acl1	OG-4140	ATP citrate synthase subunit 1	S. pombe	SPBC1703.07
chr1	1548684	1550676	-	SOMG_00714	pof10	OG-2484	F-box/WD repeat protein Pof10	S. pombe	SPBC1703.06
chr1	1551061	1552227	-	SOMG_00715	rio2	OG-324	protein kinase, RIO family Rio2	S. pombe	SPBC1703.05
chr1	1552577	1554844	-	SOMG_00716	mlh1	OG-1756	MutL family protein Mlh1	S. pombe	SPBC1703.04
chr1	1555098	1557264	+	SOMG_00717	syo2	OG-3254	armadillo repeat protein, involved in nucleocytoplasmic transport Syo2	S. pombe	SPBC1703.03c
chr1	1557421	1560034	-	SOMG_00718	rsc9	OG-2689	RSC complex subunit Rsc9	S. pombe	SPBC1703.02
chr1	1560431	1561137	+	SOMG_00719	pop4	OG-3170	RNase P and RNase MRP subunit Pop4	S. pombe	SPBC1703.01c
chr1	1561474	1562118	+	SOMG_00720	sld5	OG-1303	GINS complex subunit Sld5	S. pombe	SPBP4H10.21c
chr1	1562286	1563393	-	SOMG_00721	nhm1	OG-1349	m7G(5')pppN diphosphatase Nhm1	S. pombe	SPBP4H10.20
chr1	1563900	1565168	+	SOMG_00722		OG-3571	calreticulin/calnexin-like protein	S. pombe	SPBP4H10.19c			Gene product description is manually adjusted to make it suitable for NCBI genome submission.
chr1	1565459	1566403	+	SOMG_05119		OG-4719	hypothetical protein
chr1	1566862	1567857	+	SOMG_00723		OG-1805	protein repair carboxyl methyl esterase	S. pombe	SPBP4H10.17c
chr1	1568109	1568993	+	SOMG_00724		OG-2519	G-patch RNA-binding protein, involved in splicing	S. pombe	SPBP4H10.16c
chr1	1569376	1572191	-	SOMG_00725	aco2	OG-163	mitochondrial ribosomal protein subunit L21/aconitate hydratase, fusion protein	S. pombe	SPBP4H10.15
chr1	1573769	1574450	-	SOMG_00726	wtf9	OG-5802	wtf meiotic driver, syntenic with wtf4 in CBS 15792					Gene name and product description are manually annotated.
chr1	1575109	1576779	+	SOMG_00727	ade6	OG-226	phosphoribosylaminoimidazole carboxylase Ade6	S. pombe	SPCC1322.13
chr1	1577018	1579171	-	SOMG_00728	vtc4	OG-546	vacuolar transporter chaperone (VTC) complex subunit	S. pombe	SPCC1322.14c
chr1	1580148	1580486	+	SOMG_00729	rpl3402	OG-242	60S ribosomal protein L34	S. pombe	SPCC1322.15
chr1	1581740	1582875	+	SOMG_00730	phb2	OG-243	prohibitin Phb2	S. pombe	SPCC1322.16
chr1	1583091	1586183	-	SOMG_00731	rqc2	OG-2105	ribosome quality control complex subunit Rqc2	S. pombe	SPCC132.01c
chr1	1586602	1587914	+	SOMG_00732	hst2	OG-1514	histone deacetylase, Sirtuin family, NAD-dependent Hst2	S. pombe	SPCC132.02
chr1	1588411	1591761	-	SOMG_00733	gdh2	OG-4224	NAD-dependent glutamate dehydrogenase Gdh2	S. pombe	SPCC132.04c
chr1	1593918	1594349	-	SOMG_00734		OG-4929	hsp16-like protein	S. cryophilus	SPOG_05732
chr1	1595552	1595776	+	SOMG_00735		OG-5715	hypothetical protein
chr1	1596438	1597007	+	SOMG_00736		OG-5768	But2 family protein			866546.EPY53041	SPOG_03597	The seed_ortholog in eggNOG-mapper is a fission yeast protein. Gene product description is transferred from the corresponding fission yeast seed_ortholog.
chr1	1597869	1598909	+	SOMG_00737		OG-5751	alcohol dehydrogenase			866546.EPY53124	SPOG_03665	The seed_ortholog in eggNOG-mapper is a fission yeast protein. Gene product description is transferred from the corresponding fission yeast seed_ortholog.
chr1	1600091	1601135	-	SOMG_00738		OG-5737	hypothetical protein
chr1	1603414	1606093	+	SOMG_00739	apc5	OG-3164	anaphase-promoting complex, platform subcomplex scaffold TPR subunit Apc5	S. pombe	SPAC959.09c
chr1	1606344	1606826	-	SOMG_00740	rpl2102	OG-451	60S ribosomal protein L21	S. pombe	SPAC959.08
chr1	1607289	1608077	-	SOMG_00741	rps403	OG-501	40S ribosomal protein S4	S. pombe	SPAC959.07
chr1	1608587	1609231	+	SOMG_00742		OG-3753	alpha/beta hydrolase fold	S. pombe	SPAC959.06c
chr1	1609521	1611448	+	SOMG_00743	pdi4	OG-3926	ER membrane protein disulfide isomerase Pdi4	S. pombe	SPAC959.05c
chr1	1612456	1613670	+	SOMG_00744	omh6	OG-3613	alpha-1,2-mannosyltransferase Omh6	S. pombe	SPAC959.04c
chr1	1613809	1614240	-	SOMG_00745	sen15	OG-1845	tRNA-splicing endonuclease subunit Sen15	S. pombe	SPAC959.10
chr1	1614268	1614587	+	SOMG_00746		OG-4876	hypothetical protein
chr1	1615102	1616764	+	SOMG_00747	utp7	OG-202	U3 snoRNP-associated protein Utp7	S. pombe	SPAC959.03c
chr1	1617160	1618226	-	SOMG_00748	sec17	OG-67	alpha SNAP	S. pombe	SPAC959.02
chr1	1618810	1620336	-	SOMG_00749	suc2	OG-4269	sucrose alpha-glucosidase Suc2	S. pombe	SPAC8E11.01c
chr1	1621313	1622395	-	SOMG_00750	rad24	OG-174	14-3-3 protein Rad24	S. pombe	SPAC8E11.02c
chr1	1623068	1624126	-	SOMG_00751	dmc1	OG-609	RecA family ATPase Dmc1	S. pombe	SPAC8E11.03c
chr1	1624629	1625573	-	SOMG_00752		OG-1838	palmitoyl-(protein) hydrolase	S. pombe	SPAC8E11.04c
chr1	1626201	1627154	-	SOMG_00753		OG-2802	DUF5102 family conserved fungal protein, associated with clathrin coated vesicles	S. pombe	SPAC8E11.05c
chr1	1627944	1628460	-	SOMG_00754	alp31	OG-2510	tubulin specific chaperone cofactor A, Alp31	S. pombe	SPAC8E11.07c
chr1	1629971	1630741	+	SOMG_00755		OG-4142	sorbose reductase	S. pombe	SPAC8E11.10
chr1	1631244	1632317	+	SOMG_00756	rmt2	OG-427	N-methyltransferase	S. pombe	SPAC26A3.17c
chr1	1632837	1633871	-	SOMG_00757	dsk2	OG-888	UBA domain protein Dph1/Dsk2	S. pombe	SPAC26A3.16
chr1	1634054	1635748	+	SOMG_00758		OG-4731	nucleoporin Nsp1	S. octosporus	SOCG_04827
chr1	1635788	1636432	+	SOMG_00759		OG-1648	DUF1748 family protein	S. pombe	SPAC26A3.14c
chr1	1638040	1641009	+	SOMG_00760	dhp1	OG-1148	5'-3' exoribonuclease Dhp1	S. pombe	SPAC26A3.12c
chr1	1641159	1642127	-	SOMG_00761		OG-1644	mitochondrial omega-amidase	S. pombe	SPAC26A3.11
chr1	1642910	1645888	-	SOMG_00762	cnt6	OG-3575	centaurin ADP ribosylation factor GTPase activating protein family	S. pombe	SPAC26A3.10
chr1	1646136	1649300	+	SOMG_00763	rga2	OG-3529	RhoGAP Rga2	S. pombe	SPAC26A3.09c
chr1	1649919	1650430	-	SOMG_00764	smb1	OG-173	Sm snRNP core protein Smb1	S. pombe	SPAC26A3.08
chr1	1650643	1651167	+	SOMG_00765	rpl1101	OG-695	60S ribosomal protein L11	S. pombe	SPAC26A3.07c
chr1	1651505	1652503	-	SOMG_00766	bud23	OG-998	rRNA (guanine-N7-)-methyltransferase Bud23	S. pombe	SPAC26A3.06
chr1	1652798	1657919	-	SOMG_00767	chc1	OG-36	clathrin heavy chain Chc1	S. pombe	SPAC26A3.05
chr1	1658703	1659233	-	SOMG_00768	rpl2002	OG-84	60S ribosomal protein L20A	S. pombe	SPAC26A3.04
chr1	1659679	1660357	+	SOMG_00769	rmi1	OG-2603	RecQ mediated genome instability protein Rmi1	S. pombe	SPAC26A3.03c
chr1	1660389	1661858	-	SOMG_00770	myh1	OG-1478	DNA adenine glycosylase Myh1	S. pombe	SPAC26A3.02
chr1	1662534	1664108	-	SOMG_00771	sxa1	OG-3005	aspartic protease Sxa1	S. pombe	SPAC26A3.01
chr1	1665005	1666555	-	SOMG_00772	rrp9	OG-2042	U3 snoRNP-associated protein Rrp9	S. pombe	SPAC2E1P5.05
chr1	1666852	1667934	+	SOMG_00773	cwg2	OG-2363	geranylgeranyltransferase I beta subunit Cwg2	S. pombe	SPAC2E1P5.04c
chr1	1667988	1668902	-	SOMG_00774	erj5	OG-2585	ER DNAJ domain protein Erj5	S. pombe	SPAC2E1P5.03
chr1	1669552	1670040	+	SOMG_00775	mug109	OG-3578	Rab GTPase binding protein upregulated in meiosis II	S. pombe	SPAC2E1P5.02c
chr1	1670926	1672470	+	SOMG_00776	mns1	OG-2036	mannosyl-oligosaccharide 1,2-alpha-mannosidase	S. pombe	SPAC2E1P5.01c
chr1	1672678	1673226	-	SOMG_00777	iec5	OG-2315	Ino80 complex subunit Iec5	S. pombe	SPAPB1E7.14
chr1	1674019	1674738	-	SOMG_00778	rps602	OG-938	40S ribosomal protein S6	S. pombe	SPAPB1E7.12
chr1	1675183	1676187	+	SOMG_00779	mpa1	OG-4468	mitochondrial translational activator, Mpa1	S. pombe	SPAPB1E7.11c
chr1	1676418	1676807	-	SOMG_00780	rpc17	OG-1973	DNA-directed RNA polymerase III complex subunit Rpc17	S. pombe	SPAPB1E7.10
chr1	1677632	1679851	-	SOMG_00781	ogm2	OG-1700	protein O-mannosyltransferase Ogm2	S. pombe	SPAPB1E7.09
chr1	1681644	1682315	+	SOMG_00782		OG-4157	SPBPB2B2.08-like, conserved protein	S. pombe	SPBPB2B2.08			Gene product description is manually adjusted to make it suitable for NCBI genome submission.
chr1	1683237	1684877	+	SOMG_00783		OG-4207	transmembrane transporter	S. pombe	SPAPB1E7.08c
chr1	1685216	1691575	-	SOMG_00784	glt1	OG-131	glutamate synthase (GOGAT) Glt1	S. pombe	SPAPB1E7.07
chr1	1693495	1695672	+	SOMG_00785	eme1	OG-3988	Holliday junction resolvase subunit Eme1	S. pombe	SPAPB1E7.06c
chr1	1695806	1699195	-	SOMG_00786	gde1	OG-3282	glycerophosphoryl diester phosphodiesterase Gde1	S. pombe	SPAPB1E7.05
chr1	1701055	1703025	+	SOMG_00787		OG-5735	hypothetical protein
chr1	1703202	1705110	-	SOMG_00788	rpc82	OG-2010	DNA-directed RNA polymerase III complex subunit Rpc82	S. pombe	SPAPB1E7.03
chr1	1705734	1708303	+	SOMG_00789	mcl1	OG-1995	DNA polymerase alpha accessory factor Mcl1	S. pombe	SPAPB1E7.02c
chr1	1708657	1709142	+	SOMG_00790		OG-4357	DUF3245 nucleolar protein, conserved protein	S. pombe	SPAPB1E7.01c			Gene product description is manually adjusted to make it suitable for NCBI genome submission.
chr1	1709511	1709919	-	SOMG_00791		OG-3266	BC10 family small membrane protein	S. pombe	SPAC652.01			Gene product description is manually adjusted to make it suitable for NCBI genome submission.
chr1	1710647	1711564	+	SOMG_00792	xrc4	OG-3840	XRCC4 nonhomologous end joining factor Xrc4	S. pombe	SPAC6G9.16c
chr1	1712053	1713618	+	SOMG_00793	ebp1	OG-3901	Ell binding protein Ebp1	S. pombe	SPAC6G9.15c
chr1	1713821	1715984	-	SOMG_00794	puf4	OG-4327	pumilio family RNA-binding protein Puf4	S. pombe	SPAC6G9.14
chr1	1717140	1717668	+	SOMG_00795	bqt1	OG-2704	bouquet formation protein Bqt1	S. pombe	SPAC6G9.13c
chr1	1717731	1719440	-	SOMG_00796		OG-4655	chs five like protein Cfr1	S. octosporus	SOCG_04865
chr1	1720329	1720744	-	SOMG_00797	syb1	OG-257	SNAP receptor, synaptobrevin family	S. pombe	SPAC6G9.11
chr1	1721421	1726490	+	SOMG_00798	sen1	OG-2668	ATP-dependent 5' to 3' DNA/RNA helicase Sen1	S. pombe	SPAC6G9.10c
chr1	1726988	1727437	+	SOMG_00799	rpl2401	OG-215	60S ribosomal protein L24	S. pombe	SPAC6G9.09c
chr1	1727709	1729284	-	SOMG_00800	ubp6	OG-1904	ubiquitin C-terminal hydrolase Ubp6	S. pombe	SPAC6G9.08
chr1	1729539	1730320	+	SOMG_00801	arc4	OG-440	ARP2/3 actin-organizing complex subunit Arc4	S. pombe	SPAC6G9.07c
chr1	1730922	1734353	+	SOMG_00802	pcp1	OG-4040	gamma tubulin complex linker, pericentrin/kendrin Pcp1	S. pombe	SPAC6G9.06c
chr1	1734506	1735448	-	SOMG_00803	pcd1	OG-3186	coenzyme A diphosphatase	S. pombe	SPAC6G9.05
chr1	1736180	1740145	-	SOMG_00804	spo7	OG-4437	Arf GEF Spo7	S. pombe	SPAC6G9.04
chr1	1741020	1742249	+	SOMG_00805	rtt106	OG-4273	histone H3.3 H4 heterotetramer chaperone Rtt106	S. pombe	SPAC6G9.03c
chr1	1742718	1744667	+	SOMG_00806	nop9	OG-2296	pumilio family RNA-binding protein Nop9	S. pombe	SPAC6G9.02c
chr1	1745173	1745882	+	SOMG_00807		OG-3799	DUF1764 family conserved protein	S. pombe	SPAC6G9.01c			Gene product description is manually adjusted to make it suitable for NCBI genome submission.
chr1	1746360	1748048	+	SOMG_00808	ace2	OG-4527	DNA-binding transcription factor Ace2	S. pombe	SPAC6G10.12c
chr1	1748680	1749135	+	SOMG_05107	ubi3	OG-1334	ribosomal-ubiquitin fusion protein Ubi3	S. pombe	SPAC6G10.11c
chr1	1749536	1750210	+	SOMG_00809		OG-4742	hmmtag2	S. octosporus	SOCG_04879
chr1	1750328	1752839	-	SOMG_00810	ghs1	OG-1577	glucosidase I Ghs1	S. pombe	SPAC6G10.09
chr1	1753163	1754479	-	SOMG_00811	idp1	OG-500	isocitrate dehydrogenase Idp1	S. pombe	SPAC6G10.08
chr1	1755062	1757330	-	SOMG_00812	cbc1	OG-2728	nuclear cap-binding complex large subunit	S. pombe	SPAC6G10.07
chr1	1757495	1758642	-	SOMG_00813	tda3	OG-4369	FAD-dependent amino acid oxidase involved in late endosome to Golgi transport Tda3	S. pombe	SPAC6G10.06
chr1	1759226	1762968	+	SOMG_00814	trs120	OG-3119	TRAPP II complex subunit Trs120	S. pombe	SPAC6G10.05c
chr1	1763231	1764202	+	SOMG_00815	pre5	OG-241	20S proteasome complex subunit alpha 6 Pre5	S. pombe	SPAC6G10.04c
chr1	1764851	1766113	+	SOMG_00816	cld1	OG-1812	mitochondrial cardiolipin-specific phospholipase Cld1	S. pombe	SPAC6G10.03c
chr1	1766841	1770077	+	SOMG_00817	tea3	OG-4029	cell end marker Tea3	S. pombe	SPAC6G10.02c
chr1	1770259	1772595	-	SOMG_00818	thi1	OG-2799	DNA-binding transcription factor Thi1	S. pombe	SPAC1486.10
chr1	1773371	1774818	-	SOMG_00819	nob1	OG-901	ribosome biogenesis protein Nob1	S. pombe	SPAC1486.09
chr1	1775188	1776492	+	SOMG_00820	itt1	OG-4196	ubiquitin-protein ligase E3 involved in cytoplasmic translational termination	S. pombe	SPAC1002.14
chr1	1776631	1777533	-	SOMG_00821	med6	OG-1509	mediator complex subunit Med6	S. pombe	SPAC1002.15c
chr1	1778187	1779674	-	SOMG_00823	tna1	OG-4184	carboxylic acid transmembrane transporter Tna1	S. pombe	SPAC1002.16c
chr1	1780858	1781478	-	SOMG_00824	urg2	OG-724	uracil phosphoribosyltransferase	S. pombe	SPAC1002.17c
chr1	1782197	1783399	+	SOMG_00825	urg3	OG-1244	DUF1688 family fungal conserved protein, implicated in uracil or riboflavin metabolism	S. pombe	SPAC1002.18
chr1	1783668	1783884	-	SOMG_00826		OG-5755	hypothetical protein
chr1	1784148	1785461	+	SOMG_00827	urg1	OG-426	GTP cyclohydrolase II Urg1	S. pombe	SPAC1002.19
chr1	1786870	1788592	+	SOMG_00828	toe1	OG-1424	DNA-binding transcription factor, zf-fungal binuclear cluster type	S. pombe	SPAC1399.05c
chr1	1788862	1789568	+	SOMG_00829	uck2	OG-2149	uracil phosphoribosyltransferase Uck2	S. pombe	SPAC1399.04c
chr1	1790379	1792079	-	SOMG_00830	fur4	OG-1084	plasma membrane uracil transmembrane transporter	S. pombe	SPAC1399.03
chr1	1792877	1793233	+	SOMG_00831		OG-5767	hypothetical protein
chr1	1793544	1794335	+	SOMG_00832	phs1	OG-1643	3-hydroxyacyl-CoA dehydratase involved in very long-chain fatty acid elongation Phs1	S. pombe	SPBC19C2.15c
chr1	1794738	1795189	-	SOMG_00833	smd3	OG-1040	Sm snRNP core protein Smd3	S. pombe	SPBC19C2.14
chr1	1795393	1796523	+	SOMG_00834	ctu2	OG-2306	cytosolic thiouridylase subunit Ctu2	S. pombe	SPBC19C2.13c
chr1	1796692	1797272	-	SOMG_00835	mrpl51	OG-1343	mitochondrial ribosomal protein subunit L43	S. pombe	SPBC19C2.12
chr1	1798615	1800063	+	SOMG_00836	mdm34	OG-2834	ERMES complex subunit, membrane tether and lipid transfer protein Mdm34	S. pombe	SPBC19C2.11c
chr1	1800668	1802176	-	SOMG_00837		OG-4381	BAR adaptor protein, endophilin A1-like protein-like protein, implicated in endocytosis	S. pombe	SPBC19C2.10			Gene product description is manually adjusted to make it suitable for NCBI genome submission.
chr1	1802885	1805626	-	SOMG_00838	sre1	OG-3198	DNA-binding transcription factor, sterol regulatory element binding protein Sre1	S. pombe	SPBC19C2.09
chr1	1806444	1807126	-	SOMG_00839	prp38	OG-1299	U4/U6 x U5 tri-snRNP complex subunit Prp38	S. pombe	SPBC19C2.08
chr1	1807601	1808830	-	SOMG_00840	fba1	OG-838	fructose-bisphosphate aldolase Fba1	S. pombe	SPBC19C2.07
chr1	1810658	1812067	-	SOMG_00841	pat1	OG-2595	serine/threonine protein kinase Ran1/Pat1	S. pombe	SPBC19C2.05
chr1	1814594	1815658	+	SOMG_00842	ubp11	OG-3543	mitochondrial outer membrane anchored ubiquitin C-terminal hydrolase Ubp11	S. pombe	SPBC19C2.04c
chr1	1816278	1816524	-	SOMG_00843	rpc10	OG-708	DNA-directed RNA polymerase I, II and III subunit Rpc10	S. pombe	SPBC19C2.03
chr1	1816926	1817966	-	SOMG_00844	pmt1	OG-1718	tRNA (cytosine-5-)-methyltransferase Pmt1	S. pombe	SPBC19C2.02
chr1	1818202	1821402	-	SOMG_00845	cdc28	OG-466	ATP-dependent RNA helicase Cdc28	S. pombe	SPBC19C2.01
chr1	1822047	1822475	+	SOMG_00846		OG-3153	SPBC21B10.02-like, conserved protein	S. pombe	SPBC21B10.02			Gene product description is manually adjusted to make it suitable for NCBI genome submission.
chr1	1822634	1824982	-	SOMG_00847	ath1	OG-3805	ataxin-2-like protein	S. pombe	SPBC21B10.03c			Gene product description is manually adjusted to make it suitable for NCBI genome submission.
chr1	1825848	1826150	+	SOMG_00848		OG-4020	Schizosaccharomyces specific protein	S. pombe	SPBC21B10.15
chr1	1826694	1827062	-	SOMG_00849	nrf1	OG-581	vacuolar transporter chaperone (VTC) complex, GTPase regulator subunit Nrf1	S. pombe	SPBC21B10.04c
chr1	1827354	1828871	-	SOMG_00850	cbt6	OG-4642	Cbp1 family domesticated transposase Cbt6	S. octosporus	SOCG_04915			Gene name and product description are manually adjusted.
chr1	1830705	1831649	-	SOMG_00851	pop3	OG-791	TORC1/2 complex WD repeat protein Pop3/Wat1/Lst8	S. pombe	SPBC21B10.05c
chr1	1832195	1833769	-	SOMG_00852	inp2	OG-4109	myosin binding vezatin family protein involved in peroxisome inheritance Inp2	S. pombe	SPBC21B10.06c
chr1	1835255	1836427	+	SOMG_00853	crr1	OG-2026	glycosyl hydrolase family Crr1	S. pombe	SPBC21B10.07
chr1	1836674	1837450	-	SOMG_00854		OG-2075	antibiotic biosynthesis monooxygenase-like domain	S. pombe	SPBC21B10.08c
chr1	1838233	1839957	+	SOMG_00855		OG-2040	endomembrane system acetyl-CoA transmembrane transporter	S. pombe	SPBC21B10.09
chr1	1840104	1840399	-	SOMG_00856	kgd4	OG-3745	mitochondrial alpha-ketoglutarate dehydrogenase Ymr31/Kgd4	S. pombe	SPBC21B10.14
chr1	1841290	1842078	+	SOMG_00857	rps402	OG-2713	40S ribosomal protein S4	S. pombe	SPBC21B10.10
chr1	1842427	1842690	+	SOMG_00858	dpm2	OG-258	dolichol-phosphate mannosyltransferase regulatory subunit Dpm2	S. pombe	SPBC21B10.11
chr1	1842781	1843870	+	SOMG_00859	rec6	OG-4021	meiotic recombination protein Rec6	S. pombe	SPBC21B10.12
chr1	1843994	1844605	-	SOMG_00860	yox1	OG-3786	MBF complex corepressor Yox1	S. pombe	SPBC21B10.13c
chr1	1901448	1906962	-	SOMG_00861	rpb1	OG-344	RNA polymerase II large subunit Rpb1	S. pombe	SPBC28F2.12
chr1	1907477	1908508	-	SOMG_00862	hmo1	OG-3471	upstream binding transcription factor, RNA polymerase I specific, Hmo1	S. pombe	SPBC28F2.11
chr1	1909275	1910996	+	SOMG_00863	ngg1	OG-3414	SAGA complex subunit Ngg1/Ada3	S. pombe	SPBC28F2.10c
chr1	1911234	1912506	-	SOMG_00864	toa1	OG-2746	transcription factor TFIIA complex large subunit Toa1	S. pombe	SPBC28F2.09
chr1	1912973	1915150	+	SOMG_00865	hrd3	OG-3870	Hrd1 ubiquitin ligase complex SEL1/TPR repeat subunit	S. pombe	SPBC28F2.08c
chr1	1915496	1916377	-	SOMG_00866	sfr1	OG-3208	recombination mediator Sfr1	S. pombe	SPBC28F2.07
chr1	1917030	1917851	+	SOMG_00867	mdm12	OG-3147	ERMES complex subunit, membrane tether and lipid transfer protein Mdm12	S. pombe	SPBC28F2.06c
chr1	1917973	1918797	+	SOMG_05088		OG-4200	xylose and arabinose reductase	S. pombe	SPBC28F2.05c
chr1	1918953	1919568	+	SOMG_00868	cwf7	OG-3542	Prp19 complex subunit Cwf7	S. pombe	SPBC28F2.04c
chr1	1919928	1920416	-	SOMG_00869	ppi1	OG-662	cyclophilin family peptidyl-prolyl cis-trans isomerase Cyp2	S. pombe	SPBC28F2.03
chr1	1921441	1922349	-	SOMG_00870	mep33	OG-1743	translation machinery associated protein Mep33	S. pombe	SPBC28F2.02
chr1	1923420	1924892	+	SOMG_00871	sua1	OG-141	sulfate adenylyltransferase	S. pombe	SPBC27.08c
chr1	1925414	1925811	+	SOMG_00872	mgr2	OG-2328	TIM23 translocase complex subunit Mgr2	S. pombe	SPBC27.06c
chr1	1926471	1928558	-	SOMG_00873	uds1	OG-4401	septation protein Uds1	S. pombe	SPBC27.04
chr1	1928966	1930861	-	SOMG_00874	meu25	OG-3577	Schizosaccharomyces specific protein Meu25	S. pombe	SPBC27.03
chr1	1931243	1932275	+	SOMG_00875	ask1	OG-3815	DASH complex subunit Ask1	S. pombe	SPBC27.02c
chr1	1932560	1932958	+	SOMG_00876	pga2	OG-1544	protein trafficking protein Pga2	S. pombe	SPBC27.01c
chr1	1933496	1935268	+	SOMG_00877	app1	OG-3234	phosphatidate phosphatase converting phosphatidate to diacylglycerol, App1	S. pombe	SPBC29B5.04c
chr1	1935675	1936055	+	SOMG_00878	rpl26	OG-860	60S ribosomal protein L26	S. pombe	SPBC29B5.03c
chr1	1937965	1940379	+	SOMG_00879	isp4	OG-837	plasma membrane OPT oligopeptide transmembrane transporter family Isp4	S. pombe	SPBC29B5.02c
chr1	1941302	1942966	-	SOMG_00880	atf1	OG-3418	DNA-binding transcription factor, Atf-CREB family Atf1	S. pombe	SPBC29B5.01
chr1	1944749	1945689	+	SOMG_00881	fic1	OG-4331	contractile ring-membrane anchor Fic1	S. pombe	SPBC83.18c
chr1	1946218	1946664	-	SOMG_00882	mbf1	OG-1186	multiprotein bridging factor Mbf1	S. pombe	SPBC83.17
chr1	1947734	1949425	+	SOMG_00883		OG-1313	protein with a role in clearing protein aggregates	S. pombe	SPBC83.16c
chr1	1949652	1951060	-	SOMG_00884	wdr74	OG-2558	ribosome assembly factor, WD repeat protein Nsa1/Wdr74	S. pombe	SPBC83.15
chr1	1951882	1953119	+	SOMG_00885	rfc5	OG-172	DNA replication factor C complex subunit Rfc5	S. pombe	SPBC83.14c
chr1	1953553	1954784	-	SOMG_00886	yhm2	OG-304	mitochondrial carrier, tricarboxylic acid Yhm2	S. pombe	SPBC83.13
chr1	1956199	1957619	-	SOMG_00887	pet2	OG-2529	Golgi phosphoenolpyruvate transmembrane transporter Pet2	S. pombe	SPBC83.11
chr1	1958586	1959152	-	SOMG_00888	emc7	OG-2994	ER membrane protein complex subunit Emc7	S. pombe	SPBC83.10
chr1	1959578	1960816	+	SOMG_00889	lin1	OG-3757	U5 snRNP subunit Snu40	S. pombe	SPBC83.09c
chr1	1961017	1962511	-	SOMG_00890	rvb2	OG-236	ASTRA/Swr1/Ino80 complex AAA family ATPase Rvb2	S. pombe	SPBC83.08
chr1	1962790	1965043	-	SOMG_00891	jmj3	OG-3703	histone demethylase H3-K36 specific, Lid2 complex subunit Jmj3	S. pombe	SPBC83.07
chr1	1965807	1966251	+	SOMG_00892	rtc6	OG-4561	mitochondrial ribosomal protein subunit L36	S. pombe	SPBC83.06c
chr1	1966326	1968647	-	SOMG_00893		OG-2110	mitochondrial RNA-binding protein	S. pombe	SPBC83.05
chr1	1969143	1969586	-	SOMG_00894	apc15	OG-3622	anaphase-promoting complex, platform subcomplex scaffold subunit Apc15	S. pombe	SPBC83.04
chr1	1970385	1970763	+	SOMG_00895	rpl4302	OG-1002	60S ribosomal protein L37a	S. pombe	SPBC83.02c
chr1	1970791	1973261	-	SOMG_00896	ucp8	OG-3862	UBA/EH/EF hand domain protein Ucp8	S. pombe	SPBC83.01
chr1	1974328	1977279	+	SOMG_00897	naa25	OG-2415	NatB N-acetyltransferase complex regulatory subunit Naa25	S. pombe	SPBC1215.02c
chr1	1977314	1978290	-	SOMG_00898	shy1	OG-2934	cytochrome c oxidase assembly protein Shy1	S. pombe	SPBC1215.01
chr1	1979779	1980204	+	SOMG_00899	pht1	OG-366	histone H2A variant H2A.Z Pht1	S. pombe	SPBC11B10.10c
chr1	1981172	1982356	-	SOMG_00900	cdc2	OG-828	cyclin-dependent protein kinase Cdk1/Cdc2	S. pombe	SPBC11B10.09
chr1	1983232	1983903	-	SOMG_00901	wwm1	OG-4428	WW domain containing conserved fungal protein Wwm1	S. pombe	SPBC11B10.08
chr1	1984812	1986094	+	SOMG_00902	ivn1	OG-1449	plasma membrane phospholipid-translocating ATPase complex Lem3 family subunit Ivn1	S. pombe	SPBC11B10.07c
chr1	1986403	1987020	-	SOMG_00903	sws1	OG-3621	Srs2 interacting SWIM domain protein Srs1	S. pombe	SPBC11B10.06
chr1	1987565	1989004	+	SOMG_00904	rsp1	OG-3903	random septum position protein, DNAJ domain protein Rsp1	S. pombe	SPBC11B10.05c
chr1	1989252	1990136	+	SOMG_00905	mrps28	OG-3752	mitochondrial ribosomal protein subunit S15	S. pombe	SPBC11B10.04c
chr1	1990338	1991483	-	SOMG_00906	cog8	OG-3433	Golgi transport complex subunit Cog8	S. pombe	SPBC11B10.03
chr1	1992026	1993436	+	SOMG_00907	his3	OG-859	histidinol-phosphate aminotransferase imidazole acetol phosphate transaminase His3	S. pombe	SPBC11B10.02c
chr1	1993675	1995433	-	SOMG_00908	alg2	OG-1549	mannosyltransferase complex subunit Alg2	S. pombe	SPBC11B10.01
chr1	1996492	2003511	+	SOMG_00909	mok12	OG-1285	prospore membrane alpha-1,3-glucan synthase Mok12	S. pombe	SPBC32H8.13c
chr1	2004203	2005330	+	SOMG_00910	act1	OG-1020	actin Act1	S. pombe	SPBC32H8.12c
chr1	2006414	2008321	-	SOMG_00911	mei4	OG-4443	DNA-binding forkhead transcription factor, meiotic Mei4	S. pombe	SPBC32H8.11
chr1	2008714	2010480	-	SOMG_00912	cdk9	OG-2009	P-TEFb-associated cyclin-dependent protein kinase Cdk9	S. pombe	SPBC32H8.10
chr1	2010939	2012449	-	SOMG_00913	wdr8	OG-3519	mitosis-specific spindle pole body WD repeat protein Wdr8	S. pombe	SPBC32H8.09
chr1	2014005	2015294	+	SOMG_00914	omh5	OG-277	Golgi alpha-1,2-mannosyltransferase Omh5	S. pombe	SPBC32H8.08c
chr1	2015554	2016453	-	SOMG_00915	git5	OG-2372	heterotrimeric G protein beta (WD repeat) subunit Git5	S. pombe	SPBC32H8.07
chr1	2017160	2018119	-	SOMG_00916	mug93	OG-4388	TPR repeat protein,RPAP3-like protein	S. pombe	SPBC32H8.06			Gene product description is manually adjusted to make it suitable for NCBI genome submission.
chr1	2018897	2019396	-	SOMG_00917		OG-2455	UPF0642 conserved fungal protein	S. pombe	SPBC32H8.05
chr1	2020016	2020686	+	SOMG_00918	utp24	OG-578	18S rRNA endonuclease Utp24	S. pombe	SPBC32H8.04c
chr1	2021035	2021934	-	SOMG_00919	bem46	OG-1092	palmitoyl-(protein) hydrolase	S. pombe	SPBC32H8.03
chr1	2023843	2024976	+	SOMG_00920	nep2	OG-1448	NEDD8 protease Nep2	S. pombe	SPBC32H8.02c
chr1	2025852	2026575	+	SOMG_00921		OG-3876	endocytic trafficking protein	S. pombe	SPBC32H8.01c
chr1	2026809	2028053	+	SOMG_00922	mis15	OG-3487	CENP-N-like protein Mis15	S. pombe	SPBP22H7.09c			Gene product description is manually adjusted to make it suitable for NCBI genome submission.
chr1	2028281	2028770	-	SOMG_00923	rps1002	OG-127	40S ribosomal protein S10	S. pombe	SPBP22H7.08
chr1	2029337	2030776	-	SOMG_00924	prp5	OG-2313	Prp19 complex WD repeat protein Prp5	S. pombe	SPBP22H7.07
chr1	2031094	2032066	-	SOMG_00925	nrk1	OG-2147	nicotinamide riboside kinase Nrk1	S. pombe	SPBP22H7.06
chr1	2033721	2037458	+	SOMG_00926	abo2	OG-3547	ATPase histone chaperone	S. pombe	SPBP22H7.05c
chr1	2037555	2038385	-	SOMG_00927		OG-4030	mitochondrial membrane protein, TMEM186-like protein, implicated in respiratory complex assembly	S. pombe	SPBP22H7.04			Gene product description is manually adjusted to make it suitable for NCBI genome submission.
chr1	2039171	2039400	-	SOMG_00928		OG-5798	hypothetical protein
chr1	2039849	2040406	-	SOMG_00929	sbg1	OG-3212	plasma membrane-actinomyosin ring linker protein Sbg1	S. pombe	SPBP22H7.03
chr1	2040662	2043187	+	SOMG_00930	mrd1	OG-1504	ribosome biogenesis RNA-binding protein Mrd1	S. pombe	SPBP22H7.02c
chr1	2043586	2045632	+	SOMG_00931	ist2	OG-3220	anoctamin calcium-activated chloride channel OR Ca(2+)-activated phospholipid scramblase	S. pombe	SPBC691.05c			Gene product description is manually adjusted to make it suitable for NCBI genome submission.
chr1	2045918	2047504	-	SOMG_00932	mss116	OG-4305	mitochondrial ATP-dependent RNA helicase Mss116	S. pombe	SPBC691.04
chr1	2048112	2050721	+	SOMG_00933	apl3	OG-1991	AP-2 adaptor complex alpha subunit Alp3	S. pombe	SPBC691.03c
chr1	2051488	2053518	+	SOMG_00934	drp1	OG-3620	RINT1 family protein	S. pombe	SPBC691.02c
chr1	2053546	2054738	-	SOMG_00935	pfa5	OG-4220	vacuolar membrane palmitoyltransferase Pfa5	S. pombe	SPBC691.01
chr1	2055252	2056242	-	SOMG_00936	pas4	OG-3694	peroxisomal ubiquitin-protein ligase E3 involved in peroxisome organization and biogenesis	S. pombe	SPBC17A3.10
chr1	2056463	2057560	+	SOMG_00937	aim22	OG-2233	lipoate-protein ligase A	S. pombe	SPBC17A3.09c
chr1	2057557	2058756	-	SOMG_00938		OG-1373	TatD-like protein	S. pombe	SPBC17A3.08			Gene product description is manually adjusted to make it suitable for NCBI genome submission.
chr1	2059032	2060543	-	SOMG_00939	pgr1	OG-192	mitochondrial glutathione reductase Pgr1	S. pombe	SPBC17A3.07
chr1	2060945	2061940	-	SOMG_00940		OG-1625	protein tyrosine/serine/threonine phosphatase	S. pombe	SPBC17A3.06
chr1	2062296	2063680	+	SOMG_00941		OG-2999	DNAJ/DUF1977, DNAJB12-like protein, Hsp70 co-chaperone	S. pombe	SPBC17A3.05c			Gene product description is manually adjusted to make it suitable for NCBI genome submission.
chr1	2064373	2066831	+	SOMG_00942	rar1	OG-591	cytoplasmic methionine-tRNA ligase Mrs1	S. pombe	SPBC17A3.04c
chr1	2067495	2068431	+	SOMG_00943		OG-2523	inositol phosphatase	S. pombe	SPBC17A3.03c
chr1	2068809	2069442	-	SOMG_00944	aim19	OG-2371	mitochondrial membrane protein,TMEM14 superfamily member Aim19	S. pombe	SPBC17A3.02
chr1	2072952	2073803	+	SOMG_00945		OG-1655	xylose and arabinose reductase	S. pombe	SPAP32A8.02
chr1	2074419	2076011	-	SOMG_00946	bop1	OG-3283	ubiquitin-protein ligase E3, RNF126-like protein	S. pombe	SPAP32A8.03c			Gene product description is manually adjusted to make it suitable for NCBI genome submission.
chr1	2076666	2077106	-	SOMG_00947		OG-4397	mitochondrial fission protein TPR repeat-like	S. japonicus	SJAG_01594
chr1	2077720	2078604	+	SOMG_00948	rpl502	OG-4382	60S ribosomal protein L5	S. pombe	SPBC11C11.09c
chr1	2079301	2080326	-	SOMG_00949	srp1	OG-4576	SR family protein, SRFS2-like protein Srp1-like	S. pombe	SPBC11C11.08			Gene product description is manually adjusted to make it suitable for NCBI genome submission.
chr1	2080873	2081485	-	SOMG_00950	rpl1801	OG-356	60S ribosomal protein L18	S. pombe	SPBC11C11.07
chr1	2082465	2082992	+	SOMG_00951		OG-3722	Schizosaccharomyces specific protein	S. pombe	SPBC11C11.06c
chr1	2084004	2084939	-	SOMG_00952	knh1	OG-4330	conserved fungal cell wall protein, Kre9/Knh1 family Knh1	S. pombe	SPBC11C11.05
chr1	2085511	2089104	+	SOMG_00953	alp1	OG-3527	tubulin specific chaperone cofactor D, Alp1	S. pombe	SPBC11C11.04c
chr1	2089392	2091379	-	SOMG_00954	ndc80	OG-2955	Ndc80 complex subunit Ndc80	S. pombe	SPBC11C11.03
chr1	2091707	2093947	-	SOMG_00955	imp2	OG-2729	F-BAR domain protein Imp2	S. pombe	SPBC11C11.02
chr1	2094932	2095126	+	SOMG_00956	tam11	OG-4538	Schizosaccharomyces specific protein Tam11	S. pombe	SPBC17D1.17
chr1	2095360	2097137	-	SOMG_00957		OG-3612	U2-associated protein	S. pombe	SPBC11C11.01
chr1	2097702	2100834	+	SOMG_00958	npg1	OG-4370	GTPase regulator Rng2-like	S. pombe	SPBC17D1.07c
chr1	2101143	2102744	-	SOMG_00959	dbp3	OG-757	ATP-dependent RNA helicase Dbp3	S. pombe	SPBC17D1.06
chr1	2103695	2104810	-	SOMG_00960		OG-4301	Schizosaccharomyces specific protein	S. pombe	SPBC17D1.05
chr1	2105321	2106148	-	SOMG_00961	acr1	OG-4101	RNA polymerase I upstream activation factor complex subunit Acr1	S. pombe	SPBC17D1.04
chr1	2106694	2107637	+	SOMG_00962	rrp43	OG-1335	exosome subunit Rrp43	S. pombe	SPBC17D1.03c
chr1	2107922	2109614	-	SOMG_00963	dph2	OG-1787	diphthamide biosynthesis protein Dph2	S. pombe	SPBC17D1.02
chr1	2110597	2112370	-	SOMG_00964	spp41	OG-2693	DUF3020 family conserved fungal protein Spp41	S. pombe	SPBC17D1.01
chr1	2113650	2115161	-	SOMG_00965	dca7	OG-2975	WD repeat protein, DDB1 and CUL4-associated factor Dca7	S. pombe	SPBC17D11.08
chr1	2116332	2119278	+	SOMG_00966	rpn2	OG-115	19S proteasome regulatory subunit Rpn2	S. pombe	SPBC17D11.07c
chr1	2119542	2121259	-	SOMG_00967	spp2	OG-902	DNA primase large subunit Spp2	S. pombe	SPBC17D11.06
chr1	2121692	2124565	-	SOMG_00968	tif301	OG-675	translation initiation factor eIF3a	S. pombe	SPBC17D11.05
chr1	2124870	2127245	+	SOMG_00969	nto1	OG-2659	histone acetyltransferase complex PHD finger subunit Nto1	S. pombe	SPBC17D11.04c
chr1	2127704	2128490	+	SOMG_00970	pxp2	OG-1170	carboxymuconolactone decarboxylase-like protein, Pxp2	S. pombe	SPBC17D11.03c
chr1	2129017	2130942	+	SOMG_00971	hrd1	OG-2995	Hrd1 ubiquitin ligase complex E3 subunit Hrd1	S. pombe	SPBC17D11.02c
chr1	2131197	2132298	-	SOMG_00972	nep1	OG-2498	NEDD8 protease Nep1	S. pombe	SPBC17D11.01
chr1	2133190	2134083	-	SOMG_00973	psl1	OG-3373	cyclin pho85 family Psl1	S. pombe	SPBC20F10.10
chr1	2136203	2136662	-	SOMG_00974	lsm5	OG-452	Lsm2-8 complex subunit Lsm5	S. pombe	SPBC20F10.09
chr1	2137029	2139326	+	SOMG_00975	rtp1	OG-3344	RNA polymerase II nuclear import protein Rtp1	S. pombe	SPBC20F10.08c
chr1	2139529	2141760	-	SOMG_00976	ltc1	OG-3037	sterol transfer protein Ltc1	S. pombe	SPBC20F10.07
chr1	2142342	2143052	-	SOMG_00977	mad2	OG-1003	mitotic spindle checkpoint protein Mad2	S. pombe	SPBC20F10.06
chr1	2143310	2146371	-	SOMG_00978	nrl1	OG-4530	RNAi-mediated silencing protein, NRDE2-like protein Nrl1-like	S. pombe	SPBC20F10.05			Gene product description is manually adjusted to make it suitable for NCBI genome submission.
chr1	2146763	2147921	+	SOMG_00979	nse4	OG-2005	Smc5-6 complex non-SMC delta-kleisin subunit Nse4	S. pombe	SPBC20F10.04c
chr1	2148224	2149534	-	SOMG_00980		OG-3812	Armadillo-type fold protein, IFRD1-like protein, implicated in transcription or signaling	S. pombe	SPBC20F10.03			Gene product description is manually adjusted to make it suitable for NCBI genome submission.
chr1	2150675	2152465	+	SOMG_00981		OG-3470	Golgi to plasma membrane transport protein	S. pombe	SPBC20F10.02c
chr1	2153028	2153725	-	SOMG_00982	gar1	OG-1196	box H/ACA snoRNP complex subunit Gar1	S. pombe	SPBC20F10.01
chr1	2154375	2156483	+	SOMG_00983	trs1	OG-382	cytoplasmic threonine-tRNA ligase Trs1	S. pombe	SPBC25H2.02
chr1	2156833	2159700	+	SOMG_00984	vac14	OG-2222	PAS complex subunit, involved in phosphoinositide metabolism Vac14	S. pombe	SPBC25H2.03
chr1	2160042	2160551	-	SOMG_00985	tim22	OG-1962	TIM22 inner membrane protein insertion complex subunit Tim22	S. pombe	SPBC25H2.04c
chr1	2161015	2161659	+	SOMG_00986	egd2	OG-756	nascent polypeptide-associated complex alpha subunit Egd2	S. pombe	SPBC25H2.05
chr1	2162271	2163185	-	SOMG_00987	hrf1	OG-1123	COPII-coated vesicle component Hrf1	S. pombe	SPBC25H2.06c
chr1	2163426	2163839	+	SOMG_00988	tif11	OG-1008	translation initiation factor eIF1A	S. pombe	SPBC25H2.07
chr1	2164638	2165900	-	SOMG_00989	mrs2	OG-1974	mitochondrial inner membrane magnesium ion transmembrane transporter Mrs2	S. pombe	SPBC25H2.08c
chr1	2167090	2167656	+	SOMG_00990	mic19	OG-3353	MICOS complex subunit Mic19/25	S. pombe	SPBC25H2.09
chr1	2168174	2169288	-	SOMG_00991	tan1	OG-2095	tRNA acetyltransferase Tan1	S. pombe	SPBC25H2.10c
chr1	2169715	2173256	-	SOMG_00992	spt7	OG-3695	SAGA complex bromodomain subunit Spt7	S. pombe	SPBC25H2.11c
chr1	2173808	2175646	-	SOMG_00993	cct7	OG-307	chaperonin-containing T-complex eta subunit Cct7	S. pombe	SPBC25H2.12c
chr1	2176041	2182628	-	SOMG_00994	cdc20	OG-1534	DNA polymerase epsilon catalytic subunit Pol2	S. pombe	SPBC25H2.13c
chr1	2183366	2183878	+	SOMG_00995	cox20	OG-3050	cytochrome c oxidase assembly protein Cox20	S. pombe	SPBC25H2.18
chr1	2185167	2185556	+	SOMG_00996		OG-5732	hypothetical protein
chr1	2185631	2186192	+	SOMG_00997	mug16	OG-2855	UNC-50 family protein, implicated in vesicle-mediated transport	S. pombe	SPBC25H2.14
chr1	2186469	2187656	+	SOMG_00998	trs401	OG-2784	SSU-rRNA maturation protein Tsr4-like protein 1 Tsr401	S. pombe	SPBC25H2.15			Gene product description is manually adjusted to make it suitable for NCBI genome submission.
chr1	2187809	2189650	-	SOMG_00999	gga22	OG-2813	Golgi localized Arf binding gamma-adaptin-like protein Gga22	S. pombe	SPBC25H2.16c			Gene product description is manually adjusted to make it suitable for NCBI genome submission.
chr1	2190088	2190876	-	SOMG_01000	rps401	OG-4139	40S ribosomal protein S4	S. pombe	SPBC19F8.08
chr1	2191308	2192388	-	SOMG_01001	mcs6	OG-137	transcription factor TFIIH associated cyclin-dependent protein kinase Mcs6	S. pombe	SPBC19F8.07
chr1	2193402	2195177	+	SOMG_01002	meu22	OG-1654	amino acid transmembrane transporter Meu22	S. pombe	SPBC19F8.06c
chr1	2195332	2196000	-	SOMG_01003		OG-4459	mitochondrial ribosomal protein subunit S26	S. pombe	SPBC19F8.05
chr1	2197613	2198320	+	SOMG_01004	lcl3	OG-1921	mitochondrial nuclease Lcl3, implicated in DNA repair	S. pombe	SPBC19F8.04c
chr1	2198731	2200466	+	SOMG_01005	yap18	OG-3684	ENTH/VHS domain protein	S. pombe	SPBC19F8.03c
chr1	2201628	2203068	+	SOMG_01006	spn7	OG-3205	meiotic septin Spn7	S. pombe	SPBC19F8.01c
chr1	2204986	2208608	+	SOMG_01007	cdc7	OG-2580	serine/threonine protein kinase SIN pathway Cdc7	S. pombe	SPBC21.06c
chr1	2209286	2211106	+	SOMG_01008	ral2	OG-2748	Ras1-Scd pathway protein Ral2	S. pombe	SPBC21.05c
chr1	2211092	2211771	-	SOMG_01009	med8	OG-2014	mediator complex subunit Med8	S. pombe	SPBC21.04
chr1	2212393	2213378	+	SOMG_01010		OG-2586	EVE domain (PUA-related) protein	S. pombe	SPBC21.03c			Gene product description is manually adjusted to make it suitable for NCBI genome submission.
chr1	2213474	2215128	-	SOMG_05116	rtc5	OG-3614	V-type ATPase inhibitor and disassembly protein linked to MTOR	S. pombe	SPBC21.02
chr1	2215520	2216961	-	SOMG_01011	mis17	OG-3922	CENP-U-like protein Mis17	S. pombe	SPBC21.01			Gene product description is manually adjusted to make it suitable for NCBI genome submission.
chr1	2217708	2218970	+	SOMG_01012	pmh1	OG-1513	transcription factor TFIIK complex ubiquitin-protein ligase E3 subunit, Pmh1	S. pombe	SPBC776.18c
chr1	2219098	2219862	-	SOMG_01013	rrp7	OG-2243	rRNA processing protein Rrp7	S. pombe	SPBC776.17
chr1	2220159	2220911	-	SOMG_01014		OG-4755	hypothetical protein
chr1	2221867	2223052	+	SOMG_01015	wtf10	OG-5710	wtf meiotic driver, syntenic with wtf25 in CBS 15792					Gene name and product description are manually annotated.
chr1	2224754	2225131	-	SOMG_01016		OG-5769	hypothetical protein
chr1	2226606	2227931	+	SOMG_01017	kgd2	OG-1481	dihydrolipoamide S-succinyltransferase, e2 component of oxoglutarate dehydrogenase complex Kdg2	S. pombe	SPBC776.15c
chr1	2227993	2230657	-	SOMG_01018	plh1	OG-1341	phospholipid-diacylglycerol acyltransferase Plh1/Lro1	S. pombe	SPBC776.14
chr1	2231006	2234599	-	SOMG_01019	cnd1	OG-1605	condensin complex non-SMC subunit Cnd1	S. pombe	SPBC776.13
chr1	2235445	2237090	+	SOMG_01020	hsk1	OG-1739	Dbf4(Dfp1)-dependent protein kinase Hsk1	S. pombe	SPBC776.12c
chr1	2237359	2237805	-	SOMG_01021	rpl2801	OG-219	60S ribosomal protein L27/L28	S. pombe	SPBC776.11
chr1	2238224	2238634	-	SOMG_01022		OG-4289	CENP-V, S-(hydroxymethyl)glutathione synthase	S. pombe	SPAC29B12.13
chr1	2239003	2239320	-	SOMG_01023	hot13	OG-4278	helper of TIM Hot13	S. pombe	SPAC29B12.12
chr1	2239780	2241852	+	SOMG_01024	cog6	OG-3333	Golgi transport complex peripheral subunit Cog6	S. pombe	SPBC776.10c
chr1	2242168	2243768	-	SOMG_01025	ste13	OG-476	ATP-dependent RNA helicase Ste13/Dhh1	S. pombe	SPBC776.09
chr1	2244224	2247634	+	SOMG_01026	utp22	OG-2292	small-subunit processome, UTP-C complex subunit Utp22	S. pombe	SPBC776.08c
chr1	2247974	2248837	-	SOMG_01027	mam33	OG-3736	mitochondrial ribosome assembly protein Mam33	S. pombe	SPBC776.07
chr1	2249563	2251505	+	SOMG_01028		OG-4323	Arf3/6 docking factor	S. pombe	SPBC776.06c
chr1	2251648	2253174	-	SOMG_01029	gpc1	OG-1731	glycerophosphocholine acyltransferase (GPCAT) Gpc1	S. pombe	SPBC776.05
chr1	2253751	2256296	-	SOMG_01030	sec2302	OG-1203	COPII cargo receptor subunit Sec23b	S. pombe	SPBC776.04
chr1	2256942	2258239	-	SOMG_01031	hom6	OG-316	homoserine dehydrogenase Hom6	S. pombe	SPBC776.03
chr1	2259568	2260975	+	SOMG_01032	dis2	OG-690	serine/threonine protein phosphatase PP1 catalytic subunit Dis2	S. pombe	SPBC776.02c
chr1	2261220	2261600	-	SOMG_01033		OG-5731	hypothetical protein
chr1	2262119	2262372	-	SOMG_01034	rpl29	OG-702	60S ribosomal protein L29	S. pombe	SPBC776.01
chr1	2262739	2264334	-	SOMG_01035	pob3	OG-636	histone H2A-H2B chaperone, FACT complex subunit Pob3	S. pombe	SPBC609.05
chr1	2265163	2267853	-	SOMG_01036	iqw1	OG-2964	WD repeat protein, Iqw1	S. pombe	SPBC609.03
chr1	2268041	2269120	-	SOMG_01037	ptn1	OG-3476	phosphatidylinositol-3,4,5-trisphosphate3-phosphatase Ptn1	S. pombe	SPBC609.02
chr1	2269839	2273388	-	SOMG_01038		OG-2926	cytoplasmic P body 3'-5'-exoribonuclease, Dis3L2-related	S. pombe	SPBC609.01
chr1	2275578	2275931	-	SOMG_01039	rpl3602	OG-1001	60S ribosomal protein L36	S. pombe	SPBC405.07
chr1	2276757	2277983	-	SOMG_01040	xdj1	OG-1943	DNAJ protein Xdj1	S. pombe	SPBC405.06
chr1	2278557	2279000	-	SOMG_01041	atg16	OG-3831	autophagy associated protein Atg16	S. pombe	SPBC405.05
chr1	2279462	2280316	+	SOMG_01042	ypt7	OG-648	GTPase Ypt7	S. pombe	SPBC405.04c
chr1	2281177	2282202	+	SOMG_01043		OG-1302	transmembrane transporter	S. pombe	SPBC405.03c
chr1	2282813	2284108	+	SOMG_01044		OG-4002	Schizosaccharomyces specific protein	S. pombe	SPBC405.02c
chr1	2284210	2286576	-	SOMG_01045	ade1	OG-376	phosphoribosylamine-glycine ligase/phosphoribosylformylglycinamidine cyclo-ligase	S. pombe	SPBC405.01
chr1	2287780	2288793	+	SOMG_01046	thr1	OG-803	homoserine kinase Thr1	S. pombe	SPBC4C3.03
chr1	2289075	2289374	-	SOMG_01047	dss4	OG-1944	guanyl-nucleotide exchange factor, meiosis specific	S. pombe	SPBC4C3.04c
chr1	2290778	2292811	+	SOMG_01048	sep1	OG-3972	DNA-binding forkhead transcription factor Sep1	S. pombe	SPBC4C3.12
chr1	2293144	2298201	-	SOMG_01049	nuc1	OG-104	DNA-directed RNA polymerase I complex large subunit Nuc1	S. pombe	SPBC4C3.05c
chr1	2299045	2301401	+	SOMG_01050	syp1	OG-3486	F-BAR domain protein Syp1	S. pombe	SPBC4C3.06
chr1	2301778	2302686	+	SOMG_01051	tif306	OG-101	translation initiation factor eIF3f	S. pombe	SPBC4C3.07
chr1	2303283	2304401	+	SOMG_01052	otg2	OG-1902	alpha-1,3-galactosyltransferase Otg2	S. pombe	SPBC4C3.08
chr1	2305057	2306184	+	SOMG_01053	otg3	OG-1861	alpha-1,3-galactosyltransferase Otg3	S. pombe	SPBC4C3.09
chr1	2306631	2307572	-	SOMG_01054	pre3	OG-168	20S proteasome complex subunit beta 1 Pre3	S. pombe	SPBC4C3.10c
chr1	2308665	2310530	+	SOMG_01055	pdk1	OG-2971	serine/threonine protein kinase Ppk21/Pdk1	S. pombe	SPBC1778.10c
chr1	2310897	2312188	-	SOMG_01056		OG-2500	Rab GAP	S. pombe	SPBC1778.09
chr1	2313022	2313730	+	SOMG_01057	arc3	OG-148	ARP2/3 actin-organizing complex subunit Arc21	S. pombe	SPBC1778.08c
chr1	2313967	2315128	-	SOMG_01058		OG-2231	methyltransferase, CARNMT1-like protein	S. pombe	SPBC1778.07			Gene product description is manually adjusted to make it suitable for NCBI genome submission.
chr1	2316231	2318132	+	SOMG_01059	fim1	OG-404	fimbrin	S. pombe	SPBC1778.06c
chr1	2318712	2319309	+	SOMG_01060	lam2	OG-1632	Ragulator complex Rag GEF subunit	S. pombe	SPBC1778.05c
chr1	2319538	2321068	-	SOMG_01061	spo6	OG-3340	Spo4-Spo6 kinase complex regulatory subunit Spo6	S. pombe	SPBC1778.04
chr1	2321788	2323086	+	SOMG_01062		OG-2330	NADH pyrophosphatase	S. pombe	SPBC1778.03c
chr1	2323241	2325487	-	SOMG_01063	rap1	OG-4525	shelterin complex telomere binding subunit Rap1	S. pombe	SPBC1778.02
chr1	2326120	2327448	+	SOMG_01064	zuo1	OG-461	ribosome-associated chaperone, zuotin	S. pombe	SPBC1778.01c
chr1	2327957	2328560	+	SOMG_01065	ncb2	OG-637	transcription regulator Ncb2	S. pombe	SPBC30D10.02
chr1	2329011	2330389	-	SOMG_01066	isn1	OG-437	IMP 5'-nucleotidase Isn1	S. pombe	SPBC30D10.03c
chr1	2330859	2331494	+	SOMG_01067	swi3	OG-3142	replication fork protection complex subunit Swi3	S. pombe	SPBC30D10.04
chr1	2332086	2332439	-	SOMG_01068	mzm1	OG-3103	mitochondrial respiratory chain complex III assembly protein, LYR family Mzm1	S. pombe	SPBC30D10.21
chr1	2332774	2333231	+	SOMG_01069	lsm4	OG-405	Lsm2-8 complex subunit Lsm4	S. pombe	SPBC30D10.06
chr1	2333679	2335595	-	SOMG_01070	bpl1	OG-1987	biotin-protein ligase Bpl1	S. pombe	SPBC30D10.07c
chr1	2336159	2336947	+	SOMG_01071	mgm101	OG-1539	mitochondrial DNA repair protein	S. pombe	SPBC30D10.08
chr1	2337265	2337873	-	SOMG_01072	hva22	OG-2759	ER membrane organization protein, HVA22/TB2/DP1 family protein	S. pombe	SPBC30D10.09c
chr1	2338374	2345375	-	SOMG_01073	tor1	OG-406	TORC2 serine/threonine protein kinase Tor1	S. pombe	SPBC30D10.10c
chr1	2346346	2348286	+	SOMG_01074	gpi1	OG-2331	pig-Q	S. pombe	SPBC30D10.11
chr1	2348539	2348865	-	SOMG_01075	rsm27	OG-4045	mitochondrial ribosomal protein subunit S33	S. pombe	SPBC30D10.12c
chr1	2349629	2350732	-	SOMG_01076	pdb1	OG-353	pyruvate dehydrogenase e1 component beta subunit Pdb1	S. pombe	SPBC30D10.13c
chr1	2352157	2352906	+	SOMG_01077		OG-15	dienelactone hydrolase family	S. pombe	SPBC30D10.14
chr1	2353473	2355011	+	SOMG_01078	naf1	OG-4433	snoRNP assembly factor Naf1	S. pombe	SPBC30D10.15
chr1	2355669	2356607	+	SOMG_01079	pha2	OG-2867	phrenate dehydratase	S. pombe	SPBC30D10.16
chr1	2356892	2358340	-	SOMG_01080	smi1	OG-1580	beta-glucan synthase adaptor protein Smi1	S. pombe	SPBC30D10.17c
chr1	2358978	2359959	-	SOMG_01081	rpl102	OG-855	60S ribosomal protein L10a	S. pombe	SPBC30D10.18c
chr1	2360243	2361118	-	SOMG_01082	rbd1	OG-1486	mitochondrial rhomboid protease	S. pombe	SPBC13E7.11
chr1	2361927	2363478	+	SOMG_01083	brf1	OG-1071	transcription factor TFIIIB complex subunit Brf1	S. pombe	SPBC13E7.10c
chr1	2363664	2364592	-	SOMG_01084	vrp1	OG-3535	verprolin	S. pombe	SPBC13E7.09
chr1	2364959	2366356	+	SOMG_01085	leo1	OG-2649	RNA polymerase II associated Paf1 complex subunit Leo1	S. pombe	SPBC13E7.08c
chr1	2366689	2367552	-	SOMG_01086		OG-4611	Schizosaccharomyces specific protein	S. pombe	SPBC13E7.07
chr1	2368124	2369158	-	SOMG_01087	msd1	OG-3869	microtubule-anchoring factor Msd1	S. pombe	SPBC13E7.06
chr1	2369308	2371822	-	SOMG_01088	gpi14	OG-3388	pig-M, glycosylphosphatidylinositol-mannosyltransferase I complex subunit pig-M	S. pombe	SPBC13E7.05
chr1	2372420	2372923	-	SOMG_01089	atp16	OG-2738	F1-FO ATP synthase delta subunit	S. pombe	SPBC13E7.04
chr1	2374424	2376598	+	SOMG_01090	vts1	OG-4000	Smaug family RNA-binding protein Vts1	S. pombe	SPBC13E7.03c
chr1	2376807	2378384	-	SOMG_01091	cwf24	OG-3032	ubiquitin-protein ligase E3/GCN5-related N acetyltransferase fusion protein	S. pombe	SPBC13E7.02
chr1	2378899	2381535	-	SOMG_01092	cwf22	OG-1783	splicing factor Cwf22	S. pombe	SPBC13E7.01
chr1	2381819	2382801	-	SOMG_01093	pho2	OG-339	4-phosphoerythronate phosphastase/2-phosphoglycolate phophatase	S. pombe	SPBC15D4.15			Gene product description is manually adjusted to make it suitable for NCBI genome submission.
chr1	2383423	2385438	-	SOMG_01094	taf51	OG-2613	transcription factor TFIID complex subunit Taf5-like	S. pombe	SPBC15D4.14
chr1	2385980	2386618	+	SOMG_01095		OG-3014	activating signal cointegrator 1 complex subunit, ASCC1-like protein	S. pombe	SPBC15D4.13c			Gene product description is manually adjusted to make it suitable for NCBI genome submission.
chr1	2386861	2387374	+	SOMG_01096		OG-4681	hypothetical protein
chr1	2387837	2388793	+	SOMG_01097		OG-3409	mitochondrial Mam33 family protein	S. pombe	SPBC15D4.11c
chr1	2389027	2390542	+	SOMG_01098	amo1	OG-4059	nuclear rim protein Amo1	S. pombe	SPBC15D4.10c
chr1	2390989	2392815	+	SOMG_01099	met3	OG-1956	cystathionine gamma-synthase Met3	S. pombe	SPBC15D4.09c
chr1	2393115	2393516	+	SOMG_01100		OG-4447	Schizosaccharomyces specific protein	S. pombe	SPBC15D4.08c
chr1	2393566	2395698	+	SOMG_01101	atg9	OG-2699	autophagy associated phospholipid scramblase Atg9	S. pombe	SPBC15D4.07c
chr1	2396091	2396616	-	SOMG_01102	naa30	OG-750	NatC N-acetyltransferase complex catalytic subunit Naa30	S. pombe	SPBC15D4.06
chr1	2396995	2398224	-	SOMG_01103	zng1	OG-2792	zinc chaperone Zng1	S. pombe	SPBC15D4.05
chr1	2399305	2400657	-	SOMG_01104	gpt2	OG-1181	UDP-N-acetylglucosamine--dolichyl-phosphate N-acetylglucosaminephosphotransferase	S. pombe	SPBC15D4.04
chr1	2400929	2403343	-	SOMG_01105	slm9	OG-3088	histone H3.3-H4 chaperone, HIR complex WD repeat subunit Hip2	S. pombe	SPBC15D4.03
chr1	2404294	2406021	-	SOMG_01106	gsf1	OG-4203	DNA-binding transcription factor, zf-fungal binuclear cluster type Gsf1	S. pombe	SPBC15D4.02
chr1	2409109	2411091	+	SOMG_01107	klp9	OG-1696	kinesin-6 family microtubule motor protein Klp9	S. pombe	SPBC15D4.01c
chr1	2411327	2411773	-	SOMG_01108	ubc1	OG-2553	ubiquitin conjugating enzyme E2 Ubc1	S. pombe	SPBC2D10.20
chr1	2411859	2412313	-	SOMG_01109		OG-5729	ubiquitin conjugating enzyme Ubc1-like			4899.EPX72483	SOCG_00246	The seed_ortholog in eggNOG-mapper is a fission yeast protein. Gene product description is transferred from the corresponding fission yeast seed_ortholog.
chr1	2412963	2413448	+	SOMG_01110	alb1	OG-2724	pre-60S shuttling factor Alb1	S. pombe	SPBC2D10.19c
chr1	2413636	2415486	-	SOMG_01111	coq8	OG-1837	ABC1 kinase family ubiquinone biosynthesis ATPase Coq8	S. pombe	SPBC2D10.18
chr1	2415927	2419343	-	SOMG_01112	clr1	OG-4470	SHREC complex intermodule linker subunit Clr1	S. pombe	SPBC2D10.17
chr1	2420628	2421059	-	SOMG_01113	mhf1	OG-1018	CENP-S-like protein	S. pombe	SPBC2D10.16			Gene product description is manually adjusted to make it suitable for NCBI genome submission.
chr1	2421290	2422135	+	SOMG_01114	pth1	OG-2123	mitochondrial peptidyl-tRNA hydrolase Pth1	S. pombe	SPBC2D10.15c
chr1	2422758	2427253	+	SOMG_01115	myo51	OG-3161	myosin type V	S. pombe	SPBC2D10.14c
chr1	2427389	2428911	-	SOMG_01116	est1	OG-4452	telomerase regulator Est1	S. pombe	SPBC2D10.13
chr1	2429293	2430583	-	SOMG_01117	rhp23	OG-1401	Rad23-like protein Rhp23	S. pombe	SPBC2D10.12			Gene product description is manually adjusted to make it suitable for NCBI genome submission.
chr1	2431137	2432276	+	SOMG_01118	nap2	OG-2227	histone H2A-H2B chaperone Nap2	S. pombe	SPBC2D10.11c
chr1	2433181	2434314	+	SOMG_01119	fib1	OG-1024	fibrillarin, rRNA and histone methyltransferase	S. pombe	SPBC2D10.10c
chr1	2435369	2436682	-	SOMG_01120	snr1	OG-2543	mitochondrial ribosomal protein subunit S47/3-hydroxyisobutyryl-CoA hydrolase Snr1	S. pombe	SPBC2D10.09
chr1	2437775	2437966	-	SOMG_01121		OG-5708	DNA topoisomerase			866546.EPY49185	SPOG_04458	The seed_ortholog in eggNOG-mapper is a fission yeast protein. Gene product description is transferred from the corresponding fission yeast seed_ortholog.
chr1	2439552	2440301	+	SOMG_01122	yml6	OG-2388	mitochondrial ribosomal protein subunit L4	S. pombe	SPBC2D10.08c
chr1	2440656	2441132	+	SOMG_01123	mmp1	OG-1132	mitochondrial inner membrane peptidase complex catalytic subunit	S. pombe	SPBC2D10.07c
chr1	2441478	2442818	-	SOMG_01124	rep1	OG-4560	MBF transcription factor activator Rep1	S. pombe	SPBC2D10.06
chr1	2443849	2445298	-	SOMG_01125	exg3	OG-2452	cell wall glucan 1,3-beta-glucosidase Exg3	S. pombe	SPBC2D10.05
chr1	2445949	2447943	-	SOMG_01126	aly2	OG-1250	arrestin-related endocytic ubiquitin ligase substrate adaptor Aly2	S. pombe	SPBC2D10.04
chr1	2449874	2450371	+	SOMG_01127	ess1	OG-3881	DUF866 family protein, C1orf123-like protein	S. pombe	SPBC2D10.03c			Gene product description is manually adjusted to make it suitable for NCBI genome submission.
chr1	2450712	2451537	-	SOMG_01128	orc6	OG-2868	origin recognition complex subunit Orc6	S. pombe	SPBC2A9.12
chr1	2451979	2453243	+	SOMG_01129	iss9	OG-1704	SAC3/GANP/THP3 family protein, LENG8-like protein	S. pombe	SPBC2A9.11c			Gene product description is manually adjusted to make it suitable for NCBI genome submission.
chr1	2453380	2454212	-	SOMG_01130	bmc1	OG-2760	Bin3 family, 7SK RNA methyltransferase Bmc1	S. pombe	SPBC2A9.10
chr1	2454604	2455417	-	SOMG_01131	plp2	OG-1697	phosducin family protein Plp2	S. pombe	SPBC2A9.09
chr1	2455731	2456706	+	SOMG_01132	sec22	OG-310	SNARE Sec22	S. pombe	SPBC2A9.08c
chr1	2457550	2457823	+	SOMG_01133		OG-4376	Schizosaccharomyces specific protein	S. japonicus	SJAG_00556
chr1	2458289	2459369	+	SOMG_01134	hpz1	OG-4024	zf-PARP type zinc finger protein, G1-S transition regulator Hpz1	S. pombe	SPBC2A9.07c
chr1	2459880	2460721	+	SOMG_01135	nus1	OG-1884	di-trans,poly-cis-decaprenylcistransferase Nus1	S. pombe	SPBC2A9.06c
chr1	2461167	2461836	+	SOMG_01136	tvp23	OG-1705	Golgi transport protein Tvp23	S. pombe	SPBC2A9.05c
chr1	2462806	2464959	+	SOMG_01137	san1	OG-3961	sir antagonist, ubiquitin-protein ligase E3	S. pombe	SPBC2A9.04c
chr1	2465216	2466558	-	SOMG_01138		OG-3480	WD40/YVTN repeat-like protein	S. pombe	SPBC2A9.03
chr1	2467101	2469026	+	SOMG_01139	vps33	OG-2463	HOPS/CORVET complex subunit, vacuolar sorting protein Vps33	S. pombe	SPBC1703.15c
chr1	2469370	2471896	+	SOMG_01140	top1	OG-1333	DNA topoisomerase I	S. pombe	SPBC1703.14c
chr1	2472691	2473626	+	SOMG_01141		OG-169	mitochondrial carrier, inorganic phosphate/copper	S. pombe	SPBC1703.13c
chr1	2475771	2476826	+	SOMG_01142	cbt2	OG-4645	Cbp1 family domesticated transposase Cbt2	S. octosporus	SOCG_00294			Gene name and product description are manually adjusted.
chr1	2477267	2479185	-	SOMG_01143	ubp9	OG-2322	ubiquitin C-terminal hydrolase Ubp9	S. pombe	SPBC1703.12
chr1	2479634	2480495	-	SOMG_01144	opa3	OG-1988	mitochondrial outer membrane lipid metabolism regulator Opa3	S. pombe	SPBC1703.11
chr1	2481389	2482337	-	SOMG_01145	ypt1	OG-804	GTPase Ypt1	S. pombe	SPBC1703.10
chr1	2482667	2483693	+	SOMG_01146	rnh1	OG-3482	ribonuclease H Rnh1	S. pombe	SPBC336.06c
chr1	2484560	2487886	-	SOMG_01147	cdc6	OG-95	DNA polymerase delta catalytic subunit Cdc6	S. pombe	SPBC336.04
chr1	2488622	2491510	-	SOMG_01148	efc25	OG-3890	Ras1 GEF Efc25	S. pombe	SPBC336.03
chr1	2492367	2493338	-	SOMG_01149	cdh1	OG-525	18S rRNA dimethylase Cdh1	S. pombe	SPBC336.02
chr1	2493963	2496649	-	SOMG_01150	fbh1	OG-1498	DNA helicase I, ubiquitin ligase F-box adaptor Fbh1	S. pombe	SPBC336.01
chr1	2497534	2499035	+	SOMG_01151		OG-3417	seven transmembrane receptor-like protein	S. pombe	SPBC18A7.02c
chr1	2499122	2500465	-	SOMG_01152	xpa1	OG-4223	X-Pro dipeptidase	S. pombe	SPBC18A7.01
chr1	2501581	2502178	+	SOMG_01153	arf1	OG-870	ADP-ribosylation factor, Arf family Arf1	S. pombe	SPBC4F6.18c
chr1	2503722	2506112	+	SOMG_01154	hsp78	OG-220	mitochondrial heat shock protein Hsp78	S. pombe	SPBC4F6.17c
chr1	2506570	2507973	+	SOMG_01155	ero11	OG-2058	ER oxidoreductin Ero1a	S. pombe	SPBC4F6.16c
chr1	2508710	2509623	+	SOMG_01156	swi10	OG-1072	ERCC1 DNA repair endonuclease non-catalytic subunit Swi10	S. pombe	SPBC4F6.15c
chr1	2509900	2511936	-	SOMG_01157	nop4	OG-1970	RNA-binding protein Nop4	S. pombe	SPBC4F6.14
chr1	2513158	2513764	-	SOMG_01158		OG-5709	hypothetical protein
chr1	2514703	2515851	+	SOMG_01159	wtf11	OG-4622	wtf meiotic driver, syntenic with wtf24 in CBS 15792					Gene name and product description are manually annotated.
chr1	2517057	2517864	-	SOMG_01160		OG-5801	hypothetical protein
chr1	2521149	2522062	+	SOMG_01161		OG-4894	hypothetical protein
chr1	2523198	2525408	+	SOMG_01162	erb1	OG-1210	WD repeat/BOP1NT protein Erb1	S. pombe	SPBC4F6.13c
chr1	2525889	2527227	-	SOMG_01163	pxl1	OG-4016	paxillin-like protein Pxl1	S. pombe	SPBC4F6.12
chr1	2527752	2529450	+	SOMG_01164	asn2	OG-2293	asparagine synthase	S. pombe	SPBC4F6.11c
chr1	2529561	2531258	-	SOMG_01165	vps901	OG-2426	GEF Vps901	S. pombe	SPBC4F6.10
chr1	2531719	2533536	-	SOMG_01166	str1	OG-1862	plasma membrane siderophore-iron transmembrane transporter Str1	S. pombe	SPBC4F6.09
chr1	2535493	2535771	+	SOMG_01167	mrpl39	OG-4133	mitochondrial ribosomal protein subunit L33	S. pombe	SPBC4F6.08c
chr1	2536565	2538710	+	SOMG_01168	mak5	OG-1778	ATP-dependent RNA helicase Mak5	S. pombe	SPBC4F6.07c
chr1	2539085	2541769	-	SOMG_01169	kin1	OG-2183	microtubule affinity-regulating kinase Kin1	S. pombe	SPBC4F6.06
chr1	2543330	2544505	+	SOMG_01170	emp46	OG-3776	lectin family glycoprotein receptor Emp46	S. pombe	SPBC4F6.05c
chr1	2544811	2545376	-	SOMG_01171	rpl2502	OG-182	60S ribosomal protein L25	S. pombe	SPBC4F6.04
chr1	2545871	2547616	+	SOMG_01172	leu3	OG-157	2-isopropylmalate synthase Leu3	S. pombe	SPBC3E7.16c
chr1	2548438	2549796	+	SOMG_01173	lac1	OG-1125	sphingosine N-acyltransferase Lac1	S. pombe	SPBC3E7.15c
chr1	2550358	2550759	-	SOMG_01174	smf1	OG-1064	Sm snRNP core protein Smf1	S. pombe	SPBC3E7.14
chr1	2551439	2552171	+	SOMG_01175	syf2	OG-1895	Prp19 complex subunit Syf2	S. pombe	SPBC3E7.13c
chr1	2552423	2553757	+	SOMG_01176	cfh4	OG-4339	SEL1/TPR repeat protein, chitin synthase regulatory factor Cfh4/ predicted COA7-like protein	S. pombe	SPBC3E7.12c			Gene product description is manually adjusted to make it suitable for NCBI genome submission.
chr1	2554162	2555365	+	SOMG_01177		OG-1809	DNAJ domain protein Caj1/Djp1-type	S. pombe	SPBC3E7.11c
chr1	2555563	2556891	-	SOMG_01178	fma1	OG-221	methionine aminopeptidase Fma1	S. pombe	SPBC3E7.10
chr1	2557206	2559339	-	SOMG_01179		OG-3635	Sad1-UNC-like protein involved protein folding in the ER	S. pombe	SPBC3E7.09
chr1	2559608	2563174	+	SOMG_01180	rad13	OG-2158	DNA repair nuclease Rad13	S. pombe	SPBC3E7.08c
chr1	2563780	2564491	+	SOMG_01181		OG-1102	DUF757 family protein, PBDC1-like protein	S. pombe	SPBC3E7.07c			Gene product description is manually adjusted to make it suitable for NCBI genome submission.
chr1	2564931	2566780	+	SOMG_01182	fnx2	OG-1661	vacuolar amino acid transmembrane transporter Fnx2	S. pombe	SPBC3E7.06c
chr1	2567179	2568967	+	SOMG_01183	mic60	OG-3920	MICOS complex subunit Mic60	S. pombe	SPBC3E7.05c
chr1	2569561	2571403	+	SOMG_01184	ric8	OG-3863	synembryn family GEF, Ric8	S. pombe	SPBC3E7.04c
chr1	2572525	2578206	+	SOMG_01185	fab1	OG-3113	1-phosphatidylinositol-3-phosphate 5-kinase Fab1	S. pombe	SPBC3E7.01
chr1	2578289	2580129	-	SOMG_01186	prp17	OG-1532	Prp19 complex WD repeat protein Prp17	S. pombe	SPBC6B1.10
chr1	2581134	2582234	+	SOMG_01187		OG-4775	hypothetical protein
chr1	2582924	2584132	-	SOMG_01188		OG-4407	UPF0300 family protein 6	S. pombe	SPCC737.04
chr1	2584782	2586912	+	SOMG_01189	nbs1	OG-4041	Mre11 complex BRCT domain subunit Nbs1	S. pombe	SPBC6B1.09c
chr1	2587199	2587544	+	SOMG_01190	sus1	OG-2139	SAGA complex deubiquitinating submodule subunit, TREX complex subunit Sus1	S. pombe	SPBC6B1.12c
chr1	2588685	2590229	+	SOMG_01191	ofd1	OG-361	hypoxic oxygen sensor, prolyl-3,4-dihydroxylase Ofd1	S. pombe	SPBC6B1.08c
chr1	2590529	2593252	-	SOMG_01192	prp1	OG-1499	U4/U6 x U5 tri-snRNP complex subunit Prp1	S. pombe	SPBC6B1.07
chr1	2594175	2596613	+	SOMG_01193	ubp14	OG-1896	Lys48-specific deubiquitinase Ubp14	S. pombe	SPBC6B1.06c
chr1	2596962	2599214	+	SOMG_01194	atg7	OG-2251	E1 Atg8 and Atg12 E1 activating enzyme Atg7	S. pombe	SPBC6B1.05c
chr1	2599361	2600590	-	SOMG_01195	mde4	OG-3984	microtubule-site clamp monopolin complex subunit Mde4	S. pombe	SPBC6B1.04
chr1	2601767	2602684	+	SOMG_01196	pal2	OG-4534	pal1 family early clathrin mediated endocytosis factor, meiosis specific Pal2	S. pombe	SPBC6B1.03c
chr1	2603125	2605947	-	SOMG_01197	ppk30	OG-4344	Ark1/Prk1 family protein kinase Ppk30	S. pombe	SPBC6B1.02
chr1	2607335	2613298	+	SOMG_01198	mot1	OG-1841	TATA-binding protein-associated transcription initiation factor Mot1	S. pombe	SPBC1826.01c
chr1	2613571	2615074	-	SOMG_01199	pof2	OG-3902	F-box protein Pof2	S. pombe	SPBC25B2.11
chr1	2615442	2616368	-	SOMG_01200		OG-1487	Usp (universal stress protein) family protein	S. pombe	SPBC25B2.10
chr1	2617346	2619202	+	SOMG_01201	mrs1	OG-194	mitochondrial and cytoplasmic arginine-tRNA ligase Rrs1/Mrs1	S. pombe	SPBC25B2.09c
chr1	2619504	2619869	-	SOMG_01202		OG-4682	hypothetical protein
chr1	2621325	2623250	+	SOMG_01203	mmb1	OG-4613	mitochondrial microtubule binder Mmb1	S. pombe	SPBC25B2.07c
chr1	2623699	2624778	+	SOMG_01204	btb2	OG-2088	BTB/POZ family ubiquitin-type ligase substrate adaptor Btb2	S. pombe	SPBC25B2.06c
chr1	2625219	2626374	-	SOMG_01205	mis3	OG-805	rRNA processing protein Mis3	S. pombe	SPBC25B2.05
chr1	2626604	2627673	+	SOMG_01206	mtg1	OG-2645	mitochondrial translation factor (GTPase) Mtg1	S. pombe	SPBC25B2.04c
chr1	2628100	2629908	-	SOMG_01207		OG-3194	zf-C3HC4 type zinc finger	S. pombe	SPBC25B2.03
chr1	2631108	2635055	+	SOMG_01208	mam1	OG-2819	M-factor transmembrane transporter Mam1	S. pombe	SPBC25B2.02c
chr1	2635189	2637043	-	SOMG_01209	hbs1	OG-1251	Dom34-Hbs1 translation release factor complex GTPase subunit Hbs1	S. pombe	SPBC25B2.01
chr1	2638078	2643147	+	SOMG_01210	cyr1	OG-2820	adenylate cyclase	S. pombe	SPBC19C7.03
chr1	2643603	2643986	-	SOMG_01211		OG-2323	DUF2406 family conserved fungal protein	S. pombe	SPBC19C7.04c
chr1	2644671	2645178	-	SOMG_01212		OG-5738	hypothetical protein
chr1	2645374	2645769	+	SOMG_01213	rcr1	OG-3389	plasma membrane adaptor for ubiquitin ligase Rcr1	S. pombe	SPBC19C7.05
chr1	2646470	2648620	+	SOMG_01214	prs1	OG-188	cytoplasmic proline-tRNA ligase Prs1	S. pombe	SPBC19C7.06
chr1	2648774	2649604	-	SOMG_05113	sen34	OG-2492	tRNA-splicing endonuclease catalytic subunit Sen34	S. pombe	SPBC19C7.07c
chr1	2649866	2651908	-	SOMG_01215	ppm2	OG-3496	tRNA methyltransferase Ppm2	S. pombe	SPBC19C7.08c
chr1	2652624	2654339	-	SOMG_01216	uve1	OG-2443	endonuclease Uve1	S. pombe	SPBC19C7.09c
chr1	2655187	2656665	+	SOMG_01217	bqt4	OG-3739	bouquet formation protein Bqt4	S. pombe	SPBC19C7.10
chr1	2657197	2659590	+	SOMG_01218		OG-4275	plasma membrane ClC chloride channel	S. pombe	SPBC19C7.11
chr1	2659781	2660965	-	SOMG_01219	omh1	OG-1422	Golgi alpha-1,2-mannosyltransferase Omh1	S. pombe	SPBC19C7.12c
chr1	2662006	2662539	+	SOMG_01220	gcv3	OG-2184	glycine decarboxylase complex subunit H	S. pombe	SPBP19A11.01
chr1	2663182	2663877	-	SOMG_01221		OG-4784	hypothetical protein
chr1	2664822	2667543	-	SOMG_01222	mts4	OG-407	19S proteasome regulatory subunit Rpn1/Mts4	S. pombe	SPBP19A11.03c
chr1	2668045	2674626	-	SOMG_01223	mor2	OG-3130	morphogenesis protein Mor2	S. pombe	SPBP19A11.04c
chr1	2675518	2675991	-	SOMG_01224	mrp7	OG-2808	mitochondrial ribosomal protein subunit L27	S. pombe	SPAP19A11.05c
chr1	2677066	2681696	+	SOMG_01225	lid2	OG-3131	histone demethylase (H3-trimethyl-K4 specific), Lid2 complex subunit Lid2	S. pombe	SPBP19A11.06
chr1	2681839	2684162	-	SOMG_01226		OG-4472	HID1-like protein 2, possible Golgi protein (by similarity)	S. pombe	SPBP19A11.07c			Gene product description is manually adjusted to make it suitable for NCBI genome submission.
chr1	2685088	2686281	+	SOMG_01227	oxa102	OG-2412	mitochondrial inner membrane insertase Oxa102	S. pombe	SPBP4H10.03
chr1	2686337	2686717	+	SOMG_01228		OG-5720	hypothetical protein
chr1	2687362	2689158	+	SOMG_01229	ppb1	OG-96	serine/threonine protein phosphatase PP2B (calcineurin A) catalytic subunit Ppb1	S. pombe	SPBP4H10.04
chr1	2689415	2690560	-	SOMG_01230	spe2	OG-1098	S-adenosylmethionine decarboxylase proenzyme Spe2	S. pombe	SPBP4H10.05c
chr1	2690988	2694621	-	SOMG_01231	cut14	OG-1656	condensin complex SMC subunit Smc2	S. pombe	SPBP4H10.06c
chr1	2694991	2696679	+	SOMG_01232		OG-3568	ubiquitin-protein ligase E3	S. pombe	SPBP4H10.07			Gene product description is manually adjusted to make it suitable for NCBI genome submission.
chr1	2697107	2697639	+	SOMG_01233	qcr10	OG-4212	ubiquinol-cytochrome-c reductase complex, Reiske ISP-associated subunit Qcr10	S. pombe	SPBP4H10.08
chr1	2698978	2699592	-	SOMG_01234		OG-5707	hypothetical protein
chr1	2699709	2700962	+	SOMG_01235		OG-4734	transcription factor Rsv1	S. octosporus	SOCG_03341
chr1	2701864	2703036	+	SOMG_01236	rbd3	OG-3143	mitochondrial rhomboid family protease	S. pombe	SPBP4H10.10
chr1	2703564	2705624	-	SOMG_01237	lcf2	OG-960	long-chain-fatty-acid-CoA ligase	S. pombe	SPBP4H10.11c
chr1	2706676	2707378	+	SOMG_01238		OG-4183	protein with a role in ER insertion of tail-anchored membrane proteins	S. pombe	SPBP4H10.12
chr1	2707727	2708158	+	SOMG_01239	rps2302	OG-08	40S ribosomal protein S23	S. pombe	SPBP4H10.13
chr1	2708686	2709639	-	SOMG_01240		OG-4093	Schizosaccharomyces specific protein	S. pombe	SPBP4H10.14c
chr1	2711638	2713344	+	SOMG_01241		OG-4170	plasma membrane purine transmembrane transporter	S. pombe	SPAC29B12.14c
chr1	2714215	2715054	-	SOMG_01242		OG-5762	hypothetical protein
chr1	2715991	2717107	+	SOMG_01243	wtf12	OG-5793	wtf meiotic driver, syntenic with wtf23 in CBS 15792					Gene name and product description are manually annotated.
chr1	2718307	2719116	-	SOMG_01244		OG-5724	hypothetical protein
chr1	2720922	2722262	+	SOMG_01245	tim50	OG-1469	TIM23 translocase complex subunit Tim50	S. pombe	SPBC17A3.01c
chr1	2722957	2726610	+	SOMG_01246	sec31	OG-3045	COPII-coated vesicle component Sec31	S. pombe	SPBC8D2.20c
chr1	2726992	2728929	-	SOMG_01247	mde3	OG-3447	serine/threonine protein kinase, meiotic, STKc MAK-like Mde3	S. pombe	SPBC8D2.19
chr1	2729336	2730637	+	SOMG_01248		OG-899	adenosylhomocysteinase	S. pombe	SPBC8D2.18c
chr1	2730987	2731979	-	SOMG_01249	gmh4	OG-2885	Golgi alpha-1,6-galactosyltransferase Gmh4	S. pombe	SPBC8D2.17
chr1	2733312	2734278	+	SOMG_01250		OG-3764	SPOUT domain containing methyltransferase	S. pombe	SPBC8D2.16c
chr1	2734446	2735605	-	SOMG_01251	lip5	OG-607	mitochondrial lipoic acid synthetase Lip5	S. pombe	SPBC8D2.15
chr1	2736793	2737778	+	SOMG_01252	sed5	OG-951	SNARE Sed5	S. pombe	SPBC8D2.14c
chr1	2737995	2739526	-	SOMG_01253	shq1	OG-1711	box H/ACA snoRNP assembly protein Shq1	S. pombe	SPBC8D2.13
chr1	2740303	2741560	+	SOMG_01254	tac1	OG-2438	mitochondrial Cox1 translational activator Tac1	S. pombe	SPBC8D2.12c
chr1	2741876	2742934	-	SOMG_01255		OG-3436	Schizosaccharomyces specific protein	S. pombe	SPBC8D2.11
chr1	2743225	2745034	+	SOMG_01256	rmt3	OG-1438	type I ribosomal protein arginine N-methyltransferase Rmt3	S. pombe	SPBC8D2.10c
chr1	2745394	2745810	+	SOMG_01257	msl1	OG-1387	U2 snRNP-associated protein Msl1	S. pombe	SPBC8D2.09c
chr1	2746177	2746425	+	SOMG_01258		OG-5773	hypothetical protein
chr1	2746738	2748396	+	SOMG_01259	sfc9	OG-3540	transcription factor TFIIIC complex subunit Sfc9	S. pombe	SPBC8D2.07c
chr1	2748562	2751756	-	SOMG_01260	irs1	OG-255	cytoplasmic isoleucine-tRNA ligase Irs1	S. pombe	SPBC8D2.06
chr1	2752099	2754682	+	SOMG_01261	sfi1	OG-3828	spindle pole body half bridge protein Sfi1	S. pombe	SPBC8D2.05c
chr1	2755061	2755471	-	SOMG_01262	hht2	OG-09	histone H3 h3.2	S. pombe	SPBC8D2.04
chr1	2755740	2756051	+	SOMG_01263	hhf2	OG-736	histone H4 h4.2	S. pombe	SPBC8D2.03c
chr1	2757371	2757998	+	SOMG_01264	vps68	OG-744	vacuolar sorting protein Vps68	S. pombe	SPBC8D2.02c
chr1	2758771	2760088	-	SOMG_01265	gsk31	OG-1129	serine/threonine protein kinase Gsk31	S. pombe	SPBC8D2.01
chr1	2761184	2762245	-	SOMG_01266	tom40	OG-46	mitochondrial TOM complex subunit Tom40	S. pombe	SPBC27B12.13
chr1	2763302	2765761	+	SOMG_01267		OG-2538	CorA family magnesium ion transmembrane transporter	S. pombe	SPBC27B12.12c
chr1	2766222	2766619	-	SOMG_01268	cbp4	OG-3368	mitochondrial respiratory complex III assembly protein Cbp4	S. pombe	SPBC27B12.14
chr1	2767876	2769915	+	SOMG_01269	pho7	OG-4582	DNA-binding transcription factor Pho7	S. pombe	SPBC27B12.11c
chr1	2770747	2770964	+	SOMG_01270	tom7	OG-28	mitochondrial TOM complex subunit Tom7	S. pombe	SPBC27B12.10c
chr1	2772054	2772878	+	SOMG_01271	flx1	OG-2727	mitochondrial carrier, FAD Flx1	S. pombe	SPBC27B12.09c
chr1	2772996	2779114	-	SOMG_01272	sip1	OG-3319	Pof6 interacting protein Sip1, predicted AP-1 accessory protein	S. pombe	SPBC27B12.08
chr1	2779565	2780569	-	SOMG_05114		OG-3185	mitochondrial proline metabolism regulator	S. pombe	SPBC27B12.07
chr1	2780842	2783619	-	SOMG_01273	gpi13	OG-2615	pig-O	S. pombe	SPBC27B12.06
chr1	2783953	2785724	-	SOMG_01274	crt10	OG-3457	WD repeat protein Crt10, involved in ribosomal RNA decay	S. pombe	SPBC27B12.05
chr1	2785910	2788372	+	SOMG_01275	far11	OG-4005	SIP/FAR complex subunit, Far11/Csc2	S. pombe	SPBC27B12.04c
chr1	2788903	2789910	+	SOMG_01276	erg32	OG-976	C-5 sterol desaturase Erg32	S. pombe	SPBC27B12.03c
chr1	2790139	2790486	-	SOMG_01277	mis19	OG-4451	kinetochore protein Mis19/Eic1	S. pombe	SPBC27B12.02
chr1	2790900	2791995	+	SOMG_01278	mmm1	OG-2745	ERMES complex subunit, membrane tether and lipid transfer protein Mmm1	S. pombe	SPBC27B12.01c
chr1	2792032	2793161	-	SOMG_01279	eri1	OG-1727	double-strand siRNA ribonuclease Eri1	S. pombe	SPBC30B4.08
chr1	2793370	2794312	+	SOMG_01280	tfb4	OG-820	transcription factor TFIIH complex subunit Tfb4	S. pombe	SPBC30B4.07c
chr1	2794847	2796884	+	SOMG_01281	ips1	OG-1742	mitochondrial GIDA family tRNA uridine 5-carboxymethylaminomethyl modification enzyme Ips1	S. pombe	SPBC30B4.06c
chr1	2797035	2799976	-	SOMG_01282	kap109	OG-365	karyopherin/importin beta family nuclear export signal receptor Kap109	S. pombe	SPBC30B4.05
chr1	2801101	2803776	+	SOMG_01283	sol1	OG-3683	SWI/SNF complex subunit Sol1	S. pombe	SPBC30B4.04c
chr1	2805722	2806939	+	SOMG_01284	ldb1	OG-3456	LIM domain binding protein, transcription coregulator	S. pombe	SPBC30B4.03c
chr1	2807662	2809596	+	SOMG_01285	sqs1	OG-4460	R3H and G-patch domain protein Sqs1	S. pombe	SPBC30B4.02c
chr1	2810474	2811412	+	SOMG_01286	wsc1	OG-4048	plasma membrane-associated serine-rich cell wall sensor Wsc1	S. pombe	SPBC30B4.01c
chr1	2812638	2813091	+	SOMG_01287		OG-1121	Schizosaccharomyces specific microprotein Smp3	S. pombe	SPBC30B4.09
chr1	2813837	2816101	+	SOMG_01288	pdi3	OG-2982	ER associated protein disulfide isomerase Pdi3	S. pombe	SPBC3D6.13c
chr1	2816434	2819205	-	SOMG_01289	dip2	OG-1357	U3 snoRNA associated protein Dip2	S. pombe	SPBC3D6.12
chr1	2819747	2820514	+	SOMG_01290	slx8	OG-4594	SUMO-targeted ubiquitin-protein ligase E3 Slx8	S. pombe	SPBC3D6.11c
chr1	2820586	2822182	-	SOMG_01291	apn2	OG-1908	AP-endonuclease Apn2	S. pombe	SPBC3D6.10
chr1	2822712	2823530	-	SOMG_01292	dpb4	OG-3721	DNA polymerase epsilon subunit Dpb4	S. pombe	SPBC3D6.09
chr1	2824456	2825055	+	SOMG_01293	lsm1	OG-298	mRNA decapping complex subunit	S. pombe	SPBC3D6.08c
chr1	2825290	2826992	-	SOMG_01294	gpi3	OG-276	pig-A, phosphatidylinositol N-acetylglucosaminyltransferase subunit Gpi3	S. pombe	SPBC3D6.07
chr1	2828142	2829575	+	SOMG_01295	prs5	OG-413	ribose-phosphate pyrophosphokinase Prs5	S. pombe	SPBC3D6.06c
chr1	2830033	2830939	-	SOMG_01296	ptp4	OG-898	phosphatidate cytidylyltransferase Ptp4/Dgk1	S. pombe	SPBC3D6.05
chr1	2831669	2833763	+	SOMG_01297	mad1	OG-3587	mitotic spindle checkpoint protein Mad1	S. pombe	SPBC3D6.04c
chr1	2833903	2834276	-	SOMG_01298	rps2501	OG-4135	40S ribosomal protein S25	S. pombe	SPBC3D6.15
chr1	2834455	2836470	+	SOMG_01299	trz2	OG-3718	mitochondrial 3'-tRNA processing endonuclease tRNAse Z, Trz2	S. pombe	SPBC3D6.03c
chr1	2837451	2838662	-	SOMG_01300	but2	OG-2600	But2 family protein But2, similar to cell surface molecules	S. pombe	SPBC3D6.02
chr1	2841111	2842085	+	SOMG_01301	rtn1	OG-4074	reticulon Rtn1	S. pombe	SPBC31A8.01c
chr1	2842611	2843408	+	SOMG_01302	dbl7	OG-4563	Schizosaccharomyces specific protein, double strand break localizing Dbl7	S. pombe	SPBC651.12c
chr1	2843802	2845141	+	SOMG_01303	apm3	OG-2937	AP-3 adaptor complex subunit Apm3	S. pombe	SPBC651.11c
chr1	2845275	2846444	-	SOMG_01304	nse5	OG-3850	Smc5-6 complex non-SMC subunit Nse5	S. pombe	SPBC651.10
chr1	2846790	2848565	+	SOMG_01305	prf1	OG-2011	RNA polymerase II associated Paf1 complex	S. pombe	SPBC651.09c
chr1	2849043	2853308	+	SOMG_01306	rpc1	OG-52	DNA-directed RNA polymerase III complex large subunit Rpc1	S. pombe	SPBC651.08c
chr1	2853633	2854626	-	SOMG_01307		OG-3879	Schizosaccharomyces specific protein	S. pombe	SPBC651.07
chr1	2854969	2855853	-	SOMG_01308	mug166	OG-3938	Schizosaccharomyces specific protein Mug166	S. pombe	SPBC651.06
chr1	2855987	2856782	+	SOMG_01309	dot2	OG-1751	ESCRT II complex subunit Dot2	S. pombe	SPBC651.05c
chr1	2856922	2857620	-	SOMG_01310		OG-3518	Schizosaccharomyces specific protein	S. pombe	SPBC651.04
chr1	2858852	2859259	-	SOMG_01311		OG-5752	ELLA family acetyltransferase			4899.EPX71906	SOCG_03842	The seed_ortholog in eggNOG-mapper is a fission yeast protein. Gene product description is transferred from the corresponding fission yeast seed_ortholog.
chr1	2860304	2861553	+	SOMG_01312	gyp10	OG-2312	Rab GAP Gyp10	S. pombe	SPBC651.03c
chr1	2862024	2863097	-	SOMG_01313	nit1	OG-1379	bis(5'-adenosyl)-triphosphatase Nit1	S. pombe	SPBC651.02
chr1	2863781	2865853	+	SOMG_01314	nog1	OG-480	ribosome export GTP binding protein Nog1	S. pombe	SPBC651.01c
chr1	2866252	2866934	+	SOMG_01315	rrn11	OG-2806	RNA polymerase I general transcription initiation factor subunit Rrn11	S. pombe	SPBC725.17c
chr1	2867269	2869164	-	SOMG_01316	res1	OG-2705	MBF transcription factor complex subunit Res1	S. pombe	SPBC725.16
chr1	2870718	2871365	-	SOMG_01317	ura5	OG-76	orotate phosphoribosyltransferase Ura5	S. pombe	SPBC725.15
chr1	2871610	2873097	-	SOMG_01318	arg6	OG-2404	acetylglutamate synthase Arg6	S. pombe	SPBC725.14
chr1	2873367	2873918	+	SOMG_01319	psf2	OG-1568	GINS complex subunit Psf2	S. pombe	SPBC725.13c
chr1	2874060	2874712	-	SOMG_01320	nbl1	OG-1828	Borealin-like protein Nbl1	S. pombe	SPBC725.12			Gene product description is manually adjusted to make it suitable for NCBI genome submission.
chr1	2875562	2876902	+	SOMG_01321		OG-4709	CCAAT-binding factor complex subunit Php2	S. octosporus	SOCG_03424
chr1	2876817	2877648	-	SOMG_01322	tps0	OG-1907	mitochondrial outer membrane protein, TspO/MBR-related, implicated in lipid/sterol transport, tspO	S. pombe	SPBC725.10
chr1	2878442	2879319	+	SOMG_01323	hob3	OG-412	BAR adaptor protein Hob3	S. pombe	SPBC725.09c
chr1	2879922	2881894	-	SOMG_01324	pir2	OG-3586	MTREC (exosome adaptor) complex zf-C2H2 type zinc finger subunit Pir2	S. pombe	SPBC725.08
chr1	2882240	2884087	-	SOMG_01325	pex5	OG-3580	peroxisomal targeting signal receptor Pex5	S. pombe	SPBC725.07
chr1	2885230	2888307	+	SOMG_01326	ppk31	OG-3867	serine/threonine protein kinase Ppk31	S. pombe	SPBC725.06c
chr1	2888703	2890172	+	SOMG_01327	npp1	OG-2083	nucleotide pyrophosphatase Npp1	S. pombe	SPBC725.05c
chr1	2890268	2892025	-	SOMG_01328	hac1	OG-1594	2-hydroxyacyl-CoA lyase Hac1	S. pombe	SPBC725.04
chr1	2892619	2893389	-	SOMG_01329		OG-2765	pyridoxamine 5'-phosphate oxidase	S. pombe	SPBC725.03
chr1	2894921	2895811	-	SOMG_01330	mpr1	OG-4054	histidine-containing response regulator phosphotransferase Mpr1	S. pombe	SPBC725.02
chr1	2897187	2898509	-	SOMG_01331	maa1	OG-1706	mitochondrial aspartate aminotransferase Maa1	S. pombe	SPBC725.01
chr1	2899669	2900889	+	SOMG_01332		OG-4478	KH domain RNA-binding protein	S. japonicus	SJAG_00713
chr1	2901453	2902933	+	SOMG_01333	rpt2	OG-975	19S proteasome base subcomplex ATPase subunit Rpt2	S. pombe	SPBC4.07c
chr1	2903248	2904624	-	SOMG_01334		OG-1029	acid phosphatase	S. pombe	SPBC4.06
chr1	2905467	2906456	-	SOMG_01335	mlo2	OG-2188	ubiquitin protein ligase E3 component N-recognin 7-like protein Mlo2-like	S. pombe	SPBC4.05			Gene product description is manually adjusted to make it suitable for NCBI genome submission.
chr1	2906697	2909337	+	SOMG_01336	mcm2	OG-98	MCM complex subunit Mcm2	S. pombe	SPBC4.04c
chr1	2909798	2912482	+	SOMG_01337	sfb3	OG-2126	COPII-coated vesicle component Sfb3	S. pombe	SPBC4.03c
chr1	2913282	2914917	+	SOMG_01338		OG-2974	rRNA 2'-O-methyltransferase fibrillarin-like	S. pombe	SPBC4.02c
chr1	2915387	2916085	-	SOMG_01339	dni2	OG-3070	meiotic tetraspan protein, claudin Dni2	S. pombe	SPBC4.01
chr1	2916700	2919744	-	SOMG_01340	trm734	OG-3263	tRNA (guanosine 34-2'-O)-methyltransferase regulator Trm734	S. pombe	SPBC1306.02
chr1	2920801	2923101	+	SOMG_01341	mef1	OG-287	mitochondrial translation elongation factor G Mef1	S. pombe	SPBC1306.01c
chr1	2923614	2924192	-	SOMG_01342	sec66	OG-1165	ER protein translocation subcomplex subunit Sec66	S. pombe	SPBC409.21
chr1	2924795	2925776	+	SOMG_01343	psh3	OG-3823	ER packaging chaperone for amino acid permeases Psh3	S. pombe	SPBC409.20c
chr1	2926256	2927584	+	SOMG_01344	mtx1	OG-2872	metaxin 1 (Sam37)	S. pombe	SPBC409.19c
chr1	2927820	2928748	-	SOMG_01345		OG-2200	diacylglycerol diphosphate phosphatase	S. pombe	SPBC409.18
chr1	2929784	2930455	+	SOMG_01346	duc2	OG-2639	DUF1769 family protein	S. pombe	SPBC409.17c
chr1	2930850	2931275	+	SOMG_01347	saw1	OG-4306	recombination protein Saw1	S. pombe	SPBC409.16c
chr1	2931615	2932252	-	SOMG_01348	tsr2	OG-2171	rRNA processing protein Tsr2	S. pombe	SPBC409.15
chr1	2932518	2932814	+	SOMG_01349	mrps17	OG-3305	mitochondrial ribosomal protein subunit S17	S. pombe	SPBC409.14c
chr1	2933398	2934114	-	SOMG_01350	rib4	OG-27	6,7-dimethyl-8-ribityllumazine synthase	S. pombe	SPBC409.13
chr1	2934898	2935245	-	SOMG_01351	mim2	OG-2703	mitochondrial MIM complex subunit Mim2	S. pombe	SPBC409.23
chr1	2936133	2937336	+	SOMG_01352	stn1	OG-3792	telomere cap complex subunit Stn1	S. pombe	SPBC409.12c
chr1	2938023	2940035	-	SOMG_01353		OG-4743	hypothetical protein
chr1	2940421	2941320	-	SOMG_01354	ade7	OG-392	phosphoribosylamidoimidazolesuccinocarboxamide synthase, SAICAR synthetase, Ade7	S. pombe	SPBC409.10
chr1	2942625	2943614	+	SOMG_01355	mis13	OG-2638	MIS12/MIND complex Mis13/Dsn1	S. pombe	SPBC409.09c
chr1	2944384	2946054	-	SOMG_01356		OG-808	spermine family transmembrane transporter	S. pombe	SPBC409.08
chr1	2948794	2950698	+	SOMG_01357	wis1	OG-1678	MAP kinase kinase Wis1	S. pombe	SPBC409.07c
chr1	2951229	2952255	-	SOMG_01358	uch2	OG-1079	ubiquitin C-terminal hydrolase Uch2	S. pombe	SPBC409.06
chr1	2952927	2953517	-	SOMG_01359	skp1	OG-723	SCF ubiquitin ligase complex subunit Skp1	S. pombe	SPBC409.05
chr1	2954048	2954815	+	SOMG_01360	mis12	OG-2676	MIS12/MIND complex Mis12	S. pombe	SPBC409.04c
chr1	2954997	2955447	-	SOMG_01361	swi5	OG-819	recombination mediator Swi5	S. pombe	SPBC409.03
chr1	2955947	2956726	+	SOMG_01362	nfu1	OG-4215	mitochondrial [4Fe-4S] cluster transfer protein Nfu1	S. pombe	SPBC1709.19c
chr1	2956979	2957817	-	SOMG_01363	tif452	OG-1120	translation initiation factor eIF4E, 4F complex E subunit isoform 2, stress response factor	S. pombe	SPBC1709.18
chr1	2958324	2960174	-	SOMG_01364	met7	OG-1606	folylpolyglutamate synthase Met7	S. pombe	SPBC1709.17
chr1	2961565	2963998	+	SOMG_01365	cft2	OG-950	mRNA cleavage and polyadenylation specificity factor complex	S. pombe	SPBC1709.15c			Gene product description is manually adjusted to make it suitable for NCBI genome submission.
chr1	2964116	2965320	-	SOMG_01366	ngl1	OG-1213	peptide N-glycanase Ngl1	S. pombe	SPBC1709.14
chr1	2965742	2967394	+	SOMG_01367	set10	OG-3104	ribosomal lysine methyltransferase Set10	S. pombe	SPBC1709.13c
chr1	2967561	2969010	-	SOMG_01368	rid1	OG-1887	GTPase binding protein Rid1	S. pombe	SPBC1709.12
chr1	2969937	2971023	+	SOMG_01369	png2	OG-3334	ING family histone acetyltransferase complex PHD-type zinc finger subunit Png2	S. pombe	SPBC1709.11c
chr1	2971725	2972061	+	SOMG_01370	atx1	OG-1164	copper chaperone Atx1	S. pombe	SPBC1709.10c
chr1	2972565	2973405	-	SOMG_01371	rrf1	OG-3880	mitochondrial translation termination factor Rrf1	S. pombe	SPBC1709.09
chr1	2973668	2977933	-	SOMG_01372	cft1	OG-1503	mRNA cleavage and polyadenylation specificity factor complex, WD repeat protein Cft1	S. pombe	SPBC1709.08
chr1	2978066	2978517	-	SOMG_01373	pop8	OG-2968	RNase P and RNase MRP subunit Pop8	S. pombe	SPBC1709.20
chr1	2978884	2979996	-	SOMG_01374	erg27	OG-774	3-keto sterol reductase Erg27	S. pombe	SPBC1709.07
chr1	2980361	2982043	-	SOMG_01375	dus2	OG-2002	tRNA/mRNA dihydrouridine synthase Dus2	S. pombe	SPBC1709.06
chr1	2982821	2984662	-	SOMG_01376	sks2	OG-884	heat shock protein, Hsp70 family, ribosome associated Sks2	S. pombe	SPBC1709.05
chr1	2985996	2986813	+	SOMG_01377	cyp3	OG-511	cyclophilin family peptidyl-prolyl cis-trans isomerase Cyp3	S. pombe	SPBC1709.04c
chr1	2986908	2988298	-	SOMG_01378		OG-3342	DUF3844 family transmembrane protein, conserved protein	S. pombe	SPBC1709.03			Gene product description is manually adjusted to make it suitable for NCBI genome submission.
chr1	2989129	2992178	+	SOMG_01379	vrs1	OG-275	cytoplasmic valine-tRNA ligase Vrs1/Vas1	S. pombe	SPBC1709.02c
chr1	2992306	2995088	-	SOMG_01380	chs2	OG-3556	chitin synthase-like protein Chs2	S. pombe	SPBC1709.01			Gene product description is manually adjusted to make it suitable for NCBI genome submission.
chr1	2995892	2999549	+	SOMG_01381	pst3	OG-2537	SIN3 family co-repressor Pst3	S. pombe	SPBC1734.16c
chr1	2999636	3001372	-	SOMG_01382	rsc4	OG-3723	RSC complex bromodomain subunit Rsc4	S. pombe	SPBC1734.15
chr1	3001717	3002264	+	SOMG_01383	suc1	OG-488	cyclin-dependent protein kinase regulatory subunit Suc1	S. pombe	SPBC1734.14c
chr1	3003114	3004076	-	SOMG_01384	atp3	OG-2038	F1-FO ATP synthase gamma subunit	S. pombe	SPBC1734.13
chr1	3004494	3006285	+	SOMG_01385	alg12	OG-3034	dolichyl pyrophosphate Man7GlcNAc2 alpha-1,6-mannosyltransferase Alg12	S. pombe	SPBC1734.12c
chr1	3006852	3008096	-	SOMG_01386	mas5	OG-590	Hsp40 family DNAJ domain protein Mas5	S. pombe	SPBC1734.11
chr1	3009557	3010920	+	SOMG_01387	ipa1	OG-3455	cleavage and polyadenylation HECT-type ubiquitin-protein ligase E3 Ipa1	S. pombe	SPBC1734.10c
chr1	3011064	3012035	-	SOMG_01388	yea4	OG-1636	ER UDP-N-acetylglucosamine transmembrane transporter	S. pombe	SPBC1734.09
chr1	3012548	3013888	-	SOMG_01389	hse1	OG-2187	ESCRT 0 complex subunit, sorting receptor for ubiquitinated membrane proteins, Hse1	S. pombe	SPBC1734.08
chr1	3014822	3016654	+	SOMG_01390	trs8502	OG-2862	TRAPP III complex subunit Trs85b	S. pombe	SPBC1734.07c
chr1	3016881	3017900	-	SOMG_01391	rhp18	OG-2666	Rad18-like protein ubiquitin protein ligase E3	S. pombe	SPBC1734.06			Gene product description is manually adjusted to make it suitable for NCBI genome submission.
chr1	3018263	3019056	+	SOMG_01392	spf31	OG-1298	DNAJ protein, splicing factor Spf31	S. pombe	SPBC1734.05c
chr1	3019665	3020969	-	SOMG_01393	anp1	OG-1593	Golgi mannan polymerase I complex subunit Anp1	S. pombe	SPBC1734.04
chr1	3021687	3023981	-	SOMG_01394	fol1	OG-2460	trifunctional dihydropteroatesynthase/2-amino-4-hydroxy-6-hydro xymethyldihydropteridinediphosphokinase/dihydroneopterin aldolase Fol1	S. pombe	SPBC1734.03
chr1	3024931	3026266	+	SOMG_01395	cdc27	OG-3754	DNA polymerase delta subunit Cdc27	S. pombe	SPBC1734.02c
chr1	3026747	3028810	+	SOMG_01396	esf1	OG-1726	pre-rRNA processing protein Esf1	S. pombe	SPBC1734.01c
chr1	3029147	3029796	-	SOMG_01397	cho1	OG-171	phosphatidyl-N-dimethylethanolamine N-methyltransferase	S. pombe	SPBC337.16
chr1	3030701	3031339	+	SOMG_01398	coq7	OG-789	ubiquinone biosynthesis protein Coq7	S. pombe	SPBC337.15c
chr1	3031717	3032287	-	SOMG_01399	rpb4	OG-153	DNA-directed RNA polymerase II complex subunit Rpb4	S. pombe	SPBC337.14
chr1	3033257	3034171	+	SOMG_01400	gtr1	OG-235	RagA/B GTPase Gtr1	S. pombe	SPBC337.13c
chr1	3034449	3035820	-	SOMG_01401	red5	OG-2732	MTREC (exosome adaptor) complex zf-CCCH type zinc finger subunit Red5	S. pombe	SPBC337.12
chr1	3037081	3037977	+	SOMG_01402	dre2	OG-2702	CIA machinery anamorsin Dre2	S. pombe	SPBC337.10c
chr1	3038352	3038918	-	SOMG_01403	erg28	OG-1269	Erg28 protein	S. pombe	SPBC337.09
chr1	3040281	3041429	+	SOMG_05120	ubi4	OG-4359	protein modifier, ubiquitin	S. pombe	SPBC337.08c
chr1	3041828	3043368	+	SOMG_01404	ecm14	OG-2833	pseudopeptidase Ecm14	S. pombe	SPBC337.07c
chr1	3044049	3044888	+	SOMG_01405	cwf15	OG-2648	Prp19 complex subunit Cwf15	S. pombe	SPBC337.06c
chr1	3045377	3047262	+	SOMG_01406	cct8	OG-58	chaperonin-containing T-complex theta subunit Cct8	S. pombe	SPBC337.05c
chr1	3047420	3048658	-	SOMG_01407	ppk27	OG-4386	calcium/calmodulin-dependent protein kinase Ppk27	S. pombe	SPBC337.04
chr1	3048845	3050133	-	SOMG_01408	rhn1	OG-3075	RNA polymerase II transcription termination factor-like protein	S. pombe	SPBC337.03			Gene product description is manually adjusted to make it suitable for NCBI genome submission.
chr1	3050563	3051033	-	SOMG_01409		OG-5749	hypothetical protein
chr1	3051048	3053873	+	SOMG_01410	sec26	OG-1361	coatomer beta subunit	S. pombe	SPBC146.14c
chr1	3054448	3058080	+	SOMG_01411	myo1	OG-411	myosin type I	S. pombe	SPBC146.13c
chr1	3058386	3059798	-	SOMG_01412	coq6	OG-2062	2-octaprenyl-6-methoxyphenol hydroxylase Coq6	S. pombe	SPBC146.12
chr1	3060704	3061747	+	SOMG_01413	mug97	OG-4409	meiotically upregulated gene Mug97	S. pombe	SPBC146.11c
chr1	3061715	3062293	-	SOMG_05089	mug57	OG-3663	cell surface fascilin domain protein, implicated in adhesion Mug57	S. pombe	SPBC146.10
chr1	3063113	3066142	+	SOMG_01414	lsd1	OG-3118	histone demethylase SWIRM1	S. pombe	SPBC146.09c
chr1	3066428	3066848	+	SOMG_01415	tif1102	OG-1929	translation initiation factor eIF1A-like	S. pombe	SPBC146.08c
chr1	3067041	3068669	-	SOMG_01416	prp2	OG-2380	U2 small nuclear RNA auxiliary factor small subunit, U2AF-59	S. pombe	SPBC146.07
chr1	3068875	3069109	+	SOMG_01417		OG-5775	hypothetical protein
chr1	3069374	3071470	+	SOMG_01418	fan1	OG-2675	DNA repair protein Fan1	S. pombe	SPBC146.06c
chr1	3072396	3073541	+	SOMG_01419	cwf25	OG-2594	complexed with Cdc5 protein Cwf25	S. pombe	SPBC146.05c
chr1	3073714	3074489	-	SOMG_01420	erv2	OG-3681	ER thiol oxidase Erv2	S. pombe	SPBC146.04
chr1	3075095	3079111	+	SOMG_01421	cut3	OG-2973	condensin complex SMC subunit Smc4	S. pombe	SPBC146.03c
chr1	3079529	3080299	-	SOMG_01422		OG-3941	Schizosaccharomyces specific protein	S. pombe	SPBC146.02
chr1	3081053	3084203	-	SOMG_01423	med15	OG-3633	mediator complex subunit Med15	S. pombe	SPBC146.01
chr1	3084777	3087959	-	SOMG_01424	puf2	OG-4322	pumilio family RNA-binding protein Puf2	S. pombe	SPBP35G2.14
chr1	3088561	3089520	+	SOMG_01425	swc2	OG-3525	Swr1 complex subunit Swc2	S. pombe	SPBP35G2.13c
chr1	3089756	3090613	-	SOMG_01426	ysa1	OG-2146	ADP-ribose diphosphatase, NudF subfamily Ysa1	S. pombe	SPBP35G2.12
chr1	3091685	3092773	+	SOMG_01427	nbr1	OG-3574	cargo receptor for selective autophagy pathway	S. pombe	SPBP35G2.11c
chr1	3093061	3097218	-	SOMG_01428	mit1	OG-2796	SHREC complex ATP-dependent chromatin remodeller Mit1	S. pombe	SPBP35G2.10
chr1	3097336	3097995	-	SOMG_01429	usp103	OG-4028	U1 snRNP-associated protein Usp103	S. pombe	SPBP35G2.09
chr1	3098553	3099584	+	SOMG_01430	air1	OG-2850	TRAMP complex zinc knuckle subunit Air1	S. pombe	SPBP35G2.08c
chr1	3099966	3101960	-	SOMG_01431	ilv1	OG-191	acetolactate synthase catalytic subunit	S. pombe	SPBP35G2.07
chr1	3102427	3106059	+	SOMG_01432	nup131	OG-4438	nucleoporin, WD repeat Nup131	S. pombe	SPBP35G2.06c
chr1	3106730	3108120	+	SOMG_01433	cki2	OG-1197	serine/threonine protein kinase (CK1 family) Cki2	S. pombe	SPBP35G2.05c
chr1	3108791	3109794	+	SOMG_01434		OG-4605	Schizosaccharomyces specific protein	S. pombe	SPBP35G2.04c
chr1	3109988	3111034	+	SOMG_01435	sgo1	OG-4535	meiotic cohesin protection protein, shugoshin, Sgo1	S. pombe	SPBP35G2.03c
chr1	3111321	3112001	-	SOMG_01436	txc1	OG-1508	26S proteasome co-factor Txc1	S. pombe	SPBP35G2.02
chr1	3112534	3113247	-	SOMG_01437		OG-5770	hypothetical protein
chr1	3114015	3114269	+	SOMG_01438	ecl2	OG-1468	extender of chronological lifespan protein Ecl2	S. pombe	SPBP35G2.16c
chr1	3115813	3117597	+	SOMG_01439	dic1	OG-3810	meiotic dynein intermediate chain Dic1	S. pombe	SPBC646.17c
chr1	3117893	3118627	-	SOMG_01440	scl1	OG-75	20S proteasome complex subunit alpha 1	S. pombe	SPBC646.16
chr1	3120055	3121248	+	SOMG_01441	pex16	OG-3585	Pex16 family peroxisome import protein Pex16	S. pombe	SPBC646.15c
chr1	3121950	3123374	+	SOMG_01442	orc5	OG-2345	origin recognition complex subunit Orc5	S. pombe	SPBC646.14c
chr1	3124033	3125361	-	SOMG_01443	sds23	OG-1105	serine/threonine protein phosphatase PP2A inhibitor Sds23/Moc1	S. pombe	SPBC646.13
chr1	3127268	3129547	+	SOMG_01444	gap1	OG-2166	Ras GAP Gap1	S. pombe	SPBC646.12c
chr1	3129826	3131642	-	SOMG_01445	cct6	OG-897	chaperonin-containing T-complex zeta subunit Cct6	S. pombe	SPBC646.11
chr1	3131933	3133444	+	SOMG_01446	nop56	OG-354	U3 snoRNP protein Nop56	S. pombe	SPBC646.10c
chr1	3133909	3135516	+	SOMG_01447	int6	OG-37	translation initiation factor eIF3e	S. pombe	SPBC646.09c
chr1	3136195	3137787	+	SOMG_01448	oss1	OG-2145	sterol transfer protein Oss1	S. pombe	SPBC646.08c
chr1	3138513	3139508	+	SOMG_01449	tsc13	OG-752	enoyl-[acyl-carrier-protein] reductase	S. pombe	SPBC646.07c
chr1	3140067	3141482	+	SOMG_01450	agn2	OG-1543	glucan endo-1,3-alpha-glucosidase Agn2	S. pombe	SPBC646.06c
chr1	3142195	3143592	+	SOMG_01451	erg9	OG-1177	farnesyldiphosphate:farnesyldiphosphatefarnesyltransferase (squalene synthase) Erg9	S. pombe	SPBC646.05c
chr1	3143844	3145605	-	SOMG_01452	pla1	OG-135	mRNA cleavage and polyadenylation specificity factor poly(A) polymerase Pla1	S. pombe	SPBC646.04
chr1	3145971	3147458	-	SOMG_01453	gta1	OG-2206	mitochondrial glutamyl-tRNA amidotransferase alpha subunit Gta1	S. pombe	SPBC646.03
chr1	3147681	3151493	-	SOMG_01454	cwf11	OG-3817	U2-type spliceosomal complex ATPase Cwf11	S. pombe	SPBC646.02
chr1	3151961	3158977	+	SOMG_01455	tor2	OG-64	TORC1 serine/threonine protein kinase Tor2	S. pombe	SPBC216.07c
chr1	3159035	3159401	-	SOMG_01456		OG-5795	hypothetical protein
chr1	3159444	3162429	+	SOMG_01457	swi1	OG-2731	replication fork protection complex subunit Swi1	S. pombe	SPBC216.06c
chr1	3162483	3169658	-	SOMG_01458	rad3	OG-2311	ATR checkpoint kinase Rad3	S. pombe	SPBC216.05
chr1	3170953	3171456	+	SOMG_01459	mxr2	OG-1556	peptide-methionine (R)-S-oxide reductase MsrB	S. pombe	SPBC216.04c
chr1	3171843	3172867	-	SOMG_01460		OG-1898	NADP binding superfamily, implicated in heme catabolism	S. pombe	SPBC216.03
chr1	3173623	3176493	-	SOMG_01461	num1	OG-4612	meiotic cortical anchoring factor for dynein Mcp5/Num1	S. pombe	SPBC216.02
chr1	3177101	3179665	+	SOMG_01462	psy2	OG-2680	serine/threonine protein phosphatase PP4 regulatory subunit 3 Psy2	S. pombe	SPBC216.01c
chr1	3180015	3181391	-	SOMG_01463	erg1	OG-606	squalene monooxygenase Erg1	S. pombe	SPBC713.12
chr1	3181947	3182318	-	SOMG_01464		OG-5765	hypothetical protein
chr1	3183273	3183676	+	SOMG_01465	pmp3	OG-988	plasma membrane proteolipid Pmp3	S. pombe	SPBC713.11c
chr1	3184584	3185040	-	SOMG_01466	tim16	OG-2751	TIM23 translocase complex subunit Tim16	S. pombe	SPBC713.10
chr1	3185451	3186692	-	SOMG_01467		OG-4914	biological adhesion			866546.EPY54279	SPOG_04171	Gene functional annotation is obtained using eggNOG-mapper.
chr1	3188020	3188399	-	SOMG_01468	mim1	OG-1458	mitochondrial MIM complex subunit Mim1	S. pombe	SPBC713.08
chr1	3189142	3190917	+	SOMG_01469		OG-2212	vacuolar polyphosphatase	S. pombe	SPBC713.07c
chr1	3190997	3193333	-	SOMG_01470	adl1	OG-4226	DNA ligase	S. pombe	SPBC713.06
chr1	3193493	3194548	-	SOMG_01471	wdr83	OG-3102	WD repeat protein, MAPK organizer 1 (MORG1) family Wdr83-like	S. pombe	SPBC713.05			Gene product description is manually adjusted to make it suitable for NCBI genome submission.
chr1	3194894	3197458	+	SOMG_01472	pwp2	OG-126	U3 snoRNP-associated protein Utp1	S. pombe	SPBC713.04c
chr1	3197636	3199275	-	SOMG_01473	dld2	OG-3927	mitochondrial D-lactate dehydrogenase, cytochrome Dld2	S. pombe	SPBC713.03
chr1	3200305	3203814	+	SOMG_01474	ubp15	OG-1609	ubiquitin C-terminal hydrolase Ubp15	S. pombe	SPBC713.02c
chr1	3204247	3205510	+	SOMG_01475	git7	OG-3446	SGT1-like protein Git7	S. pombe	SPBC36.12c
chr1	3205828	3206856	-	SOMG_01476		OG-4340	Schizosaccharomyces specific protein	S. pombe	SPBC36.11
chr1	3208458	3209015	-	SOMG_01477	ups2	OG-2109	phosphatidic acid transfer protein Ups2	S. pombe	SPBC36.10
chr1	3209695	3211278	-	SOMG_01478	sap61	OG-1608	U2 snRNP-associated protein sap61	S. pombe	SPBC36.09
chr1	3211722	3212399	+	SOMG_01479	cog2	OG-3445	Golgi transport complex subunit Cog2	S. pombe	SPBC36.08c
chr1	3212561	3216343	-	SOMG_01480	elp1	OG-2186	elongator complex WD repeat protein Elp1	S. pombe	SPBC36.07
chr1	3216749	3217969	+	SOMG_01481	spo9	OG-2637	ER farnesyl pyrophosphate synthetase Erg20	S. pombe	SPBC36.06c
chr1	3218460	3220285	+	SOMG_01482	clr6	OG-297	histone deacetylase (class I) H3-K9 specific Clr6	S. pombe	SPBC36.05c
chr1	3220508	3221621	-	SOMG_01483	cys11	OG-479	cysteine synthase	S. pombe	SPBC36.04
chr1	3222042	3224225	-	SOMG_01484	dbp7	OG-2177	ATP-dependent RNA helicase Dbp7	S. pombe	SPBC21H7.04
chr1	3224630	3225280	-	SOMG_01485	taf10	OG-2304	SAGA complex/transcription factor TFIID complex subunit Taf10	S. pombe	SPBC21H7.02
chr1	3225936	3227837	+	SOMG_01486	sfc6	OG-2654	transcription factor TFIIIC complex subunit Sfc6	S. pombe	SPBC21H7.05
chr1	3228029	3228694	-	SOMG_01487	opi10	OG-661	hikeshi family nuclear import carrier Opi10	S. pombe	SPBC21H7.06c
chr1	3229917	3230567	-	SOMG_01488	his5	OG-618	imidazoleglycerol-phosphate dehydratase His5	S. pombe	SPBC21H7.07c
chr1	3231119	3232080	+	SOMG_01489		OG-3116	short chain dehydrogenase DHRS3 family, implicated in lipid (isoprenoid) metabolism	S. pombe	SPBC16H5.14c
chr1	3232096	3235280	-	SOMG_01490	wdr7	OG-4310	WD repeat protein, WDR7-like protein	S. pombe	SPBC16H5.13			Gene product description is manually adjusted to make it suitable for NCBI genome submission.
chr1	3236801	3239256	+	SOMG_01491		OG-2397	DUF2433 metallo phosphatase superfamily conserved fungal protein	S. pombe	SPBC16H5.12c
chr1	3239809	3241806	+	SOMG_01492	skb1	OG-693	type II protein arginine N-methyltransferase Skb1	S. pombe	SPBC16H5.11c
chr1	3242202	3244409	+	SOMG_05090	prp43	OG-274	ATP-dependent RNA helicase Prp43	S. pombe	SPBC16H5.10c
chr1	3244814	3246081	+	SOMG_05091	omh2	OG-2205	Golgi alpha-1,2-mannosyltransferase Omh2	S. pombe	SPBC16H5.09c
chr1	3246515	3248480	+	SOMG_01493		OG-379	ribosome biogenesis ATPase, Arb family ABCF2-like	S. pombe	SPBC16H5.08c
chr1	3249059	3250311	+	SOMG_01494	ppa2	OG-391	serine/threonine protein phosphatase PP2A catalytic subunit Ppa2	S. pombe	SPBC16H5.07c
chr1	3251132	3251842	-	SOMG_01495	rip1	OG-1163	ubiquinol-cytochrome-c reductase complex subunit 5, Rip1	S. pombe	SPBC16H5.06
chr1	3252541	3253041	-	SOMG_01496	gem8	OG-3152	SMN complex subunit Gem8	S. pombe	SPBC16H5.15
chr1	3253453	3255042	+	SOMG_01497	cyp7	OG-1972	cyclophilin family peptidyl-prolyl cis-trans isomerase Cyp7	S. pombe	SPBC16H5.05c
chr1	3255265	3255982	-	SOMG_01498	snd301	OG-1404	SRP-independent ER targeting protein Snd3a	S. pombe	SPBC16H5.04
chr1	3256452	3258443	+	SOMG_01499	uba2	OG-2008	SUMO activating enzyme E1-type Uba2	S. pombe	SPBC16H5.03c
chr1	3258760	3261588	-	SOMG_01500	pfk1	OG-228	6-phosphofructokinase pfk1	S. pombe	SPBC16H5.02
chr1	3263607	3265121	+	SOMG_01501	sad1	OG-4073	spindle pole body SUN domain protein Sad1	S. pombe	SPBC12D12.01
chr1	3265155	3265643	-	SOMG_01502	cdm1	OG-2981	DNA polymerase delta subunit Cdm1	S. pombe	SPBC12D12.02c
chr1	3266501	3268407	+	SOMG_01503	cct1	OG-537	chaperonin-containing T-complex alpha subunit Cct1	S. pombe	SPBC12D12.03
chr1	3268704	3271679	-	SOMG_01504	pck2	OG-1312	protein kinase C (PKC)-like Pck2	S. pombe	SPBC12D12.04c
chr1	3272244	3273186	+	SOMG_01505	rev7	OG-3857	mitochondrial DNA polymerase, zeta subunit Rev7	S. pombe	SPBC12D12.09
chr1	3273700	3275694	+	SOMG_01506	prp28	OG-987	U5 snRNP-associated ATP-dependent RNA helicase Prp28	S. pombe	SPCC63.11
chr1	3275932	3277266	-	SOMG_01507		OG-2777	mitochondrial carrier, ATP:ADP antiporter	S. pombe	SPBC12D12.05c
chr1	3277442	3278555	+	SOMG_01508	srb11	OG-2420	mediator complex cyclin subunit Srb11	S. pombe	SPBC12D12.06
chr1	3278950	3279411	-	SOMG_01509	trx2	OG-2871	mitochondrial thioredoxin Trx2	S. pombe	SPBC12D12.07c
chr1	3279698	3279964	-	SOMG_01510		OG-5764	hypothetical protein
chr1	3281925	3284924	+	SOMG_01511	kgd1	OG-195	2-oxoglutarate dehydrogenase (lipoamide) (e1 component of oxoglutarate dehydrogenase complex)	S. pombe	SPBC3H7.03c
chr1	3285386	3288052	-	SOMG_01512	sul1	OG-1581	sulfate transmembrane transporter Sul1	S. pombe	SPBC3H7.02
chr1	3288651	3288880	+	SOMG_01513		OG-5760	hypothetical protein
chr1	3289647	3291103	-	SOMG_01514	spo14	OG-3127	WD repeat protein Spo14	S. pombe	SPBC3H7.01
chr1	3292898	3293958	+	SOMG_01515	mcs2	OG-1725	transcription factor TFIIH complex cyclin Mcs2	S. pombe	SPBP16F5.02
chr1	3294168	3305063	-	SOMG_01516	tra1	OG-2199	SAGA complex/ASTRA complex, phosphatidylinositol pseudokinase Tra1	S. pombe	SPBP16F5.03c
chr1	3305581	3306343	+	SOMG_01517	ubc7	OG-1083	Hrd1 ubiquitin ligase complex ubiquitin conjugating enzyme E2 Ubc7	S. pombe	SPBP16F5.04
chr1	3306656	3307093	-	SOMG_01518	yar1	OG-1135	ribosome biogenesis protein Yar1	S. pombe	SPBP16F5.05c
chr1	3307421	3308886	+	SOMG_01519	nop8	OG-3197	ribosome biogenesis protein Nop8	S. pombe	SPBP16F5.06
chr1	3309262	3310740	+	SOMG_01520	apm1	OG-134	AP-1 adaptor complex mu subunit Apm1	S. pombe	SPBP16F5.07
chr1	3311033	3312379	-	SOMG_01521	fmo1	OG-1525	ER flavin-containing N,N-dimethylaniline monooxygenase activity Fmo1	S. pombe	SPBP16F5.08c
chr1	3313984	3314898	-	SOMG_01522	php4	OG-3642	CCAAT-binding factor complex repressor Php4	S. pombe	SPBC16E9.01c
chr1	3316107	3317675	-	SOMG_01523		OG-4294	CUE domain protein, TOLLIP-like protein	S. pombe	SPBC16E9.02c			Gene product description is manually adjusted to make it suitable for NCBI genome submission.
chr1	3318093	3318821	-	SOMG_01524	coa1	OG-3929	cytochrome c oxidase assembly protein Coa1	S. pombe	SPBC16E9.03c
chr1	3319209	3319511	+	SOMG_01525	pac3	OG-3351	proteasome assembly chaperone Pac3	S. pombe	SPBC16E9.19
chr1	3320216	3320864	+	SOMG_01526	pab2	OG-254	poly(A) binding protein Pab2	S. pombe	SPBC16E9.12c
chr1	3322110	3324662	+	SOMG_01527	pub3	OG-425	HECT-type ubiquitin-protein ligase E3 Pub3	S. pombe	SPBC16E9.11c
chr1	3325335	3327966	+	SOMG_01528	rix7	OG-617	ribosome assembly ATPase Rix7	S. pombe	SPBC16E9.10c
chr1	3328338	3329170	+	SOMG_01529	erp5	OG-2025	COPII vesicle coat component Erp5/Erp6/Erp1	S. pombe	SPBC16E9.09c
chr1	3329453	3330631	-	SOMG_01530		OG-4665	hypothetical protein
chr1	3330906	3331889	-	SOMG_01531		OG-4730	hypothetical protein
chr1	3332754	3333755	+	SOMG_01532	byr1	OG-1360	MAP kinase kinase Byr1	S. pombe	SPAC1D4.13
chr1	3334235	3339100	+	SOMG_01533	tho2	OG-2918	THO complex subunit Tho2	S. pombe	SPAC1D4.14
chr1	3339258	3341972	-	SOMG_01534	tsc1	OG-3278	Rheb GAP, hamartin Tsc1	S. pombe	SPAC22F3.13
chr1	3343799	3345253	+	SOMG_01535	rgs1	OG-3069	regulator of G-protein signaling Rgs1	S. pombe	SPAC22F3.12c
chr1	3346016	3346631	+	SOMG_01536	snu23	OG-2024	U4/U6 x U5 tri-snRNP complex subunit Snu23	S. pombe	SPAC22F3.11c
chr1	3347061	3349176	+	SOMG_01537	gcs1	OG-1028	glutamate-cysteine ligase Gcs1	S. pombe	SPAC22F3.10c
chr1	3349519	3351630	+	SOMG_01538	res2	OG-2074	MBF transcription factor complex subunit Res2	S. pombe	SPAC22F3.09c
chr1	3352199	3353644	+	SOMG_01539	rok1	OG-1091	ATP-dependent RNA helicase Rok1	S. pombe	SPAC22F3.08c
chr1	3354195	3354650	+	SOMG_01540	atp20	OG-3561	F1-FO ATP synthase subunit G	S. pombe	SPAC22F3.07c
chr1	3355527	3356064	+	SOMG_01541	aim41	OG-4351	mitochondrial aspartyl/glutamyl-tRNA amidotransferase subunit B-related Aim41	S. pombe	SPAC22F3.15
chr1	3356852	3359980	+	SOMG_01542	lon1	OG-1364	mitochondrial matrix Lon protease	S. pombe	SPAC22F3.06c
chr1	3360511	3361312	+	SOMG_01543	alp41	OG-3546	GTP-binding protein involved in beta-tubulin folding Alp41	S. pombe	SPAC22F3.05c
chr1	3361387	3365982	-	SOMG_01544	mug62	OG-3545	acetyl-CoA biosynthesis protein	S. pombe	SPAC22F3.04
chr1	3367569	3368699	+	SOMG_01545	erg6	OG-364	sterol 24-C-methyltransferase Erg6	S. pombe	SPBC16E9.05
chr1	3368984	3369298	-	SOMG_01546	uvi31	OG-2144	mitochondrial [4Fe-4S] cluster transfer protein Uvi31	S. pombe	SPBC16E9.06c
chr1	3369737	3372049	-	SOMG_01547	rad15	OG-318	transcription factor TFIIH complex DNA helicase (ERCC2) subunit Rad15-like	S. pombe	SPAC1D4.12			Gene product description is manually adjusted to make it suitable for NCBI genome submission.
chr1	3374522	3374799	-	SOMG_01548		OG-5780	hypothetical protein
chr1	3375642	3377768	+	SOMG_01549	lkh1	OG-2588	dual specificity protein kinase Lkh1	S. pombe	SPAC1D4.11c
chr1	3378169	3380597	-	SOMG_01550	trz1	OG-2710	nuclear 3'-tRNA processing endonuclease tRNAse Z, Trz1	S. pombe	SPAC1D4.10
chr1	3381407	3382277	+	SOMG_01551	rtf2	OG-2354	DNA replication termination factor Rtf2	S. pombe	SPAC1D4.09c
chr1	3382683	3384106	-	SOMG_01552	pis1	OG-1253	CDP-diacylglycerol--inositol 3-phosphatidyltransferase Pis1	S. pombe	SPAC1D4.08
chr1	3384596	3385633	+	SOMG_01553	csk1	OG-2262	cyclin-dependent kinase activating kinase Csk1	S. pombe	SPAC1D4.06c
chr1	3386061	3387258	+	SOMG_01554	erd101	OG-2933	Erd1-like protein	S. pombe	SPAC1D4.05c			Gene product description is manually adjusted to make it suitable for NCBI genome submission.
chr1	3387512	3389463	-	SOMG_01555	cct2	OG-616	chaperonin-containing T-complex beta subunit Cct2	S. pombe	SPAC1D4.04
chr1	3390007	3391606	+	SOMG_01556	aut12	OG-3584	autophagy associated protein Aut12	S. pombe	SPAC1D4.03c
chr1	3391761	3393053	+	SOMG_01557	grh1	OG-2143	GRASP protein family Golgi protein	S. pombe	SPAC1D4.02c			Gene product description is manually adjusted to make it suitable for NCBI genome submission.
chr1	3393163	3393921	-	SOMG_01558	tls1	OG-3891	splicing factor Tls1	S. pombe	SPAC1D4.01
chr1	3394027	3396315	+	SOMG_01559	oct1	OG-2379	mitochondrial intermediate peptidase Oct1	S. pombe	SPAC1F3.10c
chr1	3396430	3398301	-	SOMG_01560	mug161	OG-2951	CwfJ family protein, splicing factor	S. pombe	SPAC1F3.09
chr1	3400482	3401768	+	SOMG_01561	rsc58	OG-3737	RSC complex subunit Rsc58	S. pombe	SPAC1F3.07c
chr1	3402241	3408387	+	SOMG_01562	spo15	OG-4609	mitotic and meiotic spindle pole body protein, gamma tubulin complex linker-related Spo15	S. pombe	SPAC1F3.06c
chr1	3408569	3410370	-	SOMG_01563	gga21	OG-2432	Golgi localized Arf binding gamma-adaptin-like protein Gga21	S. pombe	SPAC1F3.05			Gene product description is manually adjusted to make it suitable for NCBI genome submission.
chr1	3411138	3412130	+	SOMG_01564	tsr3	OG-1369	SSU-rRNA maturation protein Tsr3	S. pombe	SPAC1F3.04c
chr1	3412330	3415563	-	SOMG_01565	sro7	OG-3262	Lgl family protein Sro7	S. pombe	SPAC1F3.03
chr1	3416121	3419465	+	SOMG_01566	mkh1	OG-3359	MEK kinase (MEKK) Mkh1	S. pombe	SPAC1F3.02c
chr1	3419647	3422083	-	SOMG_01567	rrp6	OG-2303	exosome 3'-5' exoribonuclease subunit Rrp6	S. pombe	SPAC1F3.01
chr1	3422751	3423844	-	SOMG_01568	spo20	OG-97	sec14 cytosolic factor family, phospholipid-intermembrane transfer protein Spo20/Sec14	S. pombe	SPAC3H8.10
chr1	3425042	3427302	+	SOMG_01569	nab3	OG-4015	poly(A) binding protein Nab3	S. pombe	SPAC3H8.09c
chr1	3427752	3429449	+	SOMG_01570		OG-3884	DNA-binding transcription factor	S. pombe	SPAC3H8.08c
chr1	3429771	3430375	+	SOMG_01571	pfd3	OG-544	prefoldin subunit Pfd3	S. pombe	SPAC3H8.07c
chr1	3431063	3432331	-	SOMG_01572	aur1	OG-1914	inositol phosphorylceramide synthase Aur1	S. pombe	SPAC3H8.06
chr1	3433612	3436860	+	SOMG_01573	mms1	OG-3391	Cul8-RING ubiquitin ligase complex WD repeat protein subunit Mms1	S. pombe	SPAC3H8.05c
chr1	3437159	3438127	-	SOMG_01574		OG-4511	DUF4210 domain protein, FAM214A-like protein, implicated in chromosome segregation	S. pombe	SPAC3H8.04			Gene product description is manually adjusted to make it suitable for NCBI genome submission.
chr1	3439064	3439548	-	SOMG_01575	img2	OG-4379	mitochondrial ribosomal protein subunit L49	S. pombe	SPAC3H8.03
chr1	3440450	3441793	-	SOMG_01576	csr102	OG-1803	sec14 cytosolic factor family, phospholipid-intermembrane transfer protein Csr102	S. pombe	SPAC3H8.02
chr1	3443448	3445157	-	SOMG_01577	pdc202	OG-639	pyruvate decarboxylase	S. pombe	SPAC13A11.06
chr1	3446395	3447960	-	SOMG_01578	ysp2	OG-1119	peptidase family M17 cytoplasmic leucyl aminopeptidase yspII (LAP yspII)	S. pombe	SPAC13A11.05
chr1	3448998	3450744	+	SOMG_01579	ubp8	OG-2254	SAGA complex ubiquitin C-terminal hydrolase Ubp8	S. pombe	SPAC13A11.04c
chr1	3451096	3451852	-	SOMG_01580	mcp7	OG-1877	meiosis specific coiled-coil protein Mcp7	S. pombe	SPAC13A11.03
chr1	3453170	3454663	+	SOMG_01581	erg11	OG-390	lanosterol 14-demethylase (cytochrome P450) Erg11	S. pombe	SPAC13A11.02c
chr1	3455222	3457643	+	SOMG_01582	rga8	OG-3091	RhoGAP Rga8	S. pombe	SPAC13A11.01c
chr1	3457888	3459364	-	SOMG_01583	mrf1	OG-2811	mitochondrial translation release factor	S. pombe	SPAC2F7.17
chr1	3460156	3464262	+	SOMG_01584	pld1	OG-1641	phospholipase D, Pld1	S. pombe	SPAC2F7.16c
chr1	3464395	3465095	-	SOMG_01585	rsm24	OG-3785	mitochondrial ribosomal protein subunit S35	S. pombe	SPAC2F7.15
chr1	3470335	3471327	+	SOMG_01586	rrp4	OG-1249	exosome subunit Rrp4	S. pombe	SPAC2F7.14c
chr1	3471798	3472985	+	SOMG_01587	wrs1	OG-213	cytoplasmic tryptophan-tRNA ligase Wrs1	S. pombe	SPAC2F7.13c
chr1	3473836	3475437	-	SOMG_01588	nrd1	OG-4164	RNA-binding protein Nrd1	S. pombe	SPAC2F7.11
chr1	3477003	3478922	-	SOMG_01589	akr1	OG-4103	palmitoyltransferase Akr1	S. pombe	SPAC2F7.10
chr1	3479647	3481131	+	SOMG_01590	gep3	OG-4387	mitochondrial GTPase related protein Gep3	S. pombe	SPAC2F7.09c
chr1	3481402	3483150	+	SOMG_01591	snf5	OG-3838	SWI/SNF complex subunit Snf5	S. pombe	SPAC2F7.08c
chr1	3483640	3485418	+	SOMG_01592	cph2	OG-4328	Clr6 histone deacetylase associated PHD-finger protein Cph2	S. pombe	SPAC2F7.07c
chr1	3485910	3487418	+	SOMG_01593	pol4	OG-4262	DNA polymerase X family	S. pombe	SPAC2F7.06c
chr1	3487949	3489100	+	SOMG_01594	tif5	OG-649	translation initiation factor eIF5, Tif5	S. pombe	SPAC2F7.05c
chr1	3489258	3490751	-	SOMG_01595	med1	OG-3469	mediator complex subunit Med1	S. pombe	SPAC2F7.04
chr1	3491292	3494519	+	SOMG_01596	pom1	OG-2787	DYRK family cell polarity protein kinase Pom1	S. pombe	SPAC2F7.03c
chr1	3495607	3496605	+	SOMG_01597	psr1	OG-1717	RNA polymerase II CTD small phosphatase Psr1	S. pombe	SPAC2F7.02c
chr1	3497259	3498365	-	SOMG_01598	lys3	OG-682	saccharopine dehydrogenase Lys3	S. pombe	SPAC227.18
chr1	3498632	3498970	+	SOMG_01599		OG-2459	DUF3128 family, c22orf39-like protein	S. pombe	SPAC227.17c			Gene product description is manually adjusted to make it suitable for NCBI genome submission.
chr1	3500183	3501388	+	SOMG_01600	gid2	OG-3687	GID complex ubiquitin-protein ligase E3 subunit Gid2/Rmd5	S. pombe	SPBC29A3.03c
chr1	3501656	3502906	+	SOMG_01601	his7	OG-1038	phosphoribosyl-AMP cyclohydrolase/phosphoribosyl- ATP pyrophosphohydrolase His7	S. pombe	SPBC29A3.02c
chr1	3503192	3505909	-	SOMG_01602	ccc2	OG-2253	Golgi copper transporting ATPase Ccc2	S. pombe	SPBC29A3.01
chr1	3507189	3507668	-	SOMG_01603	tim18	OG-1320	TIM22 inner membrane protein import complex and succinate dehydrogenase (SDH) anchor subunit Tim18	S. pombe	SPBP23A10.16
chr1	3508427	3509812	+	SOMG_01604	qcr1	OG-32	mitochondrial processing peptidase (MPP) complex beta subunit Mas1	S. pombe	SPBP23A10.15c
chr1	3510655	3511555	+	SOMG_01605	frg1	OG-3560	FRG1 family protein, involved in mRNA splicing	S. pombe	SPBP23A10.12
chr1	3511999	3514695	+	SOMG_01606	orc4	OG-4019	origin recognition complex subunit Orc4	S. pombe	SPBP23A10.13
chr1	3515236	3516965	-	SOMG_01607	ell1	OG-3680	RNA polymerase II transcription elongation factor Ell1	S. pombe	SPBP23A10.14c
chr1	3522228	3523330	-	SOMG_01608	wtf13	OG-5759	wtf meiotic driver, syntenic with wtf22 in CBS 15792					Gene name and product description are manually annotated.
chr1	3524231	3525137	+	SOMG_01609		OG-5716	hypothetical protein
chr1	3527013	3528458	+	SOMG_01610		OG-2522	circularly permuted 1,3-beta-glucanase	S. pombe	SPBP23A10.11c
chr1	3528742	3530974	-	SOMG_01611	ppk32	OG-3096	serine/threonine protein kinase Ppk32	S. pombe	SPBP23A10.10
chr1	3531248	3531859	-	SOMG_01612	psf1	OG-681	GINS complex subunit Psf1	S. pombe	SPBP23A10.09
chr1	3532676	3533995	-	SOMG_01613	alp5	OG-1492	actin-like protein Arp4	S. pombe	SPBP23A10.08
chr1	3534459	3537980	-	SOMG_01614	rpa2	OG-378	DNA-directed RNA polymerase I complex subunit Rpa2	S. pombe	SPBP23A10.07
chr1	3538692	3539702	-	SOMG_01615	mtm1	OG-1772	mitochondrial carrier, glutathione Mtm1	S. pombe	SPBP23A10.06
chr1	3540001	3540418	+	SOMG_01616		OG-4450	SPBP23A10.17-like, conserved protein	S. pombe	SPBP23A10.17			Gene product description is manually adjusted to make it suitable for NCBI genome submission.
chr1	3540542	3541873	-	SOMG_01617	ssr4	OG-3068	SWI/SNF and RSC complex subunit Ssr4	S. pombe	SPBP23A10.05
chr1	3542241	3544381	-	SOMG_01618	apc2	OG-2448	anaphase-promoting complex cullin family subunit Apc2	S. pombe	SPBP23A10.04
chr1	3544729	3545252	+	SOMG_01619	sdh7	OG-4260	mitochondrial respiratory chain complex II assembly LYR family protein Sdh7	S. pombe	SPBP23A10.03c
chr1	3545179	3545666	-	SOMG_01620	pkr1	OG-2150	ER membrane V-ATPase assembly factor Pkr1	S. pombe	SPBP23A10.02
chr1	3546585	3549224	+	SOMG_01621	med14	OG-2295	mediator complex subunit Med14	S. pombe	SPBC1A4.10c
chr1	3549476	3551509	-	SOMG_01622	pus7	OG-1668	tRNA/snRNA/rRNA pseudouridine synthase Pus7	S. pombe	SPBC1A4.09
chr1	3551974	3552348	+	SOMG_01623		OG-3980	Schizosaccharomyces specific protein	S. pombe	SPBC1A4.11c
chr1	3553104	3554796	+	SOMG_01624	cct3	OG-516	chaperonin-containing T-complex gamma subunit Cct3	S. pombe	SPBC1A4.08c
chr1	3555072	3556436	+	SOMG_01625	sof1	OG-312	U3 snoRNP-associated protein Sof1	S. pombe	SPBC1A4.07c
chr1	3556883	3558128	+	SOMG_01626	tam41	OG-2957	mitochondrial phosphatidate cytidylyltransferase Tam41	S. pombe	SPBC1A4.06c
chr1	3558501	3560743	-	SOMG_01627	blt1	OG-4513	ubiquitin domain-like protein Blt1	S. pombe	SPBC1A4.05
chr1	3561305	3561946	-	SOMG_01628		OG-4688	hypothetical protein
chr1	3563094	3567616	+	SOMG_01629	top2	OG-1403	DNA topoisomerase II	S. pombe	SPBC1A4.03c
chr1	3567936	3569048	+	SOMG_01630	leu1	OG-487	3-isopropylmalate dehydrogenase Leu1	S. pombe	SPBC1A4.02c
chr1	3569357	3569995	-	SOMG_01631	apc10	OG-773	anaphase-promoting complex substrate recognition subunit Apc10	S. pombe	SPBC1A4.01
chr1	3570507	3571295	-	SOMG_01632		OG-4721	SOCG_02005-like, conserved protein	S. octosporus	SOCG_02005			Gene product description is manually adjusted to make it suitable for NCBI genome submission.
chr1	3572794	3574353	+	SOMG_01633		OG-3744	ER membrane protein, conserved protein	S. pombe	SPBC1E8.03c			Gene product description is manually adjusted to make it suitable for NCBI genome submission.
chr1	3574536	3576314	-	SOMG_01634		OG-4398	ER ubiquitin family protein	S. pombe	SPBC1E8.02
chr1	3577279	3578592	-	SOMG_01635	psd1	OG-1876	phosphatidylserine decarboxylase Psd1	S. pombe	SPBC16E9.18
chr1	3579376	3579846	+	SOMG_01636		OG-5704	meiosis-specific cyclin Rem1-like			866546.EPY54111	SPOG_04003	The seed_ortholog in eggNOG-mapper is a fission yeast protein. Gene product description is transferred from the corresponding fission yeast seed_ortholog.
chr1	3579885	3580622	+	SOMG_01637	rem1	OG-4391	meiosis-specific cyclin Rem1	S. pombe	SPBC16E9.17c
chr1	3582810	3585320	+	SOMG_01638	lsd90	OG-4410	Lsd90 protein	S. pombe	SPBC16E9.16c
chr1	3585648	3586099	-	SOMG_01639		OG-4729	heat shock factor binding protein	S. octosporus	SOCG_02011
chr1	3586624	3587802	+	SOMG_01640	zrg17	OG-1994	Golgi zinc importer, CDF family, Zrg17	S. pombe	SPBC16E9.14c
chr1	3588238	3589653	-	SOMG_01641	ksp1	OG-1342	serine/threonine protein kinase Ksp1	S. pombe	SPBC16E9.13
chr1	3591813	3592720	+	SOMG_01642	lcp1	OG-2744	cyclin L family cyclin	S. pombe	SPAC1296.05c
chr1	3592980	3594090	-	SOMG_01643	mug65	OG-2023	dysferlin-like membrane trafficking protein Mug65	S. pombe	SPAC1296.04
chr1	3595346	3596869	+	SOMG_01644	sxa2	OG-2755	serine carboxypeptidase Sxa2	S. pombe	SPAC1296.03c
chr1	3597323	3598096	-	SOMG_01645	cox4	OG-2917	cytochrome c oxidase subunit IV	S. pombe	SPAC1296.02
chr1	3599458	3601326	+	SOMG_01646		OG-1802	phosphoacetylglucosamine mutase	S. pombe	SPAC1296.01c
chr1	3601842	3602513	+	SOMG_01647	atf31	OG-4579	DNA-binding transcription factor Atf31	S. pombe	SPAC22F3.02
chr1	3602504	3605673	-	SOMG_01648	rdh54	OG-2734	ATP-dependent DNA translocase Rdh54	S. pombe	SPAC22F3.03c
chr1	3606755	3608668	+	SOMG_01649	tah18	OG-1732	CIA machinery NADPH-dependent diflavin oxidoreductase Tah18	S. pombe	SPAC1296.06
chr1	3608823	3610599	-	SOMG_01650	vps17	OG-2528	retromer complex subunit Vps17	S. pombe	SPAPJ696.01c
chr1	3612080	3613509	+	SOMG_01651	lsb4	OG-1237	actin cortical patch component Lsb4	S. pombe	SPAPJ696.02
chr1	3613831	3615842	-	SOMG_01652	fra1	OG-896	iron responsive transcriptional regulator, peptidase family	S. pombe	SPAC22G7.01c
chr1	3616243	3619542	+	SOMG_01653	kap111	OG-2932	karyopherin/importin beta family nuclear import signal receptor Kap111	S. pombe	SPAC22G7.02
chr1	3619771	3620484	+	SOMG_05092		OG-4094	Schizosaccharomyces specific protein	S. pombe	SPAC22G7.03
chr1	3620700	3624286	+	SOMG_01654	pan2	OG-1356	PAN complex (poly(A)-specific ribonuclease) ubiquitin C-terminal hydrolase subunit Pan2	S. pombe	SPAC22G7.04
chr1	3624753	3626596	+	SOMG_01655	kri1	OG-2245	ribosome biogenesis protein Kri1	S. pombe	SPAC22G7.05
chr1	3627120	3633854	-	SOMG_01656	ura1	OG-40	carbamoyl-phosphate synthase (glutamine hydrolyzing), aspartate carbamoyltransferase Ura1	S. pombe	SPAC22G7.06c
chr1	3634880	3636115	-	SOMG_01657	ime4	OG-4354	mRNA (N6-adenosine)-methyltransferase Ime4	S. pombe	SPAC22G7.07c
chr1	3636945	3638670	+	SOMG_01658	ppk8	OG-3524	serine/threonine protein kinase Ppk8	S. pombe	SPAC22G7.08
chr1	3638727	3640230	-	SOMG_01659	nup45	OG-3632	nucleoporin Nup45	S. pombe	SPAC22G7.09c
chr1	3641338	3642559	+	SOMG_01660	iss1	OG-3481	mRNA cleavage and polyadenylation specificity factor complex subunit Iss1	S. pombe	SPAC22G7.10
chr1	3642858	3643271	-	SOMG_01661		OG-4724	SOCG_02034-like, conserved protein	S. octosporus	SOCG_02034			Gene product description is manually adjusted to make it suitable for NCBI genome submission.
chr1	3644213	3644704	-	SOMG_01662	sss1	OG-704	translocon gamma subunit Sss1	S. pombe	SPAC4G8.02c
chr1	3645412	3647727	-	SOMG_01663		OG-4690	RNA-binding protein	S. octosporus	SOCG_02036
chr1	3649348	3651654	+	SOMG_01664		OG-3107	Rab GAP	S. pombe	SPAC4G8.04
chr1	3652768	3654654	+	SOMG_01665	ppk14	OG-1230	serine/threonine protein kinase Ppk14	S. pombe	SPAC4G8.05
chr1	3654987	3656246	-	SOMG_01666	trm12	OG-4287	tRNA 4-demethylwyosine alpha-amino-alpha-carboxypropyltransferase Trm12	S. pombe	SPAC4G8.06c
chr1	3656318	3658210	-	SOMG_01667	trm2	OG-4187	tRNA (m5U54) methyltransferase Trm2	S. pombe	SPAC4G8.07c
chr1	3658739	3660289	-	SOMG_01668	cbt1	OG-4505	CENP-B-like protein	S. pombe	SPBC1105.04c			Gene name and product description are manually adjusted._Gene product description is manually adjusted to make it suitable for NCBI genome submission.
chr1	3661056	3662049	+	SOMG_01669		OG-1206	mitochondrial carrier, iron ion	S. pombe	SPAC4G8.08
chr1	3662297	3664930	+	SOMG_01670		OG-2394	mitochondrial leucine-tRNA ligase	S. pombe	SPAC4G8.09
chr1	3665330	3665878	+	SOMG_01671	gos1	OG-2472	SNARE Gos1	S. pombe	SPAC4G8.10
chr1	3665936	3666801	-	SOMG_01672	atp10	OG-4360	mitochondrial F1-FO ATP synthase chaperone Atp10	S. pombe	SPAC4G8.11c
chr1	3667378	3669138	-	SOMG_01673	smp3	OG-3413	pig-Z, alpha-1,2-mannosyltransferase Smp3	S. pombe	SPAC4G8.12c
chr1	3669702	3671750	-	SOMG_01674	prz1	OG-4555	DNA-binding transcription factor, calcineurin responsive Prz1	S. pombe	SPAC4G8.13c
chr1	3672786	3674063	-	SOMG_01675		OG-2108	ribokinase-like	S. pombe	SPAC16C9.01c			Gene product description is manually adjusted to make it suitable for NCBI genome submission.
chr1	3674401	3675440	-	SOMG_01676	mta1	OG-234	S-methyl-5-thioadenosine phosphorylase Mta1	S. pombe	SPAC16C9.02c
chr1	3676033	3677526	+	SOMG_01677	nmd3	OG-605	ribosome export adaptor Nmd3	S. pombe	SPAC16C9.03
chr1	3677787	3679347	-	SOMG_01678	mot2	OG-1601	CCR4-Not complex ubiquitin-protein ligase E3 subunit 4	S. pombe	SPAC16C9.04c
chr1	3680874	3681980	+	SOMG_01679	cph1	OG-3297	Clr6 histone deacetylase associated PHD finger protein Cph1	S. pombe	SPAC16C9.05
chr1	3682371	3685163	-	SOMG_01680	upf1	OG-486	ATP-dependent RNA helicase Upf1	S. pombe	SPAC16C9.06c
chr1	3686191	3688758	+	SOMG_01681	pom2	OG-4038	DYRK family protein kinase Pom2	S. pombe	SPAC16C9.07
chr1	3689169	3693183	+	SOMG_01682	urb2	OG-3868	ribosome biogenesis protein Urb2	S. pombe	SPAC2G11.02
chr1	3693215	3695031	-	SOMG_01683	vps45	OG-1397	vacuolar sorting protein Vps45	S. pombe	SPAC2G11.03c
chr1	3695613	3696476	+	SOMG_01684	rbm17	OG-3957	RNA-binding protein	S. pombe	SPAC2G11.04			Gene product description is manually adjusted to make it suitable for NCBI genome submission.
chr1	3696631	3698766	-	SOMG_01685	alx1	OG-3963	ESCRT-III adaptor Alx1	S. pombe	SPAC2G11.05c
chr1	3699174	3700687	+	SOMG_01686	vps4	OG-34	AAA family ATPase Vps4	S. pombe	SPAC2G11.06
chr1	3701174	3702715	-	SOMG_01687	ptc3	OG-1212	serine/threonine protein phosphatase PP2C catalytic subunit Ptc3	S. pombe	SPAC2G11.07c
chr1	3703318	3703829	-	SOMG_01688	smn1	OG-2776	SMN complex subunit Smn1/Gem1	S. pombe	SPAC2G11.08c
chr1	3705534	3708011	+	SOMG_01689		OG-1222	calcium ion transmembrane transporter	S. pombe	SPAC2G11.09
chr1	3708287	3709613	-	SOMG_01690	uba42	OG-1319	thiosulfate sulfurtransferase, URM1 activating enzyme E1-type Uba42	S. pombe	SPAC2G11.10c
chr1	3709865	3712116	-	SOMG_01691	prh1	OG-286	ATP-dependent RNA helicase Prh1	S. pombe	SPAC2G11.11c
chr1	3712514	3716389	+	SOMG_01692	rqh1	OG-2232	RecQ type DNA helicase Rqh1	S. pombe	SPAC2G11.12
chr1	3716818	3718401	+	SOMG_01693	atg22	OG-3318	vacuolar amino acid transmembrane transporter Atg22	S. pombe	SPAC2G11.13
chr1	3718832	3721874	+	SOMG_01694	taf1	OG-916	transcription factor TFIID complex, histone acetyltransferase subunit Taf111	S. pombe	SPAC2G11.14
chr1	3722043	3722984	-	SOMG_01695	tgs1	OG-1407	rRNA methyltransferase Tgs1	S. pombe	SPAC2G11.15c
chr1	3723708	3724496	-	SOMG_01696	wss1	OG-1811	WLM domain metallopeptidase implicated in DNA repair Wss1	S. pombe	SPAC521.02
chr1	3725413	3726189	+	SOMG_01697		OG-1055	short chain dehydrogenase, DHRS7 family	S. pombe	SPAC521.03			Gene product description is manually adjusted to make it suitable for NCBI genome submission.
chr1	3726406	3729045	-	SOMG_01698	sst1	OG-2350	ER membrane calcium transmembrane transporter	S. pombe	SPAC521.04c
chr1	3730171	3730773	+	SOMG_01699	rps802	OG-926	40S ribosomal protein S8	S. pombe	SPAC521.05
chr1	3731470	3735143	+	SOMG_01700	rpb2	OG-818	RNA polymerase II complex subunit Rpb2	S. pombe	SPAC23G3.01
chr1	3735306	3750248	-	SOMG_01701	sib1	OG-3532	ferrichrome synthetase Sib1	S. pombe	SPAC23G3.02c
chr1	3751511	3752815	+	SOMG_01702	sib2	OG-2073	ornithine N5 monooxygenase	S. pombe	SPAC23G3.03
chr1	3753829	3754419	+	SOMG_01703	ies4	OG-4293	Ino80 complex subunit Ies4	S. pombe	SPAC23G3.04
chr1	3755093	3756124	-	SOMG_01704		OG-3503	endomembrane protein	S. pombe	SPAC23G3.05c			Gene product description is manually adjusted to make it suitable for NCBI genome submission.
chr1	3756904	3758537	+	SOMG_01705	nop58	OG-615	U3 snoRNP protein Nop58	S. pombe	SPAC23G3.06
chr1	3759728	3760798	+	SOMG_01706	wtf14	OG-5697	wtf meiotic driver, syntenic with wtf21 in CBS 15792					Gene name and product description are manually annotated.
chr1	3762161	3762931	+	SOMG_01707		OG-5696	hypothetical protein
chr1	3763434	3764279	-	SOMG_01708	snf30	OG-4524	SWI/SNF complex subunit Snf30	S. pombe	SPAC23G3.07c
chr1	3764964	3767450	-	SOMG_01709	ubp7	OG-3489	ubiquitin C-terminal hydrolase Ubp7	S. pombe	SPAC23G3.08c
chr1	3768370	3769482	+	SOMG_01710	taf4	OG-1188	transcription factor TFIID complex subunit Taf4	S. pombe	SPAC23G3.09
chr1	3769750	3771229	-	SOMG_01711	ssr3	OG-1665	SWI/SNF and RSC complex subunit Ssr3	S. pombe	SPAC23G3.10c
chr1	3771698	3773058	+	SOMG_01712	rpn6	OG-381	19S proteasome regulatory subunit Rpn6	S. pombe	SPAC23G3.11
chr1	3773208	3776165	-	SOMG_01713	htr12	OG-929	serine protease, involved in lipid metabolism	S. pombe	SPAC23G3.12c
chr1	3776714	3777433	-	SOMG_01714	mug35	OG-3841	Schizosaccharomyces specific protein Mug35	S. pombe	SPAC22H12.01c
chr1	3778520	3779645	+	SOMG_01715	tfg3	OG-1183	TFIID, TFIIF, Ino80, SWI/SNF, and NuA4 complex YEATS family subunit Tfg3	S. pombe	SPAC22H12.02
chr1	3780016	3780873	+	SOMG_01716		OG-2488	mitochondrial hydrolase	S. pombe	SPAC22H12.03
chr1	3781164	3781925	-	SOMG_01717	rps102	OG-598	40S ribosomal protein S3a	S. pombe	SPAC22H12.04c
chr1	3782973	3785117	-	SOMG_01718	fsc1	OG-3036	fasciclin domain protein Fsc1	S. pombe	SPAC22H12.05c
chr1	3785911	3786573	+	SOMG_01719	rpc19	OG-928	DNA-directed RNA polymerase I and III subunit Rpc19	S. pombe	SPAC1687.01
chr1	3787034	3787864	+	SOMG_01720	rce1	OG-2355	CAAX prenyl protease	S. pombe	SPAC1687.02
chr1	3787933	3789126	-	SOMG_01721	rfc4	OG-490	DNA replication factor C complex subunit Rfc4	S. pombe	SPAC1687.03c
chr1	3789636	3791202	+	SOMG_01722	mcb1	OG-3008	MCM binding protein-like protein Mcb1	S. pombe	SPAC1687.04			Gene product description is manually adjusted to make it suitable for NCBI genome submission.
chr1	3791562	3793823	+	SOMG_01723	pli1	OG-3630	SUMO E3 ligase Pli1	S. pombe	SPAC1687.05
chr1	3794038	3794442	-	SOMG_01724	rpl44	OG-269	60S ribosomal protein L28/L44	S. pombe	SPAC1687.06c
chr1	3795421	3795795	+	SOMG_01725		OG-2629	ER membrane DUF2015 family conserved fungal protein	S. pombe	SPAC1687.07
chr1	3796715	3799474	+	SOMG_01726		OG-4727	ENTH/VHS domain-containing protein	S. octosporus	SOCG_02100
chr1	3800092	3802075	+	SOMG_01727	mcp1	OG-4112	microtubule binding protein Mcp1	S. pombe	SPAC1687.10
chr1	3802359	3804896	+	SOMG_01728	spb1	OG-630	rRNA methyltransferase Spb1	S. pombe	SPAC1687.11
chr1	3805129	3806143	-	SOMG_01729	coq4	OG-481	ubiquinone biosynthesis protein Coq4	S. pombe	SPAC1687.12c
chr1	3806364	3807389	-	SOMG_01730	csn5	OG-2812	COP9/signalosome complex protease subunit Csn5	S. pombe	SPAC1687.13c
chr1	3808401	3808637	-	SOMG_01731		OG-980	EF hand family protein, centrin-like	S. pombe	SPAC1687.14c
chr1	3810098	3811511	+	SOMG_01732	gsk3	OG-177	serine/threonine protein kinase Gsk3	S. pombe	SPAC1687.15
chr1	3812542	3813441	-	SOMG_01733	erg31	OG-473	C-5 sterol desaturase Erg31	S. pombe	SPAC1687.16c
chr1	3814914	3815652	-	SOMG_01734		OG-2013	Der1-like (degradation in the ER) family	S. pombe	SPAC1687.17c
chr1	3815859	3817793	-	SOMG_01735	ssl3	OG-3018	cohesin loading factor Ssl3	S. pombe	SPAC1687.18c
chr1	3817991	3819308	-	SOMG_01736	qtr1	OG-428	queuine tRNA-ribosyltransferase Qtrt1	S. pombe	SPAC1687.19c
chr1	3819425	3821404	-	SOMG_01737	mis6	OG-4463	CENP-I-like protein	S. pombe	SPAC1687.20c			Gene product description is manually adjusted to make it suitable for NCBI genome submission.
chr1	3821775	3822619	+	SOMG_01738		OG-979	fructose-2,6-bisphosphatase, TIGAR-like protein	S. pombe	SPAC1687.21			Gene product description is manually adjusted to make it suitable for NCBI genome submission.
chr1	3822996	3825146	-	SOMG_01739	puf3	OG-4444	pumilio family RNA-binding protein Puf3	S. pombe	SPAC1687.22c
chr1	3827018	3827486	-	SOMG_01740	tim10	OG-1291	Tim9-Tim10 complex subunit Tim10	S. pombe	SPAC222.03c
chr1	3828339	3828749	+	SOMG_01741	lam3	OG-1190	Ragulator complex subunit, LAMTOR3-like protein	S. pombe	SPAC222.19			Gene product description is manually adjusted to make it suitable for NCBI genome submission.
chr1	3829091	3829444	-	SOMG_01742	ies6	OG-394	Ino80 complex subunit Ies6	S. pombe	SPAC222.04c
chr1	3829680	3831181	-	SOMG_01743	mss1	OG-2985	mitochondrial tRNA wobble uridine modification GTPase Mss1	S. pombe	SPAC222.05c
chr1	3831594	3832541	+	SOMG_01744	mak16	OG-1157	nuclear HMG-like acidic protein Mak16	S. pombe	SPAC222.06
chr1	3832744	3834892	-	SOMG_01745	hri2	OG-3193	eIF2 alpha kinase Hri2	S. pombe	SPAC222.07c
chr1	3835778	3836470	-	SOMG_01746	sno1	OG-877	glutamine aminotransferase subunit Sno1	S. pombe	SPAC222.08c
chr1	3837878	3840094	+	SOMG_01747	seb1	OG-2266	RNA-binding and 3'-end processing protein Seb1	S. pombe	SPAC222.09
chr1	3840360	3842321	-	SOMG_01748	byr4	OG-3746	two-component GAP Byr4	S. pombe	SPAC222.10c
chr1	3843699	3844640	+	SOMG_01749	hem13	OG-31	coproporphyrinogen III oxidase Hem13	S. pombe	SPAC222.11
chr1	3845184	3845482	-	SOMG_01750		OG-3346	SPAC222.17-like, conserved protein	S. pombe	SPAC222.17			Gene product description is manually adjusted to make it suitable for NCBI genome submission.
chr1	3846015	3847589	-	SOMG_01751	atp2	OG-468	F1-FO ATP synthase beta subunit Atp2	S. pombe	SPAC222.12c
chr1	3848309	3850262	-	SOMG_01752		OG-2365	6-phosphofructo-2-kinase	S. pombe	SPAC222.13c
chr1	3850303	3850602	-	SOMG_01753		OG-5786	hypothetical protein
chr1	3851164	3853648	-	SOMG_01754	sey1	OG-2307	ER fusion GTPase, atlastin Sey1	S. pombe	SPAC222.14c
chr1	3854569	3855461	+	SOMG_01755	meu13	OG-2628	Tat binding protein 1(TBP-1)-interacting protein (TBPIP)-like protein	S. pombe	SPAC222.15			Gene product description is manually adjusted to make it suitable for NCBI genome submission.
chr1	3855818	3857210	-	SOMG_01756	csn3	OG-3738	COP9/signalosome complex subunit Csn3	S. pombe	SPAC222.16c
chr1	3857873	3859309	-	SOMG_01757	slf1	OG-4050	cell cortex node protein Slf1	S. pombe	SPAC821.03c
chr1	3860695	3862401	-	SOMG_01758	cid13	OG-2803	poly(A) polymerase Cid13	S. pombe	SPAC821.04c
chr1	3864162	3865491	+	SOMG_01759	tif308	OG-1169	translation initiation factor eIF3h (p40)	S. pombe	SPAC821.05
chr1	3865994	3867249	+	SOMG_01760	spn2	OG-143	mitotic and meiotic (sporulation) septin Spn2	S. pombe	SPAC821.06
chr1	3867459	3869093	-	SOMG_01761	moc3	OG-3109	DNA-binding transcription factor Moc3	S. pombe	SPAC821.07c
chr1	3870370	3871842	-	SOMG_01762	slp1	OG-910	substrate-specific mitotic metaphase/anaphase APC coactivator Slp1/Cdc20	S. pombe	SPAC821.08c
chr1	3873183	3876338	+	SOMG_01763	eng1	OG-1701	cell septum surface endo-1,3-beta-glucanase Eng1	S. pombe	SPAC821.09
chr1	3877430	3877891	-	SOMG_01764	sod1	OG-472	superoxide dismutase Sod1	S. pombe	SPAC821.10c
chr1	3879619	3880980	+	SOMG_01765	pro1	OG-1137	gamma-glutamyl phosphate reductase Pro1	S. pombe	SPAC821.11
chr1	3881450	3883168	+	SOMG_01766	orb6	OG-30	serine/threonine protein kinase Orb6	S. pombe	SPAC821.12
chr1	3883683	3888323	-	SOMG_01767	dnf1	OG-1748	trans-Golgi network aminophospholipid translocase (flippase), Dnf1	S. pombe	SPAC821.13c
chr1	3888805	3891298	-	SOMG_01768	mkt1	OG-3000	post-transcriptional RNA stability regulator Mkt1	S. pombe	SPAC139.01c
chr1	3891873	3892850	-	SOMG_01769	oac1	OG-355	mitochondrial carrier, ocaloacetate family anion	S. pombe	SPAC139.02c
chr1	3893829	3895856	+	SOMG_01770	toe2	OG-4297	DNA-binding transcription factor, zf-fungal binuclear cluster type	S. pombe	SPAC139.03
chr1	3896016	3897308	-	SOMG_01771	fap2	OG-4244	L-saccharopine oxidase	S. pombe	SPAC139.04c
chr1	3898885	3900375	+	SOMG_01772		OG-1992	succinate-semialdehyde dehydrogenase	S. pombe	SPAC139.05
chr1	3901074	3902462	+	SOMG_01773	hat1	OG-2214	histone acetyltransferase Hat1	S. pombe	SPAC139.06
chr1	3902912	3904861	+	SOMG_01774	crn1	OG-1314	actin binding protein, coronin Crn1	S. pombe	SPAC23C4.02
chr1	3905007	3906541	+	SOMG_01775	hrk1	OG-3279	haspin related kinase Hrk1	S. pombe	SPAC23C4.03
chr1	3907531	3908868	-	SOMG_01776	les1	OG-3419	nuclear bridge Ish domain protein Les1	S. pombe	SPAC23C4.05c
chr1	3909253	3910233	-	SOMG_01777	efm6	OG-4389	translation elongation factor EF-1 alpha (eEF1A) lysine 390 methyltransferase Efm6	S. pombe	SPAC23C4.06c
chr1	3910607	3911182	+	SOMG_01778	tht2	OG-4458	karyogamy protein Tht2	S. pombe	SPAC23C4.07
chr1	3911674	3912560	+	SOMG_01779	rho3	OG-889	Rho family GTPase Rho3	S. pombe	SPAC23C4.08
chr1	3913224	3913959	-	SOMG_01780		OG-1256	DNA-binding TFAR19-related protein, Programmed cell death protein 5-like protein	S. pombe	SPAC23C4.09c			Gene product description is manually adjusted to make it suitable for NCBI genome submission.
chr1	3914616	3916238	+	SOMG_01781	sec2	OG-3945	Rab GEF Sec2	S. pombe	SPAC23C4.10
chr1	3916899	3917166	+	SOMG_01782	atp18	OG-2332	F1-FO ATP synthase subunit J	S. pombe	SPAC23C4.11
chr1	3918406	3919864	+	SOMG_01783	hhp2	OG-1085	serine/threonine protein kinase (CK1 family) Hhp2	S. pombe	SPAC23C4.12
chr1	3920810	3921259	+	SOMG_01784	bet1	OG-1659	SNARE Bet1	S. pombe	SPAC23C4.13
chr1	3921982	3923512	+	SOMG_01785	alg1	OG-2078	mannosyltransferase complex subunit Alg1	S. pombe	SPAC23C4.14
chr1	3923797	3924590	+	SOMG_01786	rpb5	OG-823	DNA-directed RNA polymerase I, II and III subunit Rpb5	S. pombe	SPAC23C4.15
chr1	3925077	3926348	-	SOMG_01787	atg15	OG-755	autophagy associated lysophospholipase Atg15	S. pombe	SPAC23C4.16c
chr1	3926708	3929047	+	SOMG_01788	trm402	OG-1375	tRNA (cytosine-5-)-methyltransferase	S. pombe	SPAC23C4.17
chr1	3929151	3931211	-	SOMG_01789	rad4	OG-3049	BRCT domain protein Rad4	S. pombe	SPAC23C4.18c
chr1	3931993	3934857	+	SOMG_01790	spt5	OG-545	DSIF transcription elongation factor complex subunit Spt5	S. pombe	SPAC23C4.19
chr1	3935089	3936513	-	SOMG_01791		OG-3268	thyroid receptor interacting protein-like protein, transcription coactivator	S. pombe	SPAC1A6.01c			Gene product description is manually adjusted to make it suitable for NCBI genome submission.
chr1	3936806	3937942	+	SOMG_01792	wdr55	OG-2207	WD repeat protein, WDR55 family, involved in ribosome biogenesis	S. pombe	SPAC1A6.02			Gene product description is manually adjusted to make it suitable for NCBI genome submission.
chr1	3938154	3940103	-	SOMG_01793	plb3	OG-1967	lysophospholipase Plb3	S. pombe	SPAC1A6.03c
chr1	3941786	3942178	-	SOMG_01794		OG-5698	hypothetical protein
chr1	3943099	3943311	-	SOMG_01795		OG-5703	hypothetical protein
chr1	3943795	3945621	-	SOMG_01796	plb1	OG-1168	phospholipase B-like protein Plb1	S. pombe	SPAC1A6.04c			Gene product description is manually adjusted to make it suitable for NCBI genome submission.
chr1	3947358	3948902	-	SOMG_01797	ptl3	OG-1653	triacylglycerol lipase ptl3	S. pombe	SPAC1A6.05c
chr1	3949775	3950399	-	SOMG_01798	meu31	OG-3361	Schizosaccharomyces specific protein Meu31	S. pombe	SPAC1A6.06c
chr1	3951072	3952685	+	SOMG_01799	sle1	OG-4506	eisosome assembly protein Seg1	S. pombe	SPAC1A6.07
chr1	3952981	3953811	-	SOMG_01800	mug125	OG-4542	Schizosaccharomyces specific protein Mug125	S. pombe	SPAC1A6.08c
chr1	3954248	3955402	-	SOMG_01801	lag1	OG-1505	sphingosine N-acyltransferase Lag1	S. pombe	SPAC1A6.09c
chr1	3956973	3958382	+	SOMG_01802	tcd1	OG-909	tRNA threonylcarbamoyladenosine dehydratase Tcd1	S. pombe	SPAC1A6.10
chr1	3958698	3960227	+	SOMG_01803		OG-2875	KH domain RNA-binding protein, involved in splicing	S. pombe	SPAC30D11.14c
chr1	3960487	3961366	-	SOMG_01804	hus5	OG-1032	SUMO conjugating enzyme E2 Hus5	S. pombe	SPAC30D11.13
chr1	3962931	3963382	-	SOMG_01805	rpl3802	OG-2883	60S ribosomal protein L38	S. pombe	SPAC30D11.12
chr1	3963910	3965238	-	SOMG_01806	izh3	OG-2429	ER membrane Haemolysin-III family protein involved in zinc homeostasis Izh3	S. pombe	SPAC30D11.11
chr1	3965799	3967343	-	SOMG_01807	rad52	OG-2173	DNA recombination mediator Rad52 (previously Rad22)	S. pombe	SPAC30D11.10
chr1	3968181	3970010	-	SOMG_01808	met9	OG-1122	methylenetetrahydrofolate reductase Met9	S. pombe	SPAC56F8.10
chr1	3970441	3971382	-	SOMG_01809	rrp8	OG-1747	rRNA methyltransferase Rrp8	S. pombe	SPAC56F8.09
chr1	3971747	3973305	-	SOMG_01810	mud1	OG-3915	UBA domain protein Mud1	S. pombe	SPAC56F8.08
chr1	3974584	3975985	+	SOMG_01811	alg10	OG-2882	dolichyl-phosphate-glucose-glycolipid alpha-glucosyltransferase Alg10	S. pombe	SPAC56F8.06c
chr1	3976744	3977835	+	SOMG_01812	ppt1	OG-1950	para-hydroxybenzoate--polyprenyltransferase Ppt1	S. pombe	SPAC56F8.04c
chr1	3978100	3981165	-	SOMG_01813	tif52	OG-1041	translation initiation factor eIF5B Tif52	S. pombe	SPAC56F8.03
chr1	3981763	3986307	-	SOMG_01814	cmr2	OG-798	acetyl-CoA biosynthesis protein Cmr2	S. pombe	SPAC56F8.02
chr1	3987035	3989258	+	SOMG_01815	ddx27	OG-1233	ATP-dependent RNA helicase Ddx27/Drs1	S. pombe	SPAC30D11.03
chr1	3989428	3993100	-	SOMG_01816	nup124	OG-4120	nucleoporin Nup124	S. pombe	SPAC30D11.04c
chr1	3993702	3994531	+	SOMG_01817	aps3	OG-674	AP-3 adaptor complex subunit Aps3	S. pombe	SPAC30D11.05
chr1	3994543	3996092	-	SOMG_01818	hfl1	OG-2265	organic solute transmembrane transporter	S. pombe	SPAC30D11.06c
chr1	3997267	3998289	+	SOMG_01819	nth1	OG-2221	DNA endonuclease III	S. pombe	SPAC30D11.07
chr1	3998555	4000284	-	SOMG_01820	phf2	OG-3416	Lsd1/2 complex PHD finger protein Phf2	S. pombe	SPAC30D11.08c
chr1	4000749	4002725	+	SOMG_01821	cwf19	OG-2181	complexed with Cdc5 protein Cwf19	S. pombe	SPAC30D11.09
chr1	4003082	4003887	+	SOMG_01822	spc3	OG-2922	signal peptidase subunit Spc3	S. pombe	SPAC56F8.11
chr1	4004392	4005567	+	SOMG_01823		OG-3673	DUF2434 family conserved fungal multispanning membrane protein	S. pombe	SPAC56F8.12
chr1	4007138	4008274	+	SOMG_01824	esc1	OG-3974	DNA-binding transcription factor Esc1	S. pombe	SPAC56F8.16
chr1	4009165	4010820	-	SOMG_01825	pso2	OG-2285	DNA 5' exonuclease	S. pombe	SPAC22A12.01c
chr1	4011437	4011808	-	SOMG_01826	mug103	OG-4413	Schizosaccharomyces specific protein Mug103	S. pombe	SPAC22A12.02c
chr1	4012062	4013192	-	SOMG_01827	csn4	OG-3795	COP9/signalosome complex subunit Csn4	S. pombe	SPAC22A12.03c
chr1	4013673	4014065	-	SOMG_01828	rps2201	OG-558	40S ribosomal protein S15a	S. pombe	SPAC22A12.04c
chr1	4014760	4015089	+	SOMG_01829	rpc11	OG-207	DNA-directed RNA polymerase III complex subunit Rpc11	S. pombe	SPAC22A12.05
chr1	4015441	4016754	-	SOMG_01830	fsh2	OG-2642	serine hydrolase-like	S. pombe	SPAC22A12.06c			Gene product description is manually adjusted to make it suitable for NCBI genome submission.
chr1	4017973	4020423	-	SOMG_01831	ogm1	OG-2408	ER membrane protein O-mannosyltransferase Ogm1	S. pombe	SPAC22A12.07c
chr1	4020856	4022952	-	SOMG_01832	crd1	OG-2708	cardiolipin synthase/ hydrolase fusion protein Crd1	S. pombe	SPAC22A12.08c
chr1	4023420	4024844	-	SOMG_01833	sap114	OG-1763	U2 snRNP-associated protein Sap114	S. pombe	SPAC22A12.09c
chr1	4025241	4026449	+	SOMG_01834	ept1	OG-1307	diacylglycerol cholinephosphotransferase/ diacylglycerol ethanolaminesphotransferase Ept1	S. pombe	SPAC22A12.10
chr1	4027487	4029229	+	SOMG_01835	dak1	OG-348	dihydroxyacetone kinase Dak1	S. pombe	SPAC22A12.11
chr1	4029526	4030394	-	SOMG_01836	rrp40	OG-1558	exosome subunit Rrp40	S. pombe	SPAC22A12.12c
chr1	4030687	4031283	+	SOMG_01837	mug84	OG-1582	pig-P subunit	S. pombe	SPAC22A12.13
chr1	4031608	4032767	-	SOMG_01838		OG-3292	BSD domain protein	S. pombe	SPAC22A12.14c			Gene product description is manually adjusted to make it suitable for NCBI genome submission.
chr1	4033451	4035442	-	SOMG_01839	bip1	OG-204	ER heat shock protein BiP	S. pombe	SPAC22A12.15c
chr1	4036584	4038126	+	SOMG_01840	acl2	OG-4146	ATP-citrate synthase subunit 2	S. pombe	SPAC22A12.16
chr1	4038500	4039282	-	SOMG_01841		OG-2284	short chain dehydrogenase	S. pombe	SPAC22A12.17c
chr1	4040792	4041878	+	SOMG_01842	pud1	OG-1096	pseudouridine-5'-phosphatase Pud1	S. pombe	SPAC4C5.01
chr1	4042560	4043447	-	SOMG_01843	ryh1	OG-726	Rab family GTPase Ryh1	S. pombe	SPAC4C5.02c
chr1	4044887	4045789	+	SOMG_01844		OG-2340	multispanning membrane protein, CTNS/PQ domain protein	S. pombe	SPAC4C5.03
chr1	4046217	4047365	+	SOMG_01845	rad31	OG-2405	SUMO activating enzyme E1-type Rad31	S. pombe	SPAC4C5.04
chr1	4048896	4053302	-	SOMG_01846	sir1	OG-1136	sulfite reductase beta subunit Sir1	S. pombe	SPAC10F6.01c
chr1	4054573	4058153	-	SOMG_01847	prp22	OG-3043	ATP-dependent RNA helicase Prp22	S. pombe	SPAC10F6.02c
chr1	4058803	4060811	-	SOMG_01848	cts1	OG-142	CTP synthase Cts1	S. pombe	SPAC10F6.03c
chr1	4061090	4062157	+	SOMG_01849	ats1	OG-2658	RCC domain protein Ats1	S. pombe	SPAC10F6.04
chr1	4062475	4063248	-	SOMG_01850	ubc6	OG-978	ubiquitin conjugating enzyme E2 Ubc6	S. pombe	SPAC10F6.05c
chr1	4064086	4064859	+	SOMG_01851	vip1	OG-1578	RNA-binding protein Vip1	S. pombe	SPAC10F6.06
chr1	4066087	4067135	-	SOMG_01852	nht1	OG-4440	Ino80 complex HMG box subunit Nht1	S. pombe	SPAC10F6.08c
chr1	4067566	4071195	-	SOMG_01853	psm3	OG-1547	mitotic/meiotic cohesin complex ATPase subunit Psm3/Smc3	S. pombe	SPAC10F6.09c
chr1	4071712	4073369	+	SOMG_01854	rio1	OG-1847	protein kinase, RIO family Rio1	S. pombe	SPAC10F6.10
chr1	4073583	4074797	-	SOMG_01855	atg17	OG-1442	autophagy associated protein kinase activator Atg17	S. pombe	SPAC10F6.11c
chr1	4075309	4076019	-	SOMG_01856	mam4	OG-2189	protein-S isoprenylcysteine O-methyltransferase Mam4	S. pombe	SPAC10F6.12c
chr1	4076696	4077925	-	SOMG_01857	caa1	OG-444	cytoplasmic aspartate aminotransferase Caa1	S. pombe	SPAC10F6.13c
chr1	4078780	4080372	-	SOMG_01858		OG-4239	mitochondrial ABC1 kinase family protein	S. pombe	SPAC10F6.14c			Gene product description is manually adjusted to make it suitable for NCBI genome submission.
chr1	4082510	4083799	+	SOMG_01859		OG-4361	UPF0300 family protein 1	S. pombe	SPAC10F6.15
chr1	4084186	4084701	+	SOMG_01860	igo1	OG-2433	serine/threonine protein phosphatase inhibitor, endosulfine Igo1	S. pombe	SPAC10F6.16
chr1	4085434	4086825	-	SOMG_01861		OG-1692	mitochondrial pyruvate dehydrogenase (lipoamide) phosphatase	S. pombe	SPAC10F6.17c
chr1	4087263	4087754	-	SOMG_01862	alg13	OG-2346	N-acetylglucosaminyldiphosphodolichol N-acetylglucosaminyltransferase Alg13	S. pombe	SPAC56E4.02c
chr1	4089075	4090487	+	SOMG_01863		OG-1415	aromatic aminotransferase	S. pombe	SPAC56E4.03
chr1	4091042	4098140	-	SOMG_01864	cut6	OG-120	acetyl-CoA/biotin carboxylase	S. pombe	SPAC56E4.04c
chr1	4099736	4100345	+	SOMG_01865	snd2	OG-2657	SRP-independent ER targeting protein Snd2	S. pombe	SPAC56E4.05
chr1	4100523	4102361	-	SOMG_01866	ggt2	OG-2283	gamma-glutamyltranspeptidase Ggt2	S. pombe	SPAC56E4.06c
chr1	4103340	4104035	+	SOMG_01867		OG-3083	N-acetyltransferase	S. pombe	SPAC56E4.07
chr1	4104792	4106547	-	SOMG_01868		OG-3910	GATA-like domain protein	S. pombe	SPAC1420.01c
chr1	4108147	4109787	-	SOMG_01869	cct5	OG-415	chaperonin-containing T-complex epsilon subunit Cct5	S. pombe	SPAC1420.02c
chr1	4110501	4111912	+	SOMG_01870		OG-01	19S proteasome regulatory subunit Rpn501	S. pombe	SPAC1420.03|SPAPB8E5.02c
chr1	4112094	4114310	-	SOMG_01871		OG-02	cytochrome c oxidase assembly protein Cox1101/ mitochondrial ribosomal protein Rsm22 fusion protein	S. pombe	SPAC1420.04c|SPAC19B12.13
chr1	4115133	4115999	+	SOMG_01872		OG-03	SMN complex subunit Yip11/Gem2	S. pombe	SPAC19B12.12c|SPAPB17E12.02
chr1	4116345	4117477	+	SOMG_01873	pex12	OG-3549	peroxisomal ubiquitin-protein ligase E3 Pex12	S. pombe	SPAPB17E12.03
chr1	4117536	4119062	-	SOMG_01874	csn2	OG-1899	COP9/signalosome complex subunit Csn2	S. pombe	SPAPB17E12.04c
chr1	4119636	4119978	+	SOMG_01875	rpl3703	OG-1512	60S ribosomal protein L37	S. pombe	SPAPB17E12.05
chr1	4120590	4121375	+	SOMG_01876	sos7	OG-4049	NMS complex subunit Sos7	S. pombe	SPAPB17E12.06
chr1	4121442	4122644	-	SOMG_01877	sen2	OG-2747	tRNA-splicing endonuclease catalytic subunit Sen2	S. pombe	SPAPB17E12.07c
chr1	4123215	4123969	+	SOMG_01878	eos1	OG-1691	N-glycosylation protein Eos1	S. pombe	SPAPB17E12.08
chr1	4124291	4124939	+	SOMG_01879		OG-4523	Schizosaccharomyces specific protein, expressed during meiotic cell cycle	S. pombe	SPAPB17E12.09
chr1	4124995	4126095	-	SOMG_01880	mrm202	OG-3594	mitochondrial 2' O-ribose methyltransferase Mrm2-like	S. pombe	SPAPB17E12.10c
chr1	4126622	4127757	+	SOMG_01881	ost3	OG-2984	oligosaccharyltransferase gamma subunit Ost3	S. pombe	SPAPB17E12.11
chr1	4127918	4128884	-	SOMG_01882	mrx21	OG-2257	mitochondrial carrier, 3'-phosphoadenosine 5'-phosphosulfate/ 5'-adenylyl sulfate Mrx21	S. pombe	SPAPB17E12.12c
chr1	4129025	4129653	+	SOMG_01883	rpl1802	OG-696	60S ribosomal protein L18	S. pombe	SPAPB17E12.13
chr1	4130042	4132066	-	SOMG_01884		OG-2012	6-phosphofructo-2-kinase/fructose-2,6-bisphosphate 2-phosphatase	S. pombe	SPAPB17E12.14c
chr1	4133503	4134228	+	SOMG_01885	rcf2	OG-2770	cytochrome c oxidase assembly protein Rcf2	S. pombe	SPAC1565.01
chr1	4134679	4135946	-	SOMG_01886	rga10	OG-3548	Rho-type GTPase activating protein, with CRAL-TRIO_domain Rga10	S. pombe	SPAC1565.02c
chr1	4136381	4136953	+	SOMG_01887		OG-4705	hypothetical protein
chr1	4137361	4138346	-	SOMG_01888	ste4	OG-3716	MAPK cascade adaptor protein Ste4	S. pombe	SPAC1565.04c
chr1	4139246	4141546	+	SOMG_01889	utp8	OG-3477	t-UTP complex subunit Utp8	S. pombe	SPAC1565.05
chr1	4141868	4142695	-	SOMG_01890	spg1	OG-203	GTPase Spg1	S. pombe	SPAC1565.06c
chr1	4142992	4146694	-	SOMG_01891	knd1	OG-4466	Cullin-associated NEDD8-dissociated protein Knd1	S. pombe	SPAC1565.07c
chr1	4147552	4150040	+	SOMG_01892	cdc48	OG-663	AAA family ATPase involved in ubiquitin-mediated protein degradation Cdc48	S. pombe	SPAC1565.08
chr1	4152144	4153724	+	SOMG_01893	rst2	OG-4480	DNA-binding transcription factor Rst2	S. pombe	SPAC6F12.02
chr1	4154237	4154950	-	SOMG_01894	fsv1	OG-4288	SNARE Stx8	S. pombe	SPAC6F12.03c
chr1	4156259	4156657	+	SOMG_01895	tvp15	OG-3311	COPI-coated vesicle associated protein	S. pombe	SPAC6F12.04
chr1	4157945	4159657	-	SOMG_01896	tnr3	OG-2236	thiamine diphosphokinase Tnr3/ Nudix hydrolase fusion protein	S. pombe	SPAC6F12.05c
chr1	4160649	4161372	+	SOMG_01897	rdi1	OG-1495	Rho GDP dissociation inhibitor Rdi1	S. pombe	SPAC6F12.06
chr1	4162130	4162989	+	SOMG_01898	tom20	OG-747	mitochondrial TOM complex subunit Tom20	S. pombe	SPAC6F12.07
chr1	4163074	4164935	-	SOMG_01899	exo84	OG-3544	exocyst complex subunit Exo84	S. pombe	SPAC6F12.08c
chr1	4165961	4169575	+	SOMG_01900	rdp1	OG-1881	RNA-directed RNA polymerase Rdp1	S. pombe	SPAC6F12.09
chr1	4169816	4173778	-	SOMG_01901	ade3	OG-766	phosphoribosylformylglycinamidine synthase Ade3	S. pombe	SPAC6F12.10c
chr1	4174108	4175643	-	SOMG_01902	sfc1	OG-2121	transcription factor TFIIIC complex A box associated subunit Sfc1	S. pombe	SPAC6F12.11c
chr1	4176367	4178461	+	SOMG_01903	par2	OG-4032	serine/threonine protein phosphatase PP2A regulatory subunit B-56 Par2	S. pombe	SPAC6F12.12
chr1	4178733	4180176	-	SOMG_01904	fps1	OG-268	geranyltranstransferase Fps1	S. pombe	SPAC6F12.13c
chr1	4181127	4183081	+	SOMG_01905	cut23	OG-1638	anaphase-promoting complex, TPR lobe subcomplex subunit Apc8	S. pombe	SPAC6F12.14
chr1	4183239	4185337	-	SOMG_01906	cut9	OG-1195	anaphase-promoting complex, TPR lobe subcomplex subunit Cut9/Apc6	S. pombe	SPAC6F12.15c
chr1	4185641	4188964	-	SOMG_01907	mtr4	OG-610	TRAMP complex ATP-dependent RNA helicase subunit Mtr4	S. pombe	SPAC6F12.16c
chr1	4189372	4191570	+	SOMG_01908	rna14	OG-1649	mRNA cleavage and polyadenylation specificity factor complex subunit Rna14	S. pombe	SPAC6F12.17
chr1	4192062	4193267	-	SOMG_01909	nup40	OG-2919	nucleoporin Nup40	S. pombe	SPAC19E9.01c
chr1	4194086	4196152	+	SOMG_01910	fin1	OG-3936	serine/threonine protein kinase, NIMA related Fin1	S. pombe	SPAC19E9.02
chr1	4198685	4199920	+	SOMG_01911	pas1	OG-4035	cyclin Pas1	S. pombe	SPAC19E9.03
chr1	4200757	4203093	+	SOMG_01912	cdr2	OG-2783	serine/threonine protein kinase Cdr2	S. pombe	SPAC57A10.02
chr1	4203967	4204766	+	SOMG_01913	cyp1	OG-4163	cyclophilin family peptidyl-prolyl cis-trans isomerase Cyp1	S. pombe	SPAC57A10.03
chr1	4205440	4206509	+	SOMG_01914	mug10	OG-3146	meiotic Rho guanine nucleotide exchange factor	S. pombe	SPAC57A10.04
chr1	4207069	4207506	-	SOMG_01915	sgf11	OG-1533	SAGA complex deubiquitinating submodule subunit Sgf11	S. pombe	SPAC57A10.14
chr1	4208349	4210001	-	SOMG_01916	pof1	OG-2422	F-box/WD repeat protein Pof1	S. pombe	SPAC57A10.05c
chr1	4211647	4212115	+	SOMG_01917	mug15	OG-4795	Schizosaccharomyces specific protein Mug15	S. pombe	SPAC57A10.06
chr1	4212389	4213324	+	SOMG_01918		OG-1557	conserved membrane protein with Rossmann-like protein alpha/beta/alpha sandwich fold	S. pombe	SPAC57A10.07			Gene product description is manually adjusted to make it suitable for NCBI genome submission.
chr1	4213557	4214717	-	SOMG_01919		OG-3818	lipid particle hydrolase	S. pombe	SPAC57A10.08c
chr1	4215577	4216628	+	SOMG_01920	sla1	OG-2364	La protein, tRNA chaperone Sla1	S. pombe	SPAC57A10.10c
chr1	4217547	4218128	+	SOMG_01921	nhp6	OG-2247	HMG-box non-histone chromatin protein	S. pombe	SPAC57A10.09c
chr1	4218964	4219916	-	SOMG_01922	mia40	OG-3120	mitochondrial Mia40-Erv1 disulfide relay system thiol oxidase subunit Mia40	S. pombe	SPAC57A10.11c
chr1	4220320	4221660	-	SOMG_01923	ura3	OG-1658	mitochondrial dihydroorotate dehydrogenase Ura3	S. pombe	SPAC57A10.12c
chr1	4222553	4224973	+	SOMG_01924	cdc17	OG-1232	ATP-dependent DNA replication ligase Cdc17	S. pombe	SPAC20G8.01
chr1	4225386	4227497	+	SOMG_01925		OG-2339	mitochondrial DDHD family phospholipase	S. pombe	SPAC20G8.02
chr1	4228029	4229687	+	SOMG_01926	itr2	OG-1255	myo-inositol transmembrane transporter	S. pombe	SPAC20G8.03
chr1	4229879	4231833	-	SOMG_01927		OG-4174	mitochondrial electron transfer flavoprotein-ubiquinone oxidoreductase Cir2	S. pombe	SPAC20G8.04c
chr1	4232786	4235732	-	SOMG_01928	cdc15	OG-3298	F-BAR domain protein Cdc15	S. pombe	SPAC20G8.05c
chr1	4236183	4242467	+	SOMG_01929	not1	OG-1286	CCR4-Not complex scaffold subunit 1	S. pombe	SPAC20G8.06
chr1	4242861	4243517	-	SOMG_01930	erg2	OG-754	C-8 sterol isomerase Erg2	S. pombe	SPAC20G8.07c
chr1	4248583	4249186	-	SOMG_01931		OG-4823	hypothetical protein
chr1	4250044	4252985	-	SOMG_01932	fft1	OG-1867	SMARCAD1 family ATPase Fft1	S. pombe	SPAC20G8.08c
chr1	4253366	4256554	-	SOMG_01933	nat10	OG-176	rRNA/tRNA cytidine N-acetyltransferase	S. pombe	SPAC20G8.09c
chr1	4256856	4258347	-	SOMG_01934	atg6	OG-2807	autophagy associated beclin family protein Atg6	S. pombe	SPAC20G8.10c
chr1	4260848	4261800	+	SOMG_01935		OG-1856	mitochondrial inorganic diphosphatase	S. pombe	SPAC3A12.02
chr1	4261999	4262916	-	SOMG_01936	meu34	OG-3964	ubiquitin-protein ligase E3 Meu34	S. pombe	SPAC3A12.03c			Gene product description is manually adjusted to make it suitable for NCBI genome submission.
chr1	4263421	4264291	-	SOMG_01937	rpp1	OG-593	RNase P and RNase MRP subunit p30, Rpp1	S. pombe	SPAC3A12.04c
chr1	4264869	4268628	-	SOMG_01938	taf2	OG-952	TATA-binding protein associated factor Taf2	S. pombe	SPAC3A12.05c
chr1	4269122	4271380	-	SOMG_01939		OG-2938	sodium/calcium exchanger	S. pombe	SPAC3A12.06c
chr1	4271698	4272022	-	SOMG_01940	mrpl27	OG-2246	mitochondrial ribosomal protein subunit L41	S. pombe	SPAC3A12.19
chr1	4272774	4273253	+	SOMG_01941	rpb11	OG-442	RNA polymerase II complex subunit Rpb11	S. pombe	SPAC3A12.07
chr1	4273958	4274605	+	SOMG_01942		OG-2524	acyl-coenzyme A thioesterase	S. pombe	SPAC3A12.08
chr1	4274983	4275855	-	SOMG_01943	ure4	OG-2592	urease accessory protein UreD	S. pombe	SPAC3A12.09c
chr1	4277956	4279026	+	SOMG_01944	wtf15	OG-5726	wtf meiotic driver, syntenic with wtf14 in CBS 15792					Gene name and product description are manually annotated.
chr1	4280548	4281078	+	SOMG_01945	rpl2001	OG-88	60S ribosomal protein L20A	S. pombe	SPAC3A12.10
chr1	4281358	4282626	-	SOMG_01946	cwf2	OG-1330	zf-CCCH type zinc finger protein, Prp19 complex subunit, RNA-binding Cwf2	S. pombe	SPAC3A12.11c
chr1	4283145	4284005	+	SOMG_01947	atp11	OG-3306	mitochondrial F1-FO ATP synthase chaperone Atp11	S. pombe	SPAC3A12.12
chr1	4284197	4285047	-	SOMG_01948	tif310	OG-1966	translation initiation factor eIF3j (p35)	S. pombe	SPAC3A12.13c
chr1	4286206	4286764	+	SOMG_01949	cam1	OG-583	calmodulin Cam1	S. pombe	SPAC3A12.14
chr1	4287946	4290222	+	SOMG_01950	vps53	OG-3097	GARP complex subunit Vps53	S. pombe	SPAC3A12.15
chr1	4291370	4291976	-	SOMG_01951	tim17	OG-519	TIM23 translocase complex subunit Tim17	S. pombe	SPAC3A12.16c
chr1	4292521	4293711	-	SOMG_01952	cys12	OG-997	cysteine synthase-like protein Cys12	S. pombe	SPAC3A12.17c
chr1	4295521	4297310	+	SOMG_01953	zwf1	OG-848	glucose-6-phosphate 1-dehydrogenase Zwf1	S. pombe	SPAC3A12.18
chr1	4297717	4298469	-	SOMG_01954		OG-1474	polyamine N-acetyltransferase	S. pombe	SPAC9.02c
chr1	4299156	4305683	-	SOMG_01955	brr2	OG-650	U5 snRNP complex ATPase subunit Brr2	S. pombe	SPAC9.03c
chr1	4306116	4308678	+	SOMG_01956	fml1	OG-1855	ATP-dependent 3' to 5' DNA helicase	S. pombe	SPAC9.05			Gene product description is manually adjusted to make it suitable for NCBI genome submission.
chr1	4308722	4309581	-	SOMG_01957		OG-1707	5'-methylthioribulose-1-phosphate dehydratase, adducin Mta3	S. pombe	SPAC9.06c
chr1	4309987	4311152	-	SOMG_01958		OG-471	GTPase Obg family, involved in cytoplasmic translation Rbg1	S. pombe	SPAC9.07c
chr1	4312023	4312904	-	SOMG_01959		OG-2822	steroid reductase	S. pombe	SPAC9.08c
chr1	4313387	4315684	+	SOMG_01960	met26	OG-333	homocysteine methyltransferase Met26	S. pombe	SPAC9.09
chr1	4317895	4319673	+	SOMG_01961	thi9	OG-1280	plasma membrane thiamine/proton high affinity transmembrane transporter Thi9	S. pombe	SPAC9.10
chr1	4321011	4322057	+	SOMG_01962		OG-4550	Schizosaccharomyces specific protein	S. pombe	SPAC9.11
chr1	4322296	4323178	-	SOMG_01963	atp12	OG-3352	mitochondrial F1-FO ATP synthase chaperone Atp12	S. pombe	SPAC9.12c
chr1	4323927	4324733	-	SOMG_01964	cwf16	OG-1030	splicing factor Cwf16	S. pombe	SPAC9.13c
chr1	4325626	4326636	-	SOMG_01965	gpp74	OG-839	Golgi phosphoprotein 3 family Vps74	S. pombe	SPAC5D6.13
chr1	4327394	4328380	-	SOMG_01966	mtf2	OG-4499	mitochondrial translation protein Mtf2	S. pombe	SPAC5D6.12
chr1	4330206	4331315	+	SOMG_01967	mug86	OG-2361	plasma membrane acetate transmembrane transporter	S. pombe	SPAC5D6.09c
chr1	4332544	4332917	+	SOMG_01968	mes1	OG-4467	meiotic APC inhibitor Mes1	S. pombe	SPAC5D6.08c
chr1	4333977	4335479	+	SOMG_01969	pxa1	OG-3947	PXA domain protein Pxa1	S. pombe	SPAC5D6.07c
chr1	4335931	4336608	+	SOMG_01970	alg14	OG-1779	UDP-GlcNAc transferase associated protein Alg14	S. pombe	SPAC5D6.06c
chr1	4336830	4337652	-	SOMG_01971	med18	OG-2035	mediator complex subunit Med18	S. pombe	SPAC5D6.05
chr1	4338368	4339831	-	SOMG_01972		OG-1388	auxin family transmembrane transporter	S. pombe	SPAC5D6.04
chr1	4342164	4343087	+	SOMG_01973	mug165	OG-4514	Clr6 histone deacetylase complex subunit Mug165	S. pombe	SPAC5D6.02c
chr1	4343505	4343897	-	SOMG_01974	rps2202	OG-582	40S ribosomal protein S15a	S. pombe	SPAC5D6.01
chr1	4344300	4346037	-	SOMG_01975	rbm10	OG-2851	RNA-binding protein Rbm10	S. pombe	SPAC57A7.13
chr1	4346526	4348293	-	SOMG_01976	ssz1	OG-1223	heat shock protein Ssz1	S. pombe	SPAC57A7.12
chr1	4348909	4352859	-	SOMG_01977	mip1	OG-977	TORC1 substrate adaptor	S. pombe	SPAC57A7.11			Gene product description is manually adjusted to make it suitable for NCBI genome submission.
chr1	4353235	4356050	+	SOMG_01978	sec21	OG-1441	coatomer gamma subunit Sec21	S. pombe	SPAC57A7.10c
chr1	4356538	4357641	-	SOMG_01979		OG-3802	ubiquitin-protein ligase E3	S. pombe	SPAC57A7.09			Gene product description is manually adjusted to make it suitable for NCBI genome submission.
chr1	4359166	4360777	-	SOMG_01980	pzh1	OG-597	serine/threonine protein phosphatase Pzh1	S. pombe	SPAC57A7.08
chr1	4361346	4362275	+	SOMG_01981		OG-2104	homocysteine methyltransferase	S. pombe	SPAC57A7.07c
chr1	4362513	4365306	-	SOMG_01982	utp14	OG-2927	U3 snoRNP protein Utp14	S. pombe	SPAC57A7.06
chr1	4365722	4369852	-	SOMG_01983		OG-2396	transmembrane transporter	S. pombe	SPAC57A7.05
chr1	4371743	4373677	+	SOMG_01984	pabp	OG-441	major poly(A) binding protein Pabp/Pab1	S. pombe	SPAC57A7.04c
chr1	4374818	4378124	+	SOMG_01985	hul5	OG-2800	HECT-type ubiquitin-protein ligase E3	S. pombe	SPAC167.07c
chr1	4378525	4378887	+	SOMG_01986	mug143	OG-4063	Schizosaccharomyces specific protein Mug143	S. pombe	SPAC167.06c
chr1	4379656	4381638	-	SOMG_01987	dbs2	OG-4333	Usp (universal stress protein) family protein	S. pombe	SPAC167.05
chr1	4382634	4383427	-	SOMG_01988	pam17	OG-2269	TIM23 translocase complex-associated motor subunit Pam17	S. pombe	SPAC167.04
chr1	4383742	4385685	+	SOMG_01989	snu66	OG-3521	U4/U6 x U5 tri-snRNP complex subunit Snu66	S. pombe	SPAC167.03c
chr1	4385747	4386973	-	SOMG_01990	ptb1	OG-2655	geranylgeranyltransferase II beta subunit Ptb1	S. pombe	SPAC167.02
chr1	4387219	4387851	+	SOMG_01991	pga1	OG-3700	GPI-mannosyltransferase II complex subunit Pga1	S. pombe	SPAC167.09
[truncated: 3,100 more rows]

## Sheet: S5
Table S5: rRNA Genes in the S. osmophilus Type Strain Nuclear Genome
Chromosome	SOMG gene ID	rRNA gene ID	Feature	Start	End	Size	Strand	Software	Note
chr1	SOMG_10001	SOMRRNA_01	5S_rRNA	19130	19244	115	+	RNAmmer-1.2
chr1	SOMG_10002	SOMRRNA_02	5S_rRNA	27542	27656	115	+	RNAmmer-1.2
chr1	SOMG_10003	SOMRRNA_03	5S_rRNA	45547	45666	120	+	RNAmmer-1.2
chr1	SOMG_10004	SOMRRNA_04	5S_rRNA	50930	51044	115	+	RNAmmer-1.2
chr1	SOMG_10005	SOMRRNA_05	5S_rRNA	163881	164001	121	-	RNAmmer-1.2
chr1	SOMG_10006	SOMRRNA_06	5S_rRNA	175973	176090	118	+	RNAmmer-1.2
chr1	SOMG_10007	SOMRRNA_07	5S_rRNA	406421	406535	115	+	RNAmmer-1.2
chr1	SOMG_10008	SOMRRNA_08	5S_rRNA	623148	623262	115	+	RNAmmer-1.2
chr1	SOMG_10009	SOMRRNA_09	5S_rRNA	627060	627184	125	+	barrnap:0.9
chr1	SOMG_10010	SOMRRNA_10	5S_rRNA	748820	748934	115	+	RNAmmer-1.2
chr1	SOMG_10011	SOMRRNA_11	5S_rRNA	752854	752968	115	+	RNAmmer-1.2
chr1	SOMG_10012	SOMRRNA_12	5S_rRNA	985599	985724	126	-	RNAmmer-1.2
chr1	SOMG_10013	SOMRRNA_13	5S_rRNA	990159	990273	115	-	RNAmmer-1.2
chr1	SOMG_10014	SOMRRNA_14	5S_rRNA	994256	994370	115	-	RNAmmer-1.2
chr1	SOMG_10015	SOMRRNA_15	5S_rRNA	1071032	1071146	115	-	RNAmmer-1.2
chr1	SOMG_10016	SOMRRNA_16	5S_rRNA	1096186	1096311	126	-	RNAmmer-1.2
chr1	SOMG_10017	SOMRRNA_17	5S_rRNA	1100061	1100175	115	-	RNAmmer-1.2
chr1	SOMG_10018	SOMRRNA_18	5S_rRNA	1538767	1538881	115	-	RNAmmer-1.2
chr1	SOMG_10019	SOMRRNA_19	5S_rRNA	1572606	1572720	115	-	RNAmmer-1.2
chr1	SOMG_10020	SOMRRNA_20	5S_rRNA	1593369	1593483	115	+	RNAmmer-1.2
chr1	SOMG_10021	SOMRRNA_21	5S_rRNA	1599648	1599762	115	+	RNAmmer-1.2
chr1	SOMG_10022	SOMRRNA_22	5S_rRNA	1850279	1850393	115	+	RNAmmer-1.2
chr1	SOMG_10023	SOMRRNA_23	5S_rRNA	1852298	1852412	115	+	RNAmmer-1.2
chr1	SOMG_10024	SOMRRNA_24	5S_rRNA	1854515	1854629	115	+	RNAmmer-1.2
chr1	SOMG_10025	SOMRRNA_25	5S_rRNA	1881747	1881861	115	-	RNAmmer-1.2
chr1	SOMG_10026	SOMRRNA_26	5S_rRNA	1883755	1883869	115	-	RNAmmer-1.2
chr1	SOMG_10027	SOMRRNA_27	5S_rRNA	1885739	1885853	115	-	RNAmmer-1.2
chr1	SOMG_10028	SOMRRNA_28	5S_rRNA	2070141	2070255	115	+	RNAmmer-1.2
chr1	SOMG_10029	SOMRRNA_29	5S_rRNA	2221211	2221330	120	+	RNAmmer-1.2
chr1	SOMG_10030	SOMRRNA_30	5S_rRNA	2223759	2223873	115	+	RNAmmer-1.2
chr1	SOMG_10031	SOMRRNA_31	5S_rRNA	2475165	2475279	115	-	RNAmmer-1.2
chr1	SOMG_10032	SOMRRNA_32	5S_rRNA	2512502	2512616	115	+	RNAmmer-1.2
chr1	SOMG_10033	SOMRRNA_33	5S_rRNA	2516560	2516674	115	+	RNAmmer-1.2
chr1	SOMG_10034	SOMRRNA_34	5S_rRNA	2522657	2522777	121	-	RNAmmer-1.2
chr1	SOMG_10035	SOMRRNA_35	5S_rRNA	2582483	2582602	120	+	RNAmmer-1.2
chr1	SOMG_10036	SOMRRNA_36	5S_rRNA	2713759	2713873	115	+	RNAmmer-1.2
chr1	SOMG_10037	SOMRRNA_37	5S_rRNA	2717820	2717934	115	+	RNAmmer-1.2
chr1	SOMG_10038	SOMRRNA_38	5S_rRNA	3521012	3521126	115	-	RNAmmer-1.2
chr1	SOMG_10039	SOMRRNA_39	5S_rRNA	3525477	3525591	115	-	RNAmmer-1.2
chr1	SOMG_10040	SOMRRNA_40	5S_rRNA	3759096	3759220	125	+	barrnap:0.9
chr1	SOMG_10041	SOMRRNA_41	5S_rRNA	3761553	3761667	115	+	RNAmmer-1.2
chr1	SOMG_10042	SOMRRNA_42	5S_rRNA	4276997	4277114	118	+	barrnap:0.9
chr1	SOMG_10043	SOMRRNA_43	5S_rRNA	4280135	4280251	117	+	barrnap:0.9
chr1	SOMG_10044	SOMRRNA_44	5S_rRNA	4459579	4459693	115	+	RNAmmer-1.2
chr1	SOMG_10045	SOMRRNA_45	5S_rRNA	4659485	4659599	115	-	RNAmmer-1.2
chr1	SOMG_10046	SOMRRNA_46	5S_rRNA	4663645	4663759	115	-	RNAmmer-1.2
chr1	SOMG_10047	SOMRRNA_47	5S_rRNA	5125676	5125790	115	-	RNAmmer-1.2
chr1	SOMG_10048	SOMRRNA_48	5S_rRNA	5129839	5129953	115	-	RNAmmer-1.2
chr1	SOMG_10049	SOMRRNA_49	5S_rRNA	5136868	5136987	120	-	RNAmmer-1.2
chr1	SOMG_10050	SOMRRNA_50	5S_rRNA	5139925	5140039	115	-	RNAmmer-1.2
chr1	SOMG_10051	SOMRRNA_51	5S_rRNA	5507525	5507639	115	-	RNAmmer-1.2
chr1	SOMG_10052	SOMRRNA_52	5S_rRNA	5538363	5538477	115	-	RNAmmer-1.2
chr1	SOMG_10053	SOMRRNA_53	5S_rRNA	5546796	5546910	115	-	RNAmmer-1.2
chr2	SOMG_10054	SOMRRNA_54	18S_rRNA	483	2321	1839	-	RNAmmer-1.2	chr2 incomplete rRNA repeat
chr2	SOMG_10055	SOMRRNA_55	28S_rRNA	7534	11563	4030	-	RNAmmer-1.2	chr2 intact rRNA repeat unit-1
chr2	SOMG_10056	SOMRRNA_56	18S_rRNA	11974	13815	1842	-	RNAmmer-1.2	chr2 intact rRNA repeat unit-1
chr2	SOMG_10057	SOMRRNA_57	28S_rRNA	19027	23055	4029	-	RNAmmer-1.2	chr2 intact rRNA repeat unit-2
chr2	SOMG_10058	SOMRRNA_58	18S_rRNA	23463	25301	1839	-	RNAmmer-1.2	chr2 intact rRNA repeat unit-2
chr2	SOMG_10059	SOMRRNA_59	5S_rRNA	44115	44229	115	-	RNAmmer-1.2
chr2	SOMG_10060	SOMRRNA_60	5S_rRNA	103384	103498	115	-	RNAmmer-1.2
chr2	SOMG_10061	SOMRRNA_61	5S_rRNA	115451	115565	115	-	RNAmmer-1.2
chr2	SOMG_10062	SOMRRNA_62	5S_rRNA	126052	126166	115	-	RNAmmer-1.2
chr2	SOMG_10063	SOMRRNA_63	5S_rRNA	130160	130274	115	-	RNAmmer-1.2
chr2	SOMG_10064	SOMRRNA_64	5S_rRNA	715536	715650	115	+	RNAmmer-1.2
chr2	SOMG_10065	SOMRRNA_65	5S_rRNA	986647	986761	115	-	RNAmmer-1.2
chr2	SOMG_10066	SOMRRNA_66	5S_rRNA	989771	989885	115	-	RNAmmer-1.2
chr2	SOMG_10067	SOMRRNA_67	5S_rRNA	1061830	1061944	115	+	RNAmmer-1.2
chr2	SOMG_10068	SOMRRNA_68	5S_rRNA	1166825	1166939	115	-	RNAmmer-1.2
chr2	SOMG_10069	SOMRRNA_69	5S_rRNA	1208182	1208296	115	-	RNAmmer-1.2
chr2	SOMG_10070	SOMRRNA_70	5S_rRNA	1261209	1261323	115	-	RNAmmer-1.2
chr2	SOMG_10071	SOMRRNA_71	5S_rRNA	1486793	1486907	115	+	RNAmmer-1.2
chr2	SOMG_10072	SOMRRNA_72	5S_rRNA	1708133	1708247	115	-	RNAmmer-1.2
chr2	SOMG_10073	SOMRRNA_73	5S_rRNA	2291470	2291594	125	+	barrnap:0.9
chr2	SOMG_10074	SOMRRNA_74	5S_rRNA	2294071	2294185	115	+	RNAmmer-1.2
chr2	SOMG_10075	SOMRRNA_75	5S_rRNA	2356444	2356566	123	+	barrnap:0.9
chr2	SOMG_10076	SOMRRNA_76	5S_rRNA	2433951	2434079	129	-	RNAmmer-1.2
chr2	SOMG_10077	SOMRRNA_77	5S_rRNA	2436504	2436629	126	-	barrnap:0.9
chr2	SOMG_10078	SOMRRNA_78	5S_rRNA	2636624	2636738	115	+	RNAmmer-1.2
chr2	SOMG_10079	SOMRRNA_79	5S_rRNA	2640664	2640778	115	+	RNAmmer-1.2
chr2	SOMG_10080	SOMRRNA_80	5S_rRNA	2815640	2815759	120	+	RNAmmer-1.2
chr2	SOMG_10081	SOMRRNA_81	5S_rRNA	2819650	2819764	115	+	RNAmmer-1.2
chr2	SOMG_10082	SOMRRNA_82	5S_rRNA	3100403	3100517	115	-	RNAmmer-1.2
chr2	SOMG_10083	SOMRRNA_83	5S_rRNA	3107134	3107248	115	-	RNAmmer-1.2
chr2	SOMG_10084	SOMRRNA_84	5S_rRNA	3109999	3110113	115	-	RNAmmer-1.2
chr2	SOMG_10085	SOMRRNA_85	5S_rRNA	3453116	3453239	124	-	barrnap:0.9
chr2	SOMG_10086	SOMRRNA_86	5S_rRNA	3465937	3466061	125	-	barrnap:0.9
chr2	SOMG_10087	SOMRRNA_87	5S_rRNA	3470025	3470128	104	-	barrnap:0.9
chr2	SOMG_10088	SOMRRNA_88	5S_rRNA	3476621	3476735	115	-	RNAmmer-1.2
chr2	SOMG_10089	SOMRRNA_89	5S_rRNA	3484911	3485025	115	-	RNAmmer-1.2
chr3	SOMG_10090	SOMRRNA_90	28S_rRNA	1241	5265	4025	-	RNAmmer-1.2	chr3 intact rRNA repeat unit-1
chr3	SOMG_10091	SOMRRNA_91	18S_rRNA	5667	7505	1839	-	RNAmmer-1.2	chr3 intact rRNA repeat unit-1
chr3	SOMG_10092	SOMRRNA_92	28S_rRNA	12735	16759	4025	-	RNAmmer-1.2	chr3 intact rRNA repeat unit-2
chr3	SOMG_10093	SOMRRNA_93	18S_rRNA	17161	18999	1839	-	RNAmmer-1.2	chr3 intact rRNA repeat unit-2
chr3	SOMG_10094	SOMRRNA_94	28S_rRNA	24228	28253	4026	-	RNAmmer-1.2	chr3 intact rRNA repeat unit-3
chr3	SOMG_10095	SOMRRNA_95	18S_rRNA	28663	30501	1839	-	RNAmmer-1.2	chr3 intact rRNA repeat unit-3
chr3	SOMG_10096	SOMRRNA_96	28S_rRNA	35505	39626	4122	-	RNAmmer-1.2	chr3 intact rRNA repeat unit-4
chr3	SOMG_10097	SOMRRNA_97	18S_rRNA	40036	41874	1839	-	RNAmmer-1.2	chr3 intact rRNA repeat unit-4
chr3	SOMG_10098	SOMRRNA_98	28S_rRNA	46878	50999	4122	-	RNAmmer-1.2	chr3 intact rRNA repeat unit-5
chr3	SOMG_10099	SOMRRNA_99	18S_rRNA	51409	53247	1839	-	RNAmmer-1.2	chr3 intact rRNA repeat unit-5
chr3	SOMG_10100	SOMRRNA_100	5S_rRNA	60305	60419	115	+	RNAmmer-1.2
chr3	SOMG_10101	SOMRRNA_101	5S_rRNA	147497	147611	115	-	RNAmmer-1.2
chr3	SOMG_10102	SOMRRNA_102	5S_rRNA	231856	231977	122	+	RNAmmer-1.2
chr3	SOMG_10103	SOMRRNA_103	5S_rRNA	237839	237958	120	+	RNAmmer-1.2
chr3	SOMG_10104	SOMRRNA_104	5S_rRNA	242070	242192	123	+	RNAmmer-1.2
chr3	SOMG_10105	SOMRRNA_105	5S_rRNA	728008	728122	115	+	RNAmmer-1.2
chr3	SOMG_10106	SOMRRNA_106	5S_rRNA	950282	950396	115	+	RNAmmer-1.2
chr3	SOMG_10107	SOMRRNA_107	5S_rRNA	1119889	1120003	115	+	RNAmmer-1.2
chr3	SOMG_10108	SOMRRNA_108	5S_rRNA	1172535	1172649	115	-	RNAmmer-1.2
chr3	SOMG_10109	SOMRRNA_109	5S_rRNA	1174606	1174720	115	-	RNAmmer-1.2
chr3	SOMG_10110	SOMRRNA_110	5S_rRNA	1176687	1176801	115	-	RNAmmer-1.2
chr3	SOMG_10111	SOMRRNA_111	5S_rRNA	1182766	1182880	115	+	RNAmmer-1.2
chr3	SOMG_10112	SOMRRNA_112	5S_rRNA	1268204	1268318	115	-	RNAmmer-1.2
chr3	SOMG_10113	SOMRRNA_113	5S_rRNA	1565690	1565803	114	-	RNAmmer-1.2
chr3	SOMG_10114	SOMRRNA_114	5S_rRNA	1976602	1976716	115	-	RNAmmer-1.2
chr3	SOMG_10115	SOMRRNA_115	5S_rRNA	1980769	1980883	115	-	RNAmmer-1.2
chr3	SOMG_10116	SOMRRNA_116	5S_rRNA	2175657	2175771	115	-	RNAmmer-1.2
chr3	SOMG_10117	SOMRRNA_117	5S_rRNA	2182602	2182716	115	-	RNAmmer-1.2
chr3	SOMG_10118	SOMRRNA_118	18S_rRNA	2333087	2334925	1839	+	RNAmmer-1.2	chr3 intact rRNA repeat unit-6
chr3	SOMG_10119	SOMRRNA_119	28S_rRNA	2335335	2339360	4026	+	RNAmmer-1.2	chr3 intact rRNA repeat unit-6
chr3	SOMG_10120	SOMRRNA_120	18S_rRNA	2344566	2346405	1840	+	RNAmmer-1.2	chr3 incomplete rRNA repeat
rDNA_distal_1	SOMG_10121	SOMRRNA_121	18S_rRNA	1196	3035	1840	+	RNAmmer-1.2	rDNA-distal contig 1 intact rRNA repeat unit-1
rDNA_distal_1	SOMG_10122	SOMRRNA_122	28S_rRNA	3445	7470	4026	+	RNAmmer-1.2	rDNA-distal contig 1 intact rRNA repeat unit-1
rDNA_distal_1	SOMG_10123	SOMRRNA_123	18S_rRNA	12681	14518	1838	+	RNAmmer-1.2	rDNA-distal contig 1 intact rRNA repeat unit-2
rDNA_distal_1	SOMG_10124	SOMRRNA_124	28S_rRNA	14928	18953	4026	+	RNAmmer-1.2	rDNA-distal contig 1 intact rRNA repeat unit-2
rDNA_distal_1	SOMG_10125	SOMRRNA_125	18S_rRNA	24164	26002	1839	+	RNAmmer-1.2	rDNA-distal contig 1 intact rRNA repeat unit-3
rDNA_distal_1	SOMG_10126	SOMRRNA_126	28S_rRNA	26412	30438	4027	+	RNAmmer-1.2	rDNA-distal contig 1 intact rRNA repeat unit-3
rDNA_distal_1	SOMG_10127	SOMRRNA_127	18S_rRNA	35648	37486	1839	+	RNAmmer-1.2	rDNA-distal contig 1 intact rRNA repeat unit-4
rDNA_distal_1	SOMG_10128	SOMRRNA_128	28S_rRNA	37896	41921	4026	+	RNAmmer-1.2	rDNA-distal contig 1 intact rRNA repeat unit-4
rDNA_distal_1	SOMG_10129	SOMRRNA_129	18S_rRNA	47132	48971	1840	+	RNAmmer-1.2	rDNA-distal contig 1 intact rRNA repeat unit-5
rDNA_distal_1	SOMG_10130	SOMRRNA_130	28S_rRNA	49381	53406	4026	+	RNAmmer-1.2	rDNA-distal contig 1 intact rRNA repeat unit-5
rDNA_distal_1	SOMG_10131	SOMRRNA_131	18S_rRNA	58619	60456	1838	+	RNAmmer-1.2	rDNA-distal contig 1 intact rRNA repeat unit-6
rDNA_distal_1	SOMG_10132	SOMRRNA_132	28S_rRNA	60865	64890	4026	+	RNAmmer-1.2	rDNA-distal contig 1 intact rRNA repeat unit-6
rDNA_distal_2	SOMG_10133	SOMRRNA_133	18S_rRNA	609	2448	1840	+	RNAmmer-1.2	rDNA-distal contig 2 intact rRNA repeat unit-1
rDNA_distal_2	SOMG_10134	SOMRRNA_134	28S_rRNA	2858	6882	4025	+	RNAmmer-1.2	rDNA-distal contig 2 intact rRNA repeat unit-1
rDNA_distal_2	SOMG_10135	SOMRRNA_135	18S_rRNA	12095	13933	1839	+	RNAmmer-1.2	rDNA-distal contig 2 intact rRNA repeat unit-2
rDNA_distal_2	SOMG_10136	SOMRRNA_136	28S_rRNA	14344	18370	4027	+	RNAmmer-1.2	rDNA-distal contig 2 intact rRNA repeat unit-2
rDNA_distal_2	SOMG_10137	SOMRRNA_137	18S_rRNA	23581	25419	1839	+	RNAmmer-1.2	rDNA-distal contig 2 intact rRNA repeat unit-3
rDNA_distal_2	SOMG_10138	SOMRRNA_138	28S_rRNA	25829	29854	4026	+	RNAmmer-1.2	rDNA-distal contig 2 intact rRNA repeat unit-3
rDNA_distal_2	SOMG_10139	SOMRRNA_139	18S_rRNA	35066	36904	1839	+	RNAmmer-1.2	rDNA-distal contig 2 intact rRNA repeat unit-4
rDNA_distal_2	SOMG_10140	SOMRRNA_140	28S_rRNA	37314	41339	4026	+	RNAmmer-1.2	rDNA-distal contig 2 intact rRNA repeat unit-4
rDNA_distal_2	SOMG_10141	SOMRRNA_141	18S_rRNA	46547	48384	1838	+	RNAmmer-1.2	rDNA-distal contig 2 intact rRNA repeat unit-5
rDNA_distal_2	SOMG_10142	SOMRRNA_142	28S_rRNA	48792	52815	4024	+	RNAmmer-1.2	rDNA-distal contig 2 intact rRNA repeat unit-5

## Sheet: S6
Table S6: tRNA Genes in the S. osmophilus Type Strain Nuclear Genome
Chromosome	SOMG gene ID	tRNA gene ID	Feature	tRNA type	Anticodon	Start	End	Size	Intron start	Intron end	Strand	Software	Note
chr1	SOMG_20001	SOMTRNAGLY_GCC01	tRNA	GLY	GCC	406116	406186	71			+	tRNAscan-SE 2.0
chr1	SOMG_20002	SOMTRNATHR_AGT01	tRNA	THR	AGT	424239	424310	72			+	tRNAscan-SE 2.0
chr1	SOMG_20003	SOMTRNAVAL_CAC01	tRNA	VAL	CAC	434550	434621	72			−	tRNAscan-SE 2.0
chr1	SOMG_20004	SOMTRNAGLN_TTG01	tRNA	GLN	TTG	434794	434865	72			−	tRNAscan-SE 2.0
chr1	SOMG_20005	SOMTRNASER_AGA01	tRNA	SER	AGA	589456	589537	82			−	tRNAscan-SE 2.0
chr1	SOMG_20006	SOMTRNAHIS_GTG01	tRNA	HIS	GTG	622953	623024	72			+	tRNAscan-SE 2.0
chr1	SOMG_20007	SOMTRNAALA_TGC01	tRNA	ALA	TGC	702511	702582	72			+	tRNAscan-SE 2.0
chr1	SOMG_20008	SOMTRNALYS_CTT01	tRNA	LYS	CTT	708181	708262	82	708219	708226	+	tRNAscan-SE 2.0
chr1	SOMG_20009	SOMTRNATHR_CGT02	tRNA	THR	CGT	708536	708607	72			+	tRNAscan-SE 2.0
chr1	SOMG_20010	SOMTRNAGLN_TTG02	tRNA	GLN	TTG	755188	755259	72			+	tRNAscan-SE 2.0
chr1	SOMG_20011	SOMTRNAILE_AAT01	tRNA	ILE	AAT	803191	803264	74			−	tRNAscan-SE 2.0
chr1	SOMG_20012	SOMTRNATYR_GTA01	tRNA	TYR	GTA	829890	829973	84	829926	829935	−	tRNAscan-SE 2.0
chr1	SOMG_20013	SOMTRNALYS_TTT02	tRNA	LYS	TTT	841395	841469	75			+	tRNAscan-SE 2.0
chr1	SOMG_20014	SOMTRNALYS_CTT03	tRNA	LYS	CTT	855535	855616	82	855573	855580	+	tRNAscan-SE 2.0
chr1	SOMG_20015	SOMTRNAGLU_CTC01	tRNA	GLU	CTC	957621	957692	72			−	tRNAscan-SE 2.0
chr1	SOMG_20016	SOMTRNAASN_GTT01	tRNA	ASN	GTT	1031997	1032069	73			−	tRNAscan-SE 2.0
chr1	SOMG_20017	SOMTRNASER_GCT02	tRNA	SER	GCT	1144799	1144893	95	1144844	1144854	−	tRNAscan-SE 2.0
chr1	SOMG_20018	SOMTRNALEU_AAG01	tRNA	LEU	AAG	1146576	1146654	79			+	tRNAscan-SE 2.0
chr1	SOMG_20019	SOMTRNAIMET_CAT01	tRNA	iMET	CAT	1218478	1218549	72			−	tRNAscan-SE 2.0
chr1	SOMG_20020	SOMTRNASER_CGA03	tRNA	SER	CGA	1218559	1218656	98	1218604	1218619	−	tRNAscan-SE 2.0
chr1	SOMG_20021	SOMTRNATYR_GTA02	tRNA	TYR	GTA	1241887	1241970	84	1241923	1241932	−	tRNAscan-SE 2.0
chr1	SOMG_20022	SOMTRNAHIS_GTG02	tRNA	HIS	GTG	1680298	1680369	72			−	tRNAscan-SE 2.0
chr1	SOMG_20023	SOMTRNAARG_ACG01	tRNA	ARG	ACG	1845453	1845525	73			−	tRNAscan-SE 2.0	cen1-located tRNA gene
chr1	SOMG_20024	SOMTRNAILE_AAT02	tRNA	ILE	AAT	1846161	1846234	74			+	tRNAscan-SE 2.0	cen1-located tRNA gene
chr1	SOMG_20025	SOMTRNAALA_AGC02	tRNA	ALA	AGC	1846541	1846614	74			−	tRNAscan-SE 2.0	cen1-located tRNA gene
chr1	SOMG_20026	SOMTRNAVAL_AAC02	tRNA	VAL	AAC	1847168	1847250	83	1847206	1847214	+	tRNAscan-SE 2.0	cen1-located tRNA gene
chr1	SOMG_20027	SOMTRNAASP_GTC01	tRNA	ASP	GTC	1847608	1847678	71			−	tRNAscan-SE 2.0	cen1-located tRNA gene
chr1	SOMG_20028	SOMTRNAALA_AGC03	tRNA	ALA	AGC	1849640	1849713	74			−	tRNAscan-SE 2.0	cen1-located tRNA gene
chr1	SOMG_20029	SOMTRNAPHE_GAA01	tRNA	PHE	GAA	1856355	1856427	73			+	tRNAscan-SE 2.0	cen1-located tRNA gene
chr1	SOMG_20030	SOMTRNAGLU_CTC02	tRNA	GLU	CTC	1856853	1856924	72			−	tRNAscan-SE 2.0	cen1-located tRNA gene
chr1	SOMG_20031	SOMTRNALEU_CAA02	tRNA	LEU	CAA	1857434	1857542	109	1857478	1857504	−	tRNAscan-SE 2.0	cen1-located tRNA gene
chr1	SOMG_20032	SOMTRNALYS_CTT04	tRNA	LYS	CTT	1858316	1858399	84	1858355	1858363	+	tRNAscan-SE 2.0	cen1-located tRNA gene
chr1	SOMG_20033	SOMTRNALYS_CTT05	tRNA	LYS	CTT	1869206	1869289	84	1869242	1869250	−	tRNAscan-SE 2.0	cen1-located tRNA gene
chr1	SOMG_20034	SOMTRNALEU_CAA03	tRNA	LEU	CAA	1870063	1870171	109	1870101	1870127	+	tRNAscan-SE 2.0	cen1-located tRNA gene
chr1	SOMG_20035	SOMTRNAGLU_TTC03	tRNA	GLU	TTC	1874956	1875027	72			+	tRNAscan-SE 2.0	cen1-located tRNA gene
chr1	SOMG_20036	SOMTRNAASP_GTC02	tRNA	ASP	GTC	1877880	1877950	71			+	tRNAscan-SE 2.0	cen1-located tRNA gene
chr1	SOMG_20037	SOMTRNAVAL_AAC03	tRNA	VAL	AAC	1878322	1878404	83	1878358	1878366	−	tRNAscan-SE 2.0	cen1-located tRNA gene
chr1	SOMG_20038	SOMTRNAARG_TCG02	tRNA	ARG	TCG	1888536	1888608	73			+	tRNAscan-SE 2.0	cen1-located tRNA gene
chr1	SOMG_20039	SOMTRNAPRO_AGG01	tRNA	PRO	AGG	1890550	1890621	72			−	tRNAscan-SE 2.0	cen1-located tRNA gene
chr1	SOMG_20040	SOMTRNAARG_ACG03	tRNA	ARG	ACG	1892404	1892476	73			−	tRNAscan-SE 2.0	cen1-located tRNA gene
chr1	SOMG_20041	SOMTRNAILE_AAT03	tRNA	ILE	AAT	1893217	1893290	74			+	tRNAscan-SE 2.0	cen1-located tRNA gene
chr1	SOMG_20042	SOMTRNAALA_AGC04	tRNA	ALA	AGC	1893585	1893658	74			−	tRNAscan-SE 2.0	cen1-located tRNA gene
chr1	SOMG_20043	SOMTRNAVAL_AAC04	tRNA	VAL	AAC	1894206	1894288	83	1894244	1894252	+	tRNAscan-SE 2.0	cen1-located tRNA gene
chr1	SOMG_20044	SOMTRNAASP_GTC03	tRNA	ASP	GTC	1894646	1894716	71			−	tRNAscan-SE 2.0	cen1-located tRNA gene
chr1	SOMG_20045	SOMTRNALEU_AAG04	tRNA	LEU	AAG	1896374	1896452	79			−	tRNAscan-SE 2.0	cen1-located tRNA gene
chr1	SOMG_20046	SOMTRNAGLU_TTC04	tRNA	GLU	TTC	1896682	1896753	72			−	tRNAscan-SE 2.0	cen1-located tRNA gene
chr1	SOMG_20047	SOMTRNAASP_GTC04	tRNA	ASP	GTC	1899282	1899352	71			+	tRNAscan-SE 2.0	cen1-located tRNA gene
chr1	SOMG_20048	SOMTRNAVAL_AAC05	tRNA	VAL	AAC	1899711	1899793	83	1899747	1899755	−	tRNAscan-SE 2.0	cen1-located tRNA gene
chr1	SOMG_20049	SOMTRNAALA_AGC05	tRNA	ALA	AGC	1900200	1900273	74			+	tRNAscan-SE 2.0	cen1-located tRNA gene
chr1	SOMG_20050	SOMTRNATHR_TGT03	tRNA	THR	TGT	1979108	1979179	72			+	tRNAscan-SE 2.0
chr1	SOMG_20051	SOMTRNATRP_CCA01	tRNA	TRP	CCA	2013247	2013319	73			+	tRNAscan-SE 2.0
chr1	SOMG_20052	SOMTRNAPRO_TGG02	tRNA	PRO	TGG	2081960	2082031	72			+	tRNAscan-SE 2.0
chr1	SOMG_20053	SOMTRNAARG_ACG04	tRNA	ARG	ACG	2184774	2184846	73			+	tRNAscan-SE 2.0
chr1	SOMG_20054	SOMTRNAPRO_AGG03	tRNA	PRO	AGG	2473937	2474008	72			−	tRNAscan-SE 2.0
chr1	SOMG_20055	SOMTRNAPRO_AGG04	tRNA	PRO	AGG	2474448	2474519	72			+	tRNAscan-SE 2.0
chr1	SOMG_20056	SOMTRNASER_AGA04	tRNA	SER	AGA	2512262	2512343	82			−	tRNAscan-SE 2.0
chr1	SOMG_20057	SOMTRNAGLY_GCC02	tRNA	GLY	GCC	2519821	2519891	71			+	tRNAscan-SE 2.0
chr1	SOMG_20058	SOMTRNAGLY_GCC03	tRNA	GLY	GCC	2520559	2520629	71			−	tRNAscan-SE 2.0
chr1	SOMG_20059	SOMTRNASER_AGA05	tRNA	SER	AGA	2713519	2713600	82			−	tRNAscan-SE 2.0
chr1	SOMG_20060	SOMTRNALEU_TAA05	tRNA	LEU	TAA	2720389	2720488	100	2720427	2720444	+	tRNAscan-SE 2.0
chr1	SOMG_20061	SOMTRNAALA_AGC06	tRNA	ALA	AGC	2756520	2756593	74			+	tRNAscan-SE 2.0
chr1	SOMG_20062	SOMTRNAILE_AAT04	tRNA	ILE	AAT	2827642	2827715	74			+	tRNAscan-SE 2.0
chr1	SOMG_20063	SOMTRNAARG_CCT05	tRNA	ARG	CCT	2937628	2937731	104	2937664	2937695	+	tRNAscan-SE 2.0
chr1	SOMG_20064	SOMTRNAPHE_GAA02	tRNA	PHE	GAA	2982342	2982414	73			+	tRNAscan-SE 2.0
chr1	SOMG_20065	SOMTRNAHIS_GTG03	tRNA	HIS	GTG	3115240	3115311	72			−	tRNAscan-SE 2.0
chr1	SOMG_20066	SOMTRNALEU_CAA06	tRNA	LEU	CAA	3235938	3236041	104	3235982	3236003	−	tRNAscan-SE 2.0
chr1	SOMG_20067	SOMTRNAGLN_TTG03	tRNA	GLN	TTG	3313504	3313575	72			−	tRNAscan-SE 2.0
chr1	SOMG_20068	SOMTRNAVAL_TAC06	tRNA	VAL	TAC	3366538	3366619	82	3366574	3366582	−	tRNAscan-SE 2.0
chr1	SOMG_20069	SOMTRNAASN_GTT02	tRNA	ASN	GTT	3517481	3517553	73			−	tRNAscan-SE 2.0
chr1	SOMG_20070	SOMTRNAGLY_GCC04	tRNA	GLY	GCC	3517705	3517775	71			−	tRNAscan-SE 2.0
chr1	SOMG_20071	SOMTRNASER_AGA06	tRNA	SER	AGA	3525749	3525830	82			+	tRNAscan-SE 2.0
chr1	SOMG_20072	SOMTRNAGLU_TTC05	tRNA	GLU	TTC	3590947	3591018	72			+	tRNAscan-SE 2.0
chr1	SOMG_20073	SOMTRNAGLU_TTC06	tRNA	GLU	TTC	3835449	3835520	72			+	tRNAscan-SE 2.0
chr1	SOMG_20074	SOMTRNAALA_AGC07	tRNA	ALA	AGC	3863108	3863181	74			−	tRNAscan-SE 2.0
chr1	SOMG_20075	SOMTRNASER_CGA07	tRNA	SER	CGA	3962292	3962389	98	3962329	3962344	+	tRNAscan-SE 2.0
chr1	SOMG_20076	SOMTRNAIMET_CAT02	tRNA	iMET	CAT	3962399	3962470	72			+	tRNAscan-SE 2.0
chr1	SOMG_20077	SOMTRNASER_AGA08	tRNA	SER	AGA	3996925	3997006	82			+	tRNAscan-SE 2.0
chr1	SOMG_20078	SOMTRNAALA_TGC08	tRNA	ALA	TGC	4043998	4044069	72			−	tRNAscan-SE 2.0
chr1	SOMG_20079	SOMTRNAPRO_CGG05	tRNA	PRO	CGG	4155254	4155352	99	4155290	4155315	−	tRNAscan-SE 2.0
chr1	SOMG_20080	SOMTRNATYR_GTA03	tRNA	TYR	GTA	4155806	4155889	84	4155844	4155853	+	tRNAscan-SE 2.0
chr1	SOMG_20081	SOMTRNACYS_GCA01	tRNA	CYS	GCA	4258739	4258810	72			+	tRNAscan-SE 2.0
chr1	SOMG_20082	SOMTRNAGLU_TTC07	tRNA	GLU	TTC	4259188	4259259	72			+	tRNAscan-SE 2.0
chr1	SOMG_20083	SOMTRNAPRO_AGG06	tRNA	PRO	AGG	4290410	4290481	72			−	tRNAscan-SE 2.0
chr1	SOMG_20084	SOMTRNAGLY_TCC05	tRNA	GLY	TCC	4294296	4294366	71			−	tRNAscan-SE 2.0
chr1	SOMG_20085	SOMTRNAMET_CAT01	tRNA	MET	CAT	4320055	4320135	81	4320091	4320097	−	tRNAscan-SE 2.0
chr1	SOMG_20086	SOMTRNALEU_CAG07	tRNA	LEU	CAG	4357878	4357971	94	4357924	4357933	−	tRNAscan-SE 2.0
chr1	SOMG_20087	SOMTRNATYR_GTA04	tRNA	TYR	GTA	4358557	4358640	84	4358595	4358604	+	tRNAscan-SE 2.0
chr1	SOMG_20088	SOMTRNAGLY_GCC06	tRNA	GLY	GCC	4462741	4462811	71			+	tRNAscan-SE 2.0
chr1	SOMG_20089	SOMTRNAGLY_GCC07	tRNA	GLY	GCC	4463233	4463303	71			−	tRNAscan-SE 2.0
chr1	SOMG_20090	SOMTRNAPHE_GAA03	tRNA	PHE	GAA	4472048	4472120	73			+	tRNAscan-SE 2.0
chr1	SOMG_20091	SOMTRNAVAL_CAC07	tRNA	VAL	CAC	4549412	4549483	72			+	tRNAscan-SE 2.0
chr1	SOMG_20092	SOMTRNALEU_AAG08	tRNA	LEU	AAG	4560958	4561036	79			−	tRNAscan-SE 2.0
chr1	SOMG_20093	SOMTRNAGLY_CCC08	tRNA	GLY	CCC	4649637	4649707	71			+	tRNAscan-SE 2.0
chr1	SOMG_20094	SOMTRNAGLY_GCC09	tRNA	GLY	GCC	4740322	4740392	71			−	tRNAscan-SE 2.0
chr1	SOMG_20095	SOMTRNAGLN_TTG04	tRNA	GLN	TTG	4785343	4785414	72			−	tRNAscan-SE 2.0
chr1	SOMG_20096	SOMTRNAGLN_TTG05	tRNA	GLN	TTG	4786657	4786728	72			−	tRNAscan-SE 2.0
chr1	SOMG_20097	SOMTRNAGLN_CTG06	tRNA	GLN	CTG	4786933	4787004	72			−	tRNAscan-SE 2.0
chr1	SOMG_20098	SOMTRNALYS_CTT06	tRNA	LYS	CTT	4787222	4787303	82	4787258	4787265	−	tRNAscan-SE 2.0
chr1	SOMG_20099	SOMTRNAGLN_CTG07	tRNA	GLN	CTG	4810149	4810220	72			−	tRNAscan-SE 2.0
chr1	SOMG_20100	SOMTRNAMET_CAT02	tRNA	MET	CAT	4860846	4860926	81	4860884	4860890	+	tRNAscan-SE 2.0
chr1	SOMG_20101	SOMTRNAASN_GTT03	tRNA	ASN	GTT	4860933	4861005	73			+	tRNAscan-SE 2.0
chr1	SOMG_20102	SOMTRNATHR_AGT04	tRNA	THR	AGT	4926496	4926567	72			−	tRNAscan-SE 2.0
chr1	SOMG_20103	SOMTRNAGLU_CTC08	tRNA	GLU	CTC	4937011	4937082	72			−	tRNAscan-SE 2.0
chr1	SOMG_20104	SOMTRNASER_AGA09	tRNA	SER	AGA	5008090	5008171	82			+	tRNAscan-SE 2.0
chr1	SOMG_20105	SOMTRNATRP_CCA02	tRNA	TRP	CCA	5030098	5030170	73			−	tRNAscan-SE 2.0
chr1	SOMG_20106	SOMTRNAMET_CAT03	tRNA	MET	CAT	5055283	5055363	81	5055319	5055325	−	tRNAscan-SE 2.0
chr1	SOMG_20107	SOMTRNALEU_TAA09	tRNA	LEU	TAA	5067039	5067137	99	5067077	5067093	+	tRNAscan-SE 2.0
chr1	SOMG_20108	SOMTRNALYS_TTT07	tRNA	LYS	TTT	5099180	5099254	75			+	tRNAscan-SE 2.0
chr1	SOMG_20109	SOMTRNAGLY_GCC10	tRNA	GLY	GCC	5123014	5123084	71			−	tRNAscan-SE 2.0
chr1	SOMG_20110	SOMTRNALEU_TAA10	tRNA	LEU	TAA	5178844	5178942	99	5178882	5178898	+	tRNAscan-SE 2.0
chr1	SOMG_20111	SOMTRNAGLN_TTG08	tRNA	GLN	TTG	5388914	5388985	72			−	tRNAscan-SE 2.0
chr1	SOMG_20112	SOMTRNALYS_CTT08	tRNA	LYS	CTT	5389199	5389281	83	5389238	5389245	+	tRNAscan-SE 2.0
chr1	SOMG_20113	SOMTRNAARG_TCT06	tRNA	ARG	TCT	5410049	5410121	73			+	tRNAscan-SE 2.0
chr1	SOMG_20114	SOMTRNAGLY_TCC11	tRNA	GLY	TCC	5410297	5410367	71			−	tRNAscan-SE 2.0
chr1	SOMG_20115	SOMTRNAIMET_CAT03	tRNA	iMET	CAT	5457771	5457842	72			+	tRNAscan-SE 2.0
chr1	SOMG_20116	SOMTRNALEU_AAG11	tRNA	LEU	AAG	5458059	5458137	79			−	tRNAscan-SE 2.0
chr1	SOMG_20117	SOMTRNAARG_TCT07	tRNA	ARG	TCT	5462997	5463069	73			+	tRNAscan-SE 2.0
chr1	SOMG_20118	SOMTRNAPRO_AGG07	tRNA	PRO	AGG	5513334	5513405	72			+	tRNAscan-SE 2.0
chr1	SOMG_20119	SOMTRNAGLY_TCC12	tRNA	GLY	TCC	5513639	5513709	71			+	tRNAscan-SE 2.0
chr2	SOMG_20120	SOMTRNATHR_AGT05	tRNA	THR	AGT	69273	69344	72			+	tRNAscan-SE 2.0
chr2	SOMG_20121	SOMTRNAGLY_GCC13	tRNA	GLY	GCC	102415	102485	71			−	tRNAscan-SE 2.0
chr2	SOMG_20122	SOMTRNAPHE_GAA04	tRNA	PHE	GAA	168231	168303	73			+	tRNAscan-SE 2.0
chr2	SOMG_20123	SOMTRNAPHE_GAA05	tRNA	PHE	GAA	169518	169590	73			+	tRNAscan-SE 2.0
chr2	SOMG_20124	SOMTRNAARG_ACG08	tRNA	ARG	ACG	347406	347478	73			+	tRNAscan-SE 2.0
chr2	SOMG_20125	SOMTRNAGLY_GCC14	tRNA	GLY	GCC	536657	536727	71			−	tRNAscan-SE 2.0
chr2	SOMG_20126	SOMTRNAGLY_GCC15	tRNA	GLY	GCC	538264	538334	71			+	tRNAscan-SE 2.0
chr2	SOMG_20127	SOMTRNAGLY_GCC16	tRNA	GLY	GCC	538903	538973	71			−	tRNAscan-SE 2.0
chr2	SOMG_20128	SOMTRNASER_GCT10	tRNA	SER	GCT	564469	564563	95	564514	564524	−	tRNAscan-SE 2.0
chr2	SOMG_20129	SOMTRNATHR_AGT06	tRNA	THR	AGT	702983	703054	72			+	tRNAscan-SE 2.0
chr2	SOMG_20130	SOMTRNAGLY_GCC17	tRNA	GLY	GCC	710072	710142	71			−	tRNAscan-SE 2.0
chr2	SOMG_20131	SOMTRNALYS_TTT09	tRNA	LYS	TTT	716254	716328	75			+	tRNAscan-SE 2.0
chr2	SOMG_20132	SOMTRNAILE_TAT05	tRNA	ILE	TAT	756821	756919	99	756859	756883	+	tRNAscan-SE 2.0
chr2	SOMG_20133	SOMTRNAIMET_CAT04	tRNA	iMET	CAT	942058	942129	72			−	tRNAscan-SE 2.0
chr2	SOMG_20134	SOMTRNASER_TGA11	tRNA	SER	TGA	942134	942226	93	942179	942189	−	tRNAscan-SE 2.0
chr2	SOMG_20135	SOMTRNALYS_CTT10	tRNA	LYS	CTT	973646	973728	83	973682	973689	−	tRNAscan-SE 2.0
chr2	SOMG_20136	SOMTRNAPRO_AGG08	tRNA	PRO	AGG	973798	973869	72			−	tRNAscan-SE 2.0
chr2	SOMG_20137	SOMTRNASER_AGA12	tRNA	SER	AGA	983835	983916	82			−	tRNAscan-SE 2.0
chr2	SOMG_20138	SOMTRNAMET_CAT04	tRNA	MET	CAT	1012240	1012320	81	1012278	1012284	+	tRNAscan-SE 2.0
chr2	SOMG_20139	SOMTRNAASN_GTT04	tRNA	ASN	GTT	1012327	1012399	73			+	tRNAscan-SE 2.0
chr2	SOMG_20140	SOMTRNALYS_CTT11	tRNA	LYS	CTT	1028062	1028144	83	1028101	1028108	+	tRNAscan-SE 2.0
chr2	SOMG_20141	SOMTRNAPRO_AGG09	tRNA	PRO	AGG	1028482	1028553	72			+	tRNAscan-SE 2.0
chr2	SOMG_20142	SOMTRNAHIS_GTG04	tRNA	HIS	GTG	1045446	1045517	72			−	tRNAscan-SE 2.0
chr2	SOMG_20143	SOMTRNAHIS_GTG05	tRNA	HIS	GTG	1046127	1046198	72			+	tRNAscan-SE 2.0
chr2	SOMG_20144	SOMTRNAASN_GTT05	tRNA	ASN	GTT	1063274	1063346	73			+	tRNAscan-SE 2.0
chr2	SOMG_20145	SOMTRNATHR_AGT07	tRNA	THR	AGT	1066306	1066377	72			−	tRNAscan-SE 2.0
chr2	SOMG_20146	SOMTRNAALA_AGC09	tRNA	ALA	AGC	1144443	1144516	74			−	tRNAscan-SE 2.0
chr2	SOMG_20147	SOMTRNAGLU_TTC09	tRNA	GLU	TTC	1156364	1156435	72			+	tRNAscan-SE 2.0	cen2-located tRNA gene
chr2	SOMG_20148	SOMTRNALEU_AAG12	tRNA	LEU	AAG	1156662	1156740	79			+	tRNAscan-SE 2.0	cen2-located tRNA gene
chr2	SOMG_20149	SOMTRNAASP_GTC05	tRNA	ASP	GTC	1158394	1158464	71			+	tRNAscan-SE 2.0	cen2-located tRNA gene
chr2	SOMG_20150	SOMTRNAVAL_AAC08	tRNA	VAL	AAC	1158835	1158917	83	1158871	1158879	−	tRNAscan-SE 2.0	cen2-located tRNA gene
chr2	SOMG_20151	SOMTRNAALA_AGC10	tRNA	ALA	AGC	1159452	1159525	74			+	tRNAscan-SE 2.0	cen2-located tRNA gene
chr2	SOMG_20152	SOMTRNAILE_AAT06	tRNA	ILE	AAT	1159832	1159905	74			−	tRNAscan-SE 2.0	cen2-located tRNA gene
chr2	SOMG_20153	SOMTRNAARG_ACG09	tRNA	ARG	ACG	1160683	1160755	73			+	tRNAscan-SE 2.0	cen2-located tRNA gene
chr2	SOMG_20154	SOMTRNAARG_ACG10	tRNA	ARG	ACG	1162849	1162921	73			+	tRNAscan-SE 2.0	cen2-located tRNA gene
chr2	SOMG_20155	SOMTRNALYS_CTT12	tRNA	LYS	CTT	1163111	1163194	84	1163147	1163155	−	tRNAscan-SE 2.0	cen2-located tRNA gene
chr2	SOMG_20156	SOMTRNALEU_CAA13	tRNA	LEU	CAA	1163972	1164080	109	1164010	1164036	+	tRNAscan-SE 2.0	cen2-located tRNA gene
chr2	SOMG_20157	SOMTRNAGLU_CTC10	tRNA	GLU	CTC	1164605	1164676	72			+	tRNAscan-SE 2.0	cen2-located tRNA gene
chr2	SOMG_20158	SOMTRNAPHE_GAA06	tRNA	PHE	GAA	1165096	1165168	73			−	tRNAscan-SE 2.0	cen2-located tRNA gene
chr2	SOMG_20159	SOMTRNATHR_AGT08	tRNA	THR	AGT	1179741	1179812	72			+	tRNAscan-SE 2.0	cen2-located tRNA gene
chr2	SOMG_20160	SOMTRNATHR_AGT09	tRNA	THR	AGT	1183143	1183214	72			−	tRNAscan-SE 2.0	cen2-located tRNA gene
chr2	SOMG_20161	SOMTRNAGLU_TTC11	tRNA	GLU	TTC	1194955	1195026	72			−	tRNAscan-SE 2.0	cen2-located tRNA gene
chr2	SOMG_20162	SOMTRNALEU_CAA14	tRNA	LEU	CAA	1199807	1199915	109	1199851	1199877	−	tRNAscan-SE 2.0	cen2-located tRNA gene
chr2	SOMG_20163	SOMTRNALYS_CTT13	tRNA	LYS	CTT	1200673	1200756	84	1200712	1200720	+	tRNAscan-SE 2.0	cen2-located tRNA gene
chr2	SOMG_20164	SOMTRNAARG_ACG11	tRNA	ARG	ACG	1200946	1201018	73			−	tRNAscan-SE 2.0	cen2-located tRNA gene
chr2	SOMG_20165	SOMTRNALEU_AAG15	tRNA	LEU	AAG	1202268	1202346	79			+	tRNAscan-SE 2.0	cen2-located tRNA gene
chr2	SOMG_20166	SOMTRNAASP_GTC06	tRNA	ASP	GTC	1203999	1204069	71			+	tRNAscan-SE 2.0	cen2-located tRNA gene
chr2	SOMG_20167	SOMTRNAVAL_AAC09	tRNA	VAL	AAC	1204431	1204513	83	1204467	1204475	−	tRNAscan-SE 2.0	cen2-located tRNA gene
chr2	SOMG_20168	SOMTRNAALA_AGC11	tRNA	ALA	AGC	1205048	1205121	74			+	tRNAscan-SE 2.0	cen2-located tRNA gene
chr2	SOMG_20169	SOMTRNAILE_AAT07	tRNA	ILE	AAT	1205406	1205479	74			−	tRNAscan-SE 2.0	cen2-located tRNA gene
chr2	SOMG_20170	SOMTRNAARG_ACG12	tRNA	ARG	ACG	1206095	1206167	73			+	tRNAscan-SE 2.0	cen2-located tRNA gene
chr2	SOMG_20171	SOMTRNAALA_AGC12	tRNA	ALA	AGC	1208833	1208906	74			+	tRNAscan-SE 2.0	cen2-located tRNA gene
chr2	SOMG_20172	SOMTRNAASP_GTC07	tRNA	ASP	GTC	1210871	1210941	71			+	tRNAscan-SE 2.0	cen2-located tRNA gene
chr2	SOMG_20173	SOMTRNAVAL_AAC10	tRNA	VAL	AAC	1211310	1211392	83	1211346	1211354	−	tRNAscan-SE 2.0	cen2-located tRNA gene
chr2	SOMG_20174	SOMTRNAARG_ACG13	tRNA	ARG	ACG	1223168	1223240	73			−	tRNAscan-SE 2.0
chr2	SOMG_20175	SOMTRNAVAL_AAC11	tRNA	VAL	AAC	1246867	1246949	83	1246905	1246913	+	tRNAscan-SE 2.0
chr2	SOMG_20176	SOMTRNAPHE_GAA07	tRNA	PHE	GAA	1256025	1256097	73			−	tRNAscan-SE 2.0
chr2	SOMG_20177	SOMTRNACYS_GCA02	tRNA	CYS	GCA	1256549	1256620	72			−	tRNAscan-SE 2.0
chr2	SOMG_20178	SOMTRNATRP_CCA03	tRNA	TRP	CCA	1399454	1399526	73			+	tRNAscan-SE 2.0
chr2	SOMG_20179	SOMTRNAPRO_AGG10	tRNA	PRO	AGG	1435355	1435426	72			−	tRNAscan-SE 2.0
chr2	SOMG_20180	SOMTRNAPRO_AGG11	tRNA	PRO	AGG	1486566	1486637	72			−	tRNAscan-SE 2.0
chr2	SOMG_20181	SOMTRNALEU_TAG16	tRNA	LEU	TAG	1747101	1747179	79			−	tRNAscan-SE 2.0
chr2	SOMG_20182	SOMTRNATRP_CCA04	tRNA	TRP	CCA	1770163	1770235	73			+	tRNAscan-SE 2.0
chr2	SOMG_20183	SOMTRNAALA_TGC13	tRNA	ALA	TGC	1821387	1821458	72			−	tRNAscan-SE 2.0
chr2	SOMG_20184	SOMTRNAARG_CCG14	tRNA	ARG	CCG	1875493	1875573	81	1875529	1875537	−	tRNAscan-SE 2.0
chr2	SOMG_20185	SOMTRNALYS_CTT14	tRNA	LYS	CTT	2255024	2255105	82	2255062	2255069	+	tRNAscan-SE 2.0
chr2	SOMG_20186	SOMTRNATHR_AGT10	tRNA	THR	AGT	2327755	2327826	72			+	tRNAscan-SE 2.0
chr2	SOMG_20187	SOMTRNALYS_CTT15	tRNA	LYS	CTT	2496222	2496303	82	2496258	2496265	−	tRNAscan-SE 2.0
chr2	SOMG_20188	SOMTRNAILE_AAT08	tRNA	ILE	AAT	2518379	2518452	74			+	tRNAscan-SE 2.0
chr2	SOMG_20189	SOMTRNAILE_TAT09	tRNA	ILE	TAT	2579303	2579401	99	2579339	2579363	−	tRNAscan-SE 2.0
chr2	SOMG_20190	SOMTRNAGLU_CTC12	tRNA	GLU	CTC	2614295	2614366	72			+	tRNAscan-SE 2.0
chr2	SOMG_20191	SOMTRNACYS_GCA03	tRNA	CYS	GCA	2650625	2650696	72			−	tRNAscan-SE 2.0
chr2	SOMG_20192	SOMTRNAPRO_TGG12	tRNA	PRO	TGG	2905878	2905949	72			−	tRNAscan-SE 2.0
chr2	SOMG_20193	SOMTRNAALA_CGC14	tRNA	ALA	CGC	2954465	2954547	83	2954501	2954511	−	tRNAscan-SE 2.0
chr2	SOMG_20194	SOMTRNACYS_GCA04	tRNA	CYS	GCA	2967188	2967259	72			+	tRNAscan-SE 2.0
chr2	SOMG_20195	SOMTRNAASN_GTT06	tRNA	ASN	GTT	3093467	3093539	73			−	tRNAscan-SE 2.0
chr2	SOMG_20196	SOMTRNAASP_GTC08	tRNA	ASP	GTC	3299563	3299633	71			−	tRNAscan-SE 2.0
chr2	SOMG_20197	SOMTRNAPRO_AGG13	tRNA	PRO	AGG	3405938	3406009	72			−	tRNAscan-SE 2.0
chr2	SOMG_20198	SOMTRNAASN_GTT07	tRNA	ASN	GTT	3406160	3406232	73			+	tRNAscan-SE 2.0
chr2	SOMG_20199	SOMTRNAPRO_AGG14	tRNA	PRO	AGG	3462032	3462103	72			+	tRNAscan-SE 2.0
chr2	SOMG_20200	SOMTRNAGLY_TCC18	tRNA	GLY	TCC	3462340	3462410	71			+	tRNAscan-SE 2.0
chr3	SOMG_20201	SOMTRNALEU_AAG17	tRNA	LEU	AAG	83335	83413	79			+	tRNAscan-SE 2.0
chr3	SOMG_20202	SOMTRNALYS_CTT16	tRNA	LYS	CTT	126961	127042	82	126997	127004	−	tRNAscan-SE 2.0
chr3	SOMG_20203	SOMTRNAALA_AGC15	tRNA	ALA	AGC	146974	147047	74			+	tRNAscan-SE 2.0
chr3	SOMG_20204	SOMTRNAGLY_GCC19	tRNA	GLY	GCC	147748	147818	71			−	tRNAscan-SE 2.0
chr3	SOMG_20205	SOMTRNATHR_AGT11	tRNA	THR	AGT	221980	222051	72			−	tRNAscan-SE 2.0
chr3	SOMG_20206	SOMTRNAPHE_GAA08	tRNA	PHE	GAA	287849	287921	73			+	tRNAscan-SE 2.0
chr3	SOMG_20207	SOMTRNASER_AGA13	tRNA	SER	AGA	432371	432452	82			+	tRNAscan-SE 2.0
chr3	SOMG_20208	SOMTRNASER_AGA14	tRNA	SER	AGA	455227	455308	82			−	tRNAscan-SE 2.0
chr3	SOMG_20209	SOMTRNATYR_GTA05	tRNA	TYR	GTA	459920	460003	84	459956	459965	−	tRNAscan-SE 2.0
chr3	SOMG_20210	SOMTRNATYR_GTA06	tRNA	TYR	GTA	460622	460705	84	460660	460669	+	tRNAscan-SE 2.0
chr3	SOMG_20211	SOMTRNAARG_TCT15	tRNA	ARG	TCT	526589	526661	73			+	tRNAscan-SE 2.0
chr3	SOMG_20212	SOMTRNATHR_AGT12	tRNA	THR	AGT	640571	640642	72			−	tRNAscan-SE 2.0
chr3	SOMG_20213	SOMTRNATYR_GTA07	tRNA	TYR	GTA	720388	720471	84	720424	720433	−	tRNAscan-SE 2.0
chr3	SOMG_20214	SOMTRNAGLY_GCC20	tRNA	GLY	GCC	730704	730774	71			+	tRNAscan-SE 2.0
chr3	SOMG_20215	SOMTRNAPRO_AGG15	tRNA	PRO	AGG	731110	731181	72			+	tRNAscan-SE 2.0
chr3	SOMG_20216	SOMTRNAILE_AAT10	tRNA	ILE	AAT	731319	731392	74			+	tRNAscan-SE 2.0
chr3	SOMG_20217	SOMTRNAGLY_GCC21	tRNA	GLY	GCC	733758	733828	71			−	tRNAscan-SE 2.0
chr3	SOMG_20218	SOMTRNAARG_ACG16	tRNA	ARG	ACG	826066	826138	73			−	tRNAscan-SE 2.0
chr3	SOMG_20219	SOMTRNAGLN_TTG09	tRNA	GLN	TTG	844942	845013	72			+	tRNAscan-SE 2.0
chr3	SOMG_20220	SOMTRNALYS_TTT17	tRNA	LYS	TTT	848009	848083	75			−	tRNAscan-SE 2.0
chr3	SOMG_20221	SOMTRNAARG_TCG17	tRNA	ARG	TCG	903228	903300	73			−	tRNAscan-SE 2.0
chr3	SOMG_20222	SOMTRNATHR_TGT13	tRNA	THR	TGT	932819	932890	72			+	tRNAscan-SE 2.0
chr3	SOMG_20223	SOMTRNASER_AGA15	tRNA	SER	AGA	953678	953759	82			+	tRNAscan-SE 2.0
chr3	SOMG_20224	SOMTRNALYS_CTT18	tRNA	LYS	CTT	958683	958765	83	958722	958729	+	tRNAscan-SE 2.0
chr3	SOMG_20225	SOMTRNASER_GCT16	tRNA	SER	GCT	1009390	1009484	95	1009435	1009445	−	tRNAscan-SE 2.0
chr3	SOMG_20226	SOMTRNACYS_GCA05	tRNA	CYS	GCA	1023744	1023815	72			+	tRNAscan-SE 2.0
chr3	SOMG_20227	SOMTRNAVAL_TAC12	tRNA	VAL	TAC	1054309	1054390	82	1054346	1054354	+	tRNAscan-SE 2.0
chr3	SOMG_20228	SOMTRNAPHE_GAA09	tRNA	PHE	GAA	1115579	1115651	73			+	tRNAscan-SE 2.0	cen3-located tRNA gene
chr3	SOMG_20229	SOMTRNAGLU_CTC13	tRNA	GLU	CTC	1116076	1116147	72			−	tRNAscan-SE 2.0	cen3-located tRNA gene
chr3	SOMG_20230	SOMTRNALEU_CAA18	tRNA	LEU	CAA	1116667	1116775	109	1116711	1116737	−	tRNAscan-SE 2.0	cen3-located tRNA gene
chr3	SOMG_20231	SOMTRNALYS_CTT19	tRNA	LYS	CTT	1117536	1117619	84	1117575	1117583	+	tRNAscan-SE 2.0	cen3-located tRNA gene
chr3	SOMG_20232	SOMTRNAARG_ACG18	tRNA	ARG	ACG	1117809	1117881	73			−	tRNAscan-SE 2.0	cen3-located tRNA gene
chr3	SOMG_20233	SOMTRNAVAL_AAC13	tRNA	VAL	AAC	1123348	1123430	83	1123386	1123394	+	tRNAscan-SE 2.0	cen3-located tRNA gene
chr3	SOMG_20234	SOMTRNAASP_GTC09	tRNA	ASP	GTC	1123801	1123871	71			−	tRNAscan-SE 2.0	cen3-located tRNA gene
chr3	SOMG_20235	SOMTRNAALA_AGC16	tRNA	ALA	AGC	1129284	1129357	74			+	tRNAscan-SE 2.0	cen3-located tRNA gene
chr3	SOMG_20236	SOMTRNAILE_AAT11	tRNA	ILE	AAT	1129640	1129713	74			−	tRNAscan-SE 2.0	cen3-located tRNA gene
chr3	SOMG_20237	SOMTRNAARG_ACG19	tRNA	ARG	ACG	1130281	1130353	73			+	tRNAscan-SE 2.0	cen3-located tRNA gene
chr3	SOMG_20238	SOMTRNAASN_GTT08	tRNA	ASN	GTT	1132300	1132372	73			−	tRNAscan-SE 2.0	cen3-located tRNA gene
chr3	SOMG_20239	SOMTRNAMET_CAT05	tRNA	MET	CAT	1132379	1132459	81	1132415	1132421	−	tRNAscan-SE 2.0	cen3-located tRNA gene
chr3	SOMG_20240	SOMTRNAGLU_TTC14	tRNA	GLU	TTC	1133069	1133140	72			−	tRNAscan-SE 2.0	cen3-located tRNA gene
chr3	SOMG_20241	SOMTRNAASP_GTC10	tRNA	ASP	GTC	1138245	1138315	71			+	tRNAscan-SE 2.0	cen3-located tRNA gene
chr3	SOMG_20242	SOMTRNAVAL_AAC14	tRNA	VAL	AAC	1138686	1138768	83	1138722	1138730	−	tRNAscan-SE 2.0	cen3-located tRNA gene
chr3	SOMG_20243	SOMTRNAALA_AGC17	tRNA	ALA	AGC	1139100	1139173	74			+	tRNAscan-SE 2.0	cen3-located tRNA gene
chr3	SOMG_20244	SOMTRNAILE_AAT12	tRNA	ILE	AAT	1139456	1139529	74			−	tRNAscan-SE 2.0	cen3-located tRNA gene
chr3	SOMG_20245	SOMTRNAARG_ACG20	tRNA	ARG	ACG	1140010	1140082	73			+	tRNAscan-SE 2.0	cen3-located tRNA gene
chr3	SOMG_20246	SOMTRNALYS_CTT20	tRNA	LYS	CTT	1140631	1140714	84	1140667	1140675	−	tRNAscan-SE 2.0	cen3-located tRNA gene
chr3	SOMG_20247	SOMTRNAGLU_CTC15	tRNA	GLU	CTC	1140806	1140877	72			−	tRNAscan-SE 2.0	cen3-located tRNA gene
chr3	SOMG_20248	SOMTRNAGLU_CTC16	tRNA	GLU	CTC	1151670	1151741	72			+	tRNAscan-SE 2.0	cen3-located tRNA gene
chr3	SOMG_20249	SOMTRNALYS_CTT21	tRNA	LYS	CTT	1151833	1151916	84	1151872	1151880	+	tRNAscan-SE 2.0	cen3-located tRNA gene
chr3	SOMG_20250	SOMTRNAARG_ACG21	tRNA	ARG	ACG	1152465	1152537	73			−	tRNAscan-SE 2.0	cen3-located tRNA gene
chr3	SOMG_20251	SOMTRNAILE_AAT13	tRNA	ILE	AAT	1153018	1153091	74			+	tRNAscan-SE 2.0	cen3-located tRNA gene
chr3	SOMG_20252	SOMTRNAALA_AGC18	tRNA	ALA	AGC	1153374	1153447	74			−	tRNAscan-SE 2.0	cen3-located tRNA gene
chr3	SOMG_20253	SOMTRNAVAL_AAC15	tRNA	VAL	AAC	1153779	1153861	83	1153817	1153825	+	tRNAscan-SE 2.0	cen3-located tRNA gene
chr3	SOMG_20254	SOMTRNAASP_GTC11	tRNA	ASP	GTC	1154232	1154302	71			−	tRNAscan-SE 2.0	cen3-located tRNA gene
chr3	SOMG_20255	SOMTRNAGLU_TTC17	tRNA	GLU	TTC	1159411	1159482	72			+	tRNAscan-SE 2.0	cen3-located tRNA gene
chr3	SOMG_20256	SOMTRNAMET_CAT06	tRNA	MET	CAT	1160092	1160172	81	1160130	1160136	+	tRNAscan-SE 2.0	cen3-located tRNA gene
chr3	SOMG_20257	SOMTRNAASN_GTT09	tRNA	ASN	GTT	1160179	1160251	73			+	tRNAscan-SE 2.0	cen3-located tRNA gene
chr3	SOMG_20258	SOMTRNAARG_ACG22	tRNA	ARG	ACG	1162198	1162270	73			−	tRNAscan-SE 2.0	cen3-located tRNA gene
chr3	SOMG_20259	SOMTRNAILE_AAT14	tRNA	ILE	AAT	1162838	1162911	74			+	tRNAscan-SE 2.0	cen3-located tRNA gene
chr3	SOMG_20260	SOMTRNAALA_AGC19	tRNA	ALA	AGC	1163194	1163267	74			−	tRNAscan-SE 2.0	cen3-located tRNA gene
chr3	SOMG_20261	SOMTRNAASP_GTC12	tRNA	ASP	GTC	1168680	1168750	71			+	tRNAscan-SE 2.0	cen3-located tRNA gene
chr3	SOMG_20262	SOMTRNAVAL_AAC16	tRNA	VAL	AAC	1169108	1169190	83	1169144	1169152	−	tRNAscan-SE 2.0	cen3-located tRNA gene
chr3	SOMG_20263	SOMTRNAGLU_TTC18	tRNA	GLU	TTC	1177149	1177220	72			−	tRNAscan-SE 2.0	cen3-located tRNA gene
chr3	SOMG_20264	SOMTRNAILE_AAT15	tRNA	ILE	AAT	1178216	1178289	74			+	tRNAscan-SE 2.0	cen3-located tRNA gene
chr3	SOMG_20265	SOMTRNAALA_AGC20	tRNA	ALA	AGC	1178565	1178638	74			−	tRNAscan-SE 2.0	cen3-located tRNA gene
chr3	SOMG_20266	SOMTRNAVAL_AAC17	tRNA	VAL	AAC	1179193	1179275	83	1179231	1179239	+	tRNAscan-SE 2.0	cen3-located tRNA gene
chr3	SOMG_20267	SOMTRNAASP_GTC13	tRNA	ASP	GTC	1179648	1179718	71			−	tRNAscan-SE 2.0	cen3-located tRNA gene
chr3	SOMG_20268	SOMTRNAALA_AGC21	tRNA	ALA	AGC	1181676	1181749	74			−	tRNAscan-SE 2.0	cen3-located tRNA gene
chr3	SOMG_20269	SOMTRNAGLU_TTC19	tRNA	GLU	TTC	1183519	1183590	72			−	tRNAscan-SE 2.0	cen3-located tRNA gene
chr3	SOMG_20270	SOMTRNALEU_AAG19	tRNA	LEU	AAG	1411312	1411390	79			−	tRNAscan-SE 2.0
chr3	SOMG_20271	SOMTRNAIMET_CAT05	tRNA	iMET	CAT	1525817	1525888	72			+	tRNAscan-SE 2.0
chr3	SOMG_20272	SOMTRNASER_TGA17	tRNA	SER	TGA	1589449	1589541	93	1589486	1589496	+	tRNAscan-SE 2.0
chr3	SOMG_20273	SOMTRNAIMET_CAT06	tRNA	iMET	CAT	1589546	1589617	72			+	tRNAscan-SE 2.0
chr3	SOMG_20274	SOMTRNALYS_TTT22	tRNA	LYS	TTT	1626232	1626306	75			−	tRNAscan-SE 2.0
chr3	SOMG_20275	SOMTRNAHIS_GTG06	tRNA	HIS	GTG	1747505	1747576	72			+	tRNAscan-SE 2.0
chr3	SOMG_20276	SOMTRNAASN_GTT10	tRNA	ASN	GTT	1825794	1825866	73			−	tRNAscan-SE 2.0
chr3	SOMG_20277	SOMTRNAASP_GTC14	tRNA	ASP	GTC	1845374	1845444	71			−	tRNAscan-SE 2.0
chr3	SOMG_20278	SOMTRNATRP_CCA05	tRNA	TRP	CCA	1858733	1858805	73			+	tRNAscan-SE 2.0
chr3	SOMG_20279	SOMTRNAGLN_TTG10	tRNA	GLN	TTG	1881989	1882060	72			+	tRNAscan-SE 2.0
chr3	SOMG_20280	SOMTRNASER_GCT18	tRNA	SER	GCT	1885116	1885210	95	1885161	1885171	−	tRNAscan-SE 2.0
chr3	SOMG_20281	SOMTRNASER_GCT19	tRNA	SER	GCT	1916255	1916349	95	1916294	1916304	+	tRNAscan-SE 2.0
chr3	SOMG_20282	SOMTRNALYS_CTT23	tRNA	LYS	CTT	1924149	1924230	82	1924187	1924194	+	tRNAscan-SE 2.0
chr3	SOMG_20283	SOMTRNAGLY_GCC22	tRNA	GLY	GCC	1974591	1974661	71			−	tRNAscan-SE 2.0
chr3	SOMG_20284	SOMTRNAPRO_AGG16	tRNA	PRO	AGG	1983355	1983426	72			+	tRNAscan-SE 2.0
chr3	SOMG_20285	SOMTRNAGLY_TCC23	tRNA	GLY	TCC	1983854	1983924	71			+	tRNAscan-SE 2.0
chr3	SOMG_20286	SOMTRNAGLY_TCC24	tRNA	GLY	TCC	1986520	1986590	71			+	tRNAscan-SE 2.0
chr3	SOMG_20287	SOMTRNATHR_AGT14	tRNA	THR	AGT	2125187	2125258	72			+	tRNAscan-SE 2.0
chr3	SOMG_20288	SOMTRNALEU_CAA20	tRNA	LEU	CAA	2133370	2133478	109	2133408	2133434	+	tRNAscan-SE 2.0
chr3	SOMG_20289	SOMTRNAARG_ACG23	tRNA	ARG	ACG	2138221	2138293	73			+	tRNAscan-SE 2.0
chr3	SOMG_20290	SOMTRNAHIS_GTG07	tRNA	HIS	GTG	2182842	2182913	72			−	tRNAscan-SE 2.0
chr3	SOMG_20291	SOMTRNAGLY_GCC25	tRNA	GLY	GCC	2278900	2278970	71			+	tRNAscan-SE 2.0
chr3	SOMG_20292	SOMTRNASER_AGA20	tRNA	SER	AGA	2279221	2279302	82			+	tRNAscan-SE 2.0
chr3	SOMG_20293	SOMTRNAVAL_AAC18	tRNA	VAL	AAC	2309095	2309177	83	2309133	2309141	+	tRNAscan-SE 2.0

## Sheet: S7
Table S7: snRNA Genes in the S. osmophilus Type Strain Nuclear Genome
Chromosome	Start	End	Sosmo snRNA gene Name	SOMG gene ID	Sosmo snRNA gene ID	Strand	Syntenic snRNA in S. pombe (systematic ID)	Syntenic snRNA in S. pombe (name)	Product Description	1st Upstream Gene	S. pombe Ortholog of the 1st Upstream Gene	1st Downstream Gene	S. pombe Ortholog of the 1st Downstream Gene	Software
chr1	2398563	2398700	U1	SOMG_30001	SOMSNRNA_01	−	SPSNRNA.01	snu1	small nuclear RNA U1	SOMG_01103	SPBC15D4.05	SOMG_01104	SPBC15D4.04	blastn
chr1	3837219	3837409	U2	SOMG_30002	SOMSNRNA_02	−	SPSNRNA.02	snu2	small nuclear RNA U2	SOMG_01746	SPAC222.08c	SOMG_01747	SPAC222.09	Infernal-cmscan
chr3	2167888	2168023	U4	SOMG_30003	SOMSNRNA_03	+	SPSNRNA.04	snu4	small nuclear RNA U4	SOMG_05018	SPBC428.12c	SOMG_05019	SPBC428.11	Infernal-cmscan
chr1	2196958	2197071	U5	SOMG_30004	SOMSNRNA_04	+	SPSNRNA.05	snu5	small nuclear RNA U5	SOMG_01003	SPBC19F8.05	SOMG_01004	SPBC19F8.04c	Infernal-cmscan
chr2	2594517	2594671	U6	SOMG_30005	SOMSNRNA_05	+	SPSNRNA.06	snu6	small nuclear RNA U6	SOMG_03677	SPAC4A8.09c	SOMG_03678	SPAC4A8.08c	Infernal-cmscan
chr1	1815885	1815978	U2-guide RNA	SOMG_30006	SOMSNRNA_06	−	SPNCRNA.1709	SPNCRNA.1709	U2 snRNA-specific guide RNA	SOMG_00842	SPBC19C2.04c	SOMG_00843	SPBC19C2.03	blastn

## Sheet: S8
Table S8: snoRNA Genes in the S. osmophilus Type Strain Nuclear Genome
Chromosome	Start	End	Sosmo snoRNA gene Name	SOMG gene ID	Sosmo snoRNA gene ID	Strand	Syntenic snRNA/snoRNA in S. pombe (systematic ID)	Syntenic snRNA/snoRNA in S. pombe (name)	Product Description	1st Upstream Gene	S. pombe Ortholog of the 1st Upstream Gene	1st Downstream Gene	S. pombe Ortholog of the 1st Downstream Gene	Software
chr1	234071	234253	snR100	SOMG_40001	SOMSNORNA_01	+	SPSNORNA.33	sno16	16 small nucleolar RNA	SOMG_00104	SPBC3B8.03	SOMG_00105	SPBC3B8.02	Infernal-cmscan
chr1	862676	862751	snoR39a	SOMG_40002	SOMSNORNA_02	+	SPSNORNA.31	snoR39a	small nucleolar RNA snR39	Located within intron1 of SOMG_00396 (rlp7, SPAC664.06)				blastn
chr1	1104265	1104527	U3B	SOMG_40003	SOMSNORNA_03	+	SPSNRNA.07	snu32	small nucleolar RNA U3B	SOMG_00511		SOMG_00512	SPBC26H8.06	Infernal-cmscan
chr1	1116953	1117002	snoR68	SOMG_40004	SOMSNORNA_04	−	SPSNORNA.28	snoR68	small nucleolar RNA R68 (predicted)	SOMG_00515	SPBC26H8.03	SOMG_00516	SPBC26H8.02c	blastn
chr1	1188830	1188915	snosnR61	SOMG_40005	SOMSNORNA_05	+	SPNCRNA.445	snoR61	small nucleolar RNA snR61	SOMG_00551	SPBC211.03c	SOMG_00552	SPBC211.02c	Infernal-cmscan
chr1	1397945	1398030	snoR47	SOMG_40006	SOMSNORNA_06	+	SPSNORNA.27	snoR47	small nucleolar RNA R47 (predicted)	SOMG_00646	SPBP8B7.12c	SOMG_00647	SPBP8B7.11	blastn
chr1	1611617	1611937	snR30	SOMG_40007	SOMSNORNA_07	−	SPSNORNA.20	snR30	small nucleolar RNA U17	SOMG_00743	SPAC959.05c	SOMG_00744	SPAC959.04c	blastn
chr1	1677046	1677187	snR91	SOMG_40008	SOMSNORNA_08	+	SPSNORNA.43	snR91	box H/ACA small nucleolar RNA snR91	SOMG_00780	SPAPB1E7.10	SOMG_00781	SPAPB1E7.09	Infernal-cmscan
chr1	2012568	2012779	snR95	SOMG_40009	SOMSNORNA_09	+	SPSNORNA.47	snR95	box H/ACA small nucleolar RNA snR95	SOMG_00913	SPBC32H8.09	SOMG_00914	SPBC32H8.08c	Infernal-cmscan
chr1	2261760	2261900	snR93	SOMG_40010	SOMSNORNA_10	−	SPSNORNA.45	snR93	box H/ACA small nucleolar RNA snR93	SOMG_01033		SOMG_01034	SPBC776.01	Infernal-cmscan
chr1	2508196	2508284	SNORD18	SOMG_40011	SOMSNORNA_11	+	SPSNORNA.26	snoU18	small nucleolar RNA U18	SOMG_01155	SPBC4F6.16c	SOMG_01156	SPBC4F6.15c	Infernal-cmscan
chr1	2804048	2804154	snoU14	SOMG_40012	SOMSNORNA_12	−	SPSNORNA.21	snoU14	small nucleolar RNA U14	SOMG_01283	SPBC30B4.04c	SOMG_01284	SPBC30B4.03c	blastn
chr1	3187181	3187348	snR3	SOMG_40013	SOMSNORNA_13	+	SPSNORNA.35	snR3	box H/ACA small nucleolar RNA snR3	SOMG_01467		SOMG_01468	SPBC713.08	Infernal-cmscan
chr1	3229220	3229364	snR5	SOMG_40014	SOMSNORNA_14	−	SPSNORNA.36	snR5	box H/ACA small nucleolar RNA snR5	SOMG_01487	SPBC21H7.06c	SOMG_01488	SPBC21H7.07c	Infernal-cmscan
chr1	3315573	3315787	snR42	SOMG_40015	SOMSNORNA_15	+	SPSNORNA.40	snR42	box H/ACA small nucleolar RNA snR42	SOMG_01522	SPBC16E9.01c	SOMG_01523	SPBC16E9.02c	Infernal-cmscan
chr1	3576977	3577130	snR36	SOMG_40016	SOMSNORNA_16	+	SPSNORNA.39	snR36	box H/ACA small nucleolar RNA snR36	SOMG_01634	SPBC1E8.02	SOMG_01635	SPBC16E9.18	Infernal-cmscan
chr1	3863467	3863729	U3	SOMG_40017	SOMSNORNA_17	−	SPSNRNA.03	snu3	small nucleolar RNA U3	SOMG_01758	SPAC821.04c	SOMG_01759	SPAC821.05	Infernal-cmscan
chr1	4047738	4047817	snR41	SOMG_40018	SOMSNORNA_18		SPSNORNA.07	snR41	small nucleolar RNA snR41	SOMG_01845	SPAC4C5.04	SOMG_01846	SPAC10F6.01c	blastn
chr1	4047948	4048057	snR70	SOMG_40019	SOMSNORNA_19		SPSNORNA.08	snR70	small nucleolar RNA snR70	SOMG_01845	SPAC4C5.04	SOMG_01846	SPAC10F6.01c	blastn
chr1	4081310	4081711	RNase_MRP	SOMG_40020	SOMSNORNA_20	+	SPNCRNA.82	mrp1	RNAse MRP	SOMG_01858	SPAC10F6.14c	SOMG_01859	SPAC10F6.15	Infernal-cmscan
chr1	4081831	4081913	snoZ16	SOMG_40021	SOMSNORNA_21	+	SPSNORNA.10	snoZ16	small nucleolar RNA Z16 (predicted)	SOMG_01858	SPAC10F6.14c	SOMG_01859	SPAC10F6.15	blastn
chr1	4157649	4157733	snR88	SOMG_40022	SOMSNORNA_22	+	SPSNORNA.53	snR88	small nucleolar RNA snR88	SOMG_01895	SPAC6F12.04	SOMG_01896	SPAC6F12.05c	blastn
chr1	4539258	4539336	snR40	SOMG_40023	SOMSNORNA_23	+	SPSNORNA.01	snR40	small nucleolar RNA snR40 (predicted)	SOMG_02060	SPAC13C5.04	SOMG_02061	SPAC13C5.05c	blastn
chr1	4623545	4623606	snoZ8	SOMG_40024	SOMSNORNA_24	+	SPSNORNA.02	snoZ8	small nucleolar RNA Z8	SOMG_02097	SPAC227.15	SOMG_02099	SPAC227.16c	blastn
chr1	4623779	4623845	snoZ7	SOMG_40025	SOMSNORNA_25	+	SPSNORNA.03	snoZ7	small nucleolar RNA Z7	SOMG_02097	SPAC227.15	SOMG_02099	SPAC227.16c	blastn
chr1	4624040	4624109	snoZ5	SOMG_40026	SOMSNORNA_26	+	SPSNORNA.04	snoZ5	small nucleolar RNA Z5	SOMG_02097	SPAC227.15	SOMG_02099	SPAC227.16c	blastn
chr1	4624211	4624285	snoZ4	SOMG_40027	SOMSNORNA_27	+	SPSNORNA.05	snoZ4	small nucleolar RNA Z4	SOMG_02097	SPAC227.15	SOMG_02099	SPAC227.16c	blastn
chr1	4624467	4624547	snoZ3	SOMG_40028	SOMSNORNA_28	+	SPSNORNA.06	snoZ3	small nucleolar RNA Z3	SOMG_02097	SPAC227.15	SOMG_02099	SPAC227.16c	blastn
chr1	4693824	4693898	snR92	SOMG_40029	SOMSNORNA_29	+	SPSNORNA.44	snR92	box H/ACA small nucleolar RNA snR92	SOMG_02137	SPBC23G7.11	SOMG_02138	SPBC23G7.12c	blastn
chr1	5242758	5242844	snR191	SOMG_40030	SOMSNORNA_30	+	SPNCRNA.499	snR191	small nucleolar RNA snR191	Located within intron1 of SOMG_02379 (nog2, SPAC6F6.03c)				blastn
chr1	5315241	5315317	snoR58	SOMG_40031	SOMSNORNA_31	−	SPSNORNA.17	snoR58	small nucleolar RNA snR58 (predicted)	SOMG_02409	SPAC4D7.08c	SOMG_02410	SPAC4D7.09	blastn
chr1	5318461	5318481	snoU24	SOMG_40032	SOMSNORNA_32	−	SPSNORNA.18	snoU24	small nucleolar RNA U24	SOMG_02410	SPAC4D7.09	SOMG_02411	SPAC4D7.10c	blastn
chr1	5337984	5338018	snoR69	SOMG_40033	SOMSNORNA_33	+	SPSNORNA.19	snoR69	small nucleolar RNA	SOMG_02419	SPAC3G6.04	SOMG_02420	SPAC3G6.05	blastn
chr2	609658	609861	snR98	SOMG_40034	SOMSNORNA_34	−	SPSNORNA.50	snR98	box H/ACA small nucleolar RNA snR98	SOMG_02790	SPAC6C3.04	SOMG_02791	SPAC6C3.05	Infernal-cmscan
chr2	709203	709266	snoU24b	SOMG_40035	SOMSNORNA_35	+	SPSNORNA.11	snoU24b	small nucleolar RNA U24b (predicted)	Located within intron2 of SOMG_02843 (cpc2, SPAC6B12.15)				blastn
chr2	1091120	1091279	snR10	SOMG_40036	SOMSNORNA_36	−	SPSNORNA.37	snR10	box H/ACA small nucleolar RNA snR10	SOMG_03014	SPCC1795.04c	SOMG_03015	SPCC1795.03	Infernal-cmscan
chr2	1342529	1342573	snoR54	SOMG_40037	SOMSNORNA_37	+	SPSNORNA.22	snoR54	small nucleolar RNA snR54 (predicted)	Located within intron1 of SOMG_03106 (gua1, SPBC2F12.14c)				blastn
chr2	1382826	1382920	snosnR60_Z15	SOMG_40038	SOMSNORNA_38	−	SPSNORNA.23	snoZ15	small nucleolar RNA Z15	SOMG_03121	SPBC1D7.02c	SOMG_03122	SPBC1D7.01	Infernal-cmscan
chr2	1414707	1414775	snoR39b	SOMG_40039	SOMSNORNA_39	−	SPSNORNA.24	snoR39b	small nucleolar RNA R39b (predicted)	Located within intron1 of SOMG_03140 (rpl701, SPBC18H10.12c)				blastn
chr2	1569564	1569732	snR35	SOMG_40040	SOMSNORNA_40	+	SPSNORNA.34	sno20	box H/ACA small nucleolar RNA 20/snR35	SOMG_03219	SPBC1921.03c	SOMG_03220	SPBC1921.05	Infernal-cmscan
chr2	1603823	1603967	snR33	SOMG_40041	SOMSNORNA_41	−	SPSNORNA.38	snR33	box H/ACA small nucleolar RNA snR33	SOMG_03234	SPBC12C2.12c	SOMG_03235	SPBC12C2.11	Infernal-cmscan
chr2	2184811	2185102	5_ureB_sRNA	SOMG_40042	SOMSNORNA_42	−			5 prime ureB sRNA	Overlapping with coding sequence of SOMG_03488 (ure2)				Infernal-cmscan
chr2	2226416	2226568	snR90	SOMG_40043	SOMSNORNA_43	+	SPSNORNA.42	snR90	box H/ACA small nucleolar RNA snR90	SOMG_03511	SPAC1B3.07c	SOMG_03512	SPAC1B3.05	Infernal-cmscan
chr2	2270300	2270376	snr79	SOMG_40044	SOMSNORNA_44	+	SPSNORNA.54	snr79	small nucleolar RNA snR79 (predicted)	SOMG_03534	SPAC644.18c	SOMG_05098	SPAPB2B4.01c	blastn
chr2	2395165	2395257	snr52	SOMG_40045	SOMSNORNA_45	−	SPSNORNA.29	sno52	small nucleolar RNA R52	SOMG_03586	SPAC12G12.05c	SOMG_03588	SPAC12G12.04	Infernal-cmscan
chr2	2526990	2527072	snoR02	SOMG_40046	SOMSNORNA_46	+	SPSNORNA.12	snoR02	small nucleolar RNA snoR02 (predicted)	SOMG_03644	SPAC7D4.05	SOMG_03645	SPAC7D4.06c	blastn
chr2	3231174	3231254	snoR38	SOMG_40047	SOMSNORNA_48	+	SPSNORNA.15	snoR38	small nucleolar RNA snR38 (predicted)	Located within the intron1 of SOMG_03962 (SPAC29A4.02c)				Infernal-cmscan
chr2	3235489	3235567	snR56	SOMG_40048	SOMSNORNA_49	−	SPSNORNA.16	snoR56	small nucleolar RNA snR56 (predicted)	SOMG_03963	SPAC26F1.14c	SOMG_03964	SPAC26F1.13c	Infernal-cmscan
chr3	530813	531001	snR99	SOMG_40049	SOMSNORNA_50	+	SPSNORNA.32	sno12	box H/ACA small nucleolar RNA 12/snR99	SOMG_04296	SPCC1672.09	SOMG_04297	SPCC1672.10	Infernal-cmscan
chr3	824737	824918	snR94	SOMG_40050	SOMSNORNA_51	+	SPSNORNA.46	snR94	box H/ACA small nucleolar RNA snR94	SOMG_04433	SPCC24B10.13	SOMG_04434	SPCC24B10.14c	Infernal-cmscan
chr3	1236578	1236647	snr62	SOMG_40051	SOMSNORNA_52	−	SPSNORNA.30	snr62	small nucleolar RNA R62 (predicted)	SOMG_04587	SPAC4H3.11c	SOMG_04588	SPAC4H3.13	blastn
chr3	1491978	1492075	snosnR69	SOMG_40052	SOMSNORNA_53	+	SPSNORNA.13	snoR69b	small nucleolar RNA snoR69b (predicted)	SOMG_04703	SPAC26H5.13c	SOMG_04704	SPAC25B8.01	Infernal-cmscan
chr3	1600874	1601032	snR46	SOMG_40053	SOMSNORNA_54	−	SPSNORNA.41	snR46	box H/ACA small nucleolar RNA snR46	SOMG_04756	SPCC191.08	SOMG_04758	SPCC1223.01	Infernal-cmscan

## Sheet: S9
Table S9: Four Functional ncRNA Genes (srp7, mrp1, rrk1, and ter1) in the S. osmophilus Type Strain Nuclear Genome
Chromosome	Start	End	Length	Strand	SOMG gene ID	Sosmo snoRNA gene ID	Syntenic snRNA in S. pombe (systematic ID)	Syntenic snRNA in S. pombe (name)	snRNA length in S. pombe	Product description	Software
chr1	627538	628798	1261	−	SOMG_50001	SOMNCRNA_01	ter1	SPNCRNA.214	1413	telomerase RNA	blastn
chr1	4081297	4081978	682	+	SOMG_50002	SOMNCRNA_02	mrp1	SPNCRNA.82	399	RNAse MRP	blastn
chr2	938597	938823	227	−	SOMG_50003	SOMNCRNA_03	srp7	SPNCRNA.98	255	7SL signal recognition particle component	blastn
chr2	1088874	1089455	582	−	SOMG_50004	SOMNCRNA_04	rrk1	SPNCRNA.128	893	RNase P K-RNA	blastn

[truncated: 20 more sheets: S10, S11, S12, S13, S14, S15, S16, S17, S18, S19, S20, S21, S22, S23, S24, S25, S26, S27, S28, S29]
